# Supplementary material for: Early tolerance mechanisms in citrus: transcriptome and hormone profiling of NPR1-mediated responses to Candidatus Liberibacter asiaticus
Source: Front Plant Sci. 2026 Jan 15;16:1719694. doi: 10.3389/fpls.2025.1719694 (PMC12854147; doi:10.3389/fpls.2025.1719694)
Supplement: Supplementary file 1 [file Table1.xlsx]

## Sheet: Sheet1
Category	GeneID	Gene_def	AtNPR1-24hpi_log2FC	AtNPR1-6hpi_log2FC	WT-24hpi_log2FC	WT-6hpi_log2FC	AtNPR1-24hpi_padj	AtNPR1-6hpi_padj	WT-24hpi_padj	WT-6hpi_padj
Hormone	Cs1g01250	Cs1g01250.1: Auxin-regulated protein, putative, expressed	0.553394	-0.547701	-0.630245	-0.300261	0.99997	0.74937	0.999896	0.960057
Hormone	Cs1g01320	Cs1g01320.1: Ethylene-responsive transcription factor ERF060; Dehydration-responsive element-binding protein 2F; Ethylene-responsive transcription factor SHINE 3;Putative dehydration-responsive element binding protein	-0.0725643	-0.857545	-0.00574414	-1.01506	0.99997	0.0974238	0.999896	0.0260596
Hormone	Cs1g02580	Cs1g02580.1: Helix-loop-helix DNA-binding domain containing protein;Transcription factor bHLH91; Transcription factor ABA-INDUCIBLE bHLH-TYPE; Transcription factor ABORTED MICROSPORES; Anthocyanin regulatory Lc protein; Transcription factor FER-LIKE IRON DEFICIENCY-INDUCED TRANSCRIPTION FACTOR; Transcription factor ALC; Transcription factor GLABRA 3; Transcription factor SPATULA --Cs1g02580.2: He…	0.451686	1.61675	0.360804	0.113259	0.99997	0.00109345	0.999896	0.95738
Hormone	Cs1g02800	Cs1g02800.1: Dynamin-related protein 1C, putative, expressed;Dynamin-related protein 1E; Dynamin-1; Dynamin-3; Dynamin-2; Dynamin; Dynamin-A; Dynamin-like protein C12C2.08; Vacuolar protein sorting-associated protein 1; Dynamin-1-like protein; Dynamin-B; Dynamin-2A; Dynamin-2B; Interferon-induced GTP-binding protein Mx2; Interferon-induced GTP-binding protein Mx --Cs1g02800.2: Dynamin-related pro…	-0.0879993	-0.449058	0.151774	-0.153164	0.99997	0.556491	0.999896	0.773208
Hormone	Cs1g03100	Cs1g03100.1: WRKY36-superfamily of TFs having WRKY and zinc finger domains;Probable WRKY transcription factor 12; WRKY transcription factor 1; Probable WRKY transcription factor protein 1; Protein WRKY1	0.224987	0.589455	0.364532	-0.243926	0.99997	0.730233	0.999896	0.975696
Hormone	Cs1g03250	Cs1g03250.1: Ethylene-responsive transcription factor 1A, putative;Ethylene-responsive transcription factor 13; Pathogenesis-related genes transcriptional activator PTI5	0.549726	-1.9303	-0.328648	3.62189	0.99997	0.201415	0.999896	2.12415e-08
Hormone	Cs1g03260	Cs1g03260.1: Ethylene-responsive transcription factor 13; Pathogenesis-related genes transcriptional activator PTI5; Ethylene-responsive transcription factor LEP; Dehydration-responsive element-binding protein 2B;Ethylene response element binding protein 1 (Fragment)	-1.34478	1.67832	2.7924	-0.330149	0.99997	0.586358
Hormone	Cs1g03280	Cs1g03280.1: Ethylene-responsive transcription factor 1A, putative;Ethylene-responsive transcription factor 13; Pathogenesis-related genes transcriptional activator PTI5	-0.621459	-1.70998	-0.164336	-0.227283	0.971748	0.0108249	0.999896	0.945433
Hormone	Cs1g03290	Cs1g03290.1: Ethylene-responsive transcription factor 13; Pathogenesis-related genes transcriptional activator PTI5; Dehydration-responsive element-binding protein 2F;Ethylene response element binding protein 1 (Fragment)	-0.203509	2.82756	-1.07545	-2.88088	0.99997	0.180964
Hormone	Cs1g03300	Cs1g03300.1: Ethylene-responsive transcription factor 13; Pathogenesis-related genes transcriptional activator PTI5; Dehydration-responsive element-binding protein 3;Ethylene response element binding protein 1 (Fragment)	0.645412	2.35666	0.375871	-0.168811	0.99997	0.0208795	0.999896	0.949499
Hormone	Cs1g03310	Cs1g03310.1: Ethylene-responsive transcription factor 13; Pathogenesis-related genes transcriptional activator PTI5; Dehydration-responsive element-binding protein 2F;Ethylene responsive element binding factor, putative	-0.970595	3.45557	1.91981		0.99997
Hormone	Cs1g03510	Cs1g03510.1: Dehydration-responsive element-binding protein DREB6;Ethylene-responsive transcription factor ERF034; Dehydration-responsive element-binding protein 3; Ethylene-responsive transcription factor TINY	2.61072	1.25823	0.217567	-0.311756	0.000819398	0.0826968	0.999896	0.869672
Hormone	Cs1g03860	Cs1g03860.1: Uncharacterized GTP-binding protein At5g64813; Rab-like protein 3; Ras-related protein RABC1; GTP-binding protein yptV3;LIP1/RABL3-like protein, Ras superfamily GTPase	-0.00528406	0.589562	0.0943105	0.378014	0.99997	0.222669	0.999896	0.532806
Hormone	Cs1g03870	Cs1g03870.1: WRKY67-superfamily of TFs having WRKY and zinc finger domains;Probable WRKY transcription factor 51; WRKY transcription factor 1; Probable WRKY transcription factor protein 1; Protein WRKY1	0.250677	-2.22056	0.148405	1.88957	0.99997	0.299775	0.999896	0.00878634
Hormone	Cs1g03950	Cs1g03950.1: 2-oxoglutarate (2OG) and Fe(II)-dependent oxygenase-like protein;Codeine O-demethylase; Protein SRG1; Probable 2-oxoglutarate/Fe(II)-dependent dioxygenase; Thebaine 6-O-demethylase; Flavonol synthase/flavanone 3-hydroxylase; S-norcoclaurine synthase 1; Leucoanthocyanidin dioxygenase; Flavonol synthase/flavanone 3-hydroxylase (Fragment); Flavone synthase; Naringenin,2-oxoglutarate 3-d…	-0.827171	-2.3901	2.71881	-1.39975		0.617049
Hormone	Cs1g04180	Cs1g04180.1: WRKY36-superfamily of TFs having WRKY and zinc finger domains;Probable WRKY transcription factor 13; WRKY transcription factor 44; Protein WRKY1	0.458298	1.13201	-0.375736	-0.0511403	0.99997	0.293485	0.999896	0.98865
Hormone	Cs1g04650	Cs1g04650.1: Ethylene-responsive transcription factor ABR1; Pathogenesis-related genes transcriptional activator PTI6;AP2 domain-containing transcription factor family protein (Fragment) --Cs1g04650.2: Ethylene-responsive transcription factor ABR1; Pathogenesis-related genes transcriptional activator PTI6;AP2 domain-containing transcription factor family protein (Fragment) --Cs1g04650.3: Ethylene…	-0.289022	-2.26838	-1.14216	1.09311	0.99997	0.193057	0.999896	0.798697
Hormone	Cs1g04680	Cs1g04680.1: Ethylene-responsive transcription factor ABR1; Pathogenesis-related genes transcriptional activator PTI5; Dehydration-responsive element-binding protein 3;AP2 domain-containing transcription factor family protein (Fragment)	-1.71567	-3.70973	-0.277217	2.40634	0.945912	0.0325677	0.999896	0.372661
Hormone	Cs1g04840	Cs1g04840.1: Nodulin MtN21 /EamA-like transporter family protein --Cs1g04840.2: Nodulin MtN21 /EamA-like transporter family protein;Auxin-induced protein 5NG4	-0.842531	-2.68485	-0.19162	0.03934	0.99997	0.0284987	0.999896	0.987549
Hormone	Cs1g05700	Cs1g05700.1: Auxin-independent growth promoter-like protein;DUF246 domain-containing protein At1g04910	0.0513155	0.377052	0.061796	-0.0518586	0.99997	0.362203	0.999896	0.973974
Hormone	Cs1g06390	Cs1g06390.1: High-level expression of sugar-inducible gene 2;B3 domain-containing protein Os07g0563300; B3 domain-containing transcription repressor VAL1; B3 domain-containing transcription factor VAL3; Regulatory protein viviparous-1; Putative B3 domain-containing protein Os04g0676650; AP2/ERF and B3 domain-containing protein Os01g0693400; AP2/ERF and B3 domain-containing transcription factor RA…	-3.78097	-2.3179	-2.89794	2.77205		0.496237	0.807841
Hormone	Cs1g06420	Cs1g06420.1: Singapore isolate B (sub-type 7) whole genome shotgun sequence assembly, scaffold_1;Probable ADP-ribosylation factor GTPase-activating protein AGD5; Stromal membrane-associated protein 2; Uncharacterized protein C824.09c; ADP-ribosylation factor GTPase-activating protein effector protein 2; Arf-GAP with coiled-coil, ANK repeat and PH domain-containing protein 2; Arf-GAP with GTPase, …	-0.424023	-0.467852	0.0685221	0.205208	0.99997	0.309014	0.999896	0.794164
Hormone	Cs1g07450	Cs1g07450.1: Dynamin-like protein ARC5; Dynamin-1-like protein; Dynamin-related protein 1E; Dynamin-A; Dynamin-2; Protein msp1, mitochondrial; Dynamin-3;Interferon-induced GTP-binding protein Mx2, putative	-1.17827	3.43108	-0.481422	1.65348		0.013655	0.999896
Hormone	Cs1g07950	Cs1g07950.1: Ethylene responsive element binding factor 4-like protein;Ethylene-responsive transcription factor 4; Ethylene-responsive transcription factor LEP; Pathogenesis-related genes transcriptional activator PTI6	-0.734869	-1.08946	-0.251788	-0.904853	0.8912	0.390958	0.999896	0.375363
Hormone	Cs1g08210	Cs1g08210.1: RNA exonuclease 4; Apoptosis-enhancing nuclease; Interferon-stimulated 20 kDa exonuclease-like 2; Interferon-stimulated gene 20 kDa protein; PAB-dependent poly(A)-specific ribonuclease subunit PAN2; Small RNA degrading nuclease 3; Putative exonuclease GOR-like protein; Exonuclease GOR; Uncharacterized exonuclease C637.09;cDNA FLJ50372, highly similar to RNA exonuclease 4 (EC 3.1.-.-)…	-0.251336	-0.29013	0.0229941	-0.517995	0.99997	0.660833	0.999896	0.483169
Hormone	Cs1g08720	Cs1g08720.1: Putative uncharacterized protein Sb03g001296 (Fragment);Pathogenesis-related genes transcriptional activator PTI6; Ethylene-responsive transcription factor CRF4; Ethylene-responsive transcription factor SHINE 3; Ethylene-responsive transcription factor LEP; Dehydration-responsive element-binding protein 2F	-0.433465	-0.846839	0.0794726	0.386151	0.99997	0.377385	0.999896	0.701401
Hormone	Cs1g09560	Cs1g09560.1: Auxin efflux carrier-like protein (Fragment) --Cs1g09560.2: Putative uncharacterized protein Sb02g028510	-0.358261	-0.332309	1.13598	1.50997	0.99997	0.745897	0.849626	0.166858
Hormone	Cs1g09880	Cs1g09880.1: Putative gibberellic acid 20-oxidase (Fragment);Gibberellin 20 oxidase 1-B; Codeine O-demethylase; Thebaine 6-O-demethylase; Probable 2-oxoglutarate/Fe(II)-dependent dioxygenase; Naringenin,2-oxoglutarate 3-dioxygenase (Fragment)	2.45384
Hormone	Cs1g09890	Cs1g09890.1: Putative gibberellic acid 20-oxidase (Fragment);Gibberellin 20 oxidase 1-B; Codeine O-demethylase; Probable 2-oxoglutarate/Fe(II)-dependent dioxygenase; Thebaine 6-O-demethylase; Gibberellin 2-beta-dioxygenase 8; Naringenin,2-oxoglutarate 3-dioxygenase (Fragment); Naringenin,2-oxoglutarate 3-dioxygenase; Protein SRG1; Flavone synthase; Flavanone 3-dioxygenase; 1-aminocyclopropane-1-c…		3.71439	-1.18373	-0.386306
Hormone	Cs1g10240	Cs1g10240.1: 7-dehydrocholesterol reductase (7-DHC reductase) (Sterol Delta(7)-reductase) (Protein DWARF 5);7-dehydrocholesterol reductase; Probable 7-dehydrocholesterol reductase; Lamin-B receptor; Delta(14)-sterol reductase --Cs1g10240.2: 7-dehydrocholesterol reductase (7-DHC reductase) (Sterol Delta(7)-reductase) (Protein DWARF 5);7-dehydrocholesterol reductase; Probable 7-dehydrocholesterol r…	-0.11904	-0.543935	-0.363106	-0.185715	0.99997	0.17581	0.999896	0.780632
Hormone	Cs1g10270	Cs1g10270.1: H+-or Na+-translocating f-type, v-type and A-type ATPase superfamily;V-type proton ATPase catalytic subunit A; V-type proton ATPase catalytic subunit A (Fragment); V-type proton ATPase catalytic subunit A isoform 1; V-type ATP synthase alpha chain --Cs1g10270.2: H+-or Na+-translocating f-type, v-type and A-type ATPase superfamily;V-type proton ATPase catalytic subunit A; V-type proto…	-0.312292	-0.0372534	0.199053	-0.209375	0.99997	0.925941	0.999896	0.506941
Hormone	Cs1g11720	Cs1g11720.1: Ethylene-responsive transcription factor ERF084; Ethylene-responsive transcription factor LEP; Pathogenesis-related genes transcriptional activator PTI6;Ethylene-responsive factor-like transcription factor ERFL1b				3.71673
Hormone	Cs1g11880	Cs1g11880.1: Pathogenesis-related transcriptional factor and ERF;Ethylene-responsive transcription factor ERF003; Protein PPLZ02; Ethylene-responsive transcription factor SHINE 2; Dehydration-responsive element-binding protein 2A	-1.19681	0.43775	0.156058	0.587629	0.259079	0.743642	0.999896	0.786756
Hormone	Cs1g12300	Cs1g12300.1: Hyoscyamine 6-dioxygenase; Naringenin,2-oxoglutarate 3-dioxygenase; Flavanone 3-dioxygenase; Naringenin,2-oxoglutarate 3-dioxygenase (Fragment); Flavone synthase; Flavonol synthase/flavanone 3-hydroxylase; 2'-deoxymugineic-acid 2'-dioxygenase; Mugineic-acid 3-dioxygenase; Probable 2-oxoglutarate/Fe(II)-dependent dioxygenase; Protein SRG1; 1-aminocyclopropane-1-carboxylate oxidase 5; …	0.30305	-5.22928	5.23705	-4.12127	0.99997	0.000431988	0.61515
Hormone	Cs1g12620	Cs1g12620.1: AP2/ERF domain-containing transcription factor (Fragment);Ethylene-responsive transcription factor WIN1; Ethylene-responsive transcription factor SHINE 3; Protein PPLZ02; Pathogenesis-related genes transcriptional activator PTI6; Dehydration-responsive element-binding protein 2B; Ethylene-responsive transcription factor TINY	-0.587632	3.01984	2.46486
Hormone	Cs1g13440	Cs1g13440.1: Predicted carboxylesterase, alpha/beta hydrolase superfamily --Cs1g13440.2: Alpha/beta-hydrolase domain-containing protein --Cs1g13440.3: Hydrolase, alpha/beta fold family protein, putative, expressed	-0.362396	-0.218468	-0.0142147	-0.222755	0.99997	0.858004	0.999896	0.740965
Hormone	Cs1g13740	Cs1g13740.1: Gibberellin 2-beta-dioxygenase 2; 1-aminocyclopropane-1-carboxylate oxidase homolog 11;Immunoglobulin/major histocompatibility complex; 2OG-Fe(II) oxygenase				-0.330149
Hormone	Cs1g13770	Cs1g13770.1: Immunoglobulin/major histocompatibility complex; 2OG-Fe(II) oxygenase;Gibberellin 20 oxidase 1; Gibberellin 2-beta-dioxygenase 2	2.8655			-3.05239
Hormone	Cs1g13810	Cs1g13810.1: Immunoglobulin/major histocompatibility complex; 2OG-Fe(II) oxygenase;Gibberellin 20 oxidase 2; Gibberellin 2-beta-dioxygenase 2	1.81847
Hormone	Cs1g13840	Cs1g13840.1: Gibberellin 3-beta-dioxygenase 1; Probable 2-oxoglutarate/Fe(II)-dependent dioxygenase; Thebaine 6-O-demethylase; Codeine O-demethylase; Protein SRG1; Gibberellin 20 oxidase 1-B; Flavonol synthase/flavanone 3-hydroxylase; Hyoscyamine 6-dioxygenase; Flavonol synthase/flavanone 3-hydroxylase (Fragment); Naringenin,2-oxoglutarate 3-dioxygenase; S-norcoclaurine synthase 1; Naringenin,2-o…	-0.634804	1.99847	0.203633	0.368646	0.99997	0.446132	0.999896
Hormone	Cs1g13960	Cs1g13960.1: Indole-3-acetic acid 14 transcription factor like;Auxin-responsive protein IAA14; Auxin-induced protein AUX28 --Cs1g13960.2: Indole-3-acetic acid 14 transcription factor like;Auxin-responsive protein IAA14; Auxin-induced protein AUX28 --Cs1g13960.3: Auxin-responsive protein IAA1; Auxin-induced protein AUX28;Putative auxin induced transcription factor Aux/IAA --Cs1g13960.4: Indole-3-a…	-0.214198	0.96347	0.19339	-0.200797	0.99997	0.035791	0.999896	0.905485
Hormone	Cs1g13970	Cs1g13970.1: Putative uncharacterized protein At1g52830 (Fragment);Auxin-induced protein AUX22; Auxin-responsive protein IAA19	0.998893	2.03265	0.349702	0.448011	0.99997	0.0110258	0.999896	0.773454
Hormone	Cs1g15390	Cs1g15390.1: Auxin-responsive protein IAA8; Auxin-induced protein AUX28;Putative uncharacterized protein (Fragment) --Cs1g15390.2: Auxin-responsive protein IAA8; Auxin-induced protein AUX28;Putative uncharacterized protein (Fragment) --Cs1g15390.3: Indole-3-acetic acid inducible 8 (Fragment);Auxin-responsive protein IAA8; Auxin-induced protein AUX28 --Cs1g15390.4: Indole-3-acetic acid inducible 8…	0.236516	0.648584	0.344923	-0.335899	0.99997	0.0900715	0.999896	0.765833
Hormone	Cs1g15510	Cs1g15510.1: Dehydration-responsive element-binding protein DREB6;Dehydration-responsive element-binding protein 3; Ethylene-responsive transcription factor ERF036; Ethylene-responsive transcription factor TINY	2.33359	2.01333	0.85994
Hormone	Cs1g15830	Cs1g15830.1: IAA16-auxin-responsive Aux/IAA family member;Auxin-responsive protein IAA26; Auxin-induced protein AUX28 --Cs1g15830.2: IAA16-auxin-responsive Aux/IAA family member;Auxin-responsive protein IAA26; Auxin-induced protein AUX28 --Cs1g15830.3: IAA16-auxin-responsive Aux/IAA family member;Auxin-responsive protein IAA26; Auxin-induced protein AUX28 --Cs1g15830.4: IAA16-auxin-responsive Aux…	-0.21406	-0.136852	-0.56285	-0.314383	0.99997	0.754612	0.873308	0.703274
Hormone	Cs1g16640	Cs1g16640.1: Putative ABA-responsive LEA-like protein (Fragment)		-4.14712	3.14925	-0.330149		0.179809
Hormone	Cs1g16690	Cs1g16690.1: Ethylene-responsive transcription factor RAP2-12; Pathogenesis-related genes transcriptional activator PTI6;Putative ethylene responsive element binding protein --Cs1g16690.2: Ethylene-responsive transcription factor RAP2-12; Pathogenesis-related genes transcriptional activator PTI6;Putative ethylene responsive element binding protein --Cs1g16690.3: Ethylene-responsive transcription …	-0.189959	-0.309912	0.0115366	-0.150234	0.99997	0.545062	0.999896	0.89679
Hormone	Cs1g16810	Cs1g16810.1: Auxin-induced-related / indole-3-acetic acid induced-related-like;Probable complex I intermediate-associated protein 30 --Cs1g16810.2: Auxin-induced-related / indole-3-acetic acid induced-related-like;Probable complex I intermediate-associated protein 30	0.260606	0.319888	-0.06521	-0.105406	0.99997	0.535264	0.999896	0.922789
Hormone	Cs1g16830	Cs1g16830.1: Dormancy/auxin associated family protein	0.36171	-1.34716	-0.255635	1.67303	0.99997	0.226806	0.999896	0.00854943
Hormone	Cs1g17460	Cs1g17460.1: Putative receptor-like protein kinase At1g72540; Serine/threonine-protein kinase At5g01020; Probable receptor-like protein kinase At5g15080; Protein kinase APK1B, chloroplastic; Receptor-like serine/threonine-protein kinase At3g01300; Probable serine/threonine-protein kinase NAK; Probable serine/threonine-protein kinase Cx32, chloroplastic; Probable serine/threonine-protein kinase RL…	-0.560689	0.499033	-0.782773	1.24346	0.99997	0.519687	0.905944	0.412739
Hormone	Cs1g17550	Cs1g17550.1: Adenosine diphosphate glucose pyrophosphatase (Precursor);Auxin-binding protein ABP19a; Germin-like protein subfamily 3 member 1; Germin-like protein 8-14; Putative germin-like protein 3-2; Germin-like protein subfamily T member 2; Putative germin-like protein subfamily 1 member 12; Oxalate oxidase 2; Nectarin-1; Probable germin-like protein subfamily 2 member 5	1.23663	3.05899	-0.129849	2.14537	0.91412	0.0224848	0.999896
Hormone	Cs1g17580	Cs1g17580.1: AP2-like ethylene-responsive transcription factor AIL1; AP2-like ethylene-responsive transcription factor ANT; AP2-like ethylene-responsive transcription factor BBM; Ethylene-responsive transcription factor WRI1; Floral homeotic protein APETALA 2; AP2-like ethylene-responsive transcription factor SNZ; AP2-like ethylene-responsive transcription factor SMZ; AP2/ERF and B3 domain-contai…	-1.8511	-0.46541
Hormone	Cs1g18270	Cs1g18270.1: cDNA, clone: J100074O19, full insert sequence;Transmembrane 9 superfamily member 4; Putative phagocytic receptor 1a; Transmembrane 9 superfamily protein C1105.08 --Cs1g18270.2: cDNA, clone: J100074O19, full insert sequence;Transmembrane 9 superfamily member 4; Putative phagocytic receptor 1a; Transmembrane 9 superfamily protein C1105.08	-0.241537	-0.376317	-0.0470156	0.174274	0.99997	0.408795	0.999896	0.85777
Hormone	Cs1g19270	Cs1g19270.1: Flavonol synthase/flavanone 3-hydroxylase; Flavonol synthase/flavanone 3-hydroxylase (Fragment); Leucoanthocyanidin dioxygenase; S-norcoclaurine synthase 1; 1-aminocyclopropane-1-carboxylate oxidase 1; Gibberellin 3-beta-dioxygenase 2; Probable 1-aminocyclopropane-1-carboxylate oxidase; 1-aminocyclopropane-1-carboxylate oxidase homolog;Putative uncharacterized protein		1.47177
Hormone	Cs1g19280	Cs1g19280.1: Putative uncharacterized protein;Flavonol synthase/flavanone 3-hydroxylase; Flavonol synthase/flavanone 3-hydroxylase (Fragment); Leucoanthocyanidin dioxygenase; Gibberellin 3-beta-dioxygenase 1; Protein SRG1; Naringenin,2-oxoglutarate 3-dioxygenase; Codeine O-demethylase; Probable 2-oxoglutarate/Fe(II)-dependent dioxygenase; S-norcoclaurine synthase 1; Thebaine 6-O-demethylase; Flav…	0.160277	1.44868	0.480826	-1.07662	0.99997	0.0331377	0.991099	0.423379
Hormone	Cs1g19430	Cs1g19430.1: Putative uncharacterized protein Sb04g003320;Auxin-induced protein X15; Indole-3-acetic acid-induced protein ARG7	-0.671657	5.6874	2.19832			0.173836
Hormone	Cs1g19460	Cs1g19460.1: Acyl-coenzyme A thioesterase 13; Putative esterase F42H10.6;Novel protein similar to vertebrate thioesterase superfamily member 2 (THEM2) --Cs1g19460.2: Novel protein similar to vertebrate thioesterase superfamily member 2 (THEM2);Acyl-coenzyme A thioesterase 13 --Cs1g19460.3: Novel protein similar to vertebrate thioesterase superfamily member 2 (THEM2);Acyl-coenzyme A thioesterase 13	0.0142983	0.0100568	-0.0572836	-0.110915	0.99997	0.984831	0.999896	0.879318
Hormone	Cs1g19660	Cs1g19660.1: Probable carboxylesterase 18; Gibberellin receptor GID1C; Carboxylesterase 1; Arylacetamide deacetylase; Arylacetamide deacetylase-like 2;Putative uncharacterized protein Sb02g041040	0.635474	2.77167	-0.010073	-0.312535	0.99997	4.23503e-05	0.999896	0.873078
Hormone	Cs1g19780	Cs1g19780.1: Protein CbbY; Protein CbbY, chromosomal; Uncharacterized protein in fgs 3'region;HAD-superfamily hydrolase, subfamily IA, variant 3 containing protein, expressed	0.877481	1.37572	-0.318588	-0.245462	0.596208	0.00209868	0.999896	0.862551
Hormone	Cs1g20170	Cs1g20170.1: FH protein interacting protein FIP1, putative, expressed;GLABRA2 expression modulator; GEM-like protein 1; Putative GEM-like protein 3 --Cs1g20170.2: Oryza sativa protein similar to ABA-responsive protein AAP03417;GLABRA2 expression modulator; GEM-like protein 1; Putative GEM-like protein 3	-0.559001	0.266531	0.321061	-0.409631	0.166175	0.427345	0.763841	0.450387
Hormone	Cs1g20320	Cs1g20320.1: Transcription factor bHLH131; Putative transcription factor bHLH107; Anthocyanin regulatory R-S protein; Transcription factor ABA-INDUCIBLE bHLH-TYPE; Transcription factor GLABRA 3; Anthocyanin regulatory Lc protein;Helix-loop-helix DNA-binding domain containing protein, expressed	5.65788	3.74099	0.718164	-1.62198	0.809232	0.0648458
Hormone	Cs1g20380	Cs1g20380.1: Similarity to auxin-independent growth promoter;DUF246 domain-containing protein At1g04910	0.0688135	1.74885	0.424488	-0.0212826	0.99997	0.00343125	0.999896	0.99316
Hormone	Cs1g20400	Cs1g20400.1: HAD-superfamily phosphatase, subfamily IIIC containing protein, expressed;Magnesium-dependent phosphatase 1; Putative magnesium-dependent phosphatase P8B7.31	-0.245472	0.3037	0.369759	0.26682	0.99997	0.650978	0.999896	0.724782
Hormone	Cs1g20480	Cs1g20480.1: AP2-like ethylene-responsive transcription factor AIL6;AP2-like ethylene-responsive transcription factor AIL6; AP2-like ethylene-responsive transcription factor BBM; AP2-like ethylene-responsive transcription factor ANT; Ethylene-responsive transcription factor WRI1; Floral homeotic protein APETALA 2; AP2-like ethylene-responsive transcription factor SNZ; AP2-like ethylene-responsive…	-0.852417	1.95494	1.32166	-1.03411	0.99997	0.164086	0.950223
Hormone	Cs1g20840	Cs1g20840.1: Transcription factor bHLH93; Transcription factor ABORTED MICROSPORES; Transcription factor ABA-INDUCIBLE bHLH-TYPE; Transcription factor FER-LIKE IRON DEFICIENCY-INDUCED TRANSCRIPTION FACTOR;Helix-loop-helix DNA-binding domain containing protein, expressed --Cs1g20840.2: Transcription factor bHLH93; Transcription factor ABORTED MICROSPORES; Transcription factor ABA-INDUCIBLE bHLH-TY…	-2.57287	3.26587	3.26779	2.27866		0.123887	0.841281
Hormone	Cs1g20880	Cs1g20880.1: Auxin-responsive protein IAA9; Auxin-induced protein AUX28;Indole-3-acetic acid inducible 8 (Fragment) --Cs1g20880.2: Auxin-responsive protein IAA9; Auxin-induced protein AUX28;Indole-3-acetic acid inducible 8 (Fragment) --Cs1g20880.3: Auxin-responsive protein IAA9; Auxin-induced protein AUX28;Indole-3-acetic acid inducible 8 (Fragment)	-0.187159	0.249292	-0.372109	-0.668968	0.99997	0.702594	0.999896	0.0783525
Hormone	Cs1g20990	Cs1g20990.1: Transcription factor bHLH25; Transcription factor ABA-INDUCIBLE bHLH-TYPE; Anthocyanin regulatory Lc protein; Anthocyanin regulatory R-S protein; Transcription factor ABORTED MICROSPORES; Transcription factor GLABRA 3; Transcription factor FER-LIKE IRON DEFICIENCY-INDUCED TRANSCRIPTION FACTOR; Transcription factor ALC;Helix-loop-helix DNA-binding domain containing protein, expressed	-0.587632	-2.6015	-3.61807
Hormone	Cs1g21000	Cs1g21000.1: Transcription factor bHLH25; Anthocyanin regulatory R-S protein; Transcription factor ABA-INDUCIBLE bHLH-TYPE; Anthocyanin regulatory Lc protein; Transcription factor GLABRA 3; Transcription factor ABORTED MICROSPORES; Transcription factor ALC; Transcription factor SPATULA; Transcription factor FER-LIKE IRON DEFICIENCY-INDUCED TRANSCRIPTION FACTOR;Helix-loop-helix DNA-binding domain …	-1.72296	-2.40231	0.655967	-2.87188		0.649695	0.999896
Hormone	Cs1g21310	Cs1g21310.1: AP2-like ethylene-responsive transcription factor ANT; AP2-like ethylene-responsive transcription factor AIL1; AP2-like ethylene-responsive transcription factor BBM; Ethylene-responsive transcription factor WRI1; Floral homeotic protein APETALA 2; AP2-like ethylene-responsive transcription factor SNZ; AP2-like ethylene-responsive transcription factor SMZ;Putative ovule development pr…	-0.823383	0.761018	0.95743	2.228		0.468948	0.763075	0.0583887
Hormone	Cs1g21500	Cs1g21500.1: Protein SHORT-ROOT; Scarecrow-like protein 21; Chitin-inducible gibberellin-responsive protein 2; Nodulation-signaling pathway 1 protein;Chitin-inducible gibberellin-responsive protein, putative	0.00911132	0.383998	-0.611137	0.191594	0.99997	0.452331	0.930867	0.905485
Hormone	Cs1g22470	Cs1g22470.1: Transcription factor SPATULA; Transcription factor ALC; Transcription factor PIF3; Transcription factor BEE 2; Putative transcription factor bHLH086; Transcription factor BPE; Transcription factor GLABRA 3; Transcription factor IND; Transcription factor ABA-INDUCIBLE bHLH-TYPE;Putative bHLH transcription factor (BHLH073/ALCATRAZ) --Cs1g22470.2: Transcription factor SPATULA; Transcrip…	-1.02397	-0.0590209	-1.06563	-0.460999	0.99997	0.971609	0.996556	0.94856
Hormone	Cs1g22720	Cs1g22720.1: Ethylene-responsive transcription factor ERF109; Pathogenesis-related genes transcriptional activator PTI6;AP2 domain-containing transcription factor family protein (Fragment)	-1.86924	-0.614734	-2.67456	5.43514		0.884569
Hormone	Cs1g24030	Cs1g24030.1: Scarecrow-like protein 4; Chitin-inducible gibberellin-responsive protein 2; DELLA protein RGL2; Scarecrow-like transcription factor PAT1; Protein SCARECROW; Nodulation-signaling pathway 2 protein; DELLA protein GAI; DELLA protein GAIP; DELLA protein RGA; DELLA protein GAIP-B; Protein MONOCULM 1;GRAS family transcription factor containing protein, expressed	-0.571805	-0.149804	-1.1729	-1.51092	0.99997	0.75336	0.340072	0.00970894
Hormone	Cs1g24180	Cs1g24180.1: Sugar transporter ERD6-like 6; Putative sugar transporter ERD6-like 13; Facilitated trehalose transporter Tret1; Facilitated trehalose transporter Tret1-2 homolog; Solute carrier family 2, facilitated glucose transporter member 8; Plastidic glucose transporter 4; D-xylose-proton symporter;Solute carrier family 2, facilitated glucose transporter member 8 --Cs1g24180.2: Solute carrier …	-0.636594	0.415566	-0.27541	-1.06509	0.99997	0.641022	0.999896	0.0146233
Hormone	Cs1g24300	Cs1g24300.1: Predicted hydrolases or acyltransferases (Alpha/beta hydrolase superfamily);Replication factor C subunit 3; Probable replication factor C subunit 3; 2-hydroxymuconic semialdehyde hydrolase; Epoxide hydrolase 2; Dihydrolipoyllysine-residue acetyltransferase component of acetoin cleaving system; Soluble epoxide hydrolase; Pimelyl-[acyl-carrier protein] methyl ester esterase; Uncharacte…	0.202775	0.410127	-0.311327	-0.352527	0.99997	0.350635	0.999896	0.772947
Hormone	Cs1g24440	Cs1g24440.1: S-adenosyl-L-methionine:benzoic acid/salicylic acid carboxyl methyltransferase;Salicylate O-methyltransferase; Jasmonate O-methyltransferase; Probable caffeine synthase 2; Benzoate carboxyl methyltransferase; Caffeine synthase 1; 7-methylxanthosine synthase 1; 3,7-dimethylxanthine N-methyltransferase; Theobromine synthase 2; Monomethylxanthine methyltransferase 2; Indole-3-acetate O-…	-0.0373174	-0.617117	5.02749	-0.601057		0.582842	0.07023	0.788673
Hormone	Cs1g24780	Cs1g24780.1: Nodulin MtN21 /EamA-like transporter family protein;Auxin-induced protein 5NG4	1.66736	0.493763	-0.0573598	0.820134	0.580414	0.862178	0.999896
Hormone	Cs1g25280	Cs1g25280.1: Naringenin,2-oxoglutarate 3-dioxygenase (Fragment); Naringenin,2-oxoglutarate 3-dioxygenase; Flavanone 3-dioxygenase; Flavone synthase; Flavonol synthase/flavanone 3-hydroxylase; Leucoanthocyanidin dioxygenase; Thebaine 6-O-demethylase; Probable 2-oxoglutarate/Fe(II)-dependent dioxygenase; Codeine O-demethylase; 1-aminocyclopropane-1-carboxylate oxidase; Protein SRG1; Hyoscyamine 6-d…	0.148036	1.81664	0.429515	1.26045	0.99997	0.00899845	0.999896	0.379261
Hormone	Cs1g25560	Cs1g25560.1: Peptidase aspartic, active site; Oligopeptide transporter OPT superfamily;Oligopeptide transporter 7; Uncharacterized oligopeptide transporter C29B12.10c; Sexual differentiation process protein isp4 --Cs1g25560.2: Oligopeptide transporter 7; Uncharacterized oligopeptide transporter C29B12.10c; Sexual differentiation process protein isp4;Putative sexual differentiation process protein…	-3.72868	-2.61595	0.635732	-0.159797		0.0347968	0.999896	0.966096
Hormone	Cs1g25650	Cs1g25650.1: Histidine kinase 1; Hybrid signal transduction histidine kinase A; Hybrid signal transduction histidine kinase J; Peroxide stress-activated histidine kinase mak2; Signal transduction histidine-protein kinase BarA; Hybrid signal transduction histidine kinase F; Sensor protein gacS; Sensory/regulatory protein RpfC; Hybrid signal transduction histidine kinase K; Autoinducer 2 sensor kin…	0.413047	0.0720891	-0.241097	0.514986	0.996798	0.932739	0.999896	0.570441
Hormone	Cs1g26150	Cs1g26150.1: Nicotiana tabacum wound inducive mRNA , complete cds	-0.418077	0.978611	-0.0122187	0.482801	0.99997	0.0814058	0.999896	0.74373
Hormone	Cs2g01070	Cs2g01070.1: AP2/EREBP transcription factor BABY BOOM, putative, expressed;AP2-like ethylene-responsive transcription factor PLT2; AP2-like ethylene-responsive transcription factor BBM; AP2-like ethylene-responsive transcription factor ANT; Ethylene-responsive transcription factor WRI1; Floral homeotic protein APETALA 2; AP2-like ethylene-responsive transcription factor SNZ; AP2-like ethylene-res…	0.374151
Hormone	Cs2g01520	Cs2g01520.1: Uncharacterized WD repeat-containing protein all2124; Probable serine/threonine-protein kinase pkwA; Ribosome assembly protein C18.05c; General transcriptional corepressor tupA; Transcription initiation factor TFIID subunit 5; Probable U3 small nucleolar RNA-associated protein 13; Probable cytosolic iron-sulfur protein assembly protein Ciao1;Gibberellin MYB transcription factor (Frag…	-0.0965127	-0.355602	-0.000535166	-0.177379	0.99997	0.425476	0.999896	0.651044
Hormone	Cs2g01740	Cs2g01740.1: Oligopeptide transporter 3; Sexual differentiation process protein isp4; Uncharacterized oligopeptide transporter C29B12.10c;Peptidase aspartic, active site; Oligopeptide transporter OPT superfamily	-0.635955	-0.114696	-0.311181	0.187897	0.838012	0.80951	0.999896	0.785092
Hormone	Cs2g01930	Cs2g01930.1: Iron hydrogenase/prelamin A binding protein (Fragment);Cytosolic Fe-S cluster assembly factor NARFL; Cytosolic Fe-S cluster assembly factor narfl; Probable cytosolic Fe-S cluster assembly factor narfl; Probable cytosolic Fe-S cluster assembly factor AAEL012261; Nuclear prelamin A recognition factor; Cytosolic Fe-S cluster assembly factor NAR1 homolog; Cytosolic Fe-S cluster assembly …	0.0204397	-0.158995	0.272622	0.29828	0.99997	0.731879	0.999896	0.473659
Hormone	Cs2g01990	Cs2g01990.1: Scarecrow-like protein 13; Scarecrow-like transcription factor PAT1; Chitin-inducible gibberellin-responsive protein 2; DELLA protein GAI1; DELLA protein GAI; DELLA protein GAIP; Protein SCARECROW; DELLA protein RGA; DELLA protein GAIP-B;Chitin-inducible gibberellin-responsive protein 2, putative, expressed --Cs2g01990.2: Scarecrow-like protein 13; Scarecrow-like transcription factor…	-1.41046	-1.88273	-0.59894	-0.894473	0.99997	0.344531	0.999896	0.763831
Hormone	Cs2g02010	Cs2g02010.1: Putative pumilio homolog 8, chloroplastic; Pumilio homolog 12; Putative pumilio homolog 17; Pumilio homolog 6, chloroplastic;Translational repressor Pumilio/PUF3 and related RNA-binding proteins (Puf superfamily) (ISS)	-0.65092	2.16929	-0.368126	-3.83821	0.99997	0.343511
Hormone	Cs2g02050	Cs2g02050.1: Ras-related protein RABA5a; GTP-binding protein ypt3;Putative uncharacterized protein Sb02g040430 --Cs2g02050.2: Ras-related protein RABA5a; GTP-binding protein ypt3;Putative uncharacterized protein Sb02g040430 --Cs2g02050.3: Ras-related protein RABA5a; GTP-binding protein ypt3;Putative uncharacterized protein Sb02g040430 --Cs2g02050.4: Ras-related protein RABA5a; GTP-binding protein…	0.377735	0.999876	-0.144368	0.240877	0.99997	0.0569589	0.999896	0.85601
Hormone	Cs2g02080	Cs2g02080.1: Auxin-induced in root cultures protein 12; Putative ferric-chelate reductase 1;Auxin-induced in root cultures protein 12, putative	2.65141	1.34512	0.0902803	-0.180997
Hormone	Cs2g02500	Cs2g02500.1: 1-aminocyclopropane-1-carboxylic acid oxidase (Fragment);1-aminocyclopropane-1-carboxylate oxidase; Probable 1-aminocyclopropane-1-carboxylate oxidase; Protein SRG1; Thebaine 6-O-demethylase; Probable 2-oxoglutarate/Fe(II)-dependent dioxygenase; Codeine O-demethylase; S-norcoclaurine synthase 1; Naringenin,2-oxoglutarate 3-dioxygenase; Flavonol synthase/flavanone 3-hydroxylase; Gibbe…	-0.342883	0.229743	0.328293	-0.918044	0.99997	0.831342	0.999896	0.472135
Hormone	Cs2g02630	Cs2g02630.1: Auxin-independent growth promoter-like protein;DUF246 domain-containing protein At1g04910 --Cs2g02630.2: DUF246 domain-containing protein At1g04910;Putative uncharacterized protein Sb0344s002010 --Cs2g02630.3: DUF246 domain-containing protein At1g04910;Putative uncharacterized protein Sb0344s002010	-0.248499	0.0543307	0.074751	-0.916709	0.99997	0.956083	0.999896	0.026381
Hormone	Cs2g03380	Cs2g03380.1: Gibberellin 2-beta-dioxygenase; Flavonol synthase/flavanone 3-hydroxylase; Gibberellin 20 oxidase 1-D; Codeine O-demethylase; Probable 2-oxoglutarate/Fe(II)-dependent dioxygenase; Thebaine 6-O-demethylase; 1-aminocyclopropane-1-carboxylate oxidase 4; Probable 1-aminocyclopropane-1-carboxylate oxidase;Gibberellin 2-oxidase family protein (Fragment)	0.443455	0.186672	-0.318225	2.02448	0.99997	0.911355	0.999896	0.00238888
Hormone	Cs2g03840	Cs2g03840.1: Probable WRKY transcription factor 28; WRKY transcription factor 1; Probable WRKY transcription factor protein 1;WRKY11-superfamily of TFs having WRKY and zinc finger domains	0.258046	-2.21804	0.346021	2.44717	0.99997	0.014502	0.999896	0.0754659
Hormone	Cs2g04020	Cs2g04020.1: Similarity to ABA induced plasma membrane protein	-0.403058	1.58866	0.376555	1.8265	0.99997	0.027556	0.999896	0.00150875
Hormone	Cs2g04090	Cs2g04090.1: Protein SRG1; Codeine O-demethylase; Probable 2-oxoglutarate/Fe(II)-dependent dioxygenase; Thebaine 6-O-demethylase; S-norcoclaurine synthase 1; Gibberellin 20 oxidase 1-A; 1-aminocyclopropane-1-carboxylate oxidase homolog 11; Flavonol synthase/flavanone 3-hydroxylase; Leucoanthocyanidin dioxygenase; 1-aminocyclopropane-1-carboxylate oxidase 4; Gibberellin 2-beta-dioxygenase 8; Narin…	-0.238863	0.146934	-0.166023	-0.2643	0.99997	0.854854	0.999896	0.949979
Hormone	Cs2g04100	Cs2g04100.1: 2-oxoglutarate (2OG) and Fe(II)-dependent oxygenase-like protein;Protein SRG1; Probable 2-oxoglutarate/Fe(II)-dependent dioxygenase; Codeine O-demethylase; Thebaine 6-O-demethylase; S-norcoclaurine synthase 1; Flavonol synthase/flavanone 3-hydroxylase; Gibberellin 3-beta-dioxygenase 2; Leucoanthocyanidin dioxygenase; 1-aminocyclopropane-1-carboxylate oxidase 1; Naringenin,2-oxoglutar…	-1.40199		3.67535
Hormone	Cs2g04110	Cs2g04110.1: 2-oxoglutarate (2OG) and Fe(II)-dependent oxygenase-like protein;Protein SRG1; Probable 2-oxoglutarate/Fe(II)-dependent dioxygenase; Codeine O-demethylase; Thebaine 6-O-demethylase; S-norcoclaurine synthase 1; Flavonol synthase/flavanone 3-hydroxylase; Leucoanthocyanidin dioxygenase; Flavonol synthase/flavanone 3-hydroxylase (Fragment); Gibberellin 3-beta-dioxygenase 1; Gibberellin 2…	-20.8468	-3.70209	-1.33625
Hormone	Cs2g04300	Cs2g04300.1: Membrane attack complex component/perforin/complement C9 --Cs2g04300.2: Membrane attack complex component/perforin/complement C9	-0.261067	0.343071	0.118724	-0.16095	0.99997	0.578749	0.999896	0.930706
Hormone	Cs2g04510	Cs2g04510.1: Putative uncharacterized protein Sb09g025640;Ras-related protein RABA1d; GTP-binding protein ypt3	0.0726245	0.292795	0.23715	0.175931	0.99997	0.544088	0.911479	0.885829
Hormone	Cs2g05090	Cs2g05090.1: Hypersensitivity related-like protein, Nicotiana tabacum, X95343;Taxadien-5-alpha-ol O-acetyltransferase; 10-deacetylbaccatin III 10-O-acetyltransferase; 3'-N-debenzoyl-2'-deoxytaxol N-benzoyltransferase; Omega-hydroxypalmitate O-feruloyl transferase; Benzyl alcohol O-benzoyltransferase; 13-hydroxylupanine O-tigloyltransferase	-1.69686	2.09134	-0.352989	0.113542		0.296585	0.999896	0.958862
Hormone	Cs2g05280	Cs2g05280.1: Ethylene-responsive transcription factor 1B, putative;Pathogenesis-related genes transcriptional activator PTI5; Ethylene-responsive transcription factor 1B	-1.02919	-2.69922	0.704769	-0.343681	0.99997	0.0120102	0.618444	0.944244
Hormone	Cs2g05320	Cs2g05320.1: Guanine nucleotide regulatory protein (Fragment);Ras-related protein RABA1f; GTP-binding protein ypt3	-0.211056	-0.0599299	0.342341	-0.18957	0.99997	0.905168	0.941236	0.897792
Hormone	Cs2g05440	Cs2g05440.1: Transcriptional factor B3; Auxin response factor; Aux/IAA_ARF_dimerisation;Auxin response factor 3; Putative auxin response factor 14	-1.01993	0.301422	0.0654845	-0.747124	0.320844	0.523415	0.999896	0.385628
Hormone	Cs2g05470	Cs2g05470.1: Chromosome undetermined scaffold_33, whole genome shotgun sequence;Interferon-induced guanylate-binding protein 2; Guanylate-binding protein 4 --Cs2g05470.2: Chromosome undetermined scaffold_33, whole genome shotgun sequence;Guanylate-binding protein 6; Interferon-induced guanylate-binding protein 1	-0.0218652	-0.360827	0.050097	0.946904	0.99997	0.405347	0.999896	0.0638779
Hormone	Cs2g05610	Cs2g05610.1: Membrane attack complex component/perforin/complement C9	0.0389759	-0.766098	-0.206076	0.395713	0.99997	0.19415	0.999896	0.672003
Hormone	Cs2g05620	Cs2g05620.1: Ethylene-responsive transcription factor 4; Ethylene-responsive transcription factor LEP; Pathogenesis-related genes transcriptional activator PTI6; Ethylene-responsive transcription factor SHINE 3;Class II ethylene responsive element binding factor-like protein	-1.15601	-1.54372	-0.558161	-0.492809	0.335643	0.102532	0.893141	0.781183
Hormone	Cs2g05640	Cs2g05640.1: Putative ethylene responsive element binding factor (Fragment);Ethylene-responsive transcription factor 12; Ethylene-responsive transcription factor LEP; Pathogenesis-related genes transcriptional activator PTI5	-0.399401	-0.0542779	0.920857	-0.549824	0.99997	0.952475	0.56807	0.686524
Hormone	Cs2g05690	Cs2g05690.1: Auxin-repressed 12.5 kDa protein;Putative auxin-repressed/dormancy-associated protein (Fragment) --Cs2g05690.2: Auxin-repressed 12.5 kDa protein;Putative auxin-repressed/dormancy-associated protein (Fragment) --Cs2g05690.3: Auxin-repressed 12.5 kDa protein;Putative auxin-repressed/dormancy-associated protein (Fragment) --Cs2g05690.4: Auxin-repressed 12.5 kDa protein;Putative auxin-re…	0.389306	-0.0812724	-0.0490272	0.0565118	0.99997	0.935318	0.999896	0.954479
Hormone	Cs2g06180	Cs2g06180.1: Stem-specific protein TSJT1;Aluminum induced protein with YGL and LRDR motif --Cs2g06180.2: Stem-specific protein TSJT1;Auxin down-regulated-like protein (Fragment)	1.10796	1.70111	-0.0118589	0.620909	0.878806	0.0157377	0.999896	0.881494
Hormone	Cs2g06370	Cs2g06370.1: Epoxide hydrolase 2; Haloalkane dehalogenase; Putative esterase ytxM; Mesoderm-specific transcript homolog protein;Hydrolase, alpha/beta fold family protein, expressed --Cs2g06370.2: Epoxide hydrolase 2; Haloalkane dehalogenase; Putative esterase ytxM; Mesoderm-specific transcript homolog protein; Mesoderm-specific transcript protein; Uncharacterized hydrolase YNR064C;Hydrolase, alph…	-0.35461	0.264994	-0.672649	-0.469227	0.968924	0.605542	0.30557	0.156003
Hormone	Cs2g06720	Cs2g06720.1: Whole genome shotgun sequence assembly, scaffold_235, strain Mel28;Probable ADP-ribosylation factor GTPase-activating protein AGD5; Stromal membrane-associated protein 2; Uncharacterized protein C824.09c; ADP-ribosylation factor GTPase-activating protein effector protein 2; Arf-GAP with coiled-coil, ANK repeat and PH domain-containing protein 2; ADP-ribosylation factor GTPase-activat…	0.137913	-0.241682	0.115001	-0.744811	0.99997	0.77907	0.999896	0.314571
Hormone	Cs2g06770	Cs2g06770.1: B3 domain-containing protein Os07g0563300; B3 domain-containing transcription repressor VAL1; B3 domain-containing transcription factor VAL3; Putative B3 domain-containing protein Os04g0676650; Regulatory protein viviparous-1; AP2/ERF and B3 domain-containing transcription factor RAV1; AP2/ERF and B3 domain-containing transcription repressor RAV2; Putative AP2/ERF and B3 domain-conta…	-0.0903334	-1.2203	0.273659	1.28513	0.99997	0.0780158	0.999896	0.00391886
Hormone	Cs2g06820	Cs2g06820.1: Riboflavin kinase; Putative riboflavin kinase; Pseudouridine-5'-monophosphatase; Probable pseudouridine-5'-monophosphatase; Protein CbbY; Riboflavin biosynthesis protein ribF; Putative beta-phosphoglucomutase; Putative uncharacterized hydrolase YKL033W-A; Phosphatase YqaB; Protein CbbY, chromosomal; Protein CbbY, plasmid; Uncharacterized protein YhcW; Phosphatase YniC; Phosphorylated…	-0.245432	-0.171195	0.411	-0.0186727	0.974081	0.684917	0.95964	0.989343
Hormone	Cs2g06860	Cs2g06860.1: FAD-dependent pyridine nucleotide-disulphide oxidoreductase; Calcium-binding EF-hand;Protein TRANSPORT INHIBITOR RESPONSE 1; Transport inhibitor response 1-like protein Os04g0395600; Protein AUXIN SIGNALING F-BOX 3; GRR1-like protein 1; F-box protein FBX14; External NADH-ubiquinone oxidoreductase 1, mitochondrial; Coronatine-insensitive protein 1; Probable NADH dehydrogenase; Probabl…	-0.295782	-0.00161752	0.240915	-0.575561		0.999192	0.999896	0.550445
Hormone	Cs2g06880	Cs2g06880.1: TIR1/AFB auxin receptor protein PintaAFB4A (Fragment);Protein TRANSPORT INHIBITOR RESPONSE 1; Transport inhibitor response 1-like protein Os04g0395600; Protein AUXIN SIGNALING F-BOX 3; GRR1-like protein 1; F-box protein FBX14; Coronatine-insensitive protein 1	0.286489	1.85402	0.119923	0.164435	0.99997	0.0489605	0.999896	0.958077
Hormone	Cs2g06970	Cs2g06970.1: Putative uncharacterized protein Sb06g031570;Probable serine/threonine-protein kinase abkC; ABC1 family protein C21C3.03, mitochondrial; Uncharacterized aarF domain-containing protein kinase 2; Probable ubiquinone biosynthesis protein UbiB --Cs2g06970.2: Putative uncharacterized protein Sb06g031570;Probable serine/threonine-protein kinase abkC; ABC1 family protein C21C3.03, mitochond…	-0.319904	-0.30055	0.262747	-0.0248796	0.715054	0.595893	0.943587	0.980733
Hormone	Cs2g07040	Cs2g07040.1: Myb-related protein Myb4; Transcription repressor MYB4; Transcription factor MYB3; Transcription factor WER; Trichome differentiation protein GL1; Myb-related protein P; Protein ODORANT1; Anthocyanin regulatory C1 protein; Transcription factor GAMYB; Transcriptional activator Myb;Methyl jasmonate induced MYB-related transcription factor --Cs2g07040.2: Myb-related protein Myb4; Transc…	-0.337828	-4.55853	0.395622	-1.38861		0.244655
Hormone	Cs2g07210	Cs2g07210.1: Transcription factor DYSFUNCTIONAL TAPETUM 1; Transcription factor ABORTED MICROSPORES; Transcription factor bHLH35; Transcription factor ABA-INDUCIBLE bHLH-TYPE; Transcription factor FER-LIKE IRON DEFICIENCY-INDUCED TRANSCRIPTION FACTOR; Transcription factor GLABRA 3;Helix-loop-helix DNA-binding domain containing protein	-1.60606	3.47731	-0.49285	0.106783	0.92477	0.264489
Hormone	Cs2g07550	Cs2g07550.1: Gibberellin 2-beta-dioxygenase 8; 1-aminocyclopropane-1-carboxylate oxidase 1; Gibberellin 20 oxidase 1; Protein SRG1; Probable 1-aminocyclopropane-1-carboxylate oxidase; 1-aminocyclopropane-1-carboxylate oxidase homolog 1; Codeine O-demethylase; Probable 2-oxoacid dependent dioxygenase; S-norcoclaurine synthase 1; Deacetoxyvindoline 4-hydroxylase; Thebaine 6-O-demethylase; Naringeni…	0.423983	6.19363	-0.328965	5.47843	0.99997	2.68001e-06
Hormone	Cs2g08620	Cs2g08620.1: Auxin-induced protein 15A;Putative uncharacterized protein At3g20220			1.58516
Hormone	Cs2g09020	Cs2g09020.1: WRKY53-superfamily of TFs having WRKY and zinc finger domains;Probable WRKY transcription factor 33; WRKY transcription factor 1; Probable WRKY transcription factor protein 1; Protein WRKY1 --Cs2g09020.2: Putative uncharacterized protein Sb03g038510;Probable WRKY transcription factor 33; WRKY transcription factor 1; Probable WRKY transcription factor protein 1; Protein WRKY1	-0.662404	-1.90851	-0.455857	-0.786676	0.99997	0.10514	0.999896	0.172862
Hormone	Cs2g09440	Cs2g09440.1: Auxin response factor 6; Putative auxin response factor 21;Putative uncharacterized protein Sb04g004430 --Cs2g09440.2: Auxin response factor 6; Putative auxin response factor 21;Putative uncharacterized protein Sb04g004430	-0.873503	-0.4712	0.0888682	-0.789807	0.933011	0.628368	0.999896	0.134573
Hormone	Cs2g09800	Cs2g09800.1: Putative uncharacterized protein Sb04g029530;ADP-ribosylation factor GTPase-activating protein AGD12; Probable ADP-ribosylation factor GTPase-activating protein AGD13; Stromal membrane-associated protein 2; Centaurin-gamma-1A; Arf-GAP with GTPase, ANK repeat and PH domain-containing protein 3; Arf-GAP with dual PH domain-containing protein 1; Arf-GAP with coiled-coil, ANK repeat and …	0.988456	1.27167	0.124977	-0.00908596	0.717192	0.00465484	0.999896	0.99704
Hormone	Cs2g09980	Cs2g09980.1: Ethylene-regulated nuclear protein ERT2-like protein	-1.15311	-1.63233	-0.429211	0.963726	0.8912	0.0984418	0.999896	0.52012
Hormone	Cs2g12030	Cs2g12030.1: HemK methyltransferase family member 2; eRF1 methyltransferase catalytic subunit mtq2; Putative protein methyltransferase AF_1784; Protein methyltransferase hemK homolog; Ribosomal RNA small subunit methyltransferase C;SAM (And some other nucleotide) binding motif; Methyltransferase small; Tetratricopeptide-like helical --Cs2g12030.2: HemK methyltransferase family member 2; eRF1 meth…	0.336406	0.320454	0.0719394	0.0537832	0.99997	0.494654	0.999896	0.972896
Hormone	Cs2g13070	Cs2g13070.1: Indoleacetic acid-induced protein 32, maternal effect embryo arrest 10;Auxin-responsive protein IAA32; Auxin-induced protein AUX22; Auxin response factor 7	-0.626424	3.1589	1.63857	2.23536	0.99997	0.106432
Hormone	Cs2g13200	Cs2g13200.1: Putative uncharacterized protein Sb03g027370;Uncharacterized amino-acid permease C15C4.04c; GABA-specific permease --Cs2g13200.2: Putative uncharacterized protein Sb03g027370;Uncharacterized amino-acid permease C15C4.04c	0.401468	2.73726	1.04502	0.0310446	0.99997	0.0551859	0.999896
Hormone	Cs2g13710	Cs2g13710.1: Auxin efflux carrier component, auxin transport protein	0.10489	0.218026	-0.0805108	-0.210861	0.99997	0.582409	0.999896	0.627301
Hormone	Cs2g14270	Cs2g14270.1: TIR1/AFB auxin receptor protein PintaAFB4A (Fragment);Protein AUXIN SIGNALING F-BOX 2; Transport inhibitor response 1-like protein Os04g0395600; Protein TRANSPORT INHIBITOR RESPONSE 1; GRR1-like protein 1; F-box protein FBX14; Coronatine-insensitive protein 1	-0.587632	2.0585
Hormone	Cs2g14320	Cs2g14320.1: B3 domain-containing transcription factor FUS3; B3 domain-containing protein LFL1; Regulatory protein viviparous-1; Putative B3 domain-containing protein Os04g0676650; B3 domain-containing transcription repressor VAL1; AP2/ERF and B3 domain-containing transcription factor ARF14; AP2/ERF and B3 domain-containing protein Os01g0693400; AP2/ERF and B3 domain-containing transcription repr…				0.391188
Hormone	Cs2g14330	Cs2g14330.1: H+-or Na+-translocating f-type, v-type and A-type ATPase superfamily;V-type proton ATPase subunit C --Cs2g14330.2: H+-or Na+-translocating f-type, v-type and A-type ATPase superfamily;V-type proton ATPase subunit C --Cs2g14330.3: H+-or Na+-translocating f-type, v-type and A-type ATPase superfamily;V-type proton ATPase subunit C --Cs2g14330.4: H+-or Na+-translocating f-type, v-type an…	0.0348137	0.563038	0.0752075	0.00556336	0.99997	0.103939	0.999896	0.994419
Hormone	Cs2g14410	Cs2g14410.1: Member of the clp superfamily, regulatory gamma subunit (Fragment);ATP-dependent Clp protease ATP-binding subunit clpA homolog; Chaperone protein ClpC1, chloroplastic; ATP-dependent Clp protease ATP-binding subunit clpA homolog, chloroplastic (Fragment); Negative regulator of genetic competence ClpC/MecB; ATP-dependent Clp protease ATP-binding subunit ClpC; Chaperone protein ClpD, ch…	-3.68022	0.536348	0.568584	1.36763
Hormone	Cs2g14440	Cs2g14440.1: Putative basic helix-loop-helix protein BHLH23;Transcription factor ICE1; Transcription factor ABORTED MICROSPORES; Transcription factor FER-LIKE IRON DEFICIENCY-INDUCED TRANSCRIPTION FACTOR; Transcription factor ABA-INDUCIBLE bHLH-TYPE; Transcription factor GLABRA 3; Transcription factor DYSFUNCTIONAL TAPETUM 1 --Cs2g14440.2: Putative basic helix-loop-helix protein BHLH23;Transcript…	1.28993	3.01148	-0.0854944	3.62833	0.99997	0.0132115	0.999896
Hormone	Cs2g14570	Cs2g14570.1: Ethylene-responsive transcription factor ERF113; Pathogenesis-related genes transcriptional activator PTI5; Dehydration-responsive element-binding protein 2D;AP2 domain-containing transcription factor family protein (Fragment)	-0.144557	1.09197	0.390682	0.266425	0.99997	0.0736311	0.999896	0.906241
Hormone	Cs2g14770	Cs2g14770.1: Ethylene-responsive transcription factor, putative;Ethylene-responsive transcription factor LEP; Ethylene-responsive transcription factor ERF087; Pathogenesis-related genes transcriptional activator PTI6; Dehydration-responsive element-binding protein 2A		-1.14677
Hormone	Cs2g15090	Cs2g15090.1: Guanine nucleotide regulatory protein (Fragment);Ras-related protein RABA1f; GTP-binding protein ypt3	4.17144	2.47447	-0.874088
Hormone	Cs2g15130	Cs2g15130.1: Auxin response factor 6; Putative auxin response factor 21;Putative uncharacterized protein Sb04g004430 --Cs2g15130.2: Auxin response factor 6; Putative auxin response factor 21;Putative uncharacterized protein Sb04g004430 --Cs2g15130.3: Auxin response factor 6; Putative auxin response factor 21;Putative uncharacterized protein Sb04g004430	-0.21427	-0.0362568	-0.576842	-0.20818	0.99997	0.934012	0.999896	0.828956
Hormone	Cs2g15630	Cs2g15630.1: Putative transcription factor bHLH107; Transcription factor bHLH30; Transcription factor ABA-INDUCIBLE bHLH-TYPE; Anthocyanin regulatory R-S protein;Helix-loop-helix DNA-binding domain containing protein, expressed	-0.376856	-0.028002	0.0565672	0.0880883	0.99997	0.954492	0.999896	0.954479
Hormone	Cs2g15990	Cs2g15990.1: Guanine nucleotide regulatory protein (Fragment);Ras-related protein RABA1f; GTP-binding protein ypt3 --Cs2g15990.2: Guanine nucleotide regulatory protein (Fragment);Ras-related protein RABA1f; GTP-binding protein ypt3	0.0858277	-0.466247	-0.167517	1.9959	0.99997	0.730278	0.999896	6.51835e-05
Hormone	Cs2g16620	Cs2g16620.1: Auxin efflux carrier component 3; Probable auxin efflux carrier component 1c; Putative auxin efflux carrier component 3b;Auxin efflux carrier component, putative (Fragment) --Cs2g16620.2: Auxin efflux carrier component 3; Probable auxin efflux carrier component 1c; Putative auxin efflux carrier component 3b;Auxin efflux carrier component, putative (Fragment)	-0.365132	0.783792	0.62018	-0.159647	0.99997	0.243176	0.991597	0.923131
Hormone	Cs2g16670	Cs2g16670.1: Putative short-chain dehydrogenase/reductase (SDR) superfamily	0.794229	0.674568	-0.39886	0.698301	0.512191	0.552054	0.999896	0.312775
Hormone	Cs2g16820	Cs2g16820.1: Permease of the drug/metabolite transporter (DMT) superfamily	-0.584411	-0.47892	-1.72019	-0.290262	0.99997	0.26533	0.491652	0.922103
Hormone	Cs2g16940	Cs2g16940.1: DELLA domain GRAS family transcription factor, GA insensitive (GAI), GA1-3 1 (RGA1) repressor protein;DELLA protein GAI1; DELLA protein GAIP; DELLA protein GAIP-B; DELLA protein RGA; DELLA protein GAI; Scarecrow-like transcription factor PAT1; Scarecrow-like protein 21; Chitin-inducible gibberellin-responsive protein 2; Protein SCARECROW; Nodulation-signaling pathway 2 protein; Prote…	0.524922	-0.605221	-0.147683	2.63487	0.95529		0.999896	0.0048191
Hormone	Cs2g17340	Cs2g17340.1: 2-oxoglutarate (2OG) and Fe(II)-dependent oxygenase-like protein;1-aminocyclopropane-1-carboxylate oxidase homolog 4; Probable 2-oxoacid dependent dioxygenase; Deacetoxyvindoline 4-hydroxylase; Naringenin,2-oxoglutarate 3-dioxygenase (Fragment); Thebaine 6-O-demethylase; Flavone synthase; Naringenin,2-oxoglutarate 3-dioxygenase; Probable 2-oxoglutarate/Fe(II)-dependent dioxygenase; F…	0.918148	-1.8758	-0.0778644	-0.0440017		0.689995
Hormone	Cs2g17350	Cs2g17350.1: 2-oxoglutarate (2OG) and Fe(II)-dependent oxygenase-like protein;1-aminocyclopropane-1-carboxylate oxidase homolog 4; Probable 2-oxoacid dependent dioxygenase; Deacetoxyvindoline 4-hydroxylase; Thebaine 6-O-demethylase; Codeine O-demethylase; Probable 2-oxoglutarate/Fe(II)-dependent dioxygenase; Protein SRG1; Flavanone 3-dioxygenase; Naringenin,2-oxoglutarate 3-dioxygenase; Flavonol …	-0.207964	-1.01959	0.129364	-0.312546	0.99997	0.20216	0.999896	0.848076
Hormone	Cs2g17490	Cs2g17490.1: Dynamin-related protein 1C, putative, expressed;Dynamin-related protein 1C; Dynamin-1; Dynamin-3; Dynamin; Dynamin-2; Dynamin-A; Vacuolar protein sorting-associated protein 1; Dynamin-like protein C12C2.08; Dynamin-1-like protein; Dynamin-B; Dynamin-2A; Dynamin-2B; Interferon-induced GTP-binding protein Mx2; Interferon-induced GTP-binding protein Mx --Cs2g17490.2: Dynamin-related pro…	0.177704	-0.226502	-0.0678662	1.6627	0.99997	0.871014	0.999896	0.00484681
Hormone	Cs2g17580	Cs2g17580.1: Putative S-adenosyl-L-methionine:salicylic acid carboxyl methyltransferase; 41514-39166;Probable S-adenosylmethionine-dependent methyltransferase At5g38100; Indole-3-acetate O-methyltransferase 1; Salicylate O-methyltransferase; Benzoate carboxyl methyltransferase; Caffeine synthase 1; Probable caffeine synthase 2; 3,7-dimethylxanthine N-methyltransferase; 7-methylxanthosine synthase…		-1.57514
Hormone	Cs2g17600	Cs2g17600.1: RNA-dependent RNA polymerase 1; Probable RNA-dependent RNA polymerase 1; Probable S-adenosylmethionine-dependent methyltransferase At5g37970; Probable caffeine synthase 2; Caffeine synthase 1; Salicylate O-methyltransferase; Indole-3-acetate O-methyltransferase 1; Benzoate carboxyl methyltransferase; 3,7-dimethylxanthine N-methyltransferase; Jasmonate O-methyltransferase; 7-methylxan…	-0.70439	1.45157	-0.263139	0.160268	0.99997	0.253036	0.999896
Hormone	Cs2g17610	Cs2g17610.1: Probable S-adenosylmethionine-dependent methyltransferase At5g37990; Caffeine synthase 1; Indole-3-acetate O-methyltransferase 1; Probable caffeine synthase 2; 7-methylxanthosine synthase 1; Salicylate O-methyltransferase; 3,7-dimethylxanthine N-methyltransferase; Benzoate carboxyl methyltransferase; Theobromine synthase 2; Monomethylxanthine methyltransferase 1; Jasmonate O-methyltr…	-1.70553	-1.14677
Hormone	Cs2g17630	Cs2g17630.1: Membrane attack complex component/perforin/complement C9	-0.338252	-1.44954	0.103258	-1.20882	0.99997	0.294508	0.999896	0.193344
Hormone	Cs2g17860	Cs2g17860.1: Histidine kinase 4; Signal transduction histidine-protein kinase BarA; Hybrid signal transduction histidine kinase J; Two-component system protein A; Hybrid signal transduction histidine kinase G; Ethylene receptor 2; Hybrid signal transduction histidine kinase A; Hybrid signal transduction histidine kinase E; Hybrid signal transduction histidine kinase B; Sensory/regulatory protein …	-1.32395	-0.575049	0.557182	2.45154	0.240785	0.448501	0.834766	0.0046165
Hormone	Cs2g18160	Cs2g18160.1: Uncharacterized hydrolase YNR064C; Haloalkane dehalogenase; Mesoderm-specific transcript homolog protein; Mesoderm-specific transcript protein;Putative hydrolase/acyltransferase, alpha/beta hydrolase superfamily	0.320423	0.224891	-0.35278	-0.598837	0.99997	0.716028	0.999896	0.58804
Hormone	Cs2g18320	Cs2g18320.1: Acyl-coenzyme A thioesterase 9, mitochondrial;Phosphoglucomutase/phosphomannomutase C terminal; Thioesterase superfamily --Cs2g18320.2: Acyl-coenzyme A thioesterase 9, mitochondrial;Phosphoglucomutase/phosphomannomutase C terminal; Thioesterase superfamily	-0.49711	-0.00469397	0.260873	-1.06257	0.99997	0.998119	0.999896	0.663538
Hormone	Cs2g18610	Cs2g18610.1: Putative uncharacterized protein At4g12650 (Fragment);Transmembrane 9 superfamily member 4; Putative phagocytic receptor 1a; Transmembrane 9 superfamily protein C1105.08	-0.400936	-0.0946617	-0.00017122	0.0355311	0.99997	0.908662	0.999901	0.9854
Hormone	Cs2g19200	Cs2g19200.1: Putative uncharacterized protein At3g07700 (Fragment);Uncharacterized protein sll1770; Uncharacterized aarF domain-containing protein kinase At1g79600, chloroplastic; Uncharacterized protein in hydrogenase 1 5'region (Fragment); Probable ubiquinone biosynthesis protein UbiB --Cs2g19200.2: Putative uncharacterized protein At3g07700 (Fragment);Uncharacterized protein sll1770; Uncharact…	-0.224659	0.024199	-0.0233328	-0.988149	0.99997	0.97688	0.999896	0.0167975
Hormone	Cs2g19210	Cs2g19210.1: Putative uncharacterized protein At3g07700 (Fragment);Uncharacterized protein sll1770; Uncharacterized aarF domain-containing protein kinase At1g79600, chloroplastic; Probable ubiquinone biosynthesis protein UbiB; Uncharacterized protein in hydrogenase 1 5'region (Fragment) --Cs2g19210.2: Putative uncharacterized protein At3g07700 (Fragment);Uncharacterized protein sll1770; Uncharact…	-0.67884	-0.472964	0.0745269	0.282817	0.966642	0.456158	0.999896	0.860787
Hormone	Cs2g19250	Cs2g19250.1: Probable caffeine synthase 3; 7-methylxanthosine synthase 1; 3,7-dimethylxanthine N-methyltransferase; Caffeine synthase 1; Theobromine synthase 2; Monomethylxanthine methyltransferase 1; Salicylate O-methyltransferase; Benzoate carboxyl methyltransferase; Jasmonate O-methyltransferase; Indole-3-acetate O-methyltransferase 1;S-adenosyl-L-methionine:benzoic acid/salicylic acid carboxy…	-0.587632
Hormone	Cs2g19300	Cs2g19300.1: S-adenosyl-L-methionine:benzoic acid/salicylic acid carboxyl methyltransferase;Probable caffeine synthase 4; 7-methylxanthosine synthase 1; 3,7-dimethylxanthine N-methyltransferase; Monomethylxanthine methyltransferase 2; Theobromine synthase 2; Caffeine synthase 1; Salicylate O-methyltransferase; Benzoate carboxyl methyltransferase; Jasmonate O-methyltransferase --Cs2g19300.2: S-ade…	0.636629	-1.47578	-0.562126	0.500129	0.99997	0.206533	0.999896	0.63118
Hormone	Cs2g19320	Cs2g19320.1: S-adenosyl-L-methionine:benzoic acid/salicylic acid carboxyl methyltransferase;Probable caffeine synthase 4; 7-methylxanthosine synthase 1; 3,7-dimethylxanthine N-methyltransferase; Theobromine synthase 2; Monomethylxanthine methyltransferase 1; Caffeine synthase 1; Salicylate O-methyltransferase; Jasmonate O-methyltransferase; Benzoate carboxyl methyltransferase; Indole-3-acetate O-…	0.651444	-1.161	-0.962712	-0.492028	0.99997	0.331399	0.946413	0.515797
Hormone	Cs2g19330	Cs2g19330.1: Probable caffeine synthase 4; 7-methylxanthosine synthase 1; 3,7-dimethylxanthine N-methyltransferase; Theobromine synthase 2; Monomethylxanthine methyltransferase 2; Caffeine synthase 1; Jasmonate O-methyltransferase; Salicylate O-methyltransferase; Benzoate carboxyl methyltransferase; Indole-3-acetate O-methyltransferase 1;S-adenosyl-L-methionine:benzoic acid/salicylic acid carboxy…	-0.811394	-0.686362	-0.983647	-1.70902	0.99997	0.757558	0.999896	0.708387
Hormone	Cs2g19340	Cs2g19340.1: S-adenosyl-L-methionine:benzoic acid/salicylic acid carboxyl methyltransferase;Probable caffeine synthase 4; 3,7-dimethylxanthine N-methyltransferase; 7-methylxanthosine synthase 1; Theobromine synthase 2; Monomethylxanthine methyltransferase 2; Caffeine synthase 1; Jasmonate O-methyltransferase; Salicylate O-methyltransferase; Benzoate carboxyl methyltransferase; Indole-3-acetate O-…			0.568584	-2.6999
Hormone	Cs2g19760	Cs2g19760.1: Histidine kinase 2; Hybrid signal transduction histidine kinase J; Signal transduction histidine-protein kinase BarA; Hybrid signal transduction histidine kinase A; Sensor protein gacS; Hybrid signal transduction histidine kinase B; Hybrid signal transduction protein dokA; Hybrid signal transduction histidine kinase K; Peroxide stress-activated histidine kinase mak1; Ethylene recepto…	-0.557442	-0.622111	-0.236505	-0.345495	0.99997	0.466564	0.999896	0.66806
Hormone	Cs2g19790	Cs2g19790.1: Scarecrow-like transcription factor PAT1; Chitin-inducible gibberellin-responsive protein 2; Scarecrow-like protein 5; DELLA protein GAI1; DELLA protein GAI; DELLA protein RGA; Protein SCARECROW; DELLA protein GAIP; DELLA protein GAIP-B;Chitin-inducible gibberellin-responsive protein 2, putative, expressed	-0.698091	-0.793138	-0.348338	-0.20582	0.945912	0.10325	0.999896	0.845613
Hormone	Cs2g19900	Cs2g19900.1: Auxin-induced in root cultures protein 12;Cytochrome b561/ferric reductase transmembrane with DOMON related domain	0.663969	-1.81709	4.21328	2.7365
Hormone	Cs2g20320	Cs2g20320.1: Metal-dependent hydrolase of the beta-lactamase superfamily III;Ribonuclease Z, chloroplastic; Nuclear ribonuclease Z; Nuclear ribonuclease Z (Fragment); Ribonuclease Z --Cs2g20320.2: Metal-dependent hydrolase of the beta-lactamase superfamily III;Ribonuclease Z, chloroplastic; Nuclear ribonuclease Z; Nuclear ribonuclease Z (Fragment); Ribonuclease Z --Cs2g20320.3: Metal-dependent hy…	-1.1098	-0.105017	-1.84353	-0.957669	0.99997	0.943334	0.789259	0.601556
Hormone	Cs2g20500	Cs2g20500.1: Ethylene-responsive element binding factor-like protein (Fragment);Ethylene-responsive transcription factor 3; Pathogenesis-related genes transcriptional activator PTI6; Ethylene-responsive transcription factor LEP	0.24798	-0.584223	0.0630426	1.57462	0.99997	0.491814	0.999896	0.000638484
Hormone	Cs2g20590	Cs2g20590.1: 1-aminocyclopropane-1-carboxylate oxidase; Probable 1-aminocyclopropane-1-carboxylate oxidase; Protein SRG1; Thebaine 6-O-demethylase; Probable 2-oxoglutarate/Fe(II)-dependent dioxygenase; Codeine O-demethylase; Naringenin,2-oxoglutarate 3-dioxygenase; Flavanone 3-dioxygenase; Naringenin,2-oxoglutarate 3-dioxygenase (Fragment); Flavonol synthase/flavanone 3-hydroxylase; Flavone synth…	-0.186234	1.17078	0.113021	0.474537	0.99997	0.300859	0.999896	0.692201
Hormone	Cs2g21120	Cs2g21120.1: Chromosome undetermined scaffold_142, whole genome shotgun sequence;Protein usf; Putative uncharacterized protein yghX; Carboxymethylenebutenolidase --Cs2g21120.2: Chromosome undetermined scaffold_111, whole genome shotgun sequence	-0.426286	-0.523944	-0.0366935	-0.0761224	0.99997	0.481795	0.999896	0.921255
Hormone	Cs2g23660	Cs2g23660.1: Class II ethylene responsive element binding factor-like protein;Ethylene-responsive transcription factor 9; Ethylene-responsive transcription factor LEP; Pathogenesis-related genes transcriptional activator PTI6 --Cs2g23660.2: Class II ethylene responsive element binding factor-like protein;Ethylene-responsive transcription factor 9; Ethylene-responsive transcription factor LEP; Pat…	-2.33202	-1.78789	-0.47895	0.986434	0.139928	1.59275e-05	0.999896	0.694617
Hormone	Cs2g24440	Cs2g24440.1: Probable carboxylesterase 11; Gibberellin receptor GID1B; Carboxylesterase 1; Putative sterigmatocystin biosynthesis lipase/esterase stcI;Putative uncharacterized protein Sb01g005720	0.252367	-0.894401	-0.230371	1.8059	0.99997	0.461448	0.999896	0.00133072
Hormone	Cs2g25640	Cs2g25640.1: Transcription factor TCP20;Auxin-induced basic helix-loop-helix transcription factor --Cs2g25640.2: Transcription factor TCP20;Auxin-induced basic helix-loop-helix transcription factor	0.0615523	-0.0395279	0.213289	0.124926	0.99997	0.959918	0.999896	0.831015
Hormone	Cs2g25740	Cs2g25740.1: DELLA domain GRAS family transcription factor, GA insensitive (GAI), GA1-3 1 (RGA1) repressor protein;DELLA protein GAI1; Protein SCARECROW; DELLA protein GAI; DELLA protein GAIP; Scarecrow-like protein 23; DELLA protein RGA; DELLA protein GAIP-B; Scarecrow-like transcription factor PAT1; Chitin-inducible gibberellin-responsive protein 1; Nodulation-signaling pathway 2 protein; Prote…	2.38655	5.43453				0.0641123
Hormone	Cs2g27410	Cs2g27410.1: Myb-related protein Myb4; Transcription repressor MYB4; Transcription factor MYB3; Protein ODORANT1; Myb-related protein P; Trichome differentiation protein GL1; Transcription factor WER; Anthocyanin regulatory C1 protein; Transcription factor GAMYB; Myb-related protein B;Methyl jasmonate induced MYB-related transcription factor	0.464901	-2.33661	0.657846	-0.558249	0.99997	0.0798956	0.999896	0.898379
Hormone	Cs2g27430	Cs2g27430.1: Myb-related protein Myb4; Transcription repressor MYB4; Transcription factor MYB3; Protein ODORANT1; Myb-related protein P; Trichome differentiation protein GL1; Transcription factor WER; Anthocyanin regulatory C1 protein; Transcription factor GAMYB; Myb-related protein B;Methyl jasmonate induced MYB-related transcription factor	-0.91387	-2.76408	2.91549	-0.308436	0.99997	0.273645	0.737411
Hormone	Cs2g28160	Cs2g28160.1: Putative exo-ribonuclease protein (Fragment);RNA exonuclease 4; Interferon-stimulated 20 kDa exonuclease-like 2; Small RNA degrading nuclease 1; Uncharacterized exonuclease C637.09	0.357696	-2.55461	3.14827	-4.83881
Hormone	Cs2g28310	Cs2g28310.1: S-adenosyl-L-methionine:benzoic acid/salicylic acid carboxyl methyltransferase;Salicylate O-methyltransferase; Probable caffeine synthase 2; Jasmonate O-methyltransferase; Caffeine synthase 1; 3,7-dimethylxanthine N-methyltransferase; 7-methylxanthosine synthase 1; Theobromine synthase 2; Monomethylxanthine methyltransferase 2; Benzoate carboxyl methyltransferase; Indole-3-acetate O-…	-0.335837	-0.488591	0.183492	-0.129095	0.99997	0.393984	0.999896	0.94711
Hormone	Cs2g28550	Cs2g28550.1: Multidrug resistance-associated protein 2, 6 (Mrp2, 6), abc-transoprter, putative;Auxin-induced protein 5NG4; ABC transporter C family member 3; Probable non-intrinsic ABC protein 5; Putative ABC transporter C family member 15	0.849093	0.405182	-1.31797	-0.0785233	0.827344	0.432213	0.262331	0.973436
Hormone	Cs2g28560	Cs2g28560.1: Nodulin MtN21 /EamA-like transporter family protein;Auxin-induced protein 5NG4	-0.0735726	0.78227	0.756562	-0.206055	0.99997	0.591504	0.989949	0.905724
Hormone	Cs2g28570	Cs2g28570.1: Contains similarity to integral membrane protein nodulin;Auxin-induced protein 5NG4	1.33308	2.11404	-4.06197	-2.32038	0.966375	0.174271	0.0882785	0.33283
Hormone	Cs2g28590	Cs2g28590.1: Contains similarity to integral membrane protein nodulin;Auxin-induced protein 5NG4	0.476958	-1.05306	-2.66261	-0.0236698	0.99997	0.23777	0.198286	0.990206
Hormone	Cs2g28610	Cs2g28610.1: Contains similarity to integral membrane protein nodulin;Auxin-induced protein 5NG4	-0.346188	0.328513	-0.211852	-0.214964	0.99997	0.670201	0.999896	0.946882
Hormone	Cs2g28630	Cs2g28630.1: Contains similarity to integral membrane protein nodulin;Auxin-induced protein 5NG4	0.769082	0.436171	-3.6791	-0.160252	0.946914	0.187514	0.0308278	0.907238
Hormone	Cs2g28640	Cs2g28640.1: Auxin-induced protein 5NG4;Putative uncharacterized protein At4g15540 (Fragment)	0.434086	-0.00388871	-2.66938	0.919566	0.99997	0.996665	0.265531	0.763416
Hormone	Cs2g28650	Cs2g28650.1: Auxin-induced protein 5NG4;Putative uncharacterized protein At4g15540 (Fragment)	-0.119988	0.35348	-0.285731	0.0376056	0.99997	0.835002	0.999896	0.994457
Hormone	Cs2g29100	Cs2g29100.1: ETHYLENE-INSENSITIVE3-like 1 protein, putative, expressed;Protein ETHYLENE INSENSITIVE 3; ETHYLENE INSENSITIVE 3-like 1 protein; Putative ETHYLENE INSENSITIVE 3-like 4 protein --Cs2g29100.2: ETHYLENE-INSENSITIVE3-like 1 protein, putative, expressed;Protein ETHYLENE INSENSITIVE 3; ETHYLENE INSENSITIVE 3-like 1 protein; Putative ETHYLENE INSENSITIVE 3-like 4 protein --Cs2g29100.3: Prot…	-0.132207	-0.479607	0.210869	-0.289656	0.99997	0.611736	0.999896	0.57208
Hormone	Cs2g29260	Cs2g29260.1: 1-aminocyclopropane-1-carboxylate oxidase homolog; Deacetoxyvindoline 4-hydroxylase; Naringenin,2-oxoglutarate 3-dioxygenase; Flavonol synthase/flavanone 3-hydroxylase; Naringenin,2-oxoglutarate 3-dioxygenase (Fragment); Flavone synthase; Leucoanthocyanidin dioxygenase; Protein SRG1; Probable 2-oxoacid dependent dioxygenase; Gibberellin 2-beta-dioxygenase 8; 1-aminocyclopropane-1-car…	-0.920347	-0.28461	-0.0477245	-1.83438	0.762869	0.587943	0.999896	0.0238916
Hormone	Cs2g31040	Cs2g31040.1: Protein GAST1; Gibberellin-regulated protein 4; Snakin-1; Snakin-2;Putative uncharacterized protein Sb01g026925 (Fragment)	0.970354	3.07302	0.892086	3.55072	0.99997	0.0875415	0.999896
Hormone	Cs2g31200	Cs2g31200.1: Scarecrow-like protein 3; DELLA protein GAI1; DELLA protein GAI; DELLA protein RGA; Protein SCARECROW; DELLA protein GAIP; Scarecrow-like transcription factor PAT1; Chitin-inducible gibberellin-responsive protein 2; DELLA protein GAIP-B;DELLA domain GRAS family transcription factor rga-like protein --Cs2g31200.2: Scarecrow-like protein 3; DELLA protein GAI1; DELLA protein GAI; DELLA …	-0.899292	-0.704022	0.55283	-0.646738	0.246253	0.0335483	0.491652	0.368415
Hormone	Cs3g01450	Cs3g01450.1: Putative phagocytic receptor 1b; Transmembrane 9 superfamily member 1; Transmembrane 9 superfamily protein C1105.08;Endomembrane protein 70 containing protein, expressed	0.25237	0.580356	0.087535	0.327051	0.99997	0.267579	0.999896	0.766733
Hormone	Cs3g01570	Cs3g01570.1: AUX/IAA protein; Transcriptional factor B3; Auxin response factor;Auxin response factor 1; Putative auxin response factor 14 --Cs3g01570.2: AUX/IAA protein; Transcriptional factor B3; Auxin response factor;Auxin response factor 1; Putative auxin response factor 14 --Cs3g01570.3: AUX/IAA protein; Transcriptional factor B3; Auxin response factor;Auxin response factor 1; Putative auxin …	0.0145385	0.0150273	-0.173348	-0.0966161	0.99997	0.981188	0.991985	0.881522
Hormone	Cs3g01760	Cs3g01760.1: Putative uncharacterized protein Sb03g045920;Probable ADP-ribosylation factor GTPase-activating protein AGD11; ADP-ribosylation factor GTPase-activating protein AGD12; Multiple C2 and transmembrane domain-containing protein 2; C2 and GRAM domain-containing protein At1g03370; Fer-1-like protein 4; E3 ubiquitin-protein ligase NEDD4; Rho GTPase-activating protein gacEE; Uncharacterized …	0.417314	0.374765	0.146041	0.351699	0.99997	0.306133	0.999896	0.744614
Hormone	Cs3g01840	Cs3g01840.1: Uncharacterized aarF domain-containing protein kinase At1g79600, chloroplastic; Uncharacterized protein sll0005; Probable ubiquinone biosynthesis protein UbiB;Ubiquinone biosynthesis protein coq-8, putative --Cs3g01840.2: Uncharacterized aarF domain-containing protein kinase At1g79600, chloroplastic; Uncharacterized protein sll0005; Probable ubiquinone biosynthesis protein UbiB;Ubiqu…	-0.0327573	-0.51793	-0.0191855	0.806604	0.99997	0.264268	0.999896	0.00306815
Hormone	Cs3g02890	Cs3g02890.1: Ras-related protein RABA2a; GTP-binding protein ypt3;Brain cDNA, clone: QccE-10967, similar to human RAB11B, member RAS oncogene family (RAB11B), --Cs3g02890.2: Ras-related protein RABA2a; GTP-binding protein ypt3;Brain cDNA, clone: QccE-10967, similar to human RAB11B, member RAS oncogene family (RAB11B),	0.504713	0.197021	0.0485195	0.504413	0.641901	0.690111	0.999896	0.707289
Hormone	Cs3g02950	Cs3g02950.1: Ras GTPase; Sigma-54 factor, interaction region;Ras-related protein RABA2a; GTP-binding protein ypt3 --Cs3g02950.2: Ras GTPase; Sigma-54 factor, interaction region;Ras-related protein RABA2a; GTP-binding protein ypt3	-0.264396	0.226866	0.271803	0.0501756	0.99997	0.684917	0.999896	0.954697
Hormone	Cs3g03010	Cs3g03010.1: Ras GTPase; Sigma-54 factor, interaction region;Ras-related protein RABA2a; GTP-binding protein ypt3	-0.323043	-0.512877	-0.179413	-1.46018	0.99997	0.839984	0.999896
Hormone	Cs3g03040	Cs3g03040.1: GTP-binding protein YPTM1; Ras-related protein RABD2c; Ras-like GTP-binding protein YPT1; Putative Ras-related protein Rab-1C; Ras-related protein RabA;Putative uncharacterized protein Sb04g033160	0.397021	0.21401	-0.452717	-0.244047	0.99997	0.643072	0.999896	0.968629
Hormone	Cs3g03139	Cs3g03139.1: Gamma interferon inducible lysosomal thiol reductase family protein, expressed --Cs3g03139.2: Gamma interferon inducible lysosomal thiol reductase family protein, expressed --Cs3g03139.3: Gamma interferon inducible lysosomal thiol reductase family protein, expressed	0.278851	-0.343355	0.284486	-0.05123	0.99997	0.794714	0.999896	0.99019
Hormone	Cs3g03200	Cs3g03200.1: Scarecrow-like protein 14;Chitin-inducible gibberellin-responsive protein, putative		-2.82682	-0.15275	-0.330149
Hormone	Cs3g03460	Cs3g03460.1: Putative uncharacterized protein Sb04g028510;Dynamin-2A; Dynamin-2B; Dynamin-related protein 1E; Interferon-induced GTP-binding protein Mx2; Protein msp1, mitochondrial	0.200741	2.63638	0.962347	0.00172919	0.99997	0.00165216	0.817416	0.999562
Hormone	Cs3g03690	Cs3g03690.1: Transmembrane 9 superfamily member 3; Putative phagocytic receptor 1b; Transmembrane 9 superfamily protein C1105.08;Novel protein containing an endomembrane protein 70 domain (Zgc:56246)	-0.382956	0.0694981	0.145584	-0.332766	0.99997	0.931559	0.999896	0.787606
Hormone	Cs3g04610	Cs3g04610.1: Probable S-adenosylmethionine-dependent methyltransferase At5g37990; Salicylate O-methyltransferase; Caffeine synthase 1; Probable caffeine synthase 2; Benzoate carboxyl methyltransferase; Indole-3-acetate O-methyltransferase 1; 7-methylxanthosine synthase 1; Monomethylxanthine methyltransferase 1; 3,7-dimethylxanthine N-methyltransferase; Theobromine synthase 2; Jasmonate O-methyltr…	0.122392	0.398761	0.259123	0.657706	0.99997	0.316595	0.999896	0.743902
Hormone	Cs3g05470	Cs3g05470.1: Transcriptional factor B3; Auxin response factor; Aux/IAA_ARF_dimerisation;Auxin response factor 3; Putative auxin response factor 14	0.586551	-0.235034	-0.565692	-2.0821	0.99997	0.840531	0.999896
Hormone	Cs3g05620	Cs3g05620.1: Benzoate carboxyl methyltransferase; Salicylate O-methyltransferase; Jasmonate O-methyltransferase; Probable caffeine synthase 4; Caffeine synthase 1; 7-methylxanthosine synthase 1; 3,7-dimethylxanthine N-methyltransferase; Theobromine synthase 2; Monomethylxanthine methyltransferase 2; Indole-3-acetate O-methyltransferase 1; Probable S-adenosylmethionine-dependent methyltransferase …	-2.73411	0.605227	2.05308	-3.22344		0.849553	0.618444
Hormone	Cs3g05650	Cs3g05650.1: Benzoate carboxyl methyltransferase; Salicylate O-methyltransferase; Jasmonate O-methyltransferase; 7-methylxanthosine synthase 1; Probable caffeine synthase 4; 3,7-dimethylxanthine N-methyltransferase; Monomethylxanthine methyltransferase 1; Caffeine synthase 1; Theobromine synthase 2; Indole-3-acetate O-methyltransferase 1; Probable S-adenosylmethionine-dependent methyltransferase …	-1.26211	1.9259	1.22877	-1.02174	0.99997	0.370537	0.999896
Hormone	Cs3g06440	Cs3g06440.1: Protein ZINC INDUCED FACILITATOR-LIKE 1; Protein ZINC INDUCED FACILITATOR 1; Probable peptide/nitrate transporter At3g43790; Uncharacterized membrane protein YCR023C; Uncharacterized MFS-type transporter y4xM;Major facilitator superfamily antiporter, putative, expressed --Cs3g06440.2: Protein ZINC INDUCED FACILITATOR-LIKE 1; Protein ZINC INDUCED FACILITATOR 1; Probable peptide/nitrat…	-0.937711	-0.659302	1.16774	1.05475	0.806364	0.220722	0.279728	0.330635
Hormone	Cs3g06470	Cs3g06470.1: Protein ZINC INDUCED FACILITATOR-LIKE 1; Protein ZINC INDUCED FACILITATOR 1; Probable peptide/nitrate transporter At3g43790;Major facilitator superfamily antiporter, putative, expressed	-3.02983	0.750442	0.564589	0.391188
Hormone	Cs3g06870	Cs3g06870.1: ABSCISIC ACID-INSENSITIVE 5-like protein 2; Protein FD; bZIP transcription factor TRAB1; Protein ABSCISIC ACID-INSENSITIVE 5; G-box-binding factor 4; Cyclic AMP-dependent transcription factor ATF-6 alpha;ABA response element-binding factor 2 (Fragment)	-0.253965	-0.132049	0.174863	-0.343184	0.99997	0.877511	0.999896	0.350162
Hormone	Cs3g06930	Cs3g06930.1: ETHYLENE INSENSITIVE 3-like 1 protein; Protein ETHYLENE INSENSITIVE 3; Putative ETHYLENE INSENSITIVE 3-like 4 protein;Putative ethylene insensitive transcription factor --Cs3g06930.2: ETHYLENE INSENSITIVE 3-like 1 protein; Protein ETHYLENE INSENSITIVE 3; Putative ETHYLENE INSENSITIVE 3-like 4 protein;Putative ethylene insensitive transcription factor --Cs3g06930.3: ETHYLENE INSENSITI…	-0.0592259	-0.550664	-0.128402	-0.0393752	0.99997	0.270659	0.999896	0.970063
Hormone	Cs3g06940	Cs3g06940.1: ETHYLENE-INSENSITIVE3-like 1 protein, putative, expressed;Protein ETHYLENE INSENSITIVE 3; ETHYLENE INSENSITIVE 3-like 1 protein; Putative ETHYLENE INSENSITIVE 3-like 4 protein --Cs3g06940.2: ETHYLENE-INSENSITIVE3-like 1 protein, putative, expressed;Protein ETHYLENE INSENSITIVE 3; ETHYLENE INSENSITIVE 3-like 1 protein; Putative ETHYLENE INSENSITIVE 3-like 4 protein	-0.576669	-1.29311	0.0850045	0.128853	0.99997	0.240997	0.999896	0.973974
Hormone	Cs3g07150	Cs3g07150.1: Nodulin MtN21 /EamA-like transporter-like protein;Auxin-induced protein 5NG4 --Cs3g07150.2: Nodulin MtN21 family protein, putative, expressed;Auxin-induced protein 5NG4	0.743516	1.56313	-0.593644	-0.539041	0.99997	0.121179	0.999896	0.847912
Hormone	Cs3g07310	Cs3g07310.1: Ethylene-responsive transcription factor WRI1; AP2-like ethylene-responsive transcription factor At1g16060; AP2-like ethylene-responsive transcription factor ANT; AP2-like ethylene-responsive transcription factor BBM; Floral homeotic protein APETALA 2; AP2-like ethylene-responsive transcription factor SNZ; AP2-like ethylene-responsive transcription factor SMZ;AP2 domain-containing tr…	-3.11202	-4.68814	0.909344	-2.15199		0.240997	0.999896
Hormone	Cs3g10560	Cs3g10560.1: Auxin-induced protein PCNT115; IN2-2 protein; Aldo-keto reductase yakc [NADP+]; Pyridoxal reductase; Uncharacterized oxidoreductase YccK; Uncharacterized oxidoreductase YdjG; Putative aryl-alcohol dehydrogenase C977.14c; Uncharacterized oxidoreductase C215.11c; Probable pyridoxal reductase 2; Uncharacterized oxidoreductase YajO; General stress protein 69; Putative voltage-gated potas…	0.449869	0.8256	-0.371112	-0.0902662	0.99997	0.163457	0.999896	0.934529
Hormone	Cs3g10570	Cs3g10570.1: Auxin-induced protein PCNT115, putative, expressed;Auxin-induced protein PCNT115; IN2-2 protein; Aldo-keto reductase yakc [NADP+]; Pyridoxal reductase; Uncharacterized oxidoreductase YccK; Protein IolS; Uncharacterized oxidoreductase YdjG; Uncharacterized oxidoreductase YajO; Probable pyridoxal reductase 2; Putative aryl-alcohol dehydrogenase C977.14c; General stress protein 69; Unch…	-0.593078	-0.990652	-0.293986	0.0297394	0.99997	0.369027	0.999896	0.984456
Hormone	Cs3g10580	Cs3g10580.1: IN2-2 protein; Auxin-induced protein PCNT115; Aldo-keto reductase yakc [NADP+]; Pyridoxal reductase; Probable pyridoxal reductase 2; Uncharacterized oxidoreductase YccK; Uncharacterized oxidoreductase YdjG; Uncharacterized oxidoreductase C3A11.11c; Putative aryl-alcohol dehydrogenase YPL088W; Aldo-keto reductase (Fragment); Probable voltage-gated potassium channel subunit beta;Auxin-…	0.0667396	-0.446846	0.0127349	-0.693958	0.99997	0.487866	0.999896	0.0176066
Hormone	Cs3g10590	Cs3g10590.1: Auxin-induced protein PCNT115, putative, expressed;Auxin-induced protein PCNT115; Aldo-keto reductase yakc [NADP+]; IN2-2 protein; Pyridoxal reductase; Probable pyridoxal reductase 2; Uncharacterized oxidoreductase YccK; Putative aryl-alcohol dehydrogenase C977.14c; Uncharacterized oxidoreductase YdjG; Putative pyridoxal reductase; Protein IolS; Uncharacterized oxidoreductase Mb2320;…	-0.0914044	-0.325824	0.109066	-0.346482	0.99997	0.390958	0.999896	0.427644
Hormone	Cs3g10600	Cs3g10600.1: Auxin-induced protein PCNT115, putative, expressed;Auxin-induced protein PCNT115; IN2-2 protein; Aldo-keto reductase yakc [NADP+]; Uncharacterized oxidoreductase YccK; Protein IolS; Uncharacterized oxidoreductase YajO; General stress protein 69; Uncharacterized oxidoreductase YdjG; Probable voltage-gated potassium channel subunit beta; Uncharacterized oxidoreductase YrpG; Uncharacter…	0.295916	0.25465	-0.0860863	-0.130162	0.99997	0.752632	0.999896	0.935377
Hormone	Cs3g10610	Cs3g10610.1: Auxin-induced protein PCNT115, putative, expressed;Auxin-induced protein PCNT115; IN2-2 protein; Aldo-keto reductase yakc [NADP+]; Uncharacterized oxidoreductase YccK; Pyridoxal reductase; Uncharacterized oxidoreductase YdjG; Protein IolS; Probable pyridoxal reductase 2; Uncharacterized oxidoreductase YajO; Uncharacterized oxidoreductase C215.11c; Putative aryl-alcohol dehydrogenase …	-0.185122	-1.02949	-0.0368259	0.750377	0.99997	0.0183592	0.999896	0.234302
Hormone	Cs3g10620	Cs3g10620.1: Auxin-induced protein PCNT115; IN2-2 protein; Aldo-keto reductase yakc [NADP+]; Pyridoxal reductase; Uncharacterized oxidoreductase YccK; Uncharacterized oxidoreductase YdjG; Protein IolS; Probable pyridoxal reductase 2; Putative aryl-alcohol dehydrogenase C977.14c; Uncharacterized oxidoreductase YajO; Uncharacterized oxidoreductase C3A11.11c; Uncharacterized oxidoreductase YrpG; Gen…	-3.61685	-1.14677	-0.786638
Hormone	Cs3g10630	Cs3g10630.1: Auxin-induced protein PCNT115; IN2-2 protein; Aldo-keto reductase yakc [NADP+]; Pyridoxal reductase; Uncharacterized oxidoreductase YdjG; Uncharacterized oxidoreductase YccK; Protein IolS; Uncharacterized oxidoreductase C215.11c; Probable pyridoxal reductase 2; Uncharacterized oxidoreductase YajO; Putative aryl-alcohol dehydrogenase C977.14c; General stress protein 69; Uncharacterize…	0.22057	-0.583015	0.234446	0.361973	0.99997	0.429389	0.999896	0.649206
Hormone	Cs3g10660	Cs3g10660.1: Auxin-induced protein PCNT115; IN2-2 protein; Aldo-keto reductase yakc [NADP+]; Pyridoxal reductase; Uncharacterized oxidoreductase YccK; Protein IolS; Probable pyridoxal reductase 2; Uncharacterized oxidoreductase YdjG; Uncharacterized oxidoreductase C215.11c; Putative aryl-alcohol dehydrogenase C977.14c; Uncharacterized oxidoreductase YajO; Uncharacterized oxidoreductase YrpG; Prob…	-2.27015	-2.41244	-0.745473	0.385367	0.913501	0.311752	0.999896
Hormone	Cs3g10670	Cs3g10670.1: Auxin-induced protein PCNT115, putative, expressed;Auxin-induced protein PCNT115; IN2-2 protein; Aldo-keto reductase yakc [NADP+]; Uncharacterized oxidoreductase YccK; Pyridoxal reductase; Uncharacterized oxidoreductase YdjG; Probable pyridoxal reductase 2; Protein IolS; Uncharacterized oxidoreductase C215.11c; Uncharacterized oxidoreductase YajO; Putative aryl-alcohol dehydrogenase …	-0.388653	-0.201305	0.018926	0.0371088	0.99997	0.814172	0.999896	0.981743
Hormone	Cs3g10920	Cs3g10920.1: Auxin-induced protein 22D; Auxin-responsive protein IAA4;Indole-3-acetic acid inducible 3 (Fragment) --Cs3g10920.2: Auxin-induced protein 22D; Auxin-responsive protein IAA4;Indole-3-acetic acid inducible 3 (Fragment)	1.24414	4.10152	0.539427	2.74918	0.99997	5.20889e-08	0.999896	0.195185
Hormone	Cs3g10930	Cs3g10930.1: Auxin-responsive protein IAA16; Auxin-induced protein AUX28;Indole-3-acetic acid 14 transcription factor like --Cs3g10930.2: Auxin-responsive protein IAA16; Auxin-induced protein AUX28;Indole-3-acetic acid 14 transcription factor like --Cs3g10930.3: Auxin-responsive protein IAA16; Auxin-induced protein AUX28;Indole-3-acetic acid 14 transcription factor like --Cs3g10930.4: Auxin-respo…	0.231798	0.397423	0.11392	0.771607	0.99997	0.675705	0.999896	0.166825
Hormone	Cs3g10980	Cs3g10980.1: Protein SRG1; Thebaine 6-O-demethylase; Codeine O-demethylase; Probable 2-oxoglutarate/Fe(II)-dependent dioxygenase; S-norcoclaurine synthase 1; Gibberellin 20 oxidase 1-D; Leucoanthocyanidin dioxygenase; Flavone synthase; 1-aminocyclopropane-1-carboxylate oxidase 5; Naringenin,2-oxoglutarate 3-dioxygenase; Flavonol synthase/flavanone 3-hydroxylase; Naringenin,2-oxoglutarate 3-dioxyg…	-1.12437	-0.00554451	0.483161	-1.77017	0.913501	0.997895	0.999896	0.696273
Hormone	Cs3g11470	Cs3g11470.1: 5'-3' exoribonuclease 4; 5'-3' exoribonuclease 2 homolog;Putative ethylene insensitive 5/7 (Fragment) --Cs3g11470.2: 5'-3' exoribonuclease 4; 5'-3' exoribonuclease 2 homolog;Putative ethylene insensitive 5/7 (Fragment) --Cs3g11470.3: 5'-3' exoribonuclease 4; 5'-3' exoribonuclease 2 homolog;Putative ethylene insensitive 5/7 (Fragment)	-0.102077	-0.202533	0.181412	-0.28869	0.99997	0.7416	0.999896	0.578024
Hormone	Cs3g12190	Cs3g12190.1: Ethylene-responsive transcription factor ERF113; Dehydration-responsive element-binding protein 2D;AP2 domain-containing transcription factor family protein (Fragment) --Cs3g12190.2: Putative uncharacterized protein (Fragment)	0.35124	-0.210709	-0.301512	0.533631	0.99997	0.855414	0.999896	0.585604
Hormone	Cs3g12210	Cs3g12210.1: Ethylene-responsive transcription factor ERF114; Pathogenesis-related genes transcriptional activator PTI6; Dehydration-responsive element-binding protein 2B;AP2 domain-containing transcription factor family protein (Fragment)	-0.557348	-0.715679	0.00865002	0.199922	0.99997	0.655912	0.999896	0.922677
Hormone	Cs3g12410	Cs3g12410.1: Sugar transporter ERD6-like 5; Putative sugar transporter ERD6-like 13; Facilitated trehalose transporter Tret1; Plastidic glucose transporter 4; Solute carrier family 2, facilitated glucose transporter member 8;General substrate transporter; Sugar transporter superfamily	0.271003	2.18591	0.192837	-1.58825	0.99997	0.153065	0.999896
Hormone	Cs3g12420	Cs3g12420.1: Sugar transporter ERD6-like 17; Putative sugar transporter ERD6-like 13;General substrate transporter; Sugar transporter superfamily		0.536348
Hormone	Cs3g12480	Cs3g12480.1: Sugar transporter ERD6-like 5; Putative sugar transporter ERD6-like 13; Facilitated trehalose transporter Tret1; Facilitated trehalose transporter Tret1-2 homolog; Plastidic glucose transporter 4; Solute carrier family 2, facilitated glucose transporter member 8; Probable polyol transporter 4; Probable metabolite transport protein CsbC;General substrate transporter; Sugar transporter…	-0.425742	1.92818	-0.592364	-0.0281238	0.99997	0.401161
Hormone	Cs3g12490	Cs3g12490.1: Sugar transporter ERD6-like 17; Putative sugar transporter ERD6-like 13; Putative metabolite transport protein ywtG; Facilitated trehalose transporter Tret1-2 homolog; Proton myo-inositol cotransporter; Probable inositol transporter 2;General substrate transporter; Sugar transporter superfamily	2.21276	1.7962	-1.45608	4.15781		0.67143
Hormone	Cs3g12510	Cs3g12510.1: Sugar transporter ERD6-like 11; Putative sugar transporter ERD6-like 13; Putative metabolite transport protein ywtG; Probable inositol transporter 2;General substrate transporter; Sugar transporter superfamily --Cs3g12510.2: Sugar transporter ERD6-like 3; Putative sugar transporter ERD6-like 13; Putative metabolite transport protein ywtG; Probable metabolite transport protein CsbC; S…	1.07193	1.90377	-0.240547	-0.349608	0.167702	0.00014345	0.999896	0.75425
Hormone	Cs3g12520	Cs3g12520.1: Sugar transporter ERD6-like 17; Putative sugar transporter ERD6-like 13; Plastidic glucose transporter 4; Facilitated trehalose transporter Tret1-2 homolog; Probable metabolite transport protein CsbC; Facilitated trehalose transporter Tret1; Probable inositol transporter 2;General substrate transporter; Sugar transporter superfamily	0.676989	0.489902	-0.148777	-0.114732	0.840714	0.425796	0.999896	0.949979
Hormone	Cs3g12530	Cs3g12530.1: Sugar transporter ERD6-like 5; Putative sugar transporter ERD6-like 13; Putative metabolite transport protein ywtG; Probable metabolite transport protein CsbC; Facilitated trehalose transporter Tret1; D-xylose-proton symporter-like 2; Solute carrier family 2, facilitated glucose transporter member 8;General substrate transporter; Sugar transporter superfamily	-0.326445	-0.354666	0.374018	-0.172348	0.99997	0.630335	0.999896	0.869379
Hormone	Cs3g12830	Cs3g12830.1: Putative multispanning membrane protein (Fragment);Putative phagocytic receptor 1a; Transmembrane 9 superfamily member 2; Transmembrane 9 superfamily protein C1105.08	0.0604024	0.447623	0.661215	-0.984685	0.99997	0.354752	0.661342	0.757324
Hormone	Cs3g13110	Cs3g13110.1: Gibberellin receptor GID1C; Probable carboxylesterase 18; Carboxylesterase 1; Arylacetamide deacetylase-like 2; Arylacetamide deacetylase;Putative GID1-like gibberellin receptor (Fragment) --Cs3g13110.2: Putative GID1-like gibberellin receptor (Fragment);Gibberellin receptor GID1C; Probable carboxylesterase 18; Carboxylesterase 1; Arylacetamide deacetylase	-0.0676616	-0.341843	0.422755	-0.416	0.99997	0.638485	0.609736	0.385272
Hormone	Cs3g13290	Cs3g13290.1: Transcription factor bHLH96; Transcription factor FAMA; Transcription factor MUTE; Transcription factor SPEECHLESS; Transcription factor ABA-INDUCIBLE bHLH-TYPE; Transcription factor ABORTED MICROSPORES;Helix-loop-helix DNA-binding domain containing protein, expressed	-2.42262	-2.83464	-0.15275	-2.14065	0.833021	0.11263
Hormone	Cs3g13890	Cs3g13890.1: Protein AUXIN RESPONSE 4;Putative uncharacterized protein Sb05g020825 (Fragment)	-0.255074	-0.302897	-0.619889	0.0997846	0.99997	0.402003	0.935599	0.922617
Hormone	Cs3g14440	Cs3g14440.1: Dormancy/auxin associated-like protein (Fragment) --Cs3g14440.2: Dormancy/auxin associated-like protein (Fragment) --Cs3g14440.3: Dormancy/auxin associated-like protein (Fragment)	1.13092	-0.226428	-0.209154	-0.0108102	0.66032	0.809763	0.999896	0.990503
Hormone	Cs3g14580	Cs3g14580.1: Alpha/beta-hydrolase domain-containing protein;Epoxide hydrolase 2; AB hydrolase superfamily protein yfhM; Soluble epoxide hydrolase; Haloacetate dehalogenase H-1; Haloalkane dehalogenase; Probable oxidoreductase ephD; Fluoroacetate dehalogenase; Dihydrolipoyllysine-residue acetyltransferase component of acetoin cleaving system; Uncharacterized hydrolase YNR064C; Putative non-heme ch…			0.568584
Hormone	Cs3g14590	Cs3g14590.1: Alpha/beta-hydrolase domain-containing protein;Epoxide hydrolase 2; Soluble epoxide hydrolase; Haloalkane dehalogenase; Haloacetate dehalogenase H-1; Probable oxidoreductase ephD; Putative non-heme chloroperoxidase; Arylesterase; Fluoroacetate dehalogenase; 2-hydroxymuconic semialdehyde hydrolase --Cs3g14590.2: Alpha/beta-hydrolase domain-containing protein;Epoxide hydrolase 2; AB hy…	-1.47471	-1.74156	-1.49411	-0.289257	0.99997	0.452485	0.964325	0.971357
Hormone	Cs3g15040	Cs3g15040.1: Histidine kinase CKI1; Signal transduction histidine-protein kinase BarA; Hybrid signal transduction histidine kinase I; Peroxide stress-activated histidine kinase mak1; Hybrid signal transduction protein dokA; Hybrid signal transduction histidine kinase B; Hybrid signal transduction histidine kinase K; Sensor protein gacS; Hybrid signal transduction histidine kinase E; Hybrid signal…	0.310098	0.0936337	0.109993	-0.65386	0.99997	0.907027	0.999896	0.18352
Hormone	Cs3g15290	Cs3g15290.1: NHL repeat-containing protein 2; Protein dipZ; Protein CbbY; Uncharacterized protein YhcW; Thiol-disulfide oxidoreductase resA; Phosphorylated carbohydrates phosphatase TM_1254;HAD-superfamily hydrolase, subfamily IA, variant 3 containing protein, expressed	0.21702	0.581173	-0.137698	-0.48599	0.99997	0.0578027	0.999896	0.517417
Hormone	Cs3g15670	Cs3g15670.1: Putative pumilio homolog 7, chloroplastic; Pumilio homolog 12; Putative pumilio homolog 10; Pumilio domain-containing protein C6G9.14; Pumilio homology domain family member 4; mRNA-binding protein PUF3;Translational repressor Pumilio/PUF3 and related RNA-binding proteins (Puf superfamily) (ISS)	-2.63898	-3.08849	-0.874088
Hormone	Cs3g15690	Cs3g15690.1: Snakin-1; Protein GAST1; Gibberellin-regulated protein 4; Snakin-2;Gibberellin stimulated transcript related protein 1	-0.320408	1.38988	0.485214	-3.34007	0.99997	0.361374	0.999896
Hormone	Cs3g16000	Cs3g16000.1: Interferon-related developmental regulator domain-containing protein --Cs3g16000.2: Interferon-related developmental regulator domain-containing protein --Cs3g16000.3: Interferon-related developmental regulator 2;Interferon-related developmental regulator domain-containing protein --Cs3g16000.4: Interferon-related developmental regulator 2;Interferon-related developmental regulator d…	-0.193851	0.088798	0.419798	0.180579	0.99997	0.867302	0.999896	0.790201
Hormone	Cs3g16750	Cs3g16750.1: Auxin-responsive protein IAA9; Auxin-induced protein AUX28;Indole-3-acetic acid inducible 9 (Fragment) --Cs3g16750.10: Auxin-responsive protein IAA9; Auxin-induced protein AUX28;Indole-3-acetic acid inducible 9 (Fragment) --Cs3g16750.11: Auxin-responsive protein IAA9; Auxin-induced protein AUX28;Indole-3-acetic acid inducible 9 (Fragment) --Cs3g16750.12: Auxin-responsive protein IAA9…	0.319985	1.12031	0.226904	0.279895	0.998907	0.000293631	0.999896	0.760547
Hormone	Cs3g16770	Cs3g16770.1: Helix-loop-helix DNA-binding domain containing protein, expressed;Transcription factor bHLH93; Transcription factor ABORTED MICROSPORES; Transcription factor ABA-INDUCIBLE bHLH-TYPE	-0.576643	-0.0115814	-1.51144	0.0496627	0.99997	0.993593	0.466237	0.994403
Hormone	Cs3g16880	Cs3g16880.1: Peptidase aspartic, active site; Oligopeptide transporter OPT superfamily;Oligopeptide transporter 2; Sexual differentiation process protein isp4; Uncharacterized oligopeptide transporter C29B12.10c	0.0315429	5.24992	-0.893279	1.15966	0.99997	0.0114938	0.999896	0.821822
Hormone	Cs3g17240	Cs3g17240.1: Similarity to auxin-independent growth promoter;DUF246 domain-containing protein At1g04910 --Cs3g17240.2: Similarity to auxin-independent growth promoter;DUF246 domain-containing protein At1g04910 --Cs3g17240.3: Similarity to auxin-independent growth promoter;DUF246 domain-containing protein At1g04910	-0.0141336	0.33358	0.132815	0.654102	0.99997	0.622354	0.999896	0.305553
Hormone	Cs3g17300	Cs3g17300.1: Transcription factor bHLH30; Putative transcription factor bHLH107; Transcription factor FER-LIKE IRON DEFICIENCY-INDUCED TRANSCRIPTION FACTOR; Transcription factor SPATULA; Transcription factor ABA-INDUCIBLE bHLH-TYPE; Transcription factor ABORTED MICROSPORES; Transcription factor ALC;Helix-loop-helix DNA-binding domain containing protein, expressed	0.622789	0.32494	0.48795	0.809719	0.82288	0.281422	0.996556	0.59377
Hormone	Cs3g17550	Cs3g17550.1: Oryza sativa protein similar to ABA-responsive protein AAP03417;GEM-like protein 1; GLABRA2 expression modulator; Putative GEM-like protein 3	-0.165435	0.148619	0.0346473	-0.176582	0.99997	0.682699	0.999896	0.760604
Hormone	Cs3g17560	Cs3g17560.1: TIR1/AFB auxin receptor protein PintaAFB4A (Fragment);Transport inhibitor response 1-like protein; F-box protein FBX14; Protein AUXIN SIGNALING F-BOX 3; GRR1-like protein 1; Protein TRANSPORT INHIBITOR RESPONSE 1; Coronatine-insensitive protein 1	0.196433	0.274436	0.00569703	-0.00288925	0.99997	0.530004	0.999896	0.998086
Hormone	Cs3g17760	Cs3g17760.1: 2-oxoglutarate (2OG) and Fe(II)-dependent oxygenase-like protein;Probable 2-oxoglutarate/Fe(II)-dependent dioxygenase; Protein SRG1; Thebaine 6-O-demethylase; Codeine O-demethylase; 1-aminocyclopropane-1-carboxylate oxidase homolog 1; Leucoanthocyanidin dioxygenase; Flavonol synthase/flavanone 3-hydroxylase; 1-aminocyclopropane-1-carboxylate oxidase 3; Deacetoxyvindoline 4-hydroxylas…	-0.258251	0.628866	-0.1868	-0.648599	0.99997	0.407735	0.999896	0.474271
Hormone	Cs3g17900	Cs3g17900.1: Auxin-independent growth promoter-like protein;DUF246 domain-containing protein At1g04910	0.676525	0.938639	-0.228028	-1.16199	0.99997	0.228434	0.999896	0.00212427
Hormone	Cs3g18370	Cs3g18370.1: Putative pumilio homolog 7, chloroplastic; Pumilio homolog 11; Putative pumilio homolog 10; Pumilio domain-containing protein C6G9.14; Pumilio homology domain family member 4; Maternal protein pumilio; mRNA-binding protein puf3; Suppressor protein MPT5;Translational repressor Pumilio/PUF3 and related RNA-binding proteins (Puf superfamily) (ISS)	0.436354	-0.0140605	0.203778	1.59548	0.99997	0.99374	0.999896	0.554454
Hormone	Cs3g18470	Cs3g18470.1: Putative dehydration-responsive element binding protein;Ethylene-responsive transcription factor RAP2-4; Ethylene-responsive transcription factor SHINE 3; Dehydration-responsive element-binding protein 2B; Ethylene-responsive transcription factor TINY	-0.948987	-0.631145	-0.675874	-0.803401	0.626217	0.440942	0.500953	0.232389
Hormone	Cs3g18940	Cs3g18940.1: Auxin response factor 17; Putative auxin response factor 15;Putative uncharacterized protein At2g28350 (Fragment)	-0.360009	-1.18177	-0.0514994	1.71133	0.99997	0.27675	0.999896	0.0372811
Hormone	Cs3g19250	Cs3g19250.1: Auxin transporter-like protein 3; Putative auxin transporter-like protein 4; Auxin transporter protein 1;Putative uncharacterized protein Sb01g026240 --Cs3g19250.2: Auxin transporter-like protein 3; Putative auxin transporter-like protein 4; Auxin transporter protein 1;Putative uncharacterized protein Sb01g026240	0.295385	2.44605	-0.935169	2.07111		0.00769321	0.999896	0.349149
Hormone	Cs3g19280	Cs3g19280.1: Putative uncharacterized protein;Flavonol synthase/flavanone 3-hydroxylase; Flavonol synthase/flavanone 3-hydroxylase (Fragment); Leucoanthocyanidin dioxygenase; Protein SRG1; Naringenin,2-oxoglutarate 3-dioxygenase; Flavanone 3-dioxygenase; S-norcoclaurine synthase 1; 2'-deoxymugineic-acid 2'-dioxygenase; Codeine O-demethylase; Flavone synthase; Probable 2-oxoglutarate/Fe(II)-depend…			-1.50798
Hormone	Cs3g19370	Cs3g19370.1: Nodulation-signaling pathway 2 protein; Scarecrow-like protein 26; DELLA protein GAI1; Protein SCARECROW; DELLA protein RGA; DELLA protein GAI; DELLA protein GAIP-B; DELLA protein GAIP; Chitin-inducible gibberellin-responsive protein 2; Scarecrow-like transcription factor PAT1; Protein MONOCULM 1;DELLA domain GRAS family transcription factor, GA insensitive (GAI), GA1-3 1 (RGA1) repr…	0.30537	0.353887	0.218996	-0.557115	0.99997	0.854916	0.999896
Hormone	Cs3g19420	Cs3g19420.1: Ethylene-responsive transcription factor ERF012; Dehydration-responsive element-binding protein 3; Ethylene-responsive transcription factor TINY; Ethylene-responsive transcription factor SHINE 2;Putative AP2 domain-containing transcription factor (Fragment)	-4.37185	-2.18184	-1.27047	1.03344	0.0759653	0.0237692	0.999896
Hormone	Cs3g19460	Cs3g19460.1: Nodulin MtN21 /EamA-like transporter-like protein;Auxin-induced protein 5NG4	-0.0129108	2.65089	-0.550558	1.20042	0.99997		0.999896	0.749758
Hormone	Cs3g20140	Cs3g20140.1: 1-aminocyclopropane-1-carboxylic acid oxidase (Fragment);1-aminocyclopropane-1-carboxylate oxidase 5; Probable 1-aminocyclopropane-1-carboxylate oxidase; Flavonol synthase/flavanone 3-hydroxylase (Fragment); S-norcoclaurine synthase 1; Probable 2-oxoglutarate/Fe(II)-dependent dioxygenase; Protein SRG1; Naringenin,2-oxoglutarate 3-dioxygenase; Flavonol synthase/flavanone 3-hydroxylase…	-0.158804	0.41792	1.16135	-0.570288	0.99997
Hormone	Cs3g20430	Cs3g20430.1: Gibberellin 20 oxidase 2; Gibberellin 2-beta-dioxygenase 8; Codeine O-demethylase; Probable 2-oxoglutarate/Fe(II)-dependent dioxygenase; Thebaine 6-O-demethylase; Naringenin,2-oxoglutarate 3-dioxygenase (Fragment); Naringenin,2-oxoglutarate 3-dioxygenase; Flavone synthase; Protein SRG1; Flavonol synthase/flavanone 3-hydroxylase; Flavonol synthase/flavanone 3-hydroxylase (Fragment); 1…	2.69293	1.39914	-1.03318	-1.23555	0.718428	0.420745	0.999896
Hormone	Cs3g20530	Cs3g20530.1: Predicted ATP-dependent RNA helicase FAL1, involved in rRNA maturation, DEAD-box superfamily (ISS);Putative DEAD-box ATP-dependent RNA helicase 29; DEAD-box ATP-dependent RNA helicase 29; ATP-dependent RNA helicase DDX54; Chaperone protein dnaJ 10; ATP-dependent rRNA helicase rrp3; Probable ATP-dependent RNA helicase ddx27	-0.356728	-0.417174	-0.172814	-0.606269	0.99997	0.633335	0.999896	0.0641335
Hormone	Cs3g20600	Cs3g20600.1: Scarecrow-like protein 1; Scarecrow-like transcription factor PAT1; Chitin-inducible gibberellin-responsive protein 2; DELLA protein RGL2; Protein SCARECROW; DELLA protein GAI; DELLA protein GAIP; DELLA protein RGA; DELLA protein GAIP-B; Protein SHORT-ROOT; Nodulation-signaling pathway 2 protein;Chitin-inducible gibberellin-responsive protein 2, putative, expressed --Cs3g20600.2: Sca…	-0.267465	-1.01422	0.071447	0.482865	0.99997	0.0379275	0.999896	0.207146
Hormone	Cs3g20610	Cs3g20610.1: Exonuclease family protein, putative, expressed;Small RNA degrading nuclease 5; Uncharacterized exonuclease C637.09; RNA exonuclease 1; Putative exonuclease GOR-like protein; Exonuclease GOR; RNA exonuclease 1 homolog; Putative RNA exonuclease NEF-sp; Putative RNA exonuclease pqe-1; Interferon-stimulated gene 20 kDa protein; Apoptosis-enhancing nuclease; Interferon-stimulated 20 kDa …	0.222505	0.0774753	0.0978669	0.257641	0.99997	0.858292	0.999896	0.538067
Hormone	Cs3g20820	Cs3g20820.1: Probable auxin efflux carrier component 6; Auxin efflux carrier component 1; Putative auxin efflux carrier component 3b;Putative auxin transport facilitator protein	-0.426412	0.147022	0.167817	0.813546	0.99997	0.87696	0.999896	0.902927
Hormone	Cs3g21350	Cs3g21350.1: Nodulin MtN21 /EamA-like transporter family protein;Auxin-induced protein 5NG4	-0.688104	-0.890638	0.932948	-0.328826	0.99997	0.102532	0.999896	0.908071
Hormone	Cs3g21660	Cs3g21660.1: Ethylene-responsive transcription factor ERF110;AP2 domain-containing transcription factor family protein (Fragment)	-2.81589	-2.47053	0.0577866	-1.04511		0.0014347	0.999896	0.738923
Hormone	Cs3g22140	Cs3g22140.1: Putative uncharacterized protein Sb06g030250;Uncharacterized aarF domain-containing protein kinase At1g71810, chloroplastic; Uncharacterized protein sll0005; Probable ubiquinone biosynthesis protein UbiB --Cs3g22140.2: Putative uncharacterized protein Sb06g030250;Uncharacterized aarF domain-containing protein kinase At1g71810, chloroplastic; Uncharacterized protein sll0005; Probable …	-0.17465	0.872315	-0.0388273	-0.829413	0.99997	0.0507855	0.999896	0.133383
Hormone	Cs3g22240	Cs3g22240.1: Similar to probable ATP-dependent RNA helicase-fission yeast (Schizosaccharomyces pombe);Fanconi anemia group M protein homolog; ATP-dependent DNA helicase MPH1; Fanconi anemia group M protein; Putative ATP-dependent RNA helicase mfh2; Probable ATP-dependent RNA helicase DHX58; Interferon-induced helicase C domain-containing protein 1; Dicer-like protein 2; ATP-dependent RNA helicase…	0.151206	-0.296402	0.726884	-0.233424	0.99997	0.69928	0.919483	0.940586
Hormone	Cs3g22540	Cs3g22540.1: Scarecrow-like protein 21; DELLA protein GAI1; Protein SCARECROW; DELLA protein RGA; DELLA protein GAI; DELLA protein GAIP; Scarecrow-like transcription factor PAT1; DELLA protein GAIP-B; Chitin-inducible gibberellin-responsive protein 2; Nodulation-signaling pathway 2 protein;GRAS family transcription factor containing protein	-3.16285	-3.98902	-0.586541	0.391188		0.536745
Hormone	Cs3g22800	Cs3g22800.1: Alpha/beta-hydrolase domain-containing protein;Carboxymethylenebutenolidase homolog	0.502944	0.0953569	-0.330821	-0.191766	0.99997	0.861201	0.999896	0.827761
Hormone	Cs3g23270	Cs3g23270.1: Ethylene-responsive transcription factor RAP2-1; Dehydration-responsive element-binding protein 3; Ethylene-responsive transcription factor TINY;Dehydration-responsive element-binding protein 1B, putative --Cs3g23270.2: Ethylene-responsive transcription factor RAP2-1; Dehydration-responsive element-binding protein 3; Ethylene-responsive transcription factor TINY;Dehydration-responsiv…	-0.217774	-0.485074	0.28445	0.681842	0.99997	0.661125	0.999896	0.108209
Hormone	Cs3g23760	Cs3g23760.1: Gibberellin receptor GID1, putative;Probable carboxylesterase 2	-0.587632	0.536348		-2.11772
Hormone	Cs3g24840	Cs3g24840.1: Cytosolic purine 5'-nucleotidase; 5'-nucleotidase domain-containing protein 4;HAD superfamily hydrolase, 5'-Nucleotidase containing protein, expressed	0.333616	-0.856956	-0.160972	0.845111	0.99997	0.309282	0.999896	0.0224358
Hormone	Cs3g25140	Cs3g25140.1: Jasmonate O-methyltransferase; Salicylate O-methyltransferase; Probable caffeine synthase 2; Caffeine synthase 1; Benzoate carboxyl methyltransferase; 7-methylxanthosine synthase 1; Monomethylxanthine methyltransferase 1; 3,7-dimethylxanthine N-methyltransferase; Theobromine synthase 2; Indole-3-acetate O-methyltransferase 1; Probable S-adenosylmethionine-dependent methyltransferase …	-0.162283	0.234003	-0.521051	0.988885	0.99997	0.793241	0.999896	0.674021
Hormone	Cs3g25510	Cs3g25510.1: Nodulin MtN21 /EamA-like transporter family protein;Auxin-induced protein 5NG4	-0.173293	0.51252	-0.0463069	2.22319		0.618547	0.999896	0.0279281
Hormone	Cs3g25560	Cs3g25560.1: H+-or Na+-translocating f-type, v-type and A-type ATPase superfamily;Probable V-type proton ATPase 116 kDa subunit a; V-type proton ATPase 116 kDa subunit a isoform 2	-0.67154	1.3952	0.491885	-0.279816		0.437577	0.999896	0.959745
Hormone	Cs3g25860	Cs3g25860.1: Auxin response factor 5; Putative auxin response factor 21;Putative uncharacterized protein Sb04g003240 --Cs3g25860.2: Auxin response factor 5; Putative auxin response factor 21;Putative uncharacterized protein Sb04g003240 --Cs3g25860.3: Auxin response factor 5; Putative auxin response factor 21;Putative uncharacterized protein Sb04g003240	-0.300035	-0.0178153	-0.929706	-0.386896	0.99997	0.975728	0.99052	0.827033
Hormone	Cs3g25880	Cs3g25880.1: Indole-3-acetic acid-induced protein ARG7; Auxin-induced protein 6B;Indole-3-acetic acid-induced protein ARG7, putative	-0.845833	5.51253	-2.86748	6.83414	0.99997	0.00708173
Hormone	Cs3g25900	Cs3g25900.1: Indole-3-acetic acid-induced protein ARG7; Auxin-induced protein 15A;SAUR9-auxin-responsive SAUR family member --Cs3g25900.2: Indole-3-acetic acid-induced protein ARG7; Auxin-induced protein 15A;SAUR9-auxin-responsive SAUR family member	-0.653925	2.61189	1.76039	1.56857	0.99997	0.0605178	0.831369
Hormone	Cs3g26080	Cs3g26080.1: Snakin-2; Gibberellin-regulated protein 1; Protein RSI-1; Snakin-1;Putative uncharacterized protein Sb06g032730	1.10933	0.974852	4.11608	-1.73508	0.969407	0.745897	0.027618
Hormone	Cs3g26090	Cs3g26090.1: Snakin-2; Gibberellin-regulated protein 1; Snakin-1; Protein RSI-1;Putative uncharacterized protein Sb06g032730	1.57293	-0.0845898	0.269819	-0.951809	0.930715	0.969511	0.999896
Hormone	Cs3g26100	Cs3g26100.1: Snakin-2; Gibberellin-regulated protein 1; Protein RSI-1; Snakin-1;Putative uncharacterized protein Sb06g032730	-1.71475	-2.0977	0.00166177	0.000416566	0.439878	0.00070572	0.999896	0.999649
Hormone	Cs3g26700	Cs3g26700.1: S-adenosyl-l-methionine:delta24-sterol-C-methyltransferase, putative;24-methylenesterol C-methyltransferase 2; Cycloartenol-C-24-methyltransferase 1; Probable cycloartenol-C-24-methyltransferase 1; Sterol 24-C-methyltransferase; Glycine/sarcosine/dimethylglycine N-methyltransferase; Sarcosine/dimethylglycine N-methyltransferase; Dimethylglycine N-methyltransferase; Demethylmenaquinon…	0.231406	0.708283	-0.00832532	0.170267	0.99997	0.351679	0.999896	0.823603
Hormone	Cs3g27100	Cs3g27100.1: Putative auxin-independent growth promoter; 88924-91907;DUF246 domain-containing protein At1g04910	0.0283157	0.167424	0.149637	0.0179207	0.99997	0.672791	0.999896	0.984401
Hormone	Cs3g27850	Cs3g27850.1: bZIP transcription factor 60;BZIP superfamily DNA-binding transcription factor --Cs3g27850.2: bZIP transcription factor 60;BZIP superfamily DNA-binding transcription factor --Cs3g27850.3: bZIP transcription factor 60;BZIP superfamily DNA-binding transcription factor	-0.568358	-0.552378	-0.0258215	0.226565	0.806364	0.0873083	0.999896	0.829945
Hormone	Cs4g01340	Cs4g01340.1: Putative uncharacterized protein Sb03g043355 (Fragment);Dicer-like protein 4; Endoribonuclease Dicer homolog 4; Endoribonuclease Dicer; Endoribonuclease dcr-1; Ribonuclease 3-like protein 3 --Cs4g01340.2: Dicer-like protein 4; Endoribonuclease Dicer homolog 4; Endoribonuclease Dcr-1; Endoribonuclease Dicer; Ribonuclease 3-like protein 3; Interferon-induced helicase C domain-containin…	0.100858	0.164846	-0.133688	0.129599	0.99997	0.864059	0.999896	0.818946
Hormone	Cs4g01480	Cs4g01480.1: AP2/ERF and B3 domain-containing transcription factor At1g51120; AP2/ERF and B3 domain-containing transcription repressor TEM1; AP2/ERF and B3 domain-containing protein Os01g0693400; Putative AP2/ERF and B3 domain-containing protein Os01g0140700; B3 domain-containing protein Os04g0581400; B3 domain-containing transcription factor NGA4; Putative B3 domain-containing protein Os10g05371…	-0.367534	-0.449176	0.17772	-1.20651	0.99997	0.738854	0.999896	0.46043
Hormone	Cs4g01760	Cs4g01760.1: cDNA, clone: J100074O19, full insert sequence;Transmembrane 9 superfamily member 4; Putative phagocytic receptor 1a; Transmembrane 9 superfamily protein C1105.08 --Cs4g01760.2: cDNA, clone: J100074O19, full insert sequence;Transmembrane 9 superfamily member 4; Putative phagocytic receptor 1a; Transmembrane 9 superfamily protein C1105.08	-0.273747	-0.286058	0.199128	0.590864	0.960153	0.613834	0.999896	0.119016
Hormone	Cs4g02110	Cs4g02110.1: H+-or Na+-translocating f-type, v-type and A-type ATPase superfamily (Fragment);V-type proton ATPase subunit D; Probable V-type proton ATPase subunit D 2; V-type ATP synthase subunit D; V-type sodium ATPase subunit D	-0.270779	0.00747363	0.0103303	-0.244791	0.712698	0.985295	0.999896	0.644915
Hormone	Cs4g02210	Cs4g02210.1: AP2 domain-containing transcription factor (Fragment);AP2-like ethylene-responsive transcription factor At1g16060; Ethylene-responsive transcription factor WRI1; AP2-like ethylene-responsive transcription factor BBM; AP2-like ethylene-responsive transcription factor ANT; Floral homeotic protein APETALA 2	0.803523	0.870951	0.316343	-0.195629	0.99997	0.714745	0.999896	0.975035
Hormone	Cs4g02550	Cs4g02550.1: Nodulin MtN21 /EamA-like transporter family protein;Auxin-induced protein 5NG4	-1.70553		2.47222
Hormone	Cs4g02570	Cs4g02570.1: Integral membrane protein DUF6 containing protein, expressed;Auxin-induced protein 5NG4 --Cs4g02570.2: Integral membrane protein DUF6 containing protein, expressed;Auxin-induced protein 5NG4 --Cs4g02570.3: Integral membrane protein DUF6 containing protein, expressed;Auxin-induced protein 5NG4 --Cs4g02570.4: Nodulin MtN21 /EamA-like transporter family protein;Auxin-induced protein 5NG4	-0.908436	2.96425	0.25351	2.28144	0.99997	0.050777	0.999896
Hormone	Cs4g03490	Cs4g03490.1: Indole-3-acetic acid inducible 33 (Fragment);Auxin-responsive protein IAA33	0.928261	1.85371	0.71162	1.15334	0.99997	0.130153	0.961132	0.778163
Hormone	Cs4g03550	Cs4g03550.1: AP2/EREBP transcription factor BABY BOOM, putative, expressed;AP2-like ethylene-responsive transcription factor AIL5; AP2-like ethylene-responsive transcription factor BBM; AP2-like ethylene-responsive transcription factor ANT; Ethylene-responsive transcription factor WRI1; Floral homeotic protein APETALA 2; AP2-like ethylene-responsive transcription factor SNZ; AP2-like ethylene-res…	0.0372574	-0.00506981	0.0902907	0.516473	0.99997	0.995499	0.999896	0.689606
Hormone	Cs4g03860	Cs4g03860.1: Naringenin,2-oxoglutarate 3-dioxygenase; Gibberellin 2-beta-dioxygenase 8; Flavone synthase; Naringenin,2-oxoglutarate 3-dioxygenase (Fragment); Gibberellin 20 oxidase 1;2-oxoglutarate (2OG) and Fe(II)-dependent oxygenase-like protein --Cs4g03860.2: Naringenin,2-oxoglutarate 3-dioxygenase; Gibberellin 2-beta-dioxygenase 8; Flavone synthase; Naringenin,2-oxoglutarate 3-dioxygenase (Fr…	-0.848749	-0.653501	0.212626	0.602221	0.840213	0.396289	0.999896	0.693987
Hormone	Cs4g04210	Cs4g04210.1: Putative uncharacterized protein Sb04g017390;Transcription factor bHLH35; Transcription factor ABORTED MICROSPORES; Transcription factor FER-LIKE IRON DEFICIENCY-INDUCED TRANSCRIPTION FACTOR; Transcription factor ABA-INDUCIBLE bHLH-TYPE; Transcription factor DYSFUNCTIONAL TAPETUM 1; Transcription factor GLABRA 3	-0.202644	-2.53065	2.47429	-1.8344	0.99997	0.00319849	0.619768	0.00654396
Hormone	Cs4g04340	Cs4g04340.1: Auxin efflux carrier component 2; Probable auxin efflux carrier component 2; Putative auxin efflux carrier component 3b;Auxin efflux carrier component, putative (Fragment)	-0.418967
Hormone	Cs4g04520	Cs4g04520.1: Auxin response factor 5; Putative auxin response factor 21;Putative uncharacterized protein Sb04g003240 --Cs4g04520.2: Auxin response factor 5; Putative auxin response factor 21;Putative uncharacterized protein Sb04g003240 --Cs4g04520.3: Auxin response factor 5; Putative auxin response factor 21;Putative uncharacterized protein Sb04g003240 --Cs4g04520.4: Auxin response factor 5; Puta…	0.192597	0.276395	0.0727979	-0.0300938	0.99997	0.634429	0.999896	0.982691
Hormone	Cs4g04910	Cs4g04910.1: Major facilitator superfamily protein, expressed;Synaptic vesicle 2-related protein; Putative transporter ZK637.1; Putative transporter SVOPL; Synaptic vesicle glycoprotein 2B; Putative niacin/nicotinamide transporter NaiP; Organic cation transporter protein --Cs4g04910.2: Major facilitator superfamily protein, expressed;Synaptic vesicle 2-related protein; Organic cation transporter …	-0.313885	0.416438	0.551222	-0.900201	0.99997	0.704631	0.999896
Hormone	Cs4g04920	Cs4g04920.1: Major facilitator superfamily protein, expressed;Synaptic vesicle 2-related protein; Putative transporter ZK637.1; Solute carrier family 22 member 1; Putative transporter SVOPL; Proton myo-inositol cotransporter --Cs4g04920.10: Major facilitator superfamily protein, expressed;Synaptic vesicle 2-related protein; Putative transporter ZK637.1; Putative transporter SVOPL --Cs4g04920.2: M…	-0.7103	0.107541	0.988789	0.0333607	0.99997	0.854619	0.981009	0.982391
Hormone	Cs4g04930	Cs4g04930.1: Major facilitator superfamily protein, expressed;Synaptic vesicle 2-related protein; Putative transporter ZK637.1; Putative transporter SVOPL --Cs4g04930.2: Major facilitator superfamily protein, expressed;Synaptic vesicle 2-related protein; Putative transporter ZK637.1; Putative transporter SVOPL	-0.171242	-0.215752	-0.0566568	0.571311	0.99997	0.629441	0.999896	0.0283107
Hormone	Cs4g04940	Cs4g04940.1: Major facilitator superfamily protein, expressed;Synaptic vesicle 2-related protein; Putative transporter SVOPL --Cs4g04940.2: Major facilitator superfamily protein, expressed;Putative transporter ZK637.1; Synaptic vesicle 2-related protein; Putative transporter SVOPL --Cs4g04940.3: Major facilitator superfamily protein, expressed;Putative transporter ZK637.1; Synaptic vesicle 2-rela…	-0.835971	-0.376381	0.609519	0.0244563	0.319583	0.499977	0.444616	0.976517
Hormone	Cs4g04950	Cs4g04950.1: Major facilitator superfamily protein, expressed;Putative transporter ZK637.1; Synaptic vesicle 2-related protein --Cs4g04950.2: Major facilitator superfamily protein, expressed;Synaptic vesicle 2-related protein; Putative transporter ZK637.1; Putative transporter SVOPL; Solute carrier family 22 member 1; Putative niacin/nicotinamide transporter NaiP; Major myo-inositol transporter i…	-0.513309	-0.479407	0.174995	-0.521466	0.99997	0.395336	0.999896	0.473485
Hormone	Cs4g04960	Cs4g04960.1: Major facilitator superfamily protein, expressed;Putative transporter ZK637.1; Synaptic vesicle 2-related protein; Putative transporter SVOPL --Cs4g04960.2: Major facilitator superfamily protein, expressed;Synaptic vesicle 2-related protein; Putative transporter ZK637.1; Putative transporter SVOPL; Solute carrier family 22 member 1	-0.130708	-0.284808	0.299112	0.397719	0.99997	0.637321	0.999896	0.429128
Hormone	Cs4g05190	Cs4g05190.1: 2-oxoglutarate (2OG) and Fe(II)-dependent oxygenase-like protein;Protein SRG1; Codeine O-demethylase; Probable 2-oxoglutarate/Fe(II)-dependent dioxygenase; Thebaine 6-O-demethylase; Flavonol synthase/flavanone 3-hydroxylase; Leucoanthocyanidin dioxygenase; S-norcoclaurine synthase 1; Gibberellin 20 oxidase 3; 1-aminocyclopropane-1-carboxylate oxidase 1; Probable 1-aminocyclopropane-1…	-0.870266	-1.77636	0.428588	0.722637	0.854927	0.142348	0.999896	0.516201
Hormone	Cs4g05610	Cs4g05610.1: 2-oxoglutarate (2OG) and Fe(II)-dependent oxygenase-like protein;Protein SRG1; Codeine O-demethylase; Probable 2-oxoglutarate/Fe(II)-dependent dioxygenase; Flavonol synthase/flavanone 3-hydroxylase; Thebaine 6-O-demethylase; S-norcoclaurine synthase 1; Leucoanthocyanidin dioxygenase; 1-aminocyclopropane-1-carboxylate oxidase 2; Flavonol synthase/flavanone 3-hydroxylase (Fragment); Pr…	0.30834	1.00966	0.581787	-0.00019605	0.99997	0.251592	0.796997	0.999843
Hormone	Cs4g05760	Cs4g05760.1: WRKY67-superfamily of TFs having WRKY and zinc finger domains;Probable WRKY transcription factor 50; WRKY transcription factor 1; Protein WRKY1	-0.349087	-2.21066	0.0683241	0.587185	0.99997	0.0220577	0.999896	0.713953
Hormone	Cs4g06320	Cs4g06320.1: Putative receptor-like protein kinase At1g72540; Serine/threonine-protein kinase At5g01020; Probable receptor-like protein kinase At5g15080; Receptor-like serine/threonine-protein kinase At3g01300; Protein kinase APK1B, chloroplastic; Probable serine/threonine-protein kinase NAK; Probable serine/threonine-protein kinase RLCKVII; Probable serine/threonine-protein kinase Cx32, chloropl…	0.0788704	2.38087			0.99997	0.521441
Hormone	Cs4g06410	Cs4g06410.1: Putative dehydration-responsive element binding protein;Ethylene-responsive transcription factor ERF017; Dehydration-responsive element-binding protein 3; Ethylene-responsive transcription factor TINY; Ethylene-responsive transcription factor SHINE 3	-5.013	-5.79918	-1.60509	-2.69496	0.00450846	0.000623286	0.775409	0.411552
Hormone	Cs4g06560	Cs4g06560.1: Brefeldin A-inhibited guanine nucleotide-exchange protein 2; Protein transport protein sec71; Ankyrin repeat, PH and SEC7 domain containing protein secG; Cytohesin-2; Cytohesin-1; Cytohesin-3; Cytohesin-4; IQ motif and SEC7 domain-containing protein 1; GTP exchange factor for ARFs 1; PH and SEC7 domain-containing protein 2;SEC7-like guanine nucleotide exchange family protein --Cs4g06…	-0.6385	-0.259566	-0.208956	-1.33102	0.99997	0.864403	0.999896	0.015391
Hormone	Cs4g06910	Cs4g06910.1: Indole-3-acetic acid-induced protein ARG7; Auxin-induced protein 15A;Indole-3-acetic acid-induced protein ARG7, putative --Cs4g06910.2: Indole-3-acetic acid-induced protein ARG7; Auxin-induced protein 15A;Indole-3-acetic acid-induced protein ARG7, putative	0.460651	0.761745	0.270516	0.332666	0.99997	0.443135	0.999896	0.788955
Hormone	Cs4g07020	Cs4g07020.1: Auxin response factor 19; Putative auxin response factor 21;Putative uncharacterized protein Sb04g003240 --Cs4g07020.2: Auxin response factor 19; Putative auxin response factor 21;Putative uncharacterized protein Sb04g003240 --Cs4g07020.3: Auxin response factor 19; Putative auxin response factor 21;Putative uncharacterized protein Sb04g003240 --Cs4g07020.4: Auxin response factor 19; …	0.0756267	0.399833	-0.0363899	0.472478	0.99997	0.486216	0.999896	0.428235
Hormone	Cs4g07040	Cs4g07040.1: Putative dehydration-responsive element binding protein;Ethylene-responsive transcription factor ERF017; Dehydration-responsive element-binding protein 3; Ethylene-responsive transcription factor TINY; Ethylene-responsive transcription factor SHINE 3	-5.45138	-3.66243	-1.45442	-2.74419	2.09411e-09	0.0119377	0.996556	0.0987776
Hormone	Cs4g07060	Cs4g07060.1: Ethylene-responsive transcription factor ERF016; Dehydration-responsive element-binding protein 3; Ethylene-responsive transcription factor TINY;Putative dehydration-responsive element binding protein --Cs4g07060.2: Ethylene-responsive transcription factor ERF016; Dehydration-responsive element-binding protein 3; Ethylene-responsive transcription factor TINY;Putative dehydration-resp…	-0.471782	-0.127632	0.254315	-0.865516	0.99997	0.884366	0.999896	0.450985
Hormone	Cs4g07660	Cs4g07660.1: Transcription initiation factor TFIID subunit 5; Katanin p80 WD40-containing subunit B1; Uncharacterized WD repeat-containing protein sll0163; TAF5-like RNA polymerase II p300/CBP-associated factor-associated factor 65 kDa subunit 5L; WD repeat-containing protein 69; Probable cytosolic iron-sulfur protein assembly protein Ciao1; Pre-mRNA-processing factor 19 homolog; U4/U6 small nucl…	0.173481	0.270172	0.110939	-0.806084	0.99997	0.638313	0.999896	0.0134775
Hormone	Cs4g08370	Cs4g08370.1: Oligopeptide transporter 1; Sexual differentiation process protein isp4; Uncharacterized oligopeptide transporter C29B12.10c;Peptidase aspartic, active site; Oligopeptide transporter OPT superfamily	0.471862	5.90125	-0.242189	1.97624		0.000174184
Hormone	Cs4g09270	Cs4g09270.1: Scarecrow-like protein 5; Scarecrow-like transcription factor PAT1; Chitin-inducible gibberellin-responsive protein 2; DELLA protein RGL1; Protein SCARECROW; DELLA protein GAI; DELLA protein GAIP; DELLA protein RGA; DELLA protein GAIP-B; Protein SHORT-ROOT;Chitin-inducible gibberellin-responsive protein 2, putative, expressed	-0.15249	-1.09824	0.0158056	-0.121587	0.99997	0.00690348	0.999896	0.92456
Hormone	Cs4g09620	Cs4g09620.1: S-adenosyl-L-methionine:benzoic acid/salicylic acid carboxyl methyltransferase;Indole-3-acetate O-methyltransferase 1; Probable caffeine synthase 2; Probable S-adenosylmethionine-dependent methyltransferase At5g38780; Benzoate carboxyl methyltransferase; Salicylate O-methyltransferase; Jasmonate O-methyltransferase; Caffeine synthase 1; Monomethylxanthine methyltransferase 1; Theobro…	-1.07212	2.03852	1.34541	-1.16767	0.99997	0.353165
Hormone	Cs4g09770	Cs4g09770.1: Ethylene-responsive transcription factor 7; Pathogenesis-related genes transcriptional activator PTI5; Ethylene-responsive transcription factor LEP;Ethylene-responsive element binding factor-like protein (Fragment)	0.103311	0.564526	0.269365	0.55533	0.99997	0.25987	0.999896	0.306507
Hormone	Cs4g11180	Cs4g11180.1: 2-oxoglutarate-dependent dioxygenase (Fragment);Gibberellin 2-beta-dioxygenase 8; 1-aminocyclopropane-1-carboxylate oxidase 1; Protein SRG1; Probable 1-aminocyclopropane-1-carboxylate oxidase; Gibberellin 20 oxidase 1-B; Codeine O-demethylase; Probable 2-oxoglutarate/Fe(II)-dependent dioxygenase; 1-aminocyclopropane-1-carboxylate oxidase homolog 1; Thebaine 6-O-demethylase; S-norcocl…	-1.96353	-1.34772	0.211304	3.31741	0.714274	0.555005	0.999896
Hormone	Cs4g11210	Cs4g11210.1: Gibberellin 2-beta-dioxygenase 8; 1-aminocyclopropane-1-carboxylate oxidase 1; Gibberellin 20 oxidase 1-B; Protein SRG1; Probable 1-aminocyclopropane-1-carboxylate oxidase; 1-aminocyclopropane-1-carboxylate oxidase homolog 1; Codeine O-demethylase; Thebaine 6-O-demethylase; Probable 2-oxoglutarate/Fe(II)-dependent dioxygenase; S-norcoclaurine synthase 1;2-oxoglutarate-dependent dioxy…	0.394133	-0.888982	-0.952961	2.87357		0.851172	0.999896
Hormone	Cs4g12130	Cs4g12130.1: Chitin-inducible gibberellin-responsive protein 1; Scarecrow-like transcription factor PAT1; Scarecrow-like protein 5; DELLA protein RGL2; DELLA protein GAI; Protein SCARECROW; DELLA protein GAIP; DELLA protein RGA; DELLA protein GAIP-B; Protein SHORT-ROOT; Nodulation-signaling pathway 2 protein;Chitin-inducible gibberellin-responsive protein 2, putative, expressed	-1.73138	-4.12559	-0.48818	-1.31209	0.268692	0.000505985	0.999896	0.329144
Hormone	Cs4g12510	Cs4g12510.1: Cysteine desulfurase/selenocysteine lyase-like PLP dependent transferase superfamily protein;Molybdenum cofactor sulfurase --Cs4g12510.2: Molybdenum cofactor sulfurase;Putative uncharacterized protein Sb10g026910		-2.45595	-1.24302
Hormone	Cs4g12520	Cs4g12520.1: Cysteine desulfurase/selenocysteine lyase-like PLP dependent transferase superfamily protein;Molybdenum cofactor sulfurase	-0.0233062	-0.0961457	0.178249	-0.680181	0.99997	0.898521	0.999896	0.457321
Hormone	Cs4g12530	Cs4g12530.1: 1-aminocyclopropane-1-carboxylate oxidase-like protein (Fragment);1-aminocyclopropane-1-carboxylate oxidase homolog 11; 1-aminocyclopropane-1-carboxylate oxidase 5; Deacetoxyvindoline 4-hydroxylase; Probable 2-oxoacid dependent dioxygenase; Flavonol synthase/flavanone 3-hydroxylase; Leucoanthocyanidin dioxygenase; Naringenin,2-oxoglutarate 3-dioxygenase; Codeine O-demethylase; Flavon…	-3.96548	-5.13232	0.358108			0.154314
Hormone	Cs4g12540	Cs4g12540.1: 1-aminocyclopropane-1-carboxylate oxidase homolog 11; Deacetoxyvindoline 4-hydroxylase; Probable 2-oxoacid dependent dioxygenase; 1-aminocyclopropane-1-carboxylate oxidase 5; Flavonol synthase/flavanone 3-hydroxylase; Leucoanthocyanidin dioxygenase; Codeine O-demethylase; Naringenin,2-oxoglutarate 3-dioxygenase; Probable 2-oxoglutarate/Fe(II)-dependent dioxygenase; Flavone synthase; …	-3.70294	-2.75134	-5.42747			0.270529	0.521629
Hormone	Cs4g12720	Cs4g12720.1: Auxin-induced protein X15; Indole-3-acetic acid-induced protein ARG7;Indole-3-acetic acid-induced protein ARG7, putative	-0.200837	0.984189	0.903005	-0.623394	0.99997	0.218542	0.999896	0.747254
Hormone	Cs4g13870	Cs4g13870.1: 1-aminocyclopropane-1-carboxylate oxidase homolog (Fragment);1-aminocyclopropane-1-carboxylate oxidase 1; Probable 1-aminocyclopropane-1-carboxylate oxidase; Naringenin,2-oxoglutarate 3-dioxygenase; Probable 2-oxoglutarate/Fe(II)-dependent dioxygenase; Flavanone 3-dioxygenase; Thebaine 6-O-demethylase; Flavone synthase; Naringenin,2-oxoglutarate 3-dioxygenase (Fragment); Codeine O-de…	2.1729	5.07175	0.897519	3.06327		5.34463e-05	0.999896	0.421785
Hormone	Cs4g14510	Cs4g14510.1: Putative transcription factor bHLH041; Transcription factor EGL1; Anthocyanin regulatory R-S protein; Transcription factor GLABRA 3; Anthocyanin regulatory Lc protein; Transcription factor SPATULA; Transcription factor ABA-INDUCIBLE bHLH-TYPE; Transcription factor ALC;Putative uncharacterized protein Sb04g007795 (Fragment)	1.51572	-2.28105	-0.51542	1.038	0.99997	0.202665		0.63499
Hormone	Cs4g15290	Cs4g15290.1: 2-oxoglutarate (2OG) and Fe(II)-dependent oxygenase-like protein;Probable iron/ascorbate oxidoreductase DDB_G0283291; 1-aminocyclopropane-1-carboxylate oxidase; UPF0676 protein C1494.01; Gibberellin 2-beta-dioxygenase 8; S-norcoclaurine synthase 1; Sexual differentiation process protein isp7; Protein SRG1; Hyoscyamine 6-dioxygenase	-0.0851344	-0.339919	-0.162842	-0.111758	0.99997	0.624879	0.999896	0.914511
Hormone	Cs4g15960	Cs4g15960.1: Predicted ATPase of the PP-loop superfamily implicated in cell cycle control;tRNA(Ile)-lysidine synthase; Probable tRNA(Ile)-lysidine synthase --Cs4g15960.2: tRNA(Ile)-lysidine synthase; Bifunctional protein tilS/hprT;Putative uncharacterized protein Sb04g009950	0.188684	-0.0132619	-0.382503	-0.240333	0.99997	0.983596	0.999896	0.757157
Hormone	Cs4g16220	Cs4g16220.1: Auxin-responsive protein IAA27; Auxin-induced protein AUX28;Indole-3-acetic acid inducible 27 (Fragment) --Cs4g16220.2: Auxin-responsive protein IAA27; Auxin-induced protein AUX28;Indole-3-acetic acid inducible 27 (Fragment) --Cs4g16220.3: Auxin-responsive protein IAA27; Auxin-induced protein AUX28;Indole-3-acetic acid inducible 27 (Fragment)	-0.462364	2.14327	0.0748339	0.692561	0.99997	0.0171512	0.999896	0.756937
Hormone	Cs4g16720	Cs4g16720.1: Putative uncharacterized protein Sb01g012510;Pattern formation protein EMB30; Golgi-specific brefeldin A-resistance guanine nucleotide exchange factor 1; Ankyrin repeat, PH and SEC7 domain containing protein secG; Protein transport protein sec72; Cytohesin-4; Cytohesin-1; Cytohesin-3; Cytohesin-2; IQ motif and SEC7 domain-containing protein 1; GTP exchange factor for ARFs 1; PH and S…	1.80637	0.341333	0.914204	-2.56694		0.935318
Hormone	Cs4g16790	Cs4g16790.1: Probable ADP-ribosylation factor GTPase-activating protein AGD14; Arf-GAP domain and FG repeats-containing protein 1; Stromal membrane-associated protein 1; Uncharacterized protein C622.14; ADP-ribosylation factor GTPase-activating protein GCS1;Singapore isolate B (sub-type 7) whole genome shotgun sequence assembly, scaffold_3 --Cs4g16790.2: Probable ADP-ribosylation factor GTPase-ac…	0.161392	-0.0971947	-0.0424151	0.45033	0.99997	0.878476	0.999896	0.303368
Hormone	Cs4g17050	Cs4g17050.1: Auxin-responsive protein IAA16; Auxin-induced protein AUX28;Putative auxin induced transcription factor Aux/IAA	-1.09024	-0.320259	0.576609	1.30491	0.99997	0.87578	0.999896	0.881623
Hormone	Cs4g17110	Cs4g17110.1: Gibberellin 3-beta-dioxygenase 3; Gibberellin 20 oxidase 1-B; Naringenin,2-oxoglutarate 3-dioxygenase; Codeine O-demethylase; Probable 2-oxoglutarate/Fe(II)-dependent dioxygenase; Flavonol synthase/flavanone 3-hydroxylase; Flavanone 3-dioxygenase; Flavone synthase; Flavonol synthase/flavanone 3-hydroxylase (Fragment); Naringenin,2-oxoglutarate 3-dioxygenase (Fragment); Protein SRG1; …	-1.36173	0.57414	2.6781	-1.38861		0.886068
Hormone	Cs4g17880	Cs4g17880.1: AP2/ERF domain-containing transcription factor (Fragment);Ethylene-responsive transcription factor WIN1; Ethylene-responsive transcription factor SHINE 2; Protein PPLZ02; Pathogenesis-related genes transcriptional activator PTI6; Dehydration-responsive element-binding protein 2B	2.01527	8.31718	1.27393	2.43131	0.99997	1.06215e-10	0.999896
Hormone	Cs4g18240	Cs4g18240.1: Indole-3-acetic acid inducible 11 (Fragment);Auxin-responsive protein IAA29; Auxin-induced protein 22D --Cs4g18240.2: Indole-3-acetic acid inducible 11 (Fragment);Auxin-responsive protein IAA29; Auxin-induced protein AUX28	0.237797	0.680797	0.0921969	0.355827	0.99997	0.451581	0.999896	0.854043
Hormone	Cs4g19090	Cs4g19090.1: Mitochondrial import inner membrane translocase subunit Tim17; Auxin-responsive protein IAA18; Probable mitochondrial import inner membrane translocase subunit Tim17 1; Auxin-induced protein AUX28;Mitochondrial import inner membrane translocase subunit Tim17 family protein, expressed	-0.0983257	-0.130844	-0.0246088	-0.352892	0.99997	0.792612	0.999896	0.186686
Hormone	Cs4g19480	Cs4g19480.1: AP2/ERF domain-containing transcription factor (Fragment);Dehydration-responsive element-binding protein 3; Ethylene-responsive transcription factor TINY; Ethylene-responsive transcription factor ERF043	1.40663	2.72608	-0.202022	0.102303	0.99997	0.000822719	0.999896	0.977068
Hormone	Cs4g20180	Cs4g20180.1: Probable ADP-ribosylation factor GTPase-activating protein AGD14; Arf-GAP domain and FG repeats-containing protein 1; Alpha-protein kinase 1; Stromal membrane-associated protein 1; Uncharacterized protein C622.14; ADP-ribosylation factor GTPase-activating protein AGD12;Putative ADP-ribosylation factor GTPase-activating protein AGD14	0.270632	-0.0796984	0.809725	0.199594	0.99997	0.969892	0.4108
Hormone	Cs4g20350	Cs4g20350.1: Gibberellin 3-beta-dioxygenase 1; Protein SRG1; Gibberellin 20 oxidase 1-B; Codeine O-demethylase; Naringenin,2-oxoglutarate 3-dioxygenase; Flavone synthase; Flavonol synthase/flavanone 3-hydroxylase; Naringenin,2-oxoglutarate 3-dioxygenase (Fragment); Probable 2-oxoglutarate/Fe(II)-dependent dioxygenase; Flavanone 3-dioxygenase; Thebaine 6-O-demethylase; S-norcoclaurine synthase 1; …	-2.72956	-4.42497	0.577441	1.06136	0.54191	0.112928	0.999896
Hormone	Cs4g20370	Cs4g20370.1: Immunoglobulin/major histocompatibility complex; 2OG-Fe(II) oxygenase;Gibberellin 2-beta-dioxygenase 2	-3.32341	0.747176	1.29531	-1.1252	0.858087
Hormone	Cs4g20460	Cs4g20460.1: H+-or Na+-translocating f-type, v-type and A-type ATPase superfamily;Probable V-type proton ATPase 20 kDa proteolipid subunit; V-type proton ATPase 21 kDa proteolipid subunit; V-type proton ATPase subunit c''; V-type proton ATPase 16 kDa proteolipid subunit (Fragment); V-type proton ATPase proteolipid subunit; V-type proton ATPase subunit c; V-type proton ATPase subunit c'	0.017933	-0.837457	-0.0864007	1.68832	0.99997	0.482969	0.999896	1.15819e-06
Hormone	Cs5g01140	Cs5g01140.1: Putative uncharacterized protein Sb02g006023 (Fragment);Ethylene-responsive transcription factor RAP2-11; Ethylene-responsive transcription factor LEP; Dehydration-responsive element-binding protein 1B; Pathogenesis-related genes transcriptional activator PTI6; Ethylene-responsive transcription factor SHINE 3	-0.871888	0.304461	-0.584235	1.76685	0.99997	0.942596
Hormone	Cs5g01150	Cs5g01150.1: Nodulin MtN21 /EamA-like transporter family protein;Auxin-induced protein 5NG4	-0.182658	1.27197	-0.164984	1.33381	0.99997	0.570068
Hormone	Cs5g01200	Cs5g01200.1: B3 domain-containing protein Os03g0120900; B3 domain-containing transcription factor NGA1; Putative B3 domain-containing protein Os10g0537100; AP2/ERF and B3 domain-containing transcription repressor RAV2; AP2/ERF and B3 domain-containing protein Os01g0693400; AP2/ERF and B3 domain-containing transcription factor RAV1; Putative AP2/ERF and B3 domain-containing protein Os01g0140700; B…	-1.4141	-0.476751	0.505786	-0.167206	0.386394	0.653693	0.925132	0.888731
Hormone	Cs5g01440	Cs5g01440.1: Putative aminoacrylate hydrolase RutD;Alpha/beta hydrolase fold containing protein (Precursor) --Cs5g01440.2: Hydrolase or acyltransferase (Alpha/beta hydrolase superfamily)-like protein;Putative aminoacrylate hydrolase RutD; Abhydrolase domain-containing protein 4; Haloalkane dehalogenase	-1.98632	0.100793	1.67593	3.04151	0.99997	0.984585	0.999896
Hormone	Cs5g01450	Cs5g01450.1: Basic helix-loop-helix (BHLH) family transcription factor;Transcription factor MYC4; Transcription factor ABA-INDUCIBLE bHLH-TYPE; Transcription factor GLABRA 3; Anthocyanin regulatory R-S protein; Anthocyanin regulatory Lc protein; Transcription factor ABORTED MICROSPORES; Transcription factor FER-LIKE IRON DEFICIENCY-INDUCED TRANSCRIPTION FACTOR; Transcription factor DYSFUNCTIONAL …	-0.0749752	0.962688	0.30451	-0.0299493	0.99997	0.107762	0.999896	0.991787
Hormone	Cs5g01630	Cs5g01630.1: Major facilitator superfamily domain-containing protein 5;Major Facilitator Superfamily protein, expressed	0.282774	2.97821
Hormone	Cs5g01660	Cs5g01660.1: Oligopeptide transporter 7; Sexual differentiation process protein isp4; Uncharacterized oligopeptide transporter C29B12.10c;Peptidase aspartic, active site; Oligopeptide transporter OPT superfamily --Cs5g01660.2: Oligopeptide transporter 7; Sexual differentiation process protein isp4; Uncharacterized oligopeptide transporter C29B12.10c;Peptidase aspartic, active site; Oligopeptide t…	0.0477549	0.358051	-2.83703	-0.0532682	0.99997	0.703827	0.924251	0.984657
Hormone	Cs5g01980	Cs5g01980.1: Auxin response factor 9; Putative auxin response factor 14;AUX/IAA protein; Transcriptional factor B3; Auxin response factor	0.131318	-0.45021	0.249056	-0.938	0.99997	0.689965	0.999896	0.0459026
Hormone	Cs5g02140	Cs5g02140.1: Dynamin-related protein 5A; Dynamin-1; Dynamin-3; Dynamin; Dynamin-2; Dynamin-A; Vacuolar protein sorting-associated protein 1; Dynamin-like protein C12C2.08; Dynamin-1-like protein; Dynamin-B; Interferon-induced GTP-binding protein Mx; Interferon-induced GTP-binding protein Mx2;Dynamin-related protein 1C, putative, expressed --Cs5g02140.2: Dynamin-related protein 1C, putative, expre…	-0.457671	0.140653	0.0871894	-0.0433707	0.99997	0.810902	0.999896	0.961963
Hormone	Cs5g02340	Cs5g02340.1: Ethylene-responsive transcription factor ERF061; Ethylene-responsive transcription factor TINY; Dehydration-responsive element-binding protein 3;Putative dehydration-responsive element binding protein	0.173673	0.893972	0.242823	-0.606132	0.99997	0.235468	0.999896	0.484241
Hormone	Cs5g02630	Cs5g02630.1: Ethylene-responsive transcription factor CRF2; Pathogenesis-related genes transcriptional activator PTI6; Dehydration-responsive element-binding protein 2G; Ethylene-responsive transcription factor LEP;Putative uncharacterized protein Sb03g001296 (Fragment)	0.22432	0.21621	-3.42776	2.66921	0.99997	0.930927	0.104635	0.308868
Hormone	Cs5g03010	Cs5g03010.1: WRKY39v2-superfamily of TFs having WRKY and zinc finger domains;WRKY transcription factor 22; Probable WRKY transcription factor 29; Protein WRKY1 --Cs5g03010.2: WRKY39v2-superfamily of TFs having WRKY and zinc finger domains;WRKY transcription factor 22; Probable WRKY transcription factor 29; Protein WRKY1	-1.93932	1.15034	2.17682	1.39885		0.658902	0.775409
Hormone	Cs5g03520	Cs5g03520.1: Putative Oxidoreductase, 2OG-Fe(II) oxygenase family protein;Gibberellin 20 oxidase 1; Gibberellin 3-beta-dioxygenase 4; Codeine O-demethylase; Probable 2-oxoglutarate/Fe(II)-dependent dioxygenase	0.621051	-0.893245	-0.260918	-0.264202	0.99997		0.999896	0.768713
Hormone	Cs5g03530	Cs5g03530.1: Transcription factor GLABRA 3; Transcription factor EGL1; Anthocyanin regulatory Lc protein; Anthocyanin regulatory R-S protein; Transcription factor ABA-INDUCIBLE bHLH-TYPE; Transcription factor FER-LIKE IRON DEFICIENCY-INDUCED TRANSCRIPTION FACTOR; Transcription factor ABORTED MICROSPORES; Transcription factor ALC;Myc-like anthocyanin regulatory protein	-1.71137	1.16273	0.43541	-0.34083		0.429206	0.999896	0.960057
Hormone	Cs5g03560	Cs5g03560.1: Kinesin-4; Kinesin-3; Kinesin-2; Kinesin-like protein KIFC3; Kinesin-1; Carboxy-terminal kinesin 2; Kinesin-like protein klpA; Kinesin-related protein 2; Protein claret segregational; Kinesin-like calmodulin-binding protein; Kinesin-II 85 kDa subunit; Kinesin-like calmodulin-binding protein homolog; Osmotic avoidance abnormal protein 3; Kinesin heavy chain; Kinesin-1 heavy chain;P-lo…	-0.0918876	0.512245	0.213959	0.175295	0.99997	0.496474	0.999896	0.869739
Hormone	Cs5g03600	Cs5g03600.1: HAD-superfamily hydrolase, subfamily IA, variant 3;Phosphoglycolate phosphatase; Pyrophosphatase ppaX --Cs5g03600.2: Inhibitor of striate chloroplast protein-like protein	-0.443626	-0.897981	0.0494252	0.722004	0.99997	0.0418912	0.999896	0.126193
Hormone	Cs5g03980	Cs5g03980.1: Transcription factor TCP14;Auxin-induced basic helix-loop-helix transcription factor	0.996011	1.21112	0.0757792	0.0793469	0.689169	0.00227989	0.999896	0.958421
Hormone	Cs5g04190	Cs5g04190.1: Metal-dependent hydrolase of the beta-lactamase superfamily III;Nuclear ribonuclease Z; Ribonuclease Z, chloroplastic; Nuclear ribonuclease Z (Fragment) --Cs5g04190.2: Metal-dependent hydrolase of the beta-lactamase superfamily III;Nuclear ribonuclease Z; Ribonuclease Z, chloroplastic; Nuclear ribonuclease Z (Fragment)	-0.0428453	0.291158	0.275233	-0.0600913	0.99997	0.649862	0.996556	0.976102
Hormone	Cs5g04980	Cs5g04980.1: Putative uncharacterized protein Sb06g019290;Snakin-2; Gibberellin-regulated protein 3; Snakin-1 --Cs5g04980.2: Putative uncharacterized protein Sb06g019290;Snakin-2; Gibberellin-regulated protein 3; Snakin-1; Protein RSI-1	-1.16661	-1.23849	0.580548	1.46927	0.975797	0.53584	0.999896	0.646839
Hormone	Cs5g05130	Cs5g05130.1: Nodulin MtN21 /EamA-like transporter family protein;Auxin-induced protein 5NG4 --Cs5g05130.2: Auxin-induced protein 5NG4;Putative uncharacterized protein At4g15540 (Fragment) --Cs5g05130.3: Auxin-induced protein 5NG4;Putative uncharacterized protein At4g15540 (Fragment) --Cs5g05130.4: Auxin-induced protein 5NG4;Putative uncharacterized protein At4g15540 (Fragment) --Cs5g05130.5: Nodu…	-0.587216	1.99668	1.05345	1.44559		0.020603	0.551507	0.460961
Hormone	Cs5g06660	Cs5g06660.1: Protein CbbY; Protein CbbY, chromosomal; Protein CbbY, plasmid; Phosphorylated carbohydrates phosphatase TM_1254;HAD-superfamily hydrolase, subfamily IA, variant 3 containing protein, expressed --Cs5g06660.2: Protein CbbY; Protein CbbY, chromosomal; Protein CbbY, plasmid;HAD-superfamily hydrolase, subfamily IA, variant 3 containing protein, expressed --Cs5g06660.3: Protein CbbY; Prot…	0.498098	0.876238	-0.695807	-0.325863	0.95529	0.0278034	0.974055	0.70829
Hormone	Cs5g06830	Cs5g06830.1: Putative uncharacterized protein At4g24810 (Fragment);Uncharacterized protein slr0889; Uncharacterized aarF domain-containing protein kinase 1; Uncharacterized aarF domain-containing protein kinase At1g79600, chloroplastic --Cs5g06830.2: Uncharacterized aarF domain-containing protein kinase 1; Probable ubiquinone biosynthesis protein UbiB;Ubiquinone biosynthesis protein coq-8, putati…	0.661027	0.740002	0.0087788	0.57412	0.577561	0.231583	0.999896	0.210145
Hormone	Cs5g06850	Cs5g06850.1: DELLA domain GRAS family transcription factor, GA insensitive (GAI), GA1-3 1 (RGA1) repressor protein;DELLA protein GAI1; DELLA protein GAI; DELLA protein RGA; DELLA protein GAIP; Protein SCARECROW 1; Chitin-inducible gibberellin-responsive protein 2; Scarecrow-like transcription factor PAT1; Scarecrow-like protein 1; DELLA protein GAIP-B; Nodulation-signaling pathway 2 protein	-1.02291	2.73414	-1.66129			0.56447
Hormone	Cs5g07000	Cs5g07000.1: Scarecrow-like protein 14;Chitin-inducible gibberellin-responsive protein, putative	0.374151	0.0177018	-0.178669	-1.98055		0.996665
Hormone	Cs5g07330	Cs5g07330.1: Ras-related protein RABA3; GTP-binding protein ypt3;Putative uncharacterized protein Sb0012s021070	0.577471	0.603982	0.0174154	0.231143	0.854927	0.399456	0.999896	0.952272
Hormone	Cs5g07600	Cs5g07600.1: Helicase superfamily C-terminal domain containing protein;Transcriptional regulator ATRX; DNA repair protein rhp54; Helicase ARIP4; Transcriptional regulator ATRX homolog; DNA repair and recombination protein RAD54B	-0.669691	0.684884	0.612252	-3.48793	0.99997	0.696936	0.999896
Hormone	Cs5g07940	Cs5g07940.1: Putative glycerol-3-phosphate transporter 4; Sugar phosphate exchanger 2; Glycerol-3-phosphate transporter; L-galactonate transporter;Permease of the major facilitator superfamily (ISS)	-0.310254	-0.125455	0.22652	0.107441	0.99997	0.804555	0.999896	0.932772
Hormone	Cs5g08360	Cs5g08360.1: Ethylene-responsive transcription factor 1A; Pathogenesis-related genes transcriptional activator PTI5;Ethylene response element binding protein 1 (Fragment)	-2.46597	-2.30506	-0.929282	1.40142	0.429884	0.013393	0.996131	0.288877
Hormone	Cs5g08490	Cs5g08490.1: 2-oxoglutarate (2OG) and Fe(II)-dependent oxygenase-like protein;Probable iron/ascorbate oxidoreductase DDB_G0283291; 1-aminocyclopropane-1-carboxylate oxidase; UPF0676 protein C1494.01; Flavonol synthase/flavanone 3-hydroxylase; Protein SRG1; 1-aminocyclopropane-1-carboxylate oxidase homolog 2; Gibberellin 20 oxidase 2; S-norcoclaurine synthase 1 --Cs5g08490.2: Probable iron/ascorba…	-0.0952675	-0.131727	0.305565	0.342774	0.99997	0.783367	0.848744	0.602009
Hormone	Cs5g08740	Cs5g08740.1: Putative auxin-independent growth promoter; 88924-91907;DUF246 domain-containing protein At1g04910	0.392275	2.7569	0.340522	0.471849		0.00205553	0.999896	0.874263
Hormone	Cs5g09060	Cs5g09060.1: 14 kDa proline-rich protein DC2.15; Putative lipid-binding protein At4g00165; Cortical cell-delineating protein;Bifunctional inhibitor/lipid-transfer protein/seed storage 2S albumin superfamily protein	-2.95234	3.65164	-0.177004			0.176788
Hormone	Cs5g09290	Cs5g09290.1: Auxin-induced protein X10A; Indole-3-acetic acid-induced protein ARG7;Auxin responsive family-like protein (Fragment)	-0.0641622	-0.409248	0.355461	-0.0515752	0.99997	0.675349	0.999896	0.968673
Hormone	Cs5g09970	Cs5g09970.1: Anthocyanidin synthase 1 protein;Leucoanthocyanidin dioxygenase; Flavonol synthase/flavanone 3-hydroxylase; Protein SRG1; Flavonol synthase/flavanone 3-hydroxylase (Fragment); Probable 2-oxoglutarate/Fe(II)-dependent dioxygenase; Codeine O-demethylase; Thebaine 6-O-demethylase; Naringenin,2-oxoglutarate 3-dioxygenase; Flavone synthase; Gibberellin 3-beta-dioxygenase 2-3; Naringenin,2…	-2.84833	-2.07652	0.568584
Hormone	Cs5g10180	Cs5g10180.1: Major Facilitator Superfamily with SPX domain-containing protein;SPX domain-containing membrane protein At4g22990; SPX domain-containing protein 5; Major facilitator superfamily domain-containing protein 8 --Cs5g10180.2: Major Facilitator Superfamily with SPX domain-containing protein;SPX domain-containing membrane protein At4g22990	0.0545695	-0.489876	-0.132082	0.174396	0.99997	0.284081	0.999896	0.881522
Hormone	Cs5g10240	Cs5g10240.1: Dehydration-responsive element-binding protein 1B; Ethylene-responsive transcription factor ERF025; Ethylene-responsive transcription factor TINY; Dehydration-responsive element-binding protein 1 (Fragment);Dehydration-responsive element-binding factor 1/C-repeat binding factor	-6.23718	-7.85327	-3.73989		0.0432274	0.0298912	0.389582
Hormone	Cs5g10250	Cs5g10250.1: Ethylene-responsive transcription factor ERF025; Dehydration-responsive element-binding protein 1F; Ethylene-responsive transcription factor TINY; Pathogenesis-related genes transcriptional activator PTI6;Dehydration-responsive element-binding protein 1B, putative	-0.90048	-0.0214548	1.36884	-2.15199	0.99997	0.992606	0.703538
Hormone	Cs5g10360	Cs5g10360.1: Scarecrow-like protein 28; DELLA protein GAI1; DELLA protein GAI; DELLA protein RGA; Protein SCARECROW 1; DELLA protein GAIP; DELLA protein GAIP-B; Chitin-inducible gibberellin-responsive protein 2; Scarecrow-like transcription factor PAT1; Nodulation-signaling pathway 2 protein; Protein MONOCULM 1;DELLA domain GRAS family transcription factor, GA insensitive (GAI), GA1-3 1 (RGA1) re…	-2.74399	3.74654	0.947525	2.35065		3.43803e-05	0.999896	0.423379
Hormone	Cs5g10680	Cs5g10680.1: Putative uncharacterized protein Sb02g024660;Gibberellin-regulated protein 4; Protein GAST1; Snakin-1; Snakin-2	-0.351025	10.0268	0.568584	6.13736		2.31485e-08
Hormone	Cs5g11380	Cs5g11380.1: Transcription factor UNE10; Transcription factor SPATULA; Transcription factor ALC; Putative transcription factor bHLH056; Transcription factor ABA-INDUCIBLE bHLH-TYPE; Transcription factor IND; Transcription factor FER-LIKE IRON DEFICIENCY-INDUCED TRANSCRIPTION FACTOR;Helix-loop-helix DNA-binding domain containing protein, expressed	-0.249246	1.97614	0.644834	0.546019	0.99997	0.0924963	0.999896	0.938806
Hormone	Cs5g12350	Cs5g12350.1: Dehydration-responsive element-binding protein 1C; Ethylene-responsive transcription factor ERF024; Ethylene-responsive transcription factor TINY; Dehydration-responsive element-binding protein 1 (Fragment);Dehydration-responsive element-binding protein 1F, putative		-1.14677	-1.48226
Hormone	Cs5g12830	Cs5g12830.1: L-Ala-D/L-Glu epimerase; Mitochondrial enolase superfamily member 1; o-succinylbenzoate synthase;Mandelate racemase / muconate lactonizing enzyme, N-terminal domain protein --Cs5g12830.2: L-Ala-D/L-Glu epimerase; Mitochondrial enolase superfamily member 1; o-succinylbenzoate synthase;Mandelate racemase / muconate lactonizing enzyme, N-terminal domain protein	0.0684984	0.466235	-0.179936	0.0518226	0.99997	0.595698	0.999896	0.975696
Hormone	Cs5g13130	Cs5g13130.1: 2-oxoglutarate (2OG) and Fe(II)-dependent oxygenase-like protein;Protein SRG1; Probable 2-oxoglutarate/Fe(II)-dependent dioxygenase; Thebaine 6-O-demethylase; Codeine O-demethylase; S-norcoclaurine synthase 1; Leucoanthocyanidin dioxygenase; Flavonol synthase/flavanone 3-hydroxylase; 1-aminocyclopropane-1-carboxylate oxidase 2; Gibberellin 20 oxidase 1-D; Flavone synthase; Flavonol s…	0.456296	-0.0906586	-0.787344	-0.0788005	0.99997	0.865793	0.768253	0.973974
Hormone	Cs5g13140	Cs5g13140.1: 2-oxoglutarate (2OG) and Fe(II)-dependent oxygenase-like protein;Protein SRG1; Probable 2-oxoglutarate/Fe(II)-dependent dioxygenase; Codeine O-demethylase; Thebaine 6-O-demethylase; S-norcoclaurine synthase 1; 1-aminocyclopropane-1-carboxylate oxidase homolog 9; Flavonol synthase/flavanone 3-hydroxylase; 1-aminocyclopropane-1-carboxylate oxidase; Leucoanthocyanidin dioxygenase; Gibbe…	0.640502	0.175549	-0.793145	0.677159	0.776903	0.65868	0.927642	0.664033
Hormone	Cs5g13150	Cs5g13150.1: Protein SRG1; Probable 2-oxoglutarate/Fe(II)-dependent dioxygenase; Codeine O-demethylase; Thebaine 6-O-demethylase; S-norcoclaurine synthase 1; Gibberellin 20 oxidase 1-D; Leucoanthocyanidin dioxygenase; 1-aminocyclopropane-1-carboxylate oxidase; Flavone synthase; Flavonol synthase/flavanone 3-hydroxylase; 1-aminocyclopropane-1-carboxylate oxidase homolog 9; Naringenin,2-oxoglutarat…	-1.97513	5.07867	1.17822	0.577644	0.99997	0.0329277
Hormone	Cs5g13170	Cs5g13170.1: Protein SRG1; Codeine O-demethylase; Probable 2-oxoglutarate/Fe(II)-dependent dioxygenase; Thebaine 6-O-demethylase; S-norcoclaurine synthase 1; 1-aminocyclopropane-1-carboxylate oxidase; 2'-deoxymugineic-acid 2'-dioxygenase; Mugineic-acid 3-dioxygenase; Probable 1-aminocyclopropane-1-carboxylate oxidase; 1-aminocyclopropane-1-carboxylate oxidase homolog 11; Gibberellin 3-beta-dioxyg…	0.573911	-0.29015	-1.54443	1.92744	0.99997	0.801892	0.85315
Hormone	Cs5g13180	Cs5g13180.1: Protein SRG1; Codeine O-demethylase; Probable 2-oxoglutarate/Fe(II)-dependent dioxygenase; Thebaine 6-O-demethylase; S-norcoclaurine synthase 1; Leucoanthocyanidin dioxygenase; Flavonol synthase/flavanone 3-hydroxylase; Gibberellin 20 oxidase 1-B; 1-aminocyclopropane-1-carboxylate oxidase 1; Flavone synthase; 1-aminocyclopropane-1-carboxylate oxidase homolog 11; Naringenin,2-oxogluta…	-0.154301	-1.67502	0.285125	1.63054	0.99997	0.0280693	0.999896	0.00578585
Hormone	Cs5g13190	Cs5g13190.1: 2-oxoglutarate (2OG) and Fe(II)-dependent oxygenase-like protein;Protein SRG1; Probable 2-oxoglutarate/Fe(II)-dependent dioxygenase; Thebaine 6-O-demethylase; Codeine O-demethylase; S-norcoclaurine synthase 1; Gibberellin 20 oxidase 1-D; Flavone synthase; Leucoanthocyanidin dioxygenase; Naringenin,2-oxoglutarate 3-dioxygenase; 1-aminocyclopropane-1-carboxylate oxidase 5; Flavanone 3-…	-0.348516	-1.6888	-0.582247	-0.367991	0.99997	0.18934	0.999896	0.773264
Hormone	Cs5g13200	Cs5g13200.1: Protein SRG1; Codeine O-demethylase; Probable 2-oxoglutarate/Fe(II)-dependent dioxygenase; Thebaine 6-O-demethylase; S-norcoclaurine synthase 1; 1-aminocyclopropane-1-carboxylate oxidase homolog 12; 1-aminocyclopropane-1-carboxylate oxidase; 2'-deoxymugineic-acid 2'-dioxygenase; Mugineic-acid 3-dioxygenase; Deacetoxyvindoline 4-hydroxylase; Flavonol synthase/flavanone 3-hydroxylase; …	2.09198	1.76735	-1.26635	-0.083982		0.274784		0.989511
Hormone	Cs5g13210	Cs5g13210.1: 2-oxoglutarate (2OG) and Fe(II)-dependent oxygenase-like protein;Protein SRG1; Codeine O-demethylase; Probable 2-oxoglutarate/Fe(II)-dependent dioxygenase; Thebaine 6-O-demethylase; S-norcoclaurine synthase 1; 1-aminocyclopropane-1-carboxylate oxidase 1; 1-aminocyclopropane-1-carboxylate oxidase homolog 11; Probable 1-aminocyclopropane-1-carboxylate oxidase; Flavonol synthase/flavano…	0.31733	-0.344732	0.635929	0.305148	0.99997	0.821005	0.999896	0.889619
Hormone	Cs5g13220	Cs5g13220.1: 2-oxoglutarate (2OG) and Fe(II)-dependent oxygenase-like protein;Protein SRG1; Probable 2-oxoglutarate/Fe(II)-dependent dioxygenase; Thebaine 6-O-demethylase; Codeine O-demethylase; S-norcoclaurine synthase 1; Gibberellin 20 oxidase 1-D; Leucoanthocyanidin dioxygenase; Flavone synthase; Naringenin,2-oxoglutarate 3-dioxygenase; Flavonol synthase/flavanone 3-hydroxylase; Flavanone 3-di…	-0.281629	-1.44468	-0.092356	0.488762	0.99997	0.136412	0.999896	0.719197
Hormone	Cs5g14390	Cs5g14390.1: Putative uncharacterized protein;Ethylene receptor; Ethylene response sensor 1; Protein EIN4; Sensor protein gacS; Signal transduction histidine-protein kinase BarA; Hybrid signal transduction histidine kinase C; Hybrid signal transduction protein dokA; Two-component system protein A; Hybrid signal transduction histidine kinase L; Histidine kinase 5; Hybrid signal transduction histid…	-0.0406671	-0.208017	0.215949	-0.378365	0.99997	0.786456	0.999896	0.332096
Hormone	Cs5g14460	Cs5g14460.1: Coiled-coil domain-containing protein 94 homolog; Coiled-coil domain-containing protein 94; Cell cycle control protein cwf16; Protein CWC16;Synaptic vesicle transporter SVOP and related transporters (Major facilitator superfamily) (ISS) --Cs5g14460.2: Coiled-coil domain-containing protein 94 homolog; Coiled-coil domain-containing protein 94; Cell cycle control protein cwf16; Protein …	0.0742416	-0.374731	0.212202	0.0679577	0.99997	0.419602	0.999896	0.949542
Hormone	Cs5g14480	Cs5g14480.1: Putative uncharacterized protein;Gibberellin 2-beta-dioxygenase 1; Flavonol synthase/flavanone 3-hydroxylase; Gibberellin 20 oxidase 1-B; Protein SRG1; Codeine O-demethylase; Naringenin,2-oxoglutarate 3-dioxygenase; Probable 2-oxoglutarate/Fe(II)-dependent dioxygenase; Thebaine 6-O-demethylase; 1-aminocyclopropane-1-carboxylate oxidase; Naringenin,2-oxoglutarate 3-dioxygenase (Fragme…	0.941545	-0.810935	-1.66082	0.238934	0.99997	0.347678	0.996394	0.932574
Hormone	Cs5g15620	Cs5g15620.1: Naringenin,2-oxoglutarate 3-dioxygenase (Fragment); Naringenin,2-oxoglutarate 3-dioxygenase; Flavanone 3-dioxygenase; Flavone synthase; Uncharacterized mitochondrial protein AtMg00310; Thebaine 6-O-demethylase; 1-aminocyclopropane-1-carboxylate oxidase homolog 5; Probable 2-oxoglutarate/Fe(II)-dependent dioxygenase; Gibberellin 3-beta-dioxygenase 1; Gibberellin 20 oxidase 2; 1-aminoc…	0.072319	2.00786	-0.640361	-0.941122	0.99997	0.317911	0.999896
Hormone	Cs5g15670	Cs5g15670.1: Transcription factor bHLH25; Transcription factor ABA-INDUCIBLE bHLH-TYPE; Transcription factor GLABRA 3;Helix-loop-helix DNA-binding domain containing protein, expressed		0.536348
Hormone	Cs5g16310	Cs5g16310.1: Flavanone 3-dioxygenase; Naringenin,2-oxoglutarate 3-dioxygenase; Naringenin,2-oxoglutarate 3-dioxygenase (Fragment); 1-aminocyclopropane-1-carboxylate oxidase 5; Flavone synthase; Hyoscyamine 6-dioxygenase; Flavonol synthase/flavanone 3-hydroxylase; Protein SRG1; 2'-deoxymugineic-acid 2'-dioxygenase; Probable 2-oxoglutarate/Fe(II)-dependent dioxygenase; 1-aminocyclopropane-1-carboxy…	0.0930414	-1.24091	0.456351	0.460075	0.99997	0.0908004	0.999896	0.672951
Hormone	Cs5g18720	Cs5g18720.1: Auxin-independent growth promoter-like protein	-0.0600902	-0.0930511	0.130835	0.222389	0.99997	0.881005	0.999896	0.904403
Hormone	Cs5g19070	Cs5g19070.1: Probable carboxylesterase 18; Gibberellin receptor GID1C; Carboxylesterase 1; Arylacetamide deacetylase; AB hydrolase superfamily protein C1039.03; Neutral cholesterol ester hydrolase 1; Hormone-sensitive lipase; Lipase 2;Putative uncharacterized protein Sb02g041040	3.44008	4.03554		-0.330149	0.998907	0.328721
Hormone	Cs5g19080	Cs5g19080.1: Probable carboxylesterase 18; Gibberellin receptor GID1C; Carboxylesterase 1; Arylacetamide deacetylase;Putative uncharacterized protein Sb02g041040	2.07634	3.23633	0.281156
Hormone	Cs5g19100	Cs5g19100.1: Probable carboxylesterase 18; Gibberellin receptor GID1C; Carboxylesterase 1; Arylacetamide deacetylase-like 2; Arylacetamide deacetylase;Putative uncharacterized protein Sb02g041040	-0.377846	0.00773302	-0.71349	-0.0292777	0.99997	0.987103	0.837543	0.987549
Hormone	Cs5g19110	Cs5g19110.1: Probable carboxylesterase 18; Gibberellin receptor GID1C; Carboxylesterase 1; Arylacetamide deacetylase-like 2; Neutral cholesterol ester hydrolase 1; Arylacetamide deacetylase;Putative uncharacterized protein Sb02g041040	0.267231	0.725699	-0.307348	0.388412	0.99997	0.00411091	0.999896	0.506625
Hormone	Cs5g19140	Cs5g19140.1: Probable carboxylesterase 18; Gibberellin receptor GID1C; Carboxylesterase 1; Arylacetamide deacetylase; Neutral cholesterol ester hydrolase 1;Putative uncharacterized protein Sb02g041040	-0.726661	1.06489	0.657505	-0.526285	0.907598	0.369231	0.904374	0.89758
Hormone	Cs5g19160	Cs5g19160.1: Probable carboxylesterase 18; Gibberellin receptor GID1C; Carboxylesterase 1; Arylacetamide deacetylase; Neutral cholesterol ester hydrolase 1;Putative uncharacterized protein Sb02g041040	0.26657	0.461101	-0.0463917	-1.10147	0.99997	0.600924	0.999896	0.629462
Hormone	Cs5g19190	Cs5g19190.1: Probable carboxylesterase 18; Gibberellin receptor GID1C; Carboxylesterase 1; Arylacetamide deacetylase-like 2; Arylacetamide deacetylase; Neutral cholesterol ester hydrolase 1; Putative sterigmatocystin biosynthesis lipase/esterase stcI; Hormone-sensitive lipase;Putative uncharacterized protein Sb02g041040	0.60114	-0.104106	-0.392601	0.275341	0.799835	0.848728	0.991809	0.467037
Hormone	Cs5g19210	Cs5g19210.1: Dynamin-2B; Dynamin-2A; Dynamin-related protein 1E; Interferon-induced GTP-binding protein Mx2; Protein msp1, mitochondrial; Interferon-induced GTP-binding protein MxA;Putative uncharacterized protein Sb04g028510 --Cs5g19210.2: Dynamin-2B; Dynamin-2A; Dynamin-related protein 1E; Interferon-induced GTP-binding protein Mx2; Protein msp1, mitochondrial; Interferon-induced GTP-binding pr…	-0.228979	-0.0503038	-0.0888172	-0.00221645	0.99997	0.96199	0.999896	0.997913
Hormone	Cs5g19590	Cs5g19590.1: Ethylene-responsive transcription factor ERF021; Dehydration-responsive element-binding protein 3; Ethylene-responsive transcription factor TINY;Putative uncharacterized protein Sb05g007135 (Fragment)	-3.26427
Hormone	Cs5g19600	Cs5g19600.1: Dehydration-responsive element-binding protein DREB6;Ethylene-responsive transcription factor ERF021; Dehydration-responsive element-binding protein 3; Ethylene-responsive transcription factor TINY	-5.45658	-3.38822	2.47222		0.893675
Hormone	Cs5g19710	Cs5g19710.1: S-adenosyl-L-methionine:benzoic acid/salicylic acid carboxyl methyltransferase;Jasmonate O-methyltransferase; Salicylate O-methyltransferase; Probable caffeine synthase 2; Caffeine synthase 1; Benzoate carboxyl methyltransferase; 7-methylxanthosine synthase 1; 3,7-dimethylxanthine N-methyltransferase; Theobromine synthase 2; Monomethylxanthine methyltransferase 2; Indole-3-acetate O-…	0.96788	0.584918	0.771404	-0.184913	0.99997	0.793584	0.999896
Hormone	Cs5g20660	Cs5g20660.1: Probable MET13-putative methylene tetrahydrofolate reductase;Methylenetetrahydrofolate reductase 2; Probable methylenetetrahydrofolate reductase; 5,10-methylenetetrahydrofolate reductase --Cs5g20660.2: Probable MET13-putative methylene tetrahydrofolate reductase;Methylenetetrahydrofolate reductase 2; Probable methylenetetrahydrofolate reductase; 5,10-methylenetetrahydrofolate reducta…	-1.67098	0.475795	0.324185	-2.26844		0.754633	0.999896	9.02515e-16
Hormone	Cs5g22680	Cs5g22680.1: Eukaryotic translation initiation factor 2 alpha kinase;Probable serine/threonine-protein kinase GCN2; Serine/threonine-protein kinase gcn2; Probable serine/threonine-protein kinase ifkB; Probable serine/threonine-protein kinase ifkA; Eukaryotic translation initiation factor 2-alpha kinase 4; Interferon-induced, double-stranded RNA-activated protein kinase; Probable serine/threonine-…	0.120443	0.195558	-0.0749791	-0.0405998	0.99997	0.840206	0.999896	0.969124
Hormone	Cs5g23210	Cs5g23210.1: Protein SHORT-ROOT; Scarecrow-like protein 32; Chitin-inducible gibberellin-responsive protein 2;Chitin-inducible gibberellin-responsive protein, putative	-0.281154	1.02931	-0.467896	0.384111	0.99997	0.221263	0.999896	0.94856
Hormone	Cs5g23420	Cs5g23420.1: Ethylene-responsive transcription factor 1;Ethylene-responsive transcription factor 1A, putative	-2.89014	-1.96095	0.133508	3.27879	0.844757	0.370448	0.999896
Hormone	Cs5g23450	Cs5g23450.1: Uncharacterized aarF domain-containing protein kinase 1; Probable serine/threonine-protein kinase abkB; Probable serine/threonine-protein kinase abkD; Putative ABC1 protein At2g40090; ABC1 family protein C15C4.02; Probable ubiquinone biosynthesis protein UbiB; Uncharacterized protein Rv0647c/MT0675;Uncharacterized aarF domain-containing protein kinase 1 --Cs5g23450.2: Uncharacterized…	0.318963	0.414767	-0.0331848	-0.61012	0.99997	0.517064	0.999896	0.457615
Hormone	Cs5g23860	Cs5g23860.1: BMS1 homolog, ribosome assembly protein (Yeast);Ribosome biogenesis protein BMS1 homolog; Ribosome biogenesis protein BMS1; Putative BMS1-like protein ENSP00000383088; Arf-GAP with GTPase, ANK repeat and PH domain-containing protein 9	-0.427807	-0.886119	-0.973957	-0.0445697	0.99997	0.32446	0.999896	0.964599
Hormone	Cs5g23920	Cs5g23920.1: Hyoscyamine 6-dioxygenase; Flavonol synthase/flavanone 3-hydroxylase; Naringenin,2-oxoglutarate 3-dioxygenase; 1-aminocyclopropane-1-carboxylate oxidase homolog 1; Naringenin,2-oxoglutarate 3-dioxygenase (Fragment); UPF0676 protein C1494.01; Leucoanthocyanidin dioxygenase; 1-aminocyclopropane-1-carboxylate oxidase 5; Gibberellin 20 oxidase 1; Probable 1-aminocyclopropane-1-carboxylat…	-0.408409	-0.275789	-0.56372	-0.641524	0.99997	0.835411	0.999896	0.893302
Hormone	Cs5g23980	Cs5g23980.1: Ethylene responsive element binding factor, putative;Ethylene-responsive transcription factor 13; Pathogenesis-related genes transcriptional activator PTI5; Dehydration-responsive element-binding protein 2B			-0.874088
Hormone	Cs5g23990	Cs5g23990.1: Ethylene-responsive transcription factor 13; Pathogenesis-related genes transcriptional activator PTI5; Dehydration-responsive element-binding protein 2F;Putative ethylene-responsive element binding protein				-0.330149
Hormone	Cs5g24220	Cs5g24220.1: Ethylene-responsive transcription factor 1;Ethylene-responsive transcription factor 1A, putative	-0.171082	-0.717177	0.200904	3.1985	0.99997	0.0537398	0.999896	0.522648
Hormone	Cs5g24600	Cs5g24600.1: Putative uncharacterized protein Sb02g040430;Ras-related protein RABA5c; GTP-binding protein ypt3	-0.125892	0.71159	0.236178	0.249477	0.99997	0.0361288	0.999896	0.816836
Hormone	Cs5g24800	Cs5g24800.1: ADP-ribosylation factor;ARF/SAR superfamily small monomeric GTP binding protein	-0.0828048	-0.720462	-0.0492631	1.38485	0.99997	0.404299	0.999896	0.000746616
Hormone	Cs5g25510	Cs5g25510.1: Dehydration-responsive element-binding protein 2C, putative;Dehydration-responsive element-binding protein 2G; Putative dehydration-responsive element-binding protein 2H; Ethylene-responsive transcription factor RAP2-4; Pathogenesis-related genes transcriptional activator PTI6				-0.330149
Hormone	Cs5g25540	Cs5g25540.1: AP2-like ethylene-responsive transcription factor PLT2;AP2 domain-containing transcription factor (Fragment)	-1.55251	-1.14677	-1.50798
Hormone	Cs5g26770	Cs5g26770.1: Putative uncharacterized protein Sb02g006023 (Fragment);Ethylene-responsive transcription factor RAP2-11; Ethylene-responsive transcription factor LEP; Pathogenesis-related genes transcriptional activator PTI6; Ethylene-responsive transcription factor SHINE 2	-1.0859	-1.89851	-2.22672	-2.62652	0.99997	0.0994182	0.779271
Hormone	Cs5g26830	Cs5g26830.1: Putative auxin-independent growth promoter protein;DUF246 domain-containing protein At1g04910 --Cs5g26830.2: Putative auxin-independent growth promoter protein;DUF246 domain-containing protein At1g04910	-0.0439873	0.254924	0.0173245	-0.187126	0.99997	0.780347	0.999896	0.742922
Hormone	Cs5g26870	Cs5g26870.1: Putative uncharacterized protein;Auxin response factor 3	3.35454		-0.874088
Hormone	Cs5g27670	Cs5g27670.1: Ethylene-responsive transcription factor-like protein At4g13040;Ethylene-responsive transcription factor-like protein --Cs5g27670.2: Ethylene-responsive transcription factor-like protein At4g13040;Ethylene-responsive transcription factor-like protein --Cs5g27670.3: Ethylene-responsive transcription factor-like protein At4g13040;Ethylene-responsive transcription factor-like protein	0.0879885	0.22177	0.145503	-0.33381	0.99997	0.717604	0.999896	0.658825
Hormone	Cs5g28060	Cs5g28060.1: Drug/Metabolite Transporter (DMT) Superfamily putative;Solute carrier family 35 member F5 --Cs5g28060.2: Drug/Metabolite Transporter (DMT) Superfamily putative;Solute carrier family 35 member F5 --Cs5g28060.3: Drug/Metabolite Transporter (DMT) Superfamily putative;Solute carrier family 35 member F5 --Cs5g28060.4: Drug/Metabolite Transporter (DMT) Superfamily putative;Solute carrier f…	-0.315295	0.029832	0.295746	-0.014264	0.99997	0.961793	0.703538	0.989233
Hormone	Cs5g28090	Cs5g28090.1: HAD-superfamily hydrolase, subfamily IA, variant 3 containing protein, expressed	0.112692	-0.232209	-0.953461	-0.224293	0.99997	0.794004	0.999896	0.905724
Hormone	Cs5g28290	Cs5g28290.1: Proteasome assembly chaperone 2;Tumor necrosis factor superfamily member 5-induced protein 1	0.330264	0.0821421	-0.316798	-0.721621	0.99997	0.941887	0.999896	0.20437
Hormone	Cs5g28710	Cs5g28710.1: 2-oxoglutarate (2OG) and Fe(II)-dependent oxygenase-like protein;1-aminocyclopropane-1-carboxylate oxidase homolog 11; Gibberellin 20 oxidase 1; Flavonol synthase/flavanone 3-hydroxylase; Naringenin,2-oxoglutarate 3-dioxygenase; Naringenin,2-oxoglutarate 3-dioxygenase (Fragment); Flavanone 3-dioxygenase; Codeine O-demethylase; Thebaine 6-O-demethylase; Protein SRG1; Probable 2-oxoglu…	-2.65146	-3.34552	1.01382	-0.451611	0.21396	2.08952e-05	0.999896	0.882354
Hormone	Cs5g28720	Cs5g28720.1: Codeine O-demethylase; Thebaine 6-O-demethylase; Probable 2-oxoglutarate/Fe(II)-dependent dioxygenase; 1-aminocyclopropane-1-carboxylate oxidase homolog 11; Gibberellin 20 oxidase 1; Flavonol synthase/flavanone 3-hydroxylase; Flavanone 3-dioxygenase; Protein SRG1; Naringenin,2-oxoglutarate 3-dioxygenase; Naringenin,2-oxoglutarate 3-dioxygenase (Fragment); 1-aminocyclopropane-1-carbox…	-21.5597	-0.184985	4.74725				0.685679
Hormone	Cs5g28730	Cs5g28730.1: 2-oxoglutarate (2OG) and Fe(II)-dependent oxygenase-like protein;1-aminocyclopropane-1-carboxylate oxidase homolog 11; Flavonol synthase/flavanone 3-hydroxylase; Thebaine 6-O-demethylase; Gibberellin 20 oxidase 1; Flavanone 3-dioxygenase; Naringenin,2-oxoglutarate 3-dioxygenase; Codeine O-demethylase; Protein SRG1; Probable 2-oxoglutarate/Fe(II)-dependent dioxygenase; Naringenin,2-ox…	0.439992	3.70284	1.36531	-0.808113	0.99997	3.29907e-07	0.855813	0.801428
Hormone	Cs5g28750	Cs5g28750.1: 2-oxoglutarate (2OG) and Fe(II)-dependent oxygenase-like protein;Gibberellin 20 oxidase 1; Codeine O-demethylase; 1-aminocyclopropane-1-carboxylate oxidase homolog 5; Probable 2-oxoglutarate/Fe(II)-dependent dioxygenase; Thebaine 6-O-demethylase; Flavonol synthase/flavanone 3-hydroxylase; Protein SRG1; Flavanone 3-dioxygenase; Naringenin,2-oxoglutarate 3-dioxygenase (Fragment); Narin…	-3.04175		1.17154
Hormone	Cs5g28780	Cs5g28780.1: 2-oxoglutarate (2OG) and Fe(II)-dependent oxygenase-like protein;Protein SRG1; Hyoscyamine 6-dioxygenase; Probable 2-oxoglutarate/Fe(II)-dependent dioxygenase; Gibberellin 20 oxidase 1; Thebaine 6-O-demethylase; Codeine O-demethylase; Flavonol synthase/flavanone 3-hydroxylase; 1-aminocyclopropane-1-carboxylate oxidase homolog 5; Naringenin,2-oxoglutarate 3-dioxygenase (Fragment); Nar…	-0.555436	-0.349923	-0.364823	-0.0629269	0.950084	0.353821	0.990591	0.96053
Hormone	Cs5g29060	Cs5g29060.1: Indole-3-acetic acid inducible 11 (Fragment);Auxin-responsive protein IAA11; Auxin-induced protein AUX28 --Cs5g29060.2: Indole-3-acetic acid inducible 10 (Fragment);Auxin-responsive protein IAA11; Auxin-induced protein AUX28	-0.324613	-0.00935436	0.339586	0.185631	0.99997	0.990209	0.999896	0.907983
Hormone	Cs5g29180	Cs5g29180.1: HAD superfamily, subfamily IIIB acid phosphatase;Acid phosphatase 1; Stem 28 kDa glycoprotein; Stem 31 kDa glycoprotein (Fragment); Vegetative storage protein 2	-0.141693	1.0973	-0.0898992	1.29644	0.99997	0.413775	0.999896	0.636742
Hormone	Cs5g29870	Cs5g29870.1: Ethylene-responsive transcription factor 1B; Pathogenesis-related genes transcriptional activator PTI5;Ethylene-responsive transcription factor 1B, putative (Fragment)	-0.919785	-0.804232	-0.324663	-0.102999	0.914153	0.403487	0.999896	0.958077
Hormone	Cs5g29900	Cs5g29900.1: Ethylene-responsive transcription factor ERF098; Pathogenesis-related genes transcriptional activator PTI5; Dehydration-responsive element-binding protein 2A;Ethylene-responsive transcription factor 1B, putative	-3.06244	1.59555	-0.760925	1.28753		0.786495
Hormone	Cs5g29930	Cs5g29930.1: Hyoscyamine 6-dioxygenase; 2'-deoxymugineic-acid 2'-dioxygenase; Mugineic-acid 3-dioxygenase; Flavonol synthase/flavanone 3-hydroxylase; Naringenin,2-oxoglutarate 3-dioxygenase; Flavanone 3-dioxygenase; Flavone synthase; Naringenin,2-oxoglutarate 3-dioxygenase (Fragment); Codeine O-demethylase; 1-aminocyclopropane-1-carboxylate oxidase homolog 1; Gibberellin 3-beta-dioxygenase 4; Pro…	-20.8158	0.381147	3.40894	4.15781
Hormone	Cs5g29940	Cs5g29940.1: Hyoscyamine 6-dioxygenase; 2'-deoxymugineic-acid 2'-dioxygenase; Mugineic-acid 3-dioxygenase; Flavonol synthase/flavanone 3-hydroxylase; 1-aminocyclopropane-1-carboxylate oxidase homolog 1; Naringenin,2-oxoglutarate 3-dioxygenase; Flavanone 3-dioxygenase; 1-aminocyclopropane-1-carboxylate oxidase 5; Flavone synthase; Protein SRG1; Naringenin,2-oxoglutarate 3-dioxygenase (Fragment); T…	-1.0596	-2.20563	-0.15552
Hormone	Cs5g29990	Cs5g29990.1: Integral membrane protein DUF6 containing protein, expressed;Auxin-induced protein 5NG4	0.917852	-1.01235	-0.869121	-0.602459	0.966375	0.308338	0.902636	0.757157
Hormone	Cs5g30000	Cs5g30000.1: Integral membrane protein DUF6 containing protein, expressed;Auxin-induced protein 5NG4	-1.1823	-1.69164	-2.29058	-0.436225	0.907371	0.295857	0.0235672	0.888731
Hormone	Cs5g30030	Cs5g30030.1: 2-oxoglutarate (2OG) and Fe(II)-dependent oxygenase-like protein;1-aminocyclopropane-1-carboxylate oxidase homolog 6; Deacetoxyvindoline 4-hydroxylase; Probable 2-oxoacid dependent dioxygenase; Naringenin,2-oxoglutarate 3-dioxygenase; 2'-deoxymugineic-acid 2'-dioxygenase; Leucoanthocyanidin dioxygenase; Gibberellin 2-beta-dioxygenase 7; 1-aminocyclopropane-1-carboxylate oxidase 2	0.877474	-0.240305	-1.595	-0.766703	0.99997	0.943334	0.914469	0.869739
Hormone	Cs5g30170	Cs5g30170.1: Transcription factor bHLH3; Transcription factor ABA-INDUCIBLE bHLH-TYPE; Transcription factor ABORTED MICROSPORES; Transcription factor GLABRA 3; Transcription factor FER-LIKE IRON DEFICIENCY-INDUCED TRANSCRIPTION FACTOR; Anthocyanin regulatory R-S protein; Anthocyanin regulatory Lc protein; Transcription factor DYSFUNCTIONAL TAPETUM 1; Transcription factor ALC; Transcription factor…	-0.415267	0.35645	0.269718	-0.540185	0.99997	0.582842	0.990591	0.00188956
Hormone	Cs5g30380	Cs5g30380.1: Indole-3-acetic acid 14 transcription factor like;Auxin-induced protein AUX28; Auxin-responsive protein IAA16	0.797117	1.08988	-0.841778	-0.120704	0.964984	0.107584	0.999896	0.956866
Hormone	Cs5g30390	Cs5g30390.1: Auxin-induced protein 22D; Auxin-responsive protein IAA4;Indole-3-acetic acid inducible 3 (Fragment)	0.648259	1.29967	-0.0722076	0.409457	0.99997	9.14273e-05	0.999896	0.791868
Hormone	Cs5g30750	Cs5g30750.1: ETO1-like protein 1; Ethylene-overproduction protein 1;Ethylene-overproduction protein 1, putative, expressed --Cs5g30750.2: ETO1-like protein 1; Ethylene-overproduction protein 1;Ethylene-overproduction protein 1, putative, expressed --Cs5g30750.3: ETO1-like protein 1; Ethylene-overproduction protein 1;Ethylene-overproduction protein 1, putative, expressed --Cs5g30750.4: ETO1-like p…	0.0233974	0.210975	0.202785	0.337017	0.99997	0.609493	0.999896	0.613946
Hormone	Cs5g31400	Cs5g31400.1: Myc-like proanthocyanidin regulatory protein;Transcription factor TT8; Transcription factor GLABRA 3; Anthocyanin regulatory Lc protein; Anthocyanin regulatory R-S protein; Transcription factor ABA-INDUCIBLE bHLH-TYPE; Transcription factor ABORTED MICROSPORES; Transcription factor SPATULA; Transcription factor FER-LIKE IRON DEFICIENCY-INDUCED TRANSCRIPTION FACTOR; Transcription facto…	0.356118	5.17884	0.0302843	-0.330149	0.99997	0.272703
Hormone	Cs5g31740	Cs5g31740.1: RNA exonuclease 4; Apoptosis-enhancing nuclease; Interferon-stimulated 20 kDa exonuclease-like 2; Interferon-stimulated gene 20 kDa protein; Small RNA degrading nuclease 1; Uncharacterized exonuclease C637.09;Putative exo-ribonuclease protein (Fragment) --Cs5g31740.2: Putative exo-ribonuclease protein (Fragment);RNA exonuclease 4; Interferon-stimulated 20 kDa exonuclease-like 2; Apop…	0.050308	0.254714	0.128885	0.595571	0.99997	0.666816	0.999896	0.335698
Hormone	Cs5g31910	Cs5g31910.1: Auxin-binding protein T92; Auxin-binding protein 5 (Fragment);Susceptible endoplasmic reticulum auxin-binding protein 1a	-0.159954	-0.331773	0.33499	0.573742	0.99997	0.749063	0.955626	0.420248
Hormone	Cs5g32180	Cs5g32180.1: Putative GID1-like gibberellin receptor (Fragment);Gibberellin receptor GID1B; Probable carboxylesterase 18; Carboxylesterase 1; Arylacetamide deacetylase; Neutral cholesterol ester hydrolase 1; Arylacetamide deacetylase-like 3	-0.435978	-2.25603	0.555766	0.764091	0.99997	0.0224848	0.337659	0.415805
Hormone	Cs5g32400	Cs5g32400.1: Auxin response factor 4; Putative auxin response factor 14;AUX/IAA protein; Transcriptional factor B3; Auxin response factor	-1.5036	-0.520515	0.718928	-2.15067	0.99997	0.838412	0.999896
Hormone	Cs5g32500	Cs5g32500.1: TIR1/AFB auxin receptor protein PintaAFB4A (Fragment);Protein TRANSPORT INHIBITOR RESPONSE 1; GRR1-like protein 1; Protein AUXIN SIGNALING F-BOX 3; Transport inhibitor response 1-like protein Os05g0150500; F-box protein FBX14; Coronatine-insensitive protein 1	0.417142	0.480109	0.0456157	0.504808	0.960141	0.372596	0.999896	0.488587
Hormone	Cs5g32760	Cs5g32760.1: Putative cell cycle regulatory protein kinase Wee1 (Fragment);Wee1-like protein kinase; Membrane-associated tyrosine- and threonine-specific cdc2-inhibitory kinase; Probable protein kinase DDB_G0291842; Probable serine/threonine-protein kinase nek3; Mitosis inhibitor protein kinase wee1; Interferon-induced, double-stranded RNA-activated protein kinase; Serine/threonine-protein kinase…	-1.48789	1.93153	2.05492	-0.598069	0.82288	0.0857606	0.953763
Hormone	Cs5g32850	Cs5g32850.1: Bifunctional protein FolD; C-1-tetrahydrofolate synthase, cytoplasmic; C-1-tetrahydrofolate synthase, mitochondrial;5,10-methylenetetrahydrofolate dehydrogenase:5,10-methenyltetrahydrofolate cyclohydrolase, putative --Cs5g32850.2: 5,10-methylenetetrahydrofolate dehydrogenase:5,10-methenyltetrahydrofolate cyclohydrolase, putative;Bifunctional protein FolD; C-1-tetrahydrofolate synthas…	-0.241519	-0.0680358	0.00286622	-0.1096	0.99997	0.892125	0.999896	0.866406
Hormone	Cs5g33080	Cs5g33080.1: Auxin-induced protein 15A; Indole-3-acetic acid-induced protein ARG7;Indole-3-acetic acid-induced protein ARG7, putative	-2.50239	0.536348	-4.08234	-0.330149	0.966552
Hormone	Cs5g33360	Cs5g33360.1: Putative uncharacterized protein Sb01g002410;Epoxide hydrolase 2; AB hydrolase superfamily protein yfhM; Soluble epoxide hydrolase; Haloalkane dehalogenase 1; Arylesterase; Haloacetate dehalogenase H-1; Fluoroacetate dehalogenase; Putative non-heme chloroperoxidase; Probable oxidoreductase ephD	-0.194234	-0.0634383	-0.0918633	-0.0127275	0.99997	0.951748	0.999896	0.990377
Hormone	Cs5g33370	Cs5g33370.1: Putative uncharacterized protein Sb01g002410;Epoxide hydrolase 2; AB hydrolase superfamily protein yfhM; Soluble epoxide hydrolase; Haloacetate dehalogenase H-1; Haloalkane dehalogenase; Fluoroacetate dehalogenase; Arylesterase; Probable oxidoreductase ephD; Uncharacterized protein Mb2734; Putative non-heme chloroperoxidase --Cs5g33370.2: Putative uncharacterized protein Sb01g002410;…	-0.171885	-0.611125	-0.314093	-0.649948	0.99997	0.514939	0.999896	0.343838
Hormone	Cs5g33440	Cs5g33440.1: Epoxide hydrolase 2; AB hydrolase superfamily protein yfhM; Soluble epoxide hydrolase; Haloalkane dehalogenase 1; Haloacetate dehalogenase H-1; Arylesterase; Probable oxidoreductase ephD; Putative non-heme chloroperoxidase;Putative uncharacterized protein Sb01g002410 --Cs5g33440.2: Putative uncharacterized protein Sb01g002410;Epoxide hydrolase 2; AB hydrolase superfamily protein yfhM…	-0.257239	-0.0500653	0.19168	0.541998	0.99997	0.973309	0.999896	0.913508
Hormone	Cs5g33540	Cs5g33540.1: Ethylene-responsive transcription factor RAP2-3; Pathogenesis-related genes transcriptional activator PTI5;Ethylene-responsive element binding protein (Fragment)	-2.24214	-1.28391	-0.84362	-0.348785	0.12658	5.67709e-05	0.597404	0.753407
Hormone	Cs5g33560	Cs5g33560.1: Ethylene response sensor 1; Ethylene receptor; Protein EIN4; Signal transduction histidine-protein kinase BarA; Sensor protein gacS; Hybrid signal transduction histidine kinase J; Hybrid signal transduction protein dokA; Hybrid signal transduction histidine kinase K; Hybrid signal transduction histidine kinase L; Hybrid signal transduction histidine kinase B; Peroxide stress-activate…	-0.598436	-1.2896	-0.293209	-0.1864	0.735747	0.067847	0.999896	0.918154
Hormone	Cs5g33890	Cs5g33890.1: Molecular chaperone (DnaJ superfamily) (ISS);DnaJ homolog subfamily B member 11; DnaJ homolog dnj-20; DnaJ homolog subfamily A member 4; Mitochondrial protein import protein MAS5; Chaperone protein dnaJ 2; DnaJ protein homolog ANJ1; Chaperone protein DnaJ; DnaJ protein homolog 1 (Fragment)	-0.592504	-0.642043	-0.638682	-0.0966624		0.533305	0.999896	0.941792
Hormone	Cs5g33920	Cs5g33920.1: Probable carboxylesterase 13; Carboxylesterase 1; Lipase 2; AB hydrolase superfamily protein C1039.03;A/G-specific adenine glycosylase muty, putative	0.319943	2.43912	1.18797	1.31973	0.99997	2.2023e-05	0.895915	0.548507
Hormone	Cs5g33930	Cs5g33930.1: Probable carboxylesterase 2; Gibberellin receptor GID1B;Putative uncharacterized protein Sb02g026816	3.34824	-2.64706
Hormone	Cs5g33990	Cs5g33990.1: Probable carboxylesterase 2; Carboxylesterase 1; Gibberellin receptor GID1A; Lipase 2; Neutral cholesterol ester hydrolase 1; Monoterpene epsilon-lactone hydrolase;A/G-specific adenine glycosylase muty, putative	0.424884	-1.61256	0.0936712	0.368119	0.99997	0.132438	0.999896	0.885203
Hormone	Cs5g34000	Cs5g34000.1: Probable carboxylesterase 2; Carboxylesterase 1; Gibberellin receptor GID1B; Arylacetamide deacetylase; Arylacetamide deacetylase-like 2; Lipase 2; Neutral cholesterol ester hydrolase 1; Acetyl esterase;A/G-specific adenine glycosylase muty, putative	1.37484	4.66102	1.57709	1.85229	0.99997	0.0108312
Hormone	Cs5g34010	Cs5g34010.1: Probable carboxylesterase 2; Carboxylesterase 1; Gibberellin receptor GID1B; Arylacetamide deacetylase; Hormone-sensitive lipase; Monoterpene epsilon-lactone hydrolase;A/G-specific adenine glycosylase muty, putative	1.32376	1.26018	0.0632013	0.0527413	0.0327549	0.0365202	0.999896	0.981639
Hormone	Cs5g34260	Cs5g34260.1: Probable carboxylesterase 13; Gibberellin receptor GID1B; Carboxylesterase 1; Lipase 2; Arylacetamide deacetylase; Hormone-sensitive lipase; Arylacetamide deacetylase-like 2; AB hydrolase superfamily protein B1A11.02;Gibberellin receptor GID1, putative	-0.409315	-1.64577	-0.276622	0.837047	0.99997	0.10514		0.773328
Hormone	Cs5g34280	Cs5g34280.1: Probable carboxylesterase 13; Carboxylesterase 1; Gibberellin receptor GID1C; Arylacetamide deacetylase; Lipase 2; Hormone-sensitive lipase; Arylacetamide deacetylase-like 2; Acetylcholinesterase 1;Putative uncharacterized protein Sb02g026816	-0.169491	-0.42575	-0.682002	0.891712	0.99997	0.738295	0.999896	0.720612
Hormone	Cs5g34660	Cs5g34660.1: Putative uncharacterized protein Sb03g043480;B3 domain-containing transcription factor ABI3; Regulatory protein viviparous-1; B3 domain-containing protein VP1; Putative B3 domain-containing protein Os04g0676650; B3 domain-containing transcription repressor VAL1; AP2/ERF and B3 domain-containing protein Os01g0693400; AP2/ERF and B3 domain-containing transcription repressor RAV2; Putat…				6.31089
Hormone	Cs5g34890	Cs5g34890.1: Sugar transporter ERD6-like 5; Putative sugar transporter ERD6-like 13; Facilitated trehalose transporter Tret1; Facilitated trehalose transporter Tret1-2 homolog; Solute carrier family 2, facilitated glucose transporter member 8; D-xylose-proton symporter-like 2;General substrate transporter; Sugar transporter superfamily	0.238737	-0.292837	0.331948	-0.599663	0.99997	0.913436	0.999896	0.896643
Hormone	Cs6g01760	Cs6g01760.1: Transcription factor PIF3; Transcription factor SPATULA; Transcription factor ALC; Transcription factor BEE 2; Putative transcription factor bHLH056; Transcription factor BPE; Transcription factor ABA-INDUCIBLE bHLH-TYPE; Transcription factor GLABRA 3; Anthocyanin regulatory Lc protein;Helix-loop-helix DNA-binding domain containing protein, expressed --Cs6g01760.2: Transcription fact…	-0.378094	0.798907	0.292997	0.127599	0.99997	0.199712	0.999896	0.922022
Hormone	Cs6g02450	Cs6g02450.1: Putative auxin efflux carrier component 8; Probable auxin efflux carrier component 6; Auxin efflux carrier component 2;Auxin efflux carrier component, putative (Fragment)	0.0316147	-1.01943	-1.07999	-1.02906	0.99997	0.261805	0.45442	0.202608
Hormone	Cs6g02480	Cs6g02480.1: Putative uncharacterized protein Sb02g029210;Putative auxin efflux carrier component 8; Probable auxin efflux carrier component 6; Auxin efflux carrier component 4	-3.32261		5.6079				0.667535
Hormone	Cs6g02520	Cs6g02520.1: Putative auxin efflux carrier component 8; Probable auxin efflux carrier component 6; Auxin efflux carrier component 4;Auxin efflux carrier component, putative (Fragment)	-2.45227		0.796077
Hormone	Cs6g02660	Cs6g02660.1: Protein SRG1; Thebaine 6-O-demethylase; Probable 2-oxoglutarate/Fe(II)-dependent dioxygenase; Codeine O-demethylase; S-norcoclaurine synthase 1; Flavonol synthase/flavanone 3-hydroxylase; Leucoanthocyanidin dioxygenase; 1-aminocyclopropane-1-carboxylate oxidase 5; Flavone synthase; Naringenin,2-oxoglutarate 3-dioxygenase; Gibberellin 20 oxidase 1-D; Flavanone 3-dioxygenase; 1-aminocy…	-0.538501	-1.15638	-0.0306407	-0.202939	0.99997	0.351933	0.999896	0.84913
Hormone	Cs6g03520	Cs6g03520.1: Endoribonuclease Dicer homolog 2; Dicer-like protein 4; Endoribonuclease Dicer; Endoribonuclease dcr-1; Protein Dicer; Ribonuclease 3-like protein 3;Helicase, C-terminal; Argonaute and Dicer protein, PAZ; Ribonuclease III, bacterial --Cs6g03520.2: Endoribonuclease Dicer homolog 2; Dicer-like protein 4; Endoribonuclease Dicer; Endoribonuclease dcr-1; Interferon-induced helicase C doma…	-0.341392	0.447285	0.104517	0.464257	0.99997	0.474293	0.999896	0.83221
Hormone	Cs6g03550	Cs6g03550.1: AP2/EREBP transcription factor BABY BOOM, putative, expressed;AP2-like ethylene-responsive transcription factor BBM2; AP2-like ethylene-responsive transcription factor BBM; AP2-like ethylene-responsive transcription factor ANT; Ethylene-responsive transcription factor WRI1; Floral homeotic protein APETALA 2; AP2-like ethylene-responsive transcription factor SNZ; AP2-like ethylene-res…		1.39671	0.568584	6.85193
Hormone	Cs6g03670	Cs6g03670.1: Protein ALUMINUM SENSITIVE 3; UPF0014 membrane protein STAR2; UPF0014 inner membrane protein ybbM; UPF0014 membrane protein yjkA;ABC superfamily ATP binding cassette transporter, permease protein	-0.335562	0.0957795	-0.0882033	-0.831418	0.99997	0.935325	0.999896	0.255948
Hormone	Cs6g04110	Cs6g04110.1: AP2-like ethylene-responsive transcription factor TOE2; Floral homeotic protein APETALA 2; AP2-like ethylene-responsive transcription factor SNZ; Ethylene-responsive transcription factor RAP2-7; AP2-like ethylene-responsive transcription factor SMZ; AP2-like ethylene-responsive transcription factor ANT; AP2-like ethylene-responsive transcription factor BBM;Putative transcription fact…	0.48756	-0.224664	-1.5873	-0.452934	0.99997	0.917303	0.965399
Hormone	Cs6g04120	Cs6g04120.1: Floral homeotic protein APETALA 2; AP2-like ethylene-responsive transcription factor TOE3; Ethylene-responsive transcription factor RAP2-7; AP2-like ethylene-responsive transcription factor ANT; AP2-like ethylene-responsive transcription factor SMZ; AP2-like ethylene-responsive transcription factor BBM; AP2-like ethylene-responsive transcription factor SNZ; AP2/ERF and B3 domain-cont…	-0.136981	0.689546	-0.146213	-0.485878	0.99997	0.220955	0.999896	0.924321
Hormone	Cs6g05700	Cs6g05700.1: Nodulin MtN21 /EamA-like transporter family protein;Auxin-induced protein 5NG4 --Cs6g05700.2: Nodulin MtN21 /EamA-like transporter family protein;Auxin-induced protein 5NG4 --Cs6g05700.3: Nodulin MtN21 /EamA-like transporter family protein;Auxin-induced protein 5NG4	1.13051	-0.497488	-2.48218	0.931192	0.99997	0.664986	0.623275	0.584733
Hormone	Cs6g05710	Cs6g05710.1: Ethylene-responsive small GTP-binding protein;Ras-related protein RABE1a; GTP-binding protein yptV2; Ras-like GTP-binding protein RYL1 --Cs6g05710.2: Ras-related protein RABE1c; GTP-binding protein yptV2; Ras-like GTP-binding protein RYL1;Ras-related protein ARA-3, putative, expressed --Cs6g05710.3: Ethylene-responsive small GTP-binding protein;Ras-related protein RABE1a; GTP-binding…	-0.0901627	-0.175419	-0.0378017	0.24841	0.99997	0.671142	0.999896	0.761751
Hormone	Cs6g06050	Cs6g06050.1: Probable ADP-ribosylation factor GTPase-activating protein AGD6; ADP-ribosylation factor GTPase-activating protein AGD7; Uncharacterized protein C622.14; Arf-GAP with coiled-coil, ANK repeat and PH domain-containing protein 2; Centaurin-gamma-1A; Arf-GAP with GTPase, ANK repeat and PH domain-containing protein 1; Stromal membrane-associated protein 2; Sporulation protein SPS18; UBA d…	-0.0185142	0.334202	0.0427386	-0.530775	0.99997	0.540002	0.999896	0.274101
Hormone	Cs6g06570	Cs6g06570.1: Scarecrow-like protein 9; Scarecrow-like transcription factor PAT1; Chitin-inducible gibberellin-responsive protein 2; Protein SCARECROW; DELLA protein GAI1; DELLA protein GAI; DELLA protein RGA; DELLA protein GAIP;GRAS family transcription factor containing protein, expressed --Cs6g06570.2: Scarecrow-like protein 9; Scarecrow-like transcription factor PAT1; Chitin-inducible gibberel…	-0.0816205	-0.138167	-0.0852137	0.0461804	0.99997	0.754271	0.999896	0.957293
Hormone	Cs6g06780	Cs6g06780.1: Protein SRG1; Codeine O-demethylase; S-norcoclaurine synthase 1; Probable 2-oxoglutarate/Fe(II)-dependent dioxygenase; Thebaine 6-O-demethylase; Leucoanthocyanidin dioxygenase; Flavonol synthase/flavanone 3-hydroxylase; Naringenin,2-oxoglutarate 3-dioxygenase; Flavanone 3-dioxygenase; Flavone synthase; Naringenin,2-oxoglutarate 3-dioxygenase (Fragment); 2'-deoxymugineic-acid 2'-dioxy…	-0.587632	0.536348
Hormone	Cs6g06940	Cs6g06940.1: Probable WRKY transcription factor 49; WRKY transcription factor 1; Protein WRKY1;WRKY11-superfamily of TFs having WRKY and zinc finger domains	-0.659677	7.47271	-0.15275	-0.330149		0.00274831
Hormone	Cs6g07510	Cs6g07510.1: Axi 1 (Auxin-independent growth promoter)-like protein;DUF246 domain-containing protein At1g04910	-1.11515	-2.0367	-0.212582	-2.2447	0.99997	0.0124848	0.999896
Hormone	Cs6g07990	Cs6g07990.1: Auxin transporter-like protein 2; Auxin transporter protein 1; Putative auxin transporter-like protein 4;Putative auxin permease protein 1 (Fragment) --Cs6g07990.2: Auxin transporter-like protein 2; Auxin transporter protein 1; Putative auxin transporter-like protein 4;Putative auxin permease protein 1 (Fragment)	0.538868	0.60708	-0.237847	-0.205999	0.878765	0.274618	0.999896	0.831897
Hormone	Cs6g08500	Cs6g08500.1: 2-oxoglutarate (2OG) and Fe(II)-dependent oxygenase-like protein;Leucoanthocyanidin dioxygenase; Protein SRG1; Probable 2-oxoglutarate/Fe(II)-dependent dioxygenase; Codeine O-demethylase; Flavonol synthase/flavanone 3-hydroxylase; Thebaine 6-O-demethylase; S-norcoclaurine synthase 1; Naringenin,2-oxoglutarate 3-dioxygenase; 1-aminocyclopropane-1-carboxylate oxidase 1; Naringenin,2-ox…	-5.3837	-1.75926	2.86906	-0.711038		0.00541987	0.541863	0.743952
Hormone	Cs6g09000	Cs6g09000.1: Ethylene-overproduction protein 1; ETO1-like protein 2;Ethylene-overproduction protein 1, putative, expressed --Cs6g09000.2: Ethylene-overproduction protein 1; ETO1-like protein 2;Ethylene-overproduction protein 1, putative, expressed	0.0538936	0.286175	0.284154	0.0292402	0.99997	0.730711	0.999896	0.977122
Hormone	Cs6g09040	Cs6g09040.1: DELLA protein RGA; DELLA protein RGA1; DELLA protein GAIP; DELLA protein GAI; DELLA protein GAIP-B; Protein SCARECROW 1; Chitin-inducible gibberellin-responsive protein 2;GRAS family transcription factor	-1.7096	-2.13142	-1.02721	-0.629884	0.854927	0.0982512	0.541863	0.679164
Hormone	Cs6g09070	Cs6g09070.1: Gamma-interferon-inducible lysosomal thiol reductase; GILT-like protein F37H8.5; Gamma-interferon-inducible-lysosomal thiol reductase;Gamma interferon inducible lysosomal thiol reductase family protein, expressed --Cs6g09070.2: Gamma-interferon-inducible lysosomal thiol reductase; GILT-like protein F37H8.5; Gamma-interferon-inducible-lysosomal thiol reductase;Gamma interferon inducib…	0.332568	1.42219	0.194086	0.96673	0.99997	0.270335	0.999896	0.359167
Hormone	Cs6g09080	Cs6g09080.1: Gamma interferon inducible lysosomal thiol reductase family protein, expressed;Gamma-interferon-inducible lysosomal thiol reductase; Gamma-interferon-inducible-lysosomal thiol reductase; GILT-like protein F37H8.5	0.714322	2.81698	0.052097	-2.69519	0.99997	0.271553
Hormone	Cs6g09090	Cs6g09090.1: Gamma interferon inducible lysosomal thiol reductase family protein, expressed;Gamma-interferon-inducible lysosomal thiol reductase; Gamma-interferon-inducible-lysosomal thiol reductase	1.57011	1.2587
Hormone	Cs6g09100	Cs6g09100.1: Gamma interferon inducible lysosomal thiol reductase family protein, expressed;Gamma-interferon-inducible lysosomal thiol reductase; Gamma-interferon-inducible-lysosomal thiol reductase; GILT-like protein F37H8.5	0.880943	5.54935	1.49794	3.76132		0.000780347
Hormone	Cs6g09110	Cs6g09110.1: Gamma interferon inducible lysosomal thiol reductase family protein, expressed;Gamma-interferon-inducible lysosomal thiol reductase; Gamma-interferon-inducible-lysosomal thiol reductase	1.17791	0.992126	0.0561684	-0.878077	0.99997	0.213178	0.999896
Hormone	Cs6g09920	Cs6g09920.1: Membrane attack complex component/perforin/complement C9	0.175263	-0.00335427	-0.0249079	0.00301959	0.99997	0.9959	0.999896	0.997558
Hormone	Cs6g10020	Cs6g10020.1: High-level expression of sugar-inducible gene 2;B3 domain-containing transcription repressor VAL2; B3 domain-containing protein Os07g0679700; B3 domain-containing transcription factor VAL3; Putative B3 domain-containing protein Os04g0676650; Regulatory protein viviparous-1; AP2/ERF and B3 domain-containing transcription factor RAV1; AP2/ERF and B3 domain-containing transcription repr…	-0.203863	-0.721866	-0.0295864	-0.143943	0.99997	0.20143	0.999896	0.929213
Hormone	Cs6g10320	Cs6g10320.1: Acid phosphatase 1; Stem 31 kDa glycoprotein; Stem 31 kDa glycoprotein (Fragment); Vegetative storage protein 2;HAD superfamily, subfamily IIIB acid phosphatase	-0.0838697	-1.89194	-1.23698	0.318484	0.99997	0.0617646	0.195905	0.915124
Hormone	Cs6g10480	Cs6g10480.1: Auxin efflux carrier component, auxin transport protein --Cs6g10480.2: Auxin efflux carrier component, auxin transport protein --Cs6g10480.3: Auxin efflux carrier component, auxin transport protein --Cs6g10480.4: Auxin efflux carrier component, auxin transport protein --Cs6g10480.5: Auxin efflux carrier component, auxin transport protein	0.068881	0.112015	0.081183	2.41347	0.99997	0.936233	0.999896	0.00827601
Hormone	Cs6g10690	Cs6g10690.1: Bifunctional protein FolD; C-1-tetrahydrofolate synthase, mitochondrial; C-1-tetrahydrofolate synthase, cytoplasmic;5,10-methylenetetrahydrofolate dehydrogenase:5,10-methenyltetrahydrofolate cyclohydrolase, putative --Cs6g10690.2: Bifunctional protein FolD; C-1-tetrahydrofolate synthase, mitochondrial; C-1-tetrahydrofolate synthase, cytoplasmic;5,10-methylenetetrahydrofolate dehydrog…	0.193871	-0.0719523	-0.224861	0.745659	0.99997	0.953264	0.999896	0.106908
Hormone	Cs6g10700	Cs6g10700.1: Protein SCARECROW; Scarecrow-like protein 23; DELLA protein GAI; DELLA protein GAI1; DELLA protein GAIP-B; Chitin-inducible gibberellin-responsive protein 1; DELLA protein GAIP; DELLA protein RGA; Scarecrow-like transcription factor PAT1; Nodulation-signaling pathway 2 protein; Protein MONOCULM 1;Flagellar basal body rod protein; GRAS transcription factor	0.19407	2.28418	0.283486	0.401874	0.99997	0.00703961	0.999896	0.902506
Hormone	Cs6g11330	Cs6g11330.1: Scarecrow-like protein 23; Protein SCARECROW; DELLA protein RGL2; DELLA protein RGA; DELLA protein GAIP; DELLA protein GAI; Chitin-inducible gibberellin-responsive protein 2; DELLA protein GAIP-B; Nodulation-signaling pathway 2 protein; Protein MONOCULM 1;Flagellar basal body rod protein; GRAS transcription factor	0.286725	0.0949776	0.0745138	0.00459009	0.99997	0.907073	0.999896	0.996499
Hormone	Cs6g11380	Cs6g11380.1: DHHC-type zinc finger domain-containing protein-like;Probable S-acyltransferase At4g15080; Probable palmitoyltransferase ZDHHC1; Palmitoyltransferase erf2; Palmitoyltransferase AKR1 (Fragment); Putative ZDHHC-type palmitoyltransferase 3 --Cs6g11380.2: DHHC-type zinc finger domain-containing protein-like;Probable S-acyltransferase At4g15080; Probable palmitoyltransferase ZDHHC1; Palmi…	0.172264	0.398442	-0.098728	-0.36368	0.99997	0.277958	0.999896	0.325521
Hormone	Cs6g11800	Cs6g11800.1: Putative uncharacterized protein At2g28350 (Fragment);Auxin response factor 18; Putative auxin response factor 15 --Cs6g11800.2: Putative uncharacterized protein At2g28350 (Fragment);Auxin response factor 18; Putative auxin response factor 15 --Cs6g11800.3: Putative uncharacterized protein At2g28350 (Fragment);Auxin response factor 18; Putative auxin response factor 15	0.0741035	-0.223967	-0.178464	0.0642089	0.99997	0.591852	0.999896	0.938979
Hormone	Cs6g11930	Cs6g11930.1: Ethylene-insensitive protein 2; Natural resistance-associated macrophage protein 2 homolog; Probable manganese transport protein mntH; Manganese transport protein mntH1;Natural resistance-associated macrophage protein, expressed --Cs6g11930.2: Natural resistance-associated macrophage protein, expressed;Ethylene-insensitive protein 2; Probable manganese transport protein mntH; Metal t…	-0.246689	-0.607149	-0.154788	-0.389172	0.99997	0.407159	0.999896	0.0714517
Hormone	Cs6g12010	Cs6g12010.1: Arabidopsis thaliana genomic DNA, chromosome 5, P1 clone:MOK16;Indole-3-acetic acid-induced protein ARG7; Auxin-induced protein X10A	1.09548	-1.43674	1.21926	-1.36172
Hormone	Cs6g12730	Cs6g12730.1: Ribosome biogenesis protein BMS1 homolog; Ribosome biogenesis protein BMS1; Arf-GAP with GTPase, ANK repeat and PH domain-containing protein 9;Chromosome undetermined SCAF13712, whole genome shotgun sequence. (Fragment) --Cs6g12730.2: Ribosome biogenesis protein BMS1 homolog; Ribosome biogenesis protein BMS1; Arf-GAP with GTPase, ANK repeat and PH domain-containing protein 9;Chromoso…	-1.09495	-0.313206	-1.2581	-2.1977		0.91738	0.999896
Hormone	Cs6g13230	Cs6g13230.1: Putative uncharacterized protein Sb01g005720;Probable carboxylesterase 15; Carboxylesterase 1; Gibberellin receptor GID1B; Arylacetamide deacetylase; Neutral cholesterol ester hydrolase 1; Hormone-sensitive lipase	2.29598	-0.47729	-0.354216	0.574574	0.434413	0.809932	0.999896	0.829191
Hormone	Cs6g13250	Cs6g13250.1: Probable carboxylesterase 15; Carboxylesterase 1; Gibberellin receptor GID1C; Arylacetamide deacetylase; Arylacetamide deacetylase-like 2; Lipase 2; Monoterpene epsilon-lactone hydrolase;Putative uncharacterized protein Sb07g003466 (Fragment)	-0.542878	-1.12615	-1.14235	-0.523943	0.99997	0.615133	0.999896	0.922022
Hormone	Cs6g13690	Cs6g13690.1: (RAP Annotation release2) Histone deacetylase superfamily protein	-0.126091	-0.250771	0.268322	0.125926	0.99997	0.731613	0.999896	0.882041
Hormone	Cs6g14100	Cs6g14100.1: Putative uncharacterized protein Sb01g049150;B3 domain-containing protein At5g06250; B3 domain-containing transcription factor NGA1; Putative B3 domain-containing protein Os10g0537100; AP2/ERF and B3 domain-containing transcription factor RAV1; AP2/ERF and B3 domain-containing transcription repressor RAV2; AP2/ERF and B3 domain-containing protein Os01g0141000; Putative AP2/ERF and B3…	-0.518622	2.92186	1.23093	1.18421	0.99997	0.0443446	0.624346	0.778302
Hormone	Cs6g14390	Cs6g14390.1: Indole-3-acetic acid-induced protein ARG7; Auxin-induced protein 15A;Indole-3-acetic acid-induced protein ARG7, putative	0.93158	2.63401	-1.0426	1.77473	0.99997	0.181622
Hormone	Cs6g14450	Cs6g14450.1: Putative uncharacterized protein Sb07g004655 (Fragment);Ethylene-responsive transcription factor ERF088; Ethylene-responsive transcription factor LEP; Pathogenesis-related genes transcriptional activator PTI6			-0.874088
Hormone	Cs6g14760	Cs6g14760.1: AP2-like ethylene-responsive transcription factor PLT2;AP2 domain-containing transcription factor (Fragment)	-1.06261	-1.02026	1.33075	-0.866522	0.99997	0.653653
Hormone	Cs6g14960	Cs6g14960.1: ABA response element binding factor (Fragment);Protein ABSCISIC ACID-INSENSITIVE 5; ABSCISIC ACID-INSENSITIVE 5-like protein 6; bZIP transcription factor TRAB1; G-box-binding factor 4; Protein FD; Probable basic-leucine zipper transcription factor D	0.0592927	2.70198	1.05487	3.15892	0.99997	0.0232807
Hormone	Cs6g14980	Cs6g14980.1: Germin-like protein subfamily 3 member 2; Germin-like protein 2-4; Putative germin-like protein 2-2; Germin-like protein subfamily T member 1; Putative germin-like protein subfamily 1 member 12; Probable germin-like protein subfamily 2 member 5; Oxalate oxidase 2; Rhicadhesin receptor; Auxin-binding protein ABP19a;Putative uncharacterized protein Sb04g021670	1.19698	3.52341	0.79695	2.43844	0.99997	2.42924e-07	0.999896	0.286328
Hormone	Cs6g15360	Cs6g15360.1: Dehydration-responsive element-binding protein 1D; Ethylene-responsive transcription factor TINY; Ethylene-responsive transcription factor ERF026; Dehydration-responsive element-binding protein 1 (Fragment);Dehydration-responsive element-binding protein 1B, putative	-7.92898	-1.29289	-0.345644	-4.43191	5.56519e-05	0.764808	0.999896
Hormone	Cs6g15410	Cs6g15410.1: Ethylene-responsive transcription factor ERF024; Dehydration-responsive element-binding protein 1B; Ethylene-responsive transcription factor TINY;Dehydration-responsive element-binding protein 1B, putative		-2.53692	-1.47625	2.38623
Hormone	Cs6g16030	Cs6g16030.1: Auxin response factor 8; Putative auxin response factor 21;Putative uncharacterized protein Sb04g004430 --Cs6g16030.2: Auxin response factor 8; Putative auxin response factor 21;Putative uncharacterized protein Sb04g004430 --Cs6g16030.3: Auxin response factor 8; Putative auxin response factor 21;Putative uncharacterized protein Sb04g004430 --Cs6g16030.4: Auxin response factor 8; Puta…	0.375667	1.05027	0.155443	1.12197	0.99997	0.212766	0.999896	0.315123
Hormone	Cs6g16070	Cs6g16070.1: ABSCISIC ACID-INSENSITIVE 5-like protein 2; Protein ABSCISIC ACID-INSENSITIVE 5; bZIP transcription factor TRAB1;ABA response element-binding factor 2 (Fragment) --Cs6g16070.2: ABSCISIC ACID-INSENSITIVE 5-like protein 2; Protein ABSCISIC ACID-INSENSITIVE 5; bZIP transcription factor TRAB1; Protein FD; G-box-binding factor 4;ABA response element-binding factor 2 (Fragment) --Cs6g16070…	0.17808	4.3114	0.590279	1.24223	0.99997	0.000355409	0.999896	0.774884
Hormone	Cs6g16680	Cs6g16680.1: Nodulin MtN21 /EamA-like transporter protein;Auxin-induced protein 5NG4	-0.390514	0.706006	-1.43263	-1.43912	0.99997	0.660999	0.444616	0.192671
Hormone	Cs6g16710	Cs6g16710.1: Nodulin MtN21 family protein, putative, expressed;Auxin-induced protein 5NG4	-1.44536	-2.64435	-1.68976	-0.557862	0.668031	0.0868712	0.688087
Hormone	Cs6g17000	Cs6g17000.1: Auxin efflux carrier component 1; Probable auxin efflux carrier component 1c; Putative auxin efflux carrier component 3b;Putative auxin transport facilitator protein --Cs6g17000.2: Auxin efflux carrier component 1; Probable auxin efflux carrier component 1c; Putative auxin efflux carrier component 3b;Putative auxin transport facilitator protein	-1.28559	1.49487	0.976234	3.33432		0.147914	0.999896
Hormone	Cs6g17010	Cs6g17010.1: Transcription factor bHLH106; Putative transcription factor bHLH107; Transcription factor ABA-INDUCIBLE bHLH-TYPE; Transcription factor ABORTED MICROSPORES;Helix-loop-helix DNA-binding domain containing protein, expressed	-0.104017	0.575269	0.141501	0.18216	0.99997	0.441166	0.999896	0.956419
Hormone	Cs6g17190	Cs6g17190.1: Putative uncharacterized protein Sb08g001840;Protein RSI-1; Gibberellin-regulated protein 4	-2.86556	-1.41601	0.922481	1.06249	0.24487	0.427459	0.999896	0.604768
Hormone	Cs6g17530	Cs6g17530.1: DELLA domain GRAS family transcription factor, GA insensitive (GAI), GA1-3 1 (RGA1) repressor protein;DELLA protein GAI; DELLA protein GAI1; DELLA protein GAIP-B; DELLA protein GAIP; DELLA protein RGA; Chitin-inducible gibberellin-responsive protein 2; Scarecrow-like transcription factor PAT1; Scarecrow-like protein 5; Protein SCARECROW; Nodulation-signaling pathway 2 protein; Protei…	0.108736	-0.736103	-0.202174	0.972253	0.99997	0.526982	0.999896	0.00756689
Hormone	Cs6g17970	Cs6g17970.1: Uncharacterized transporter YLR152C;Auxin efflux carrier component, auxin transport protein	0.390569	-1.29924	0.130209	-0.604834	0.99997	0.186934	0.999896
Hormone	Cs6g18050	Cs6g18050.1: Probable S-adenosylmethionine-dependent methyltransferase At5g38780; Probable caffeine synthase 2; Caffeine synthase 1; Salicylate O-methyltransferase; 7-methylxanthosine synthase 1; 3,7-dimethylxanthine N-methyltransferase; Benzoate carboxyl methyltransferase; Indole-3-acetate O-methyltransferase 1; Monomethylxanthine methyltransferase 1; Theobromine synthase 2; Jasmonate O-methyltr…	0.0817407	-2.31988	-0.790777	-0.205935	0.99997	0.120435	0.999896	0.952538
Hormone	Cs6g18060	Cs6g18060.1: Probable S-adenosylmethionine-dependent methyltransferase At5g37990; Indole-3-acetate O-methyltransferase 1; Probable caffeine synthase 2; Caffeine synthase 1; Salicylate O-methyltransferase; 7-methylxanthosine synthase 1; 3,7-dimethylxanthine N-methyltransferase; Benzoate carboxyl methyltransferase; Jasmonate O-methyltransferase; Monomethylxanthine methyltransferase 1; Theobromine s…	0.662454	-0.526019	-0.385807	-0.810324	0.99997	0.7052	0.999896	0.50275
Hormone	Cs6g18070	Cs6g18070.1: Probable S-adenosylmethionine-dependent methyltransferase At5g37990; Probable caffeine synthase 2; Caffeine synthase 1; Indole-3-acetate O-methyltransferase 1; 7-methylxanthosine synthase 1; Salicylate O-methyltransferase; Benzoate carboxyl methyltransferase; Jasmonate O-methyltransferase; 3,7-dimethylxanthine N-methyltransferase;Putative S-adenosyl-L-methionine:salicylic acid carbox…	-5.01499	-4.21436	1.4198	1.77473	0.401994	0.32446	0.902636
Hormone	Cs6g18800	Cs6g18800.1: Probable carboxylesterase 17; Carboxylesterase 1; Gibberellin receptor GID1C; Arylacetamide deacetylase;Putative uncharacterized protein Sb01g040580	-0.77625	-1.67678	1.73396	-1.55333	0.947038	0.278707	0.351728	0.594615
Hormone	Cs6g18930	Cs6g18930.1: Putative uncharacterized protein Sb03g006590;AP2/ERF and B3 domain-containing transcription repressor RAV2; AP2/ERF and B3 domain-containing transcription factor RAV1; AP2/ERF and B3 domain-containing protein Os01g0693400; Putative AP2/ERF and B3 domain-containing protein Os01g0140700; B3 domain-containing protein Os02g0764100; B3 domain-containing transcription factor NGA1; Putative…	0.966413	2.1106	-1.47021	1.31167	0.955354	0.00416243	0.313396	0.531251
Hormone	Cs6g19520	Cs6g19520.1: Nodulin MtN21 /EamA-like transporter family protein;Auxin-induced protein 5NG4 --Cs6g19520.2: Nodulin MtN21 /EamA-like transporter family protein;Auxin-induced protein 5NG4 --Cs6g19520.3: Nodulin MtN21 /EamA-like transporter family protein;Auxin-induced protein 5NG4	-0.0468631	-0.0780188	0.143024	0.232281	0.99997	0.91291	0.999896	0.808396
Hormone	Cs6g19770	Cs6g19770.1: Auxin transport protein BIG; E3 ubiquitin-protein ligase UBR4; Protein purity of essence; Probable E3 ubiquitin-protein ligase DDB_G0283893; F-box only protein 11; E3 ubiquitin-protein ligase hyd;Chromosome 9 SCAF14710, whole genome shotgun sequence --Cs6g19770.2: Auxin transport protein BIG; E3 ubiquitin-protein ligase UBR4; Protein purity of essence; Probable E3 ubiquitin-protein l…	-0.877798	-1.42596	-0.120463	-1.89161	0.99997	0.313491	0.999896	1.44367e-06
Hormone	Cs6g19800	Cs6g19800.1: Transcription factor BIM2; Transcription factor ABA-INDUCIBLE bHLH-TYPE; Transcription factor SPATULA;Putative uncharacterized protein At5g08130 (Fragment) --Cs6g19800.2: Putative uncharacterized protein At5g08130 (Fragment);Transcription factor BIM3; Transcription factor ABA-INDUCIBLE bHLH-TYPE; Transcription factor SPATULA --Cs6g19800.3: Transcription factor BIM2; Transcription fac…	0.000483614	-0.155345	0.199531	-0.253506	0.99997	0.751102	0.932862	0.673978
Hormone	Cs6g19810	Cs6g19810.1: Putative auxin-independent growth promoter protein;DUF246 domain-containing protein At1g04910	-0.0395449	0.121594	0.0136727	0.0161745	0.99997	0.81428	0.999896	0.989257
Hormone	Cs6g20220	Cs6g20220.1: Snakin-2; Gibberellin-regulated protein 1; Protein RSI-1;Gibberellin stimulated transcript related protein 2	0.110741	1.8375	-0.118773	2.29416	0.99997	0.122568	0.999896
Hormone	Cs6g20650	Cs6g20650.1: Putative auxin efflux carrier component 5; Probable auxin efflux carrier component 4; Auxin efflux carrier component 1;Putative auxin transport facilitator protein	-1.89308	-0.198048	-1.6139	-0.918727	0.99997	0.930927	0.95964	0.878947
Hormone	Cs6g20790	Cs6g20790.1: AP2 domain-containing transcription factor (Fragment);Ethylene-responsive transcription factor WRI1; AP2-like ethylene-responsive transcription factor At1g16060; AP2-like ethylene-responsive transcription factor BBM; AP2-like ethylene-responsive transcription factor ANT; Floral homeotic protein APETALA 2; AP2-like ethylene-responsive transcription factor SNZ; AP2-like ethylene-respon…	-0.587632		0.568584
Hormone	Cs6g20820	Cs6g20820.1: H+-or Na+-translocating f-type, v-type and A-type ATPase superfamily;V-type proton ATPase subunit d2; Probable V-type proton ATPase subunit d; V-type proton ATPase subunit d --Cs6g20820.2: H+-or Na+-translocating f-type, v-type and A-type ATPase superfamily;V-type proton ATPase subunit d2; Probable V-type proton ATPase subunit d; V-type proton ATPase subunit d --Cs6g20820.3: H+-or Na…	-0.270135	0.0369048	0.0358815	0.0149045	0.99997	0.934638	0.999896	0.982696
Hormone	Cs6g21260	Cs6g21260.1: Gibberellin-regulated protein 4; Protein GAST1;Putative uncharacterized protein Sb02g024660	1.12706	6.95319	-1.48723	4.60053		2.4109e-13	0.999896
Hormone	Cs6g21620	Cs6g21620.1: Pattern formation protein EMB30; Golgi-specific brefeldin A-resistance guanine nucleotide exchange factor 1; Ankyrin repeat, PH and SEC7 domain containing protein secG; Cytohesin-1; Cytohesin-3; Cytohesin-2; Cytohesin-4; IQ motif and SEC7 domain-containing protein 3; GTP exchange factor for ARFs 1; PH and SEC7 domain-containing protein 1; Protein transport protein sec73; Arf guanine …	-0.300041	-0.171953	0.194343	-0.29138	0.99997	0.874957	0.999896	0.823611
Hormone	Cs6g21640	Cs6g21640.1: Ethylene-responsive transcription factor RAP2-11; Ethylene-responsive transcription factor LEP; Pathogenesis-related genes transcriptional activator PTI6; Ethylene-responsive transcription factor SHINE 3;Putative uncharacterized protein Sb02g006023 (Fragment)	-1.91662	1.64387	3.22266	-3.76939
Hormone	Cs7g01080	Cs7g01080.1: Auxin-regulated protein, putative, expressed		-1.14677		-2.46589
Hormone	Cs7g01280	Cs7g01280.1: (RAP Annotation release2) 2OG-Fe(II) oxygenase domain containing protein;Probable 2-oxoglutarate/Fe(II)-dependent dioxygenase; Protein SRG1; Codeine O-demethylase; Thebaine 6-O-demethylase; S-norcoclaurine synthase 1; Flavonol synthase/flavanone 3-hydroxylase; Leucoanthocyanidin dioxygenase; 1-aminocyclopropane-1-carboxylate oxidase 5; Flavone synthase; Flavanone 3-dioxygenase; Flavo…	-0.653279	-0.231218	0.237296	-0.750881	0.627623	0.73414	0.999896	0.548336
Hormone	Cs7g01390	Cs7g01390.1: Putative auxin-independent growth promoter; 88924-91907;DUF246 domain-containing protein At1g04910 --Cs7g01390.2: Putative auxin-independent growth promoter; 88924-91907;DUF246 domain-containing protein At1g04910	1.21471	5.52203	0.414523	5.05324	0.99997	0.000810712	0.999896
Hormone	Cs7g02040	Cs7g02040.1: Cycloartenol-C-24-methyltransferase; Probable cycloartenol-C-24-methyltransferase 1; Sterol 24-C-methyltransferase; 24-methylenesterol C-methyltransferase 2; Phosphoethanolamine N-methyltransferase; Dimethylglycine N-methyltransferase; Sarcosine/dimethylglycine N-methyltransferase; Phthiotriol/phenolphthiotriol dimycocerosates methyltransferase; Demethylmenaquinone methyltransferase;…	-0.00254717	1.5975	0.430863	0.880639	0.99997	0.00314437	0.999896	0.158107
Hormone	Cs7g02210	Cs7g02210.1: Auxin response factor 4; Putative auxin response factor 14;Transcriptional factor B3; Auxin response factor; Aux/IAA_ARF_dimerisation	-0.188118	-0.379131	0.231778	0.0536079	0.99997	0.22197	0.999896	0.975158
Hormone	Cs7g02240	Cs7g02240.1: Putative hydrolase/acyltransferase, alpha/beta hydrolase superfamily	-0.225425	-0.621302	0.113942	-0.398317	0.99997	0.447477	0.999896	0.388936
Hormone	Cs7g02510	Cs7g02510.1: Crossover junction endonuclease MUS81;Restriction endonuclease, type II-like superfamily protein	-0.18869	1.05762	0.0163411	-0.12045	0.99997	0.309694	0.999896	0.956555
Hormone	Cs7g02550	Cs7g02550.1: Scarecrow-like protein 3; Protein SCARECROW; DELLA protein GAI1; DELLA protein GAI; Scarecrow-like transcription factor PAT1; Chitin-inducible gibberellin-responsive protein 2; DELLA protein RGA; DELLA protein GAIP; DELLA protein GAIP-B; Protein SHORT-ROOT; Nodulation-signaling pathway 2 protein; Protein MONOCULM 1;GRAS family transcription factor containing protein, expressed	-0.00231826	0.0758325	-0.211903	-0.25293	0.99997	0.848728	0.999896	0.864591
Hormone	Cs7g02850	Cs7g02850.1: Oryza sativa protein similar to ABA-responsive protein AAP03417;GEM-like protein 5; GLABRA2 expression modulator; Putative GEM-like protein 3	-0.765053	0.0146535	0.798468	-0.121028	0.668024	0.978195	0.902636	0.944093
Hormone	Cs7g03030	Cs7g03030.1: Putative uncharacterized protein Sb02g025620;Indole-3-acetic acid-induced protein ARG7; Auxin-induced protein X15	-0.977993	-2.03797	-0.870519	0.863799	0.99997	0.0992576	0.965399	0.330024
Hormone	Cs7g03080	Cs7g03080.1: Probable WRKY transcription factor 57; WRKY transcription factor 1; Probable WRKY transcription factor protein 1; Protein WRKY1;WRKY11-superfamily of TFs having WRKY and zinc finger domains --Cs7g03080.2: Probable WRKY transcription factor 57; WRKY transcription factor 1; Probable WRKY transcription factor protein 1; Protein WRKY1;WRKY11-superfamily of TFs having WRKY and zinc finger…	-0.278489	-1.44145	-0.0370133	1.41271	0.99997	0.107809	0.999896	0.000376967
Hormone	Cs7g03320	Cs7g03320.1: Probable S-acyltransferase At1g69420; Palmitoyltransferase ERF2; Probable palmitoyltransferase ZDHHC1; Putative ZDHHC-type palmitoyltransferase 1;Putative uncharacterized protein Sb01g043340 --Cs7g03320.2: Probable S-acyltransferase At1g69420; Palmitoyltransferase ERF2; Probable palmitoyltransferase ZDHHC1; Putative ZDHHC-type palmitoyltransferase 1;Putative uncharacterized protein S…	0.417802	2.03312	0.308232	0.646982	0.99997	0.0150164	0.999896	0.652402
Hormone	Cs7g03400	Cs7g03400.1: Putative uncharacterized protein Sb01g012510;Pattern formation protein EMB30; Golgi-specific brefeldin A-resistance guanine nucleotide exchange factor 1; Ankyrin repeat, PH and SEC7 domain containing protein secG; Cytohesin-1; Cytohesin-3; Cytohesin-2; Cytohesin-4; IQ motif and SEC7 domain-containing protein 3; GTP exchange factor for ARFs 1; PH and SEC7 domain-containing protein 1; …	-0.249712	-0.00726121	-0.176117	-0.55304	0.99997	0.994572	0.999896	0.037569
Hormone	Cs7g03450	Cs7g03450.1: Similar to axi 1 protein from Nicotiana tabacum;DUF246 domain-containing protein At1g04910 --Cs7g03450.2: Similar to axi 1 protein from Nicotiana tabacum;DUF246 domain-containing protein At1g04910	0.504281	0.802146	0.220655	0.404245	0.99997	0.338425	0.999896	0.698845
Hormone	Cs7g03980	Cs7g03980.1: Transcription factor TCP15;Auxin-induced basic helix-loop-helix transcription factor	0.995233	0.899357	0.0011246	1.17973	0.718644	0.393984	0.999896	0.00997294
Hormone	Cs7g04300	Cs7g04300.1: Ethylene-responsive transcription factor WRI1; AP2-like ethylene-responsive transcription factor BBM2; AP2-like ethylene-responsive transcription factor BBM; AP2-like ethylene-responsive transcription factor ANT; Floral homeotic protein APETALA 2; AP2-like ethylene-responsive transcription factor SNZ; AP2-like ethylene-responsive transcription factor SMZ;AP2 domain-containing transcr…	-1.00263	-1.56542	-0.974875	-1.72317	0.99997
Hormone	Cs7g05360	Cs7g05360.1: Ethylene-responsive transcription factor SHINE 2; Ethylene-responsive transcription factor WIN1; Protein PPLZ02; Pathogenesis-related genes transcriptional activator PTI6; Dehydration-responsive element-binding protein 2B; Ethylene-responsive transcription factor TINY;Pathogenesis-related transcriptional factor and ERF	1.96531	5.48957	1.10197	1.35402	0.960153	1.26883e-06	0.999896
Hormone	Cs7g05540	Cs7g05540.1: Auxin-responsive protein IAA29; Auxin-induced protein AUX28;IAA20-auxin-responsive Aux/IAA family member	-0.882102	0.0333516	-1.45983	-1.47489	0.99997	0.983596	0.748743	0.749165
Hormone	Cs7g05570	Cs7g05570.1: H+-or Na+-translocating f-type, v-type and A-type ATPase superfamily;ATP synthase subunit b', chloroplastic; ATP synthase subunit b'; ATP synthase B' chain, cyanelle	0.34287	0.527717	-0.3034	-0.245335	0.99997	0.369579	0.999896	0.736653
Hormone	Cs7g06120	Cs7g06120.1: Pathogenesis-related transcriptional factor and ERF;Ethylene-responsive transcription factor ERF003; Protein PPLZ02; Ethylene-responsive transcription factor SHINE 3; Dehydration-responsive element-binding protein 2B; Pathogenesis-related genes transcriptional activator PTI6	-5.37112	-2.85757	1.28299	0.480707	8.22802e-05	0.0177292	0.819992	0.915124
Hormone	Cs7g06330	Cs7g06330.1: WRKY76-superfamily of TFs having WRKY and zinc finger domains;Probable WRKY transcription factor 40; WRKY transcription factor 18; Protein WRKY1 --Cs7g06330.2: WRKY76-superfamily of TFs having WRKY and zinc finger domains;Probable WRKY transcription factor 40; WRKY transcription factor 18; Protein WRKY1	0.250093	-3.36822	2.0286	0.862575	0.99997	0.0196822	0.556626	0.720691
Hormone	Cs7g06420	Cs7g06420.1: cDNA, clone: J100074O19, full insert sequence;Transmembrane 9 superfamily member 4; Putative phagocytic receptor 1a; Transmembrane 9 superfamily protein C1105.08	-0.442996	0.379726	0.212153	-0.00290627	0.99997	0.561019	0.999896	0.998119
Hormone	Cs7g06670	Cs7g06670.1: Dynamin-related protein 3A; Dynamin-A; Vacuolar protein sorting-associated protein 1; Dynamin-1-like protein; Dynamin-like protein C12C2.08; Dynamin-1; Dynamin-2; Dynamin-3; Dynamin; Dynamin-B; Interferon-induced GTP-binding protein Mx2; Interferon-induced GTP-binding protein Mx;Whole genome shotgun sequence assembly, scaffold_113, strain Mel28	-0.956895	0.0899389	-0.256345	-0.0259028	0.964984	0.940238	0.999896	0.995065
Hormone	Cs7g06820	Cs7g06820.1: Putative ubiquinone biosynthesis protein ubiB;Uncharacterized protein sll0005; Uncharacterized aarF domain-containing protein kinase At1g79600, chloroplastic; Probable ubiquinone biosynthesis protein UbiB --Cs7g06820.2: Putative ubiquinone biosynthesis protein ubiB;Uncharacterized protein sll0005; Uncharacterized aarF domain-containing protein kinase At1g79600, chloroplastic; Probabl…	0.263366	0.476366	-0.488444	-0.497639	0.99997	0.681694	0.999896	0.440555
Hormone	Cs7g07010	Cs7g07010.1: Histidine kinase 5; Hybrid signal transduction histidine kinase J; Hybrid signal transduction histidine kinase K; Hybrid signal transduction histidine kinase L; Two-component system protein A; Hybrid signal transduction histidine kinase B; Signal transduction histidine-protein kinase BarA; Hybrid signal transduction histidine kinase A; Sensor protein rcsC; Autoinducer 2 sensor kinase…	-0.587632	-2.97475	0.140635	4.09497		0.577242
Hormone	Cs7g07140	Cs7g07140.1: Probable WRKY transcription factor 11; Protein WRKY1; WRKY transcription factor 22;WRKY51-superfamily of TFs having WRKY and zinc finger domains --Cs7g07140.2: Probable WRKY transcription factor 11;WRKY51-superfamily of TFs having WRKY and zinc finger domains --Cs7g07140.3: Probable WRKY transcription factor 11; Protein WRKY1; WRKY transcription factor 22;WRKY51-superfamily of TFs ha…	0.260861	-1.45144	-0.1527	2.14568	0.99997	0.0122172	0.999896	0.00241887
Hormone	Cs7g07380	Cs7g07380.1: Uncharacterized aarF domain-containing protein kinase At4g31390, chloroplastic; Uncharacterized protein slr1919; HBS1-like protein; Elongation factor 1-alpha;Putative translation elongation factor 2EF1A / eIF-2-gamma	0.189331	0.0222085	-0.0679861	-0.324225	0.99997	0.96526	0.999896	0.725719
Hormone	Cs7g07540	Cs7g07540.1: Uncharacterized aarF domain-containing protein kinase 1; Uncharacterized protein slr0889; Uncharacterized protein in hydrogenase 1 5'region (Fragment); Probable ubiquinone biosynthesis protein UbiB;Putative uncharacterized protein Sb05g021426 (Fragment) --Cs7g07540.2: Uncharacterized aarF domain-containing protein kinase 1; Uncharacterized protein slr0889; Uncharacterized protein in …	-0.234106	-0.107673	0.335611	0.00639416	0.99997	0.905168	0.999896	0.996341
Hormone	Cs7g07580	Cs7g07580.1: Auxin-induced protein 15A; Indole-3-acetic acid-induced protein ARG7;Indole-3-acetic acid-induced protein ARG7, putative	2.04596	0.882273	-2.4605	1.26995	0.788894	0.677839
Hormone	Cs7g07880	Cs7g07880.1: DEAD-box ATP-dependent RNA helicase ISE2, chloroplastic; Antiviral helicase SKI2; Probable helicase helY; Uncharacterized helicase C550.03c; Helicase SKI2W; mRNA transport homolog 4; ATP-dependent RNA helicase DOB1; Superkiller viralicidic activity 2-like 2; Putative ski2-type helicase; U5 small nuclear ribonucleoprotein 200 kDa helicase; Probable ATP-dependent RNA helicase DDX60-lik…	0.0702974	-0.103985	-1.26624	-0.262039	0.99997	0.887585	0.776634	0.746134
Hormone	Cs7g08100	Cs7g08100.1: Snakin-2; Gibberellin-regulated protein 3;Gibberellin stimulated transcript related protein 2 --Cs7g08100.2: Snakin-2; Gibberellin-regulated protein 3;Gibberellin stimulated transcript related protein 2	-0.87539	3.75976	0.712842	-0.678849	0.99997	0.0265274	0.999896
Hormone	Cs7g08270	Cs7g08270.1: Contains similarity to integral membrane protein nodulin;Auxin-induced protein 5NG4	1.2602	3.24532	0.704753	1.36824	0.99997	0.014934	0.999896
Hormone	Cs7g08290	Cs7g08290.1: Auxin-induced protein 5NG4;Putative uncharacterized protein At4g15540 (Fragment) --Cs7g08290.2: Auxin-induced protein 5NG4;Putative uncharacterized protein At4g15540 (Fragment)	0.170514	-0.0372967	-0.0867325	0.11494	0.99997	0.936295	0.999896	0.848076
Hormone	Cs7g08300	Cs7g08300.1: Contains similarity to integral membrane protein nodulin;Auxin-induced protein 5NG4 --Cs7g08300.2: Contains similarity to integral membrane protein nodulin;Auxin-induced protein 5NG4	-0.1697	-0.0269325	-0.935356	-0.400823	0.99997	0.968557	0.54748	0.470559
Hormone	Cs7g08310	Cs7g08310.1: Contains similarity to integral membrane protein nodulin --Cs7g08310.2: Auxin-induced protein 5NG4;Putative uncharacterized protein At4g15540 (Fragment)	-0.597288	-0.476307	-0.112336	0.809388	0.99997	0.618728	0.999896	0.663179
Hormone	Cs7g08320	Cs7g08320.1: Auxin-induced protein 5NG4;Putative uncharacterized protein At4g15540 (Fragment) --Cs7g08320.2: Auxin-induced protein 5NG4;Putative uncharacterized protein At4g15540 (Fragment)	-0.434874	-0.193993	-0.38348	-0.011208	0.99997	0.790033	0.999896	0.99481
Hormone	Cs7g08640	Cs7g08640.1: Predicted NADPH:quinone reductase (Alcohol dehydrogenase superfamily);Quinone oxidoreductase-like protein At1g23740, chloroplastic; Quinone-oxidoreductase homolog, chloroplastic; Reticulon-4-interacting protein 1 homolog, mitochondrial; Reticulon-4-interacting protein 1, mitochondrial; Putative quinone-oxidoreductase homolog, chloroplastic; Protein TOXD; Quinone oxidoreductase PIG3; …	0.0189107	0.32965	-0.323669	-0.114343	0.99997	0.66918	0.999896	0.888707
Hormone	Cs7g08710	Cs7g08710.1: Transcription factor ABORTED MICROSPORES; Transcription factor bHLH90; Transcription factor DYSFUNCTIONAL TAPETUM 1; Transcription factor ABA-INDUCIBLE bHLH-TYPE;Helix-loop-helix DNA-binding domain containing protein, expressed	0.291342	1.54925	-1.49979	0.235377	0.99997	0.220865	0.95964	0.968673
Hormone	Cs7g09370	Cs7g09370.1: Enhancer of shoot regeneration ESR1-like protein;Ethylene-responsive transcription factor ESR2; Ethylene-responsive transcription factor LEP			-3.19328
Hormone	Cs7g09560	Cs7g09560.1: Similarity to auxin-independent growth promoter;DUF246 domain-containing protein At1g04910 --Cs7g09560.2: Auxin-independent growth promoter-like protein;DUF246 domain-containing protein At1g04910	-0.127352	0.142448	0.0894763	0.000745431	0.99997	0.772445	0.999896	0.999038
Hormone	Cs7g10070	Cs7g10070.1: DELLA protein GAI1; DELLA protein GAI; DELLA protein RGA; DELLA protein GAIP; Chitin-inducible gibberellin-responsive protein 2; DELLA protein GAIP-B; Protein SCARECROW; Scarecrow-like protein 21; Scarecrow-like transcription factor PAT1; Nodulation-signaling pathway 2 protein;DELLA domain GRAS family transcription factor, GA insensitive (GAI), GA1-3 1 (RGA1) repressor protein	3.56256	1.39671	2.52984
Hormone	Cs7g10080	Cs7g10080.1: Probable carboxylesterase 16; Gibberellin receptor GID1B; Putative sterigmatocystin biosynthesis lipase/esterase stcI;Putative uncharacterized protein Sb03g005570	0.039693	-1.0819	-0.64407	0.44314	0.99997	0.201882	0.887039	0.740902
Hormone	Cs7g10900	Cs7g10900.1: Histidine kinase 3; Hybrid signal transduction histidine kinase J; Signal transduction histidine-protein kinase BarA; Sensor protein gacS; Hybrid signal transduction histidine kinase K; Hybrid signal transduction histidine kinase E; Hybrid signal transduction histidine kinase A; Hybrid signal transduction histidine kinase B; Sensory/regulatory protein RpfC; Ethylene receptor 2; Two-c…	-0.0279287	0.233389	-0.227262	-0.587746	0.99997	0.555005	0.999896	0.00165182
Hormone	Cs7g11120	Cs7g11120.1: Transcription factor TCP20;Auxin-induced basic helix-loop-helix transcription factor --Cs7g11120.2: Transcription factor TCP20;Auxin-induced basic helix-loop-helix transcription factor	-0.36538	-1.25537	0.106998	0.872434	0.99997	0.0202438	0.999896	0.32909
Hormone	Cs7g11430	Cs7g11430.1: Predicted hydrolase/acyltransferase (Alpha/beta hydrolase superfamily) (ISS) --Cs7g11430.2: Predicted hydrolase/acyltransferase (Alpha/beta hydrolase superfamily) (ISS)	0.224637	0.717394	-0.188483	0.240934	0.99997	0.313658	0.999896	0.907203
Hormone	Cs7g12100	Cs7g12100.1: Codeine O-demethylase; Flavonol synthase/flavanone 3-hydroxylase; Protein SRG1; Probable 2-oxoglutarate/Fe(II)-dependent dioxygenase; S-norcoclaurine synthase 1; Thebaine 6-O-demethylase; Leucoanthocyanidin dioxygenase; Flavonol synthase/flavanone 3-hydroxylase (Fragment); 1-aminocyclopropane-1-carboxylate oxidase homolog 3; Flavanone 3-dioxygenase; Naringenin,2-oxoglutarate 3-dioxyg…	1.09548	0.536348	-0.874088	-0.359288
Hormone	Cs7g12240	Cs7g12240.1: 2-oxoglutarate (2OG) and Fe(II)-dependent oxygenase-like protein;Protein SRG1; Codeine O-demethylase; Probable 2-oxoglutarate/Fe(II)-dependent dioxygenase; Thebaine 6-O-demethylase; S-norcoclaurine synthase 1; Leucoanthocyanidin dioxygenase; Flavonol synthase/flavanone 3-hydroxylase; Flavone synthase; Naringenin,2-oxoglutarate 3-dioxygenase; Gibberellin 20 oxidase 3		-1.14677
Hormone	Cs7g12850	Cs7g12850.1: Serine/threonine-protein kinase STN7, chloroplastic; Cyclin-dependent kinase B1-2; Mitogen-activated protein kinase hog1;Ca2+/calmodulin-dependent protein kinase, EF-Hand protein superfamily (ISS) --Cs7g12850.2: Serine/threonine-protein kinase STN7, chloroplastic; Cyclin-dependent kinase B1-2; Mitogen-activated protein kinase hog1; Casein kinase II subunit alpha';Ca2+/calmodulin-depe…	0.057642	0.109772	-0.190816	0.901348	0.99997	0.932278	0.999896	0.0280654
Hormone	Cs7g12870	Cs7g12870.1: AP2/ERF and B3 domain-containing transcription repressor RAV2; AP2/ERF and B3 domain-containing transcription factor RAV1; AP2/ERF and B3 domain-containing protein Os01g0693400; Putative AP2/ERF and B3 domain-containing protein Os01g0140700; B3 domain-containing transcription factor NGA1; B3 domain-containing protein Os04g0581400; Putative B3 domain-containing protein Os10g0537100; B…	-0.381754	-0.55929	-0.367158	0.436431	0.99997	0.655017	0.999896	0.750954
Hormone	Cs7g13060	Cs7g13060.1: Probable carboxylesterase 6; Carboxylesterase 1; Gibberellin receptor GID1A; Arylacetamide deacetylase-like 2; Hormone-sensitive lipase; Arylacetamide deacetylase;Putative uncharacterized protein Sb01g040580	-1.9096	5.04448	0.41499	0.12212		0.310849
Hormone	Cs7g13260	Cs7g13260.1: Ethylene-responsive factor-like transcription factor ERFL1a;Ethylene-responsive transcription factor ERF118; Ethylene-responsive transcription factor SHINE 3; Pathogenesis-related genes transcriptional activator PTI6; Dehydration-responsive element-binding protein 3 --Cs7g13260.2: Ethylene-responsive factor-like transcription factor ERFL1a;Ethylene-responsive transcription factor ERF…	-0.283112	-0.191475	-0.0336978	-0.400475	0.99997	0.866248	0.999896	0.757631
Hormone	Cs7g14530	Cs7g14530.1: H+-or Na+-translocating f-type, v-type and A-type ATPase superfamily (Fragment);V-type proton ATPase subunit H; Probable V-type proton ATPase subunit H	-0.156517	0.419255	0.264593	0.497232	0.99997	0.587452	0.999896	0.215517
Hormone	Cs7g14940	Cs7g14940.1: Gibberellin 2-beta-dioxygenase 8; Gibberellin 20 oxidase 1-B; 1-aminocyclopropane-1-carboxylate oxidase 4; 1-aminocyclopropane-1-carboxylate oxidase homolog 1; Codeine O-demethylase; Probable 1-aminocyclopropane-1-carboxylate oxidase; S-norcoclaurine synthase 1; Deacetoxyvindoline 4-hydroxylase;2-oxoglutarate-dependent dioxygenase (Fragment) --Cs7g14940.2: Gibberellin 2-beta-dioxygen…	-2.26173	-1.35138	1.85384	2.46617	0.997177	0.418931	0.640768
Hormone	Cs7g14950	Cs7g14950.1: ADP-ribosylation factor GTPase-activating protein AGD4; Arf-GAP with GTPase, ANK repeat and PH domain-containing protein 1; Centaurin-gamma-1A; Arf-GAP with Rho-GAP domain, ANK repeat and PH domain-containing protein 2; Protein csx2; Probable ADP-ribosylation factor GTPase-activating protein AGD5;Putative ARF GTPase-activating domain-containing protein --Cs7g14950.2: Putative ARF GTP…	-0.0906675	0.585069	-0.0381118	-0.429976	0.99997	0.283209	0.999896	0.396165
Hormone	Cs7g15030	Cs7g15030.1: Delta(24)-sterol reductase; Diminuto-like protein;Brassinosteroid biosynthetic protein DWARF1 (Fragment) --Cs7g15030.2: Delta(24)-sterol reductase; Diminuto-like protein;Brassinosteroid biosynthetic protein DWARF1 (Fragment) --Cs7g15030.3: Delta(24)-sterol reductase; Diminuto-like protein;Brassinosteroid biosynthetic protein DWARF1 (Fragment)	0.0728256	0.0449942	0.0468749	-0.215004	0.99997	0.958549	0.999896	0.752905
Hormone	Cs7g16330	Cs7g16330.1: Probable ADP-ribosylation factor GTPase-activating protein AGD14; Arf-GAP domain and FG repeats-containing protein 1; Stromal membrane-associated protein 1; Uncharacterized protein C622.14; Arf-GAP with SH3 domain, ANK repeat and PH domain-containing protein 2; ADP-ribosylation factor GTPase-activating protein effector protein 2; ADP-ribosylation factor GTPase-activating protein GCS1…	-0.399632	-0.463782	0.0596432	0.381117	0.99997	0.474099	0.999896	0.675036
Hormone	Cs7g16820	Cs7g16820.1: Auxin-induced in root cultures protein 12;Auxin-induced in root cultures protein 12, putative	0.0292996	0.693345	0.30285	-0.0958018	0.99997	0.340964	0.999896	0.938236
Hormone	Cs7g16830	Cs7g16830.1: Auxin-induced in root cultures protein 12;Auxin-induced in root cultures protein 12, putative --Cs7g16830.2: Auxin-induced in root cultures protein 12;Auxin-induced in root cultures protein 12, putative	0.478405	1.36924	0.489657	0.768364	0.99997	0.0279996	0.999896	0.676781
Hormone	Cs7g16860	Cs7g16860.1: Ras-related protein RABA5b; GTP-binding protein ypt3;Putative uncharacterized protein Sb02g040430	-0.500254	-0.930815	0.0922794	0.219967	0.99997	0.11706	0.999896	0.926436
Hormone	Cs7g17180	Cs7g17180.1: Probable WRKY transcription factor 28; WRKY transcription factor 1; Probable WRKY transcription factor protein 1;WRKY11-superfamily of TFs having WRKY and zinc finger domains	-0.675544	-1.33826	0.137936	0.370065	0.969407	0.261179	0.999896	0.855736
Hormone	Cs7g19640	Cs7g19640.1: Ethylene-responsive transcription factor ERF114; Pathogenesis-related genes transcriptional activator PTI5; Dehydration-responsive element-binding protein 2B;AP2 domain-containing transcription factor family protein (Fragment)	-1.25594	-0.756296	1.26228	0.281693	0.955354	0.702671	0.999896
Hormone	Cs7g19750	Cs7g19750.1: Putative ARF GTPase-activating domain-containing protein;ADP-ribosylation factor GTPase-activating protein AGD1; Centaurin-gamma-1A; Arf-GAP with GTPase, ANK repeat and PH domain-containing protein 1; Probable ADP-ribosylation factor GTPase-activating protein AGD5; Arf-GAP with Rho-GAP domain, ANK repeat and PH domain-containing protein 3; Stromal membrane-associated protein 2; Putat…	-0.0817534	0.702392	1.15817	-1.08685	0.99997	0.382112	0.430185	0.336916
Hormone	Cs7g19770	Cs7g19770.1: AUX/IAA protein; Transcriptional factor B3; Auxin response factor;Auxin response factor 2; Putative auxin response factor 14 --Cs7g19770.2: AUX/IAA protein; Transcriptional factor B3; Auxin response factor;Auxin response factor 2; Putative auxin response factor 14 --Cs7g19770.3: AUX/IAA protein; Transcriptional factor B3; Auxin response factor;Auxin response factor 2; Putative auxin …	0.12375	0.0543411	-0.0916672	-0.521295	0.99997	0.951748	0.999896	0.0587862
Hormone	Cs7g19780	Cs7g19780.1: Transcription factor ICE1; Transcription factor ABORTED MICROSPORES; Transcription factor ABA-INDUCIBLE bHLH-TYPE; Transcription factor FER-LIKE IRON DEFICIENCY-INDUCED TRANSCRIPTION FACTOR; Transcription factor GLABRA 3; Anthocyanin regulatory Lc protein; Anthocyanin regulatory R-S protein; Transcription factor ALC;Helix-loop-helix DNA-binding domain containing protein, expressed	-0.871093	0.895454	-0.3096	0.0857437	0.99997	0.305744	0.999896	0.975676
Hormone	Cs7g21800	Cs7g21800.1: Ethylene-responsive transcription factor ABR1; Dehydration-responsive element-binding protein 2G;Putative ethylene responsive element binding protein (Fragment)				1.35296
Hormone	Cs7g21810	Cs7g21810.1: Ethylene-responsive transcription factor RAP2-3; Dehydration-responsive element-binding protein 2G;Putative ethylene responsive element binding protein (Fragment)		-1.14677	0.568584
Hormone	Cs7g22240	Cs7g22240.1: Dynamin-related protein 1E; Dynamin-1; Dynamin-3; Dynamin-2; Dynamin; Dynamin-A; Dynamin-like protein C12C2.08; Vacuolar protein sorting-associated protein 1; Dynamin-1-like protein; Dynamin-B; Dynamin-2B; Dynamin-2A; Interferon-induced GTP-binding protein Mx2; Interferon-induced GTP-binding protein Mx; Interferon-induced GTP-binding protein Mx (Fragment);Dynamin-related protein 1C, …	-0.325131	0.533999	-0.0841589	-1.3803	0.99997	0.585249	0.999896	0.133537
Hormone	Cs7g22270	Cs7g22270.1: Ethylene-responsive transcription factor ERF114; Pathogenesis-related genes transcriptional activator PTI6;AP2 domain-containing transcription factor family protein (Fragment)	-5.80686	-3.33074	0.690236	3.52116	0.028556	0.0146866	0.999896
Hormone	Cs7g22700	Cs7g22700.1: (RAP Annotation release2) 2OG-Fe(II) oxygenase domain containing protein;S-norcoclaurine synthase 1; Protein SRG1; Probable 2-oxoglutarate/Fe(II)-dependent dioxygenase; Thebaine 6-O-demethylase; Codeine O-demethylase; Flavonol synthase/flavanone 3-hydroxylase; Leucoanthocyanidin dioxygenase; Flavone synthase; Flavanone 3-dioxygenase; Naringenin,2-oxoglutarate 3-dioxygenase; Gibberell…	0.315868	0.219181	-0.143693	0.126543	0.99997	0.622865	0.999896	0.939708
Hormone	Cs7g23280	Cs7g23280.1: Putative uncharacterized protein;Flavonol synthase/flavanone 3-hydroxylase; Flavonol synthase/flavanone 3-hydroxylase (Fragment); Leucoanthocyanidin dioxygenase; Naringenin,2-oxoglutarate 3-dioxygenase; Protein SRG1; Mugineic-acid 3-dioxygenase; Gibberellin 3-beta-dioxygenase 1; S-norcoclaurine synthase 1; Probable 2-oxoglutarate/Fe(II)-dependent dioxygenase; Naringenin,2-oxoglutarat…	0.0279508	-0.483955	0.161201	-0.764537	0.99997	0.654491	0.999896	4.60089e-05
Hormone	Cs7g25670	Cs7g25670.1: Putative uncharacterized protein At2g28350 (Fragment);Auxin response factor 18; Putative auxin response factor 15 --Cs7g25670.2: Putative uncharacterized protein At2g28350 (Fragment);Auxin response factor 18; Putative auxin response factor 15	0.858262	1.08718	0.283503	0.220019	0.178165	0.00852729	0.999896	0.864334
Hormone	Cs7g26660	Cs7g26660.1: AP2 domain-containing transcription factor-like protein;Ethylene-responsive transcription factor ERF118; Pathogenesis-related genes transcriptional activator PTI5; Ethylene-responsive transcription factor LEP; Dehydration-responsive element-binding protein 2E	-0.592666	-1.29583	-0.412527	-0.226852	0.99997	0.261475	0.999896	0.892962
Hormone	Cs7g26720	Cs7g26720.1: Kinesin-4; Kinesin-2; Kinesin-3; Kinesin-like protein KIFC3; Kinesin-1; Carboxy-terminal kinesin 2; Kinesin-like protein klpA; Kinesin-like calmodulin-binding protein; Kinesin-related protein 2; Protein claret segregational; Kinesin-II 85 kDa subunit; Kinesin-like calmodulin-binding protein homolog; Osmotic avoidance abnormal protein 3; Kinesin heavy chain; Kinesin-1 heavy chain;P-lo…	0.292395	2.43317	-0.121352	0.638157		0.0152386	0.999896	0.823611
Hormone	Cs7g27300	Cs7g27300.1: Uncharacterized protein sll0005; Uncharacterized aarF domain-containing protein kinase At4g31390, chloroplastic; Probable ubiquinone biosynthesis protein UbiB;Ubiquinone biosynthesis protein coq-8, putative	0.0871403	0.433061	-0.135384	-1.59375	0.99997	0.647448	0.999896	0.000278813
Hormone	Cs7g27790	Cs7g27790.1: Ethylene-responsive transcription factor RAP2-7; Floral homeotic protein APETALA 2; AP2-like ethylene-responsive transcription factor TOE3; AP2-like ethylene-responsive transcription factor SMZ; AP2-like ethylene-responsive transcription factor SNZ; AP2-like ethylene-responsive transcription factor BBM; AP2-like ethylene-responsive transcription factor ANT;Ethylene-responsive transcr…	-0.835379	-1.05002	0.539736	-0.219919	0.99997	0.187802	0.747158	0.919822
Hormone	Cs7g27850	Cs7g27850.1: Cat eye syndrome critical region protein 5 homolog; Cat eye syndrome critical region protein 5;HAD-superfamily subfamily IIA hydrolase, TIGR01456, CECR5 containing protein, expressed	0.249595	0.90718	-0.0171553	-0.36909	0.99997	0.218236	0.999896	0.868207
Hormone	Cs7g27870	Cs7g27870.1: HAD-superfamily subfamily IIA hydrolase, TIGR01456, CECR5 containing protein, expressed	-2.85971	-4.31601	2.32768			0.484254
Hormone	Cs7g28720	Cs7g28720.1: Putative uncharacterized protein At5g13670 (Fragment);Auxin-induced protein 5NG4	1.31255	-1.41932	0.819321	1.43629	0.99997	0.482452	0.999896	0.450387
Hormone	Cs7g28730	Cs7g28730.1: Putative uncharacterized protein At5g13670 (Fragment);Auxin-induced protein 5NG4		-1.14677		2.31452
Hormone	Cs7g28740	Cs7g28740.1: Nodulin MtN21 /EamA-like transporter family protein;Auxin-induced protein 5NG4 --Cs7g28740.2: Nodulin MtN21 /EamA-like transporter family protein;Auxin-induced protein 5NG4		1.47177	3.03936
Hormone	Cs7g28780	Cs7g28780.1: Ethylene-responsive small GTP-binding protein;Ras-related protein RABE1a; GTP-binding protein yptV2; Ras-like GTP-binding protein RYL1 --Cs7g28780.2: Ras-related protein RAB1BV; GTP-binding protein yptV2; Ras-like GTP-binding protein RYL1;Ras-related protein ARA-3, putative, expressed --Cs7g28780.3: Ethylene-responsive small GTP-binding protein;Ras-related protein RAB1BV; GTP-binding…	-0.156931	-0.388307	0.112366	0.562437	0.99997	0.527899	0.999896	0.131547
Hormone	Cs7g29500	Cs7g29500.1: Uncharacterized aarF domain-containing protein kinase At5g05200, chloroplastic; Uncharacterized protein Rv0647c/MT0675; Probable ubiquinone biosynthesis protein UbiB;Putative uncharacterized protein Sb02g006790	-0.204521	0.0871086	-0.154323	-0.580196	0.99997	0.883113	0.999896	0.301233
Hormone	Cs7g29570	Cs7g29570.1: Probable WRKY transcription factor 70; WRKY transcription factor 55; Protein WRKY1;WRKY74-superfamily of TFs having WRKY and zinc finger domains	-0.121394	-0.920764	0.773826	1.77499	0.99997	0.0680889	0.998069	0.102905
Hormone	Cs7g29580	Cs7g29580.1: WRKY transcription factor 55; Probable WRKY transcription factor 70; Protein WRKY1;WRKY69-superfamily of TFs having WRKY and zinc finger domains	0.543515	1.0035	0.895528	-0.252084	0.99997	0.543342	0.999896	0.921255
Hormone	Cs7g30090	Cs7g30090.1: HAD-superfamily hydrolase, subfamily IA, variant 3 --Cs7g30090.2: HAD-superfamily hydrolase, subfamily IA, variant 3 --Cs7g30090.3: HAD-superfamily hydrolase, subfamily IA, variant 3	-0.621256	-0.032605	0.481762	-0.707789	0.968196	0.960131	0.964325	0.166825
Hormone	Cs7g30860	Cs7g30860.1: Transcription factor bHLH51; Putative transcription factor bHLH107; Transcription factor ABA-INDUCIBLE bHLH-TYPE; Transcription factor ABORTED MICROSPORES; Transcription factor SPATULA; Transcription factor ALC;Helix-loop-helix DNA-binding domain containing protein, expressed	-0.505937	-1.23779	0.0685605	-0.428752	0.99997	0.219916	0.999896	0.667254
Hormone	Cs7g31010	Cs7g31010.1: 2-oxoglutarate (2OG) and Fe(II)-dependent oxygenase-like protein;Leucoanthocyanidin dioxygenase; Codeine O-demethylase; Probable 2-oxoglutarate/Fe(II)-dependent dioxygenase; Thebaine 6-O-demethylase; Protein SRG1; Naringenin,2-oxoglutarate 3-dioxygenase; 1-aminocyclopropane-1-carboxylate oxidase 1; Flavonol synthase/flavanone 3-hydroxylase; S-norcoclaurine synthase 1; Probable 1-amin…	-2.50603	-2.49148	1.07071	-1.07956	0.414989	0.0200841	0.875077	0.745804
Hormone	Cs7g31140	Cs7g31140.1: Putative ABC1 protein At2g40090; Uncharacterized aarF domain-containing protein kinase 1; Probable serine/threonine-protein kinase abkB; ABC1 family protein C15C4.02; Probable serine/threonine-protein kinase abkD; Probable ubiquinone biosynthesis protein UbiB; Uncharacterized aarF domain-containing protein kinase At5g05200, chloroplastic;Uncharacterized aarF domain-containing protein…	-0.266816	0.19044	0.313761	-0.316833	0.99997	0.805391	0.915649	0.559434
Hormone	Cs7g31250	Cs7g31250.1: Pleckstrin homology (PH) domain-containing protein-like;Pleckstrin homology domain-containing protein 1; Cytohesin-3; Pleckstrin homology domain-containing family H member 1; Cytohesin-1; PH domain-containing protein DDB_G0274775; Probable serine/threonine-protein kinase DDB_G0272282; Cytohesin-2; Cytohesin-4; Uncharacterized protein CG42248; Pleckstrin-2; Rho GTPase-activating prote…	0.229642	-0.0247694	-0.299209	0.186354	0.99997	0.978596	0.999896	0.696273
Hormone	Cs7g31290	Cs7g31290.1: Ethylene-dependent gravitropism-deficient and yellow-green-like 2 protein	0.366311	0.305936	-0.683955	-0.523027	0.99997	0.362148	0.60355	0.194533
Hormone	Cs7g31320	Cs7g31320.1: Auxin transporter-like protein 1; Auxin transporter protein 1; Putative auxin transporter-like protein 4;Putative auxin permease protein 1 (Fragment) --Cs7g31320.2: Auxin transporter protein 1; Auxin transporter-like protein 1; Putative auxin transporter-like protein 4;Putative uncharacterized protein Sb03g040320	0.0395645	-0.666887	-0.582706	-0.0408603	0.99997	0.0967671	0.887859	0.978424
Hormone	Cs7g31430	Cs7g31430.1: Probable caffeine synthase 2; Caffeine synthase 1; Salicylate O-methyltransferase; Jasmonate O-methyltransferase; Benzoate carboxyl methyltransferase; 3,7-dimethylxanthine N-methyltransferase; 7-methylxanthosine synthase 1; Monomethylxanthine methyltransferase 2; Theobromine synthase 2; Indole-3-acetate O-methyltransferase 1; Probable S-adenosylmethionine-dependent methyltransferase …	1.588	-2.52286	0.336894	-0.599931	0.946914	0.17478	0.999896	0.792066
Hormone	Cs7g31600	Cs7g31600.1: Coronatine-insensitive protein 1; GRR1-like protein 1; Protein TRANSPORT INHIBITOR RESPONSE 1; Protein AUXIN SIGNALING F-BOX 3; F-box protein FBX14; Transport inhibitor response 1-like protein;Coronatine-insensitive protein 1, putative, expressed	-0.0843776	-0.0977025	0.0582284	-0.476051	0.99997	0.873158	0.999896	0.276369
Hormone	Cs7g31750	Cs7g31750.1: 2-oxoglutarate (2OG) and Fe(II)-dependent oxygenase-like protein;Codeine O-demethylase; Protein SRG1; Probable 2-oxoglutarate/Fe(II)-dependent dioxygenase; S-norcoclaurine synthase 1; Thebaine 6-O-demethylase; Flavonol synthase/flavanone 3-hydroxylase; Leucoanthocyanidin dioxygenase; Naringenin,2-oxoglutarate 3-dioxygenase; Flavone synthase; Flavanone 3-dioxygenase; 2'-deoxymugineic-…	-2.24362	-0.577141	0.205202	-0.618065	0.705621	0.802222	0.999896
Hormone	Cs7g32390	Cs7g32390.1: Scarecrow-like protein 14; Scarecrow-like transcription factor PAT1; Chitin-inducible gibberellin-responsive protein 2; DELLA protein GAI1; Protein SCARECROW; DELLA protein GAI; DELLA protein GAIP; DELLA protein RGA; DELLA protein GAIP-B;GRAS family transcription factor containing protein, expressed	-0.295589	0.00849911	-0.185554	-0.693992	0.99997	0.994239	0.999896	0.0932714
Hormone	Cs8g01370	Cs8g01370.1: Brefeldin A-inhibited guanine nucleotide-exchange protein 2; Protein transport protein sec72; Ankyrin repeat, PH and SEC7 domain containing protein secG; Cytohesin-2; Cytohesin-3; Cytohesin-1; Cytohesin-4; IQ motif and SEC7 domain-containing protein 1; Uncharacterized protein C211.03; ARF guanine-nucleotide exchange factor 1; GTP exchange factor for ARFs 1; PH and SEC7 domain-contain…	-0.030191	-0.134365	0.0375399	0.443319	0.99997	0.819053	0.999896	0.0659403
Hormone	Cs8g01690	Cs8g01690.1: Putative auxin-independent growth promoter; 88924-91907;DUF246 domain-containing protein At1g04910 --Cs8g01690.2: Putative auxin-independent growth promoter; 88924-91907;DUF246 domain-containing protein At1g04910	-0.152694	-0.401485	-0.00170046	-0.174814	0.99997	0.382394	0.999896	0.932354
Hormone	Cs8g02070	Cs8g02070.1: Auxin-induced protein, putative; 45653-45228	4.31781	7.60667	-2.7105	6.78015	0.640098	0.000302894
Hormone	Cs8g02080	Cs8g02080.1: Auxin-induced protein, putative; 45653-45228;Auxin-induced protein 6B; Indole-3-acetic acid-induced protein ARG7	1.09548	4.56185				0.456992
Hormone	Cs8g02310	Cs8g02310.1: H+-or Na+-translocating f-type, v-type and A-type ATPase superfamily;V-type proton ATPase subunit B 1; V-type proton ATPase subunit B2; V-type proton ATPase subunit B 2 (Fragment); V-type proton ATPase subunit B, brain isoform; V-type proton ATPase subunit B, kidney isoform; Probable V-type proton ATPase subunit B; V-type ATP synthase beta chain --Cs8g02310.2: H+-or Na+-translocating…	-0.636418	-0.0156314	0.141049	0.320165	0.691898	0.983374	0.999896	0.862131
Hormone	Cs8g02900	Cs8g02900.1: Auxin transporter-like protein 5; Auxin transporter protein 1; Putative auxin transporter-like protein 4;Putative uncharacterized protein Sb01g026240	-1.24089	0.951103	-0.379261	2.38234	0.99997	0.321738	0.999896
Hormone	Cs8g02970	Cs8g02970.1: Oligopeptide transporter 4; Sexual differentiation process protein isp4; Uncharacterized oligopeptide transporter C29B12.10c;Peptidase aspartic, active site; Oligopeptide transporter OPT superfamily	0.229668	-0.189526	-0.105134	-0.411725	0.99997	0.907027	0.999896
Hormone	Cs8g02990	Cs8g02990.1: Oligopeptide transporter 4; Uncharacterized oligopeptide transporter C29B12.10c; Sexual differentiation process protein isp4;Peptidase aspartic, active site; Oligopeptide transporter OPT superfamily	-2.14411	-2.32434	-0.685001	-0.346035	0.319183	0.0624171	0.999896	0.960065
Hormone	Cs8g03200	Cs8g03200.1: Transcription factor bHLH25; Transcription factor ABA-INDUCIBLE bHLH-TYPE; Transcription factor GLABRA 3; Transcription factor ALC; Transcription factor IND; Transcription factor SPATULA;Helix-loop-helix DNA-binding domain containing protein, expressed	0.275097	0.122598	1.55751	1.52365	0.99997	0.945225	0.880228	0.71944
Hormone	Cs8g03710	Cs8g03710.1: Ethylene-dependent gravitropism-deficient and yellow-green-like 3 protein	0.379994	0.47739	-0.150322	0.0650297	0.99997	0.250733	0.999896	0.975035
Hormone	Cs8g03950	Cs8g03950.1: 2-oxoglutarate (2OG) and Fe(II)-dependent oxygenase-like protein;Protein SRG1; Probable 2-oxoglutarate/Fe(II)-dependent dioxygenase; Codeine O-demethylase; Thebaine 6-O-demethylase; S-norcoclaurine synthase 1; Leucoanthocyanidin dioxygenase; Flavonol synthase/flavanone 3-hydroxylase; 1-aminocyclopropane-1-carboxylate oxidase; Flavone synthase; 1-aminocyclopropane-1-carboxylate oxidas…	-0.174953	-0.714036	0.638165	-0.273842	0.99997	0.430221	0.592696	0.808396
Hormone	Cs8g04390	Cs8g04390.1: Probable carboxylesterase 7; Gibberellin receptor GID1A; Carboxylesterase 1; AB hydrolase superfamily protein C1039.03; Hormone-sensitive lipase; Arylacetamide deacetylase-like 2;Gibberellin receptor GID1, putative	1.81847	3.20033		1.76322
Hormone	Cs8g04550	Cs8g04550.1: Snakin-1; Protein GAST1; Gibberellin-regulated protein 4; Snakin-2;Gibberellin stimulated transcript related protein 1	0.356747	3.44849	-0.990275	3.35343	0.99997	0.0368635	0.999896
Hormone	Cs8g04590	Cs8g04590.1: Pumilio homolog 12; Putative pumilio homolog 7, chloroplastic; Pumilio domain-containing protein C4G8.03c; Putative pumilio homolog 10; Pumilio homology domain family member 4;Translational repressor Pumilio/PUF3 and related RNA-binding proteins (Puf superfamily) (ISS)		-1.14677
Hormone	Cs8g05530	Cs8g05530.1: Probable carboxylesterase 7; Gibberellin receptor GID1B; Carboxylesterase 1;Putative uncharacterized protein Sb02g026816	4.76126	0.536348	-0.874088	1.35296
Hormone	Cs8g05570	Cs8g05570.1: Probable carboxylesterase 7; Carboxylesterase 1; Gibberellin receptor GID1C; Lipase 2; Neutral cholesterol ester hydrolase 1; AB hydrolase superfamily protein C1039.03;A/G-specific adenine glycosylase muty, putative	0.401338	1.8626	0.299841	0.965254	0.99997	0.000309902	0.999896
Hormone	Cs8g05580	Cs8g05580.1: Probable carboxylesterase 13; Carboxylesterase 1; Gibberellin receptor GID1C; Arylacetamide deacetylase; Lipase 2; Hormone-sensitive lipase; Arylacetamide deacetylase-like 2; Acetylcholinesterase 1;Putative uncharacterized protein Sb02g026816		0.536348
Hormone	Cs8g05610	Cs8g05610.1: Probable carboxylesterase 13; Gibberellin receptor GID1B; Carboxylesterase 1; Lipase 2; Arylacetamide deacetylase; Hormone-sensitive lipase; AB hydrolase superfamily protein B1A11.02; Neutral cholesterol ester hydrolase 1;Putative uncharacterized protein Sb02g026816	0.0718686	-0.0875412	-0.142877	-0.114667	0.99997	0.943711	0.999896	0.959619
Hormone	Cs8g05620	Cs8g05620.1: Probable carboxylesterase 13; Carboxylesterase 1; Gibberellin receptor GID1; Arylacetamide deacetylase; Lipase 2; Arylacetamide deacetylase-like 2; Hormone-sensitive lipase; Acetylcholinesterase 1;Putative uncharacterized protein Sb02g026816	0.151603	0.351868	0.399919	-0.209129	0.99997	0.539598	0.991809	0.845613
Hormone	Cs8g05630	Cs8g05630.1: Gibberellin receptor GID1, putative;Probable carboxylesterase 13; Carboxylesterase 1; Gibberellin receptor GID1B; Arylacetamide deacetylase-like 2; Lipase 2; Hormone-sensitive lipase; Acetylcholinesterase 1	-20.4052		5.34741	2.37694			0.745129
Hormone	Cs8g05650	Cs8g05650.1: Arylacetamide deacetylase, putative;Probable carboxylesterase 13; Carboxylesterase 1; Gibberellin receptor GID1C; Arylacetamide deacetylase-like 2; Lipase 2; Hormone-sensitive lipase; Neutral cholesterol ester hydrolase 1; Acetylcholinesterase 1		-3.21078
Hormone	Cs8g05670	Cs8g05670.1: Gibberellin receptor GID1, putative;Probable carboxylesterase 13; Carboxylesterase 1; Gibberellin receptor GID1; Arylacetamide deacetylase; Lipase 2; Hormone-sensitive lipase; Arylacetamide deacetylase-like 2; Acetylcholinesterase 1	0.094156	0.52436	0.487369	0.0493605	0.99997	0.380697	0.911479	0.933912
Hormone	Cs8g05700	Cs8g05700.1: Gibberellin receptor GID1, putative;Probable carboxylesterase 13; Carboxylesterase 1; Gibberellin receptor GID1B; Arylacetamide deacetylase-like 2; Hormone-sensitive lipase; Neutral cholesterol ester hydrolase 1; Acetylcholinesterase 1	-3.11263	2.41085	5.31591	-0.330149		0.662701	0.765038
Hormone	Cs8g05710	Cs8g05710.1: Probable carboxylesterase 2; Carboxylesterase 1; Gibberellin receptor GID1C; Arylacetamide deacetylase; Lipase 2; Monoterpene epsilon-lactone hydrolase; Hormone-sensitive lipase; AB hydrolase superfamily protein C1039.03;A/G-specific adenine glycosylase muty, putative		0.168232	2.68832	-1.26134
Hormone	Cs8g05910	Cs8g05910.1: Ethylene-responsive transcription factor ERF109; Dehydration-responsive element-binding protein 2A; Pathogenesis-related genes transcriptional activator PTI6;AP2 domain-containing transcription factor family protein (Fragment)	-5.49901	-6.21578	-3.38546	-1.76423	0.000678951	9.68358e-07	0.440418	0.745573
Hormone	Cs8g07290	Cs8g07290.1: Auxin-induced protein PCNT115; IN2-2 protein; Aldo-keto reductase yakc [NADP+]; Pyridoxal reductase; Probable pyridoxal reductase 2; Uncharacterized oxidoreductase YccK; Uncharacterized oxidoreductase YajO; Norsolorinic acid reductase; Uncharacterized oxidoreductase YqkF; General stress protein 69; Putative aryl-alcohol dehydrogenase AAD14; Probable aryl-alcohol dehydrogenase AAD4; U…	0.0133527	-0.365864	-0.126626	-0.0176419	0.99997	0.591257	0.999896	0.99316
Hormone	Cs8g07460	Cs8g07460.1: Scarecrow-like protein 14;Chitin-inducible gibberellin-responsive protein, putative	-1.0596	0.205817	0.60878	-2.16326
Hormone	Cs8g08010	Cs8g08010.1: Auxin-induced protein 15A; Indole-3-acetic acid-induced protein ARG7;SAUR9-auxin-responsive SAUR family member	1.60006	3.29737	0.967822	0.565802	0.691847	0.00812768	0.999896	0.842203
Hormone	Cs8g08040	Cs8g08040.1: Auxin-induced protein X10A; Indole-3-acetic acid-induced protein ARG7;Auxin-induced protein-like protein	0.948424	7.37905	0.450205	1.84936		0.0213033
Hormone	Cs8g08050	Cs8g08050.1: Auxin-induced protein X10A; Indole-3-acetic acid-induced protein ARG7;Auxin-induced protein-like protein	1.98601	5.97205	-0.0921066	6.65079	0.99997	0.000197615	0.999896
Hormone	Cs8g08060	Cs8g08060.1: Auxin-induced protein X10A; Indole-3-acetic acid-induced protein ARG7;Putative auxin-induced SAUR-like protein	0.293753	7.14697	-4.12639		0.99997	0.0339101
Hormone	Cs8g08080	Cs8g08080.1: Auxin-induced protein 10A5; Indole-3-acetic acid-induced protein ARG7;Auxin-induced protein-like protein	0.588164	1.16075	0.041561	-0.115228	0.99997	0.550257	0.999896	0.978541
Hormone	Cs8g08110	Cs8g08110.1: Putative uncharacterized protein AT4g34800;Auxin-induced protein X15; Indole-3-acetic acid-induced protein ARG7	2.29349	5.80278				0.163918
Hormone	Cs8g08250	Cs8g08250.1: Epoxide hydrolase 2; AB hydrolase superfamily protein yfhM; Soluble epoxide hydrolase; Haloacetate dehalogenase H-1; Haloalkane dehalogenase; Fluoroacetate dehalogenase; 2-hydroxymuconic semialdehyde hydrolase; Uncharacterized hydrolase yraK; Abhydrolase domain-containing protein 8;Hydrolase, alpha/beta fold family protein, expressed	-0.488323	-1.52856	-0.606809	0.443043	0.99997	0.103446	0.999896	0.709009
Hormone	Cs8g08330	Cs8g08330.1: H+-or Na+-translocating f-type, v-type and A-type ATPase superfamily;Vacuolar proton translocating ATPase 100 kDa subunit; V-type proton ATPase 116 kDa subunit a isoform 1; Probable V-type proton ATPase 116 kDa subunit a; V-type proton ATPase subunit a; V-type proton ATPase subunit a, vacuolar isoform; V-type proton ATPase subunit a, Golgi isoform; V-type ATP synthase subunit I --Cs8…	-0.342998	0.0722582	0.0818804	-0.368717	0.82288	0.895229	0.999896	0.473485
Hormone	Cs8g09970	Cs8g09970.1: HAD-superfamily phosphatase, subfamily IIIC containing protein, expressed;Magnesium-dependent phosphatase 1; Putative magnesium-dependent phosphatase P8B7.31 --Cs8g09970.2: HAD-superfamily phosphatase, subfamily IIIC containing protein, expressed;Magnesium-dependent phosphatase 1; Putative magnesium-dependent phosphatase P8B7.31	-0.0766457	0.137175	0.2006	-0.29083	0.99997	0.679214	0.999896	0.738923
Hormone	Cs8g10020	Cs8g10020.1: Auxin-induced protein PCNT115; IN2-2 protein; Aldo-keto reductase yakc [NADP+]; Pyridoxal reductase; Uncharacterized oxidoreductase YccK; Probable pyridoxal reductase 2; Uncharacterized oxidoreductase YdjG; General stress protein 69; Uncharacterized oxidoreductase YrpG; Uncharacterized oxidoreductase YqkF; Putative sterigmatocystin biosynthesis dehydrogenase stcV; Uncharacterized oxi…	-0.572044	-0.875295	0.682258	1.03911	0.744332	0.213295	0.878774	0.0660867
Hormone	Cs8g10030	Cs8g10030.1: Putative uncharacterized protein Sb02g033230;Auxin-induced protein PCNT115; IN2-2 protein; Aldo-keto reductase yakc [NADP+]; Pyridoxal reductase; Uncharacterized oxidoreductase YccK; Probable pyridoxal reductase 2; Uncharacterized oxidoreductase YdjG; Protein IolS; Uncharacterized oxidoreductase YajO; General stress protein 69; Uncharacterized oxidoreductase YqkF; Uncharacterized oxi…	-0.22841	0.693133	0.499982	0.327463	0.99997	0.0796806	0.999896	0.533158
Hormone	Cs8g10110	Cs8g10110.1: Auxin-induced protein PCNT115; Aldo-keto reductase yakc [NADP+]; Uncharacterized oxidoreductase YccK;Putative uncharacterized protein Sb10g001890	0.107601	-0.0256492	0.150947	-1.01799	0.99997	0.988755	0.999896
Hormone	Cs8g10160	Cs8g10160.1: Auxin-induced protein PCNT115; IN2-2 protein; Aldo-keto reductase yakc [NADP+]; Pyridoxal reductase; Uncharacterized oxidoreductase YccK; Probable pyridoxal reductase 2; Uncharacterized oxidoreductase C215.11c; Uncharacterized oxidoreductase YdjG; Uncharacterized oxidoreductase YajO; Protein IolS; General stress protein 69; Uncharacterized oxidoreductase YqkF; Putative aryl-alcohol d…	0.106572	-1.04069	0.123583	-0.430798	0.99997		0.999896	0.91285
Hormone	Cs8g10170	Cs8g10170.1: Auxin-induced protein PCNT115; IN2-2 protein; Aldo-keto reductase yakc [NADP+]; Pyridoxal reductase; Uncharacterized oxidoreductase YccK; Uncharacterized oxidoreductase YqkF; General stress protein 69;Putative uncharacterized protein Sb02g033230	-0.408389	-1.05554	0.30295	-1.30809	0.99997	0.490571	0.999896	0.115962
Hormone	Cs8g10180	Cs8g10180.1: Auxin-induced protein PCNT115; IN2-2 protein; Aldo-keto reductase yakc [NADP+]; Uncharacterized oxidoreductase YccK; Pyridoxal reductase; Protein IolS; Probable pyridoxal reductase 2; Uncharacterized oxidoreductase YdjG; Uncharacterized oxidoreductase YajO; Uncharacterized oxidoreductase YrpG; General stress protein 69; Uncharacterized oxidoreductase YqkF; Putative aryl-alcohol dehyd…	-3.04149	-3.1195	-0.608819	0.567671	0.00359273	7.20191e-07	0.999896	0.930706
Hormone	Cs8g10640	Cs8g10640.1: Putative ARF GTPase-activating domain-containing protein;ADP-ribosylation factor GTPase-activating protein AGD3; Arf-GAP with coiled-coil, ANK repeat and PH domain-containing protein 3; Centaurin-gamma-1A; Arf-GAP with GTPase, ANK repeat and PH domain-containing protein 3; Arf-GAP with SH3 domain, ANK repeat and PH domain-containing protein 2; Probable ADP-ribosylation factor GTPase-…	-0.175225	0.377148	0.00274618	-0.216113	0.99997	0.64469	0.999896	0.788673
Hormone	Cs8g10700	Cs8g10700.1: Ethylene-responsive transcription factor ERF114; Pathogenesis-related genes transcriptional activator PTI6; Dehydration-responsive element-binding protein 3;AP2 domain-containing transcription factor family protein (Fragment) --Cs8g10700.2: Ethylene-responsive transcription factor ERF114; Pathogenesis-related genes transcriptional activator PTI6; Dehydration-responsive element-bindin…	-1.7634	-1.48242	-0.299023	0.405916	0.0860077	0.00225522	0.999896	0.809907
Hormone	Cs8g10720	Cs8g10720.1: Ethylene-responsive transcription factor LEP; Ethylene-responsive transcription factor ERF087; Pathogenesis-related genes transcriptional activator PTI5;Ethylene-responsive transcription factor, putative			1.91311
Hormone	Cs8g11350	Cs8g11350.1: Probable aldo/keto reductase protein (Voltage-gated potassium channel beta subunit);Probable voltage-gated potassium channel subunit beta; Voltage-gated potassium channel subunit beta-2; Putative voltage-gated potassium channel subunit beta; Uncharacterized protein yghZ; Uncharacterized oxidoreductase YajO; Uncharacterized oxidoreductase YccK; Uncharacterized oxidoreductase YrpG; Pro…	-0.741479	0.348833	0.377188	0.0274254	0.435787	0.70172	0.690218	0.987549
Hormone	Cs8g12490	Cs8g12490.1: Dynamin-related protein 3A; Dynamin-like protein C12C2.08; Dynamin-1-like protein; Dynamin-A; Vacuolar protein sorting-associated protein 1; Dynamin-1; Dynamin-2; Dynamin-3; Dynamin; Dynamin-B; Interferon-induced GTP-binding protein Mx2;Dynamin central region; Dynamin GTPase effector --Cs8g12490.2: Dynamin-related protein 3A; Dynamin-like protein C12C2.08; Dynamin-1-like protein; Dyn…	0.018792	-0.031527	0.18002	-0.20824	0.99997	0.959777	0.999896	0.611538
Hormone	Cs8g12600	Cs8g12600.1: Nuclear transport receptor exportin 4 (Importin beta superfamily) (ISS) (Fragment)	-0.2809	-0.209257	-0.164786	-0.950649	0.99997	0.827914	0.999896	0.000964362
Hormone	Cs8g12810	Cs8g12810.1: 2-oxoglutarate (2OG) and Fe(II)-dependent oxygenase-like protein;1-aminocyclopropane-1-carboxylate oxidase homolog 1; Deacetoxyvindoline 4-hydroxylase; Probable 2-oxoacid dependent dioxygenase; Naringenin,2-oxoglutarate 3-dioxygenase; Flavanone 3-dioxygenase; Naringenin,2-oxoglutarate 3-dioxygenase (Fragment); Flavonol synthase/flavanone 3-hydroxylase; Flavone synthase; Hyoscyamine 6…	-0.234013	-0.165746	0.0618455	-0.715099	0.99997	0.763963	0.999896	0.141092
Hormone	Cs8g12820	Cs8g12820.1: 2-oxoglutarate (2OG) and Fe(II)-dependent oxygenase-like protein;1-aminocyclopropane-1-carboxylate oxidase homolog 1; Deacetoxyvindoline 4-hydroxylase; Probable 2-oxoacid dependent dioxygenase; Naringenin,2-oxoglutarate 3-dioxygenase; Flavanone 3-dioxygenase; Naringenin,2-oxoglutarate 3-dioxygenase (Fragment); Flavone synthase; Hyoscyamine 6-dioxygenase; Flavonol synthase/flavanone 3…	-0.227642	-0.630622	-0.0840723	-0.273331	0.99997	0.190068	0.999896	0.795169
Hormone	Cs8g12880	Cs8g12880.1: Protein EIN4; Ethylene receptor 2; Ethylene response sensor 2; Histidine kinase 2; Signal transduction histidine-protein kinase BarA; Hybrid signal transduction histidine kinase J; Hybrid signal transduction histidine kinase L; Hybrid signal transduction histidine kinase E; Sensor protein gacS; Hybrid signal transduction histidine kinase H; Sensor protein rcsC; Osmosensing histidine …	0.252828	-0.842199	-1.96659	-0.278077	0.99997	0.296092	0.50667	0.551028
Hormone	Cs8g14090	Cs8g14090.1: Putative uncharacterized protein Sb01g005720;Probable carboxylesterase 15; Carboxylesterase 1; Gibberellin receptor GID1C; Arylacetamide deacetylase; Arylacetamide deacetylase-like 2; Esterase; Neutral cholesterol ester hydrolase 1; Hormone-sensitive lipase	-0.641895	-1.13613	0.362085	-0.0703216	0.99997	0.0851459	0.999896	0.959619
Hormone	Cs8g15000	Cs8g15000.1: Putative phagocytic receptor 1b; Transmembrane 9 superfamily member 1;Endomembrane protein 70 containing protein, expressed	-0.137057	-0.00136919	-0.128874	0.0774165	0.99997	0.99851	0.999896	0.953259
Hormone	Cs8g15050	Cs8g15050.1: ABA response element binding factor (Fragment);ABSCISIC ACID-INSENSITIVE 5-like protein 1; Protein ABSCISIC ACID-INSENSITIVE 5; bZIP transcription factor TRAB1; Protein FD; G-box-binding factor 4 --Cs8g15050.2: ABA response element binding factor (Fragment);ABSCISIC ACID-INSENSITIVE 5-like protein 1; Protein ABSCISIC ACID-INSENSITIVE 5; bZIP transcription factor TRAB1; Protein FD; G-…	-1.40199		0.568584
Hormone	Cs8g15300	Cs8g15300.1: Chromosome undetermined SCAF13712, whole genome shotgun sequence. (Fragment);Ribosome biogenesis protein BMS1 homolog; Ribosome biogenesis protein BMS1; Putative BMS1-like protein ENSP00000383088; Arf-GAP with GTPase, ANK repeat and PH domain-containing protein 9 --Cs8g15300.2: Chromosome undetermined SCAF13712, whole genome shotgun sequence. (Fragment);Ribosome biogenesis protein BM…	0.0347603	-0.243464	-0.422232	-0.0659285	0.99997	0.787944	0.999896	0.95817
Hormone	Cs8g15580	Cs8g15580.1: Putative uncharacterized protein At2g28160 (Fragment);Transcription factor FER-LIKE IRON DEFICIENCY-INDUCED TRANSCRIPTION FACTOR; Transcription factor ABORTED MICROSPORES; Transcription factor bHLH35; Transcription factor ABA-INDUCIBLE bHLH-TYPE	1.09548	0.536348		-0.330149
Hormone	Cs8g15600	Cs8g15600.1: Putative uncharacterized protein At2g28160 (Fragment);Transcription factor FER-LIKE IRON DEFICIENCY-INDUCED TRANSCRIPTION FACTOR; Transcription factor bHLH35; Transcription factor ABA-INDUCIBLE bHLH-TYPE; Transcription factor ALC; Transcription factor SPATULA; Anthocyanin regulatory Lc protein; Anthocyanin regulatory R-S protein; Transcription factor GLABRA 3	2.10842	-0.616736	1.18747	1.19749	0.99997	0.87366	0.999896	0.847912
Hormone	Cs8g15620	Cs8g15620.1: Auxin-regulated protein, putative, expressed --Cs8g15620.2: Auxin-regulated protein, putative, expressed --Cs8g15620.3: Auxin-regulated protein, putative, expressed --Cs8g15620.4: Auxin-regulated protein, putative, expressed	-0.265824	-0.309709	0.170923	-0.0933653	0.99997	0.540068	0.999896	0.933946
Hormone	Cs8g15920	Cs8g15920.1: Auxin-induced protein X15; Indole-3-acetic acid-induced protein ARG7;Indole-3-acetic acid-induced protein ARG7, putative	3.34206	6.11724				0.0232807
Hormone	Cs8g15930	Cs8g15930.1: Auxin-induced protein 10A5; Indole-3-acetic acid-induced protein ARG7;Indole-3-acetic acid-induced protein ARG7, putative	2.26127	5.33082	-3.38634	5.74723	0.99997	0.00569536
Hormone	Cs8g16440	Cs8g16440.1: Auxin response factor 18; Putative auxin response factor 14;Putative uncharacterized protein At2g28350 (Fragment)	0.0328269	1.43216	-0.057637	-0.915696	0.99997	5.11192e-07	0.999896	0.0224358
Hormone	Cs8g16930	Cs8g16930.1: Auxin response factor 4; Putative auxin response factor 14;Transcriptional factor B3; Auxin response factor; Aux/IAA_ARF_dimerisation --Cs8g16930.2: Auxin response factor 4; Putative auxin response factor 14;Transcriptional factor B3; Auxin response factor; Aux/IAA_ARF_dimerisation	-0.381395	0.136741	-1.29405	-0.713134	0.99997	0.74937	0.234144	0.375456
Hormone	Cs8g16940	Cs8g16940.1: Isovaleryl-CoA dehydrogenase, mitochondrial; Isovaleryl-CoA dehydrogenase 1, mitochondrial; Isovaleryl-CoA dehydrogenase 2, mitochondrial (Fragment); Acyl-CoA dehydrogenase; Acyl-CoA dehydrogenase, short-chain specific; Probable acyl-CoA dehydrogenase YngJ; Short-chain specific acyl-CoA dehydrogenase, mitochondrial; Short/branched chain specific acyl-CoA dehydrogenase, mitochondrial;…	-0.345821	-0.403077	-0.239096	-0.187197	0.99997	0.534135	0.895915	0.75425
Hormone	Cs8g17300	Cs8g17300.1: H+-or Na+-translocating f-type, v-type and A-type ATPase superfamily;Vacuolar proton translocating ATPase 100 kDa subunit; V-type proton ATPase 116 kDa subunit a isoform 1; Probable V-type proton ATPase 116 kDa subunit a; V-type proton ATPase subunit a; V-type proton ATPase subunit a, vacuolar isoform; V-type proton ATPase subunit a, Golgi isoform; V-type ATP synthase subunit I	-0.126627	0.125208	0.306264	0.422604	0.99997	0.853965	0.700258	0.0497219
Hormone	Cs8g17390	Cs8g17390.1: Floral homeotic protein APETALA2, putative, expressed;Ethylene-responsive transcription factor RAP2-7; Floral homeotic protein APETALA 2; AP2-like ethylene-responsive transcription factor TOE3; AP2-like ethylene-responsive transcription factor ANT; AP2-like ethylene-responsive transcription factor BBM; AP2-like ethylene-responsive transcription factor SMZ; AP2-like ethylene-responsiv…	-0.524172	-0.497498	0.105875	-0.335597	0.99115	0.581581	0.999896	0.794765
Hormone	Cs8g17490	Cs8g17490.1: Uncharacterized protein YKR070W; Uncharacterized CDP-alcohol phosphatidyltransferase class-I family protein C22A12.08c;HAD-superfamily subfamily IIA hydrolase, TIGR01456, CECR5 containing protein, expressed	-0.346965	-0.173555	0.00395933	-1.41868	0.99997	0.914919	0.999896	0.766237
Hormone	Cs8g17930	Cs8g17930.1: Auxin-regulated protein, putative, expressed --Cs8g17930.2: Auxin-regulated protein, putative, expressed	-0.274162	-0.442252	0.215237	0.475817	0.99997	0.671722	0.999896	0.826836
Hormone	Cs8g17980	Cs8g17980.1: Ethylene-responsive small GTP-binding protein;Ras-related protein RABE1c; GTP-binding protein yptV2; Ras-like GTP-binding protein RYL1 --Cs8g17980.2: Ethylene-responsive small GTP-binding protein;Ras-related protein RABE1c; GTP-binding protein yptV2; Ras-like GTP-binding protein RYL1 --Cs8g17980.3: Ras-related protein RABE1c; GTP-binding protein yptV2; Ras-like GTP-binding protein RY…	0.201164	-0.703725	-0.254492	2.37501	0.99997	0.63418	0.999896	0.000250814
Hormone	Cs8g18180	Cs8g18180.1: Glyoxalase/bleomycin resistance protein/dioxygenase superfamily protein 18 --Cs8g18180.2: Glyoxalase/bleomycin resistance protein/dioxygenase superfamily protein 18	-2.60078
Hormone	Cs8g18460	Cs8g18460.1: Predicted GTP-binding protein (ODN superfamily) (ISS);GTPase obg; GTPase obgE; Uncharacterized GTP-binding protein P8A3.11c, mitochondrial; GTP-binding protein 5 --Cs8g18460.2: Predicted GTP-binding protein (ODN superfamily) (ISS);GTPase obg; GTPase obgE; GTP-binding protein 5	-0.386715	-0.878813	-0.842244	-0.60179	0.967118	0.00507812	0.937117	0.768969
Hormone	Cs8g18700	Cs8g18700.1: Scarecrow-like protein 14; Chitin-inducible gibberellin-responsive protein 1; Scarecrow-like transcription factor PAT1; DELLA protein GAI1; DELLA protein GAI;GRAS family transcription factor containing protein, expressed	-0.0720488	-1.25553	-0.507232	-0.289398	0.99997	0.0849768	0.964325	0.494601
Hormone	Cs8g18710	Cs8g18710.1: Scarecrow-like protein 33; Chitin-inducible gibberellin-responsive protein 1; Scarecrow-like transcription factor PAT1; Protein SCARECROW; DELLA protein RGA2; DELLA protein GAI;GRAS family transcription factor containing protein, expressed	-1.93583	-2.11346	-0.788861	0.55515	0.06417	0.020603	0.803862	0.777665
Hormone	Cs8g18720	Cs8g18720.1: Scarecrow-like protein 14; Chitin-inducible gibberellin-responsive protein 1; Scarecrow-like transcription factor PAT1; DELLA protein RGL2; DELLA protein GAI;GRAS family transcription factor containing protein, expressed	0.164267	0.0235114	-0.133899	-0.0607155	0.99997	0.976539	0.999896	0.943863
Hormone	Cs8g20380	Cs8g20380.1: Gibberellin 2-beta-dioxygenase 8; Codeine O-demethylase; 1-aminocyclopropane-1-carboxylate oxidase homolog 10; Flavonol synthase/flavanone 3-hydroxylase;1-aminocyclopropane-1-carboxylic acid oxidase-like protein	-0.591365	-0.520715	0.195451	-0.346313	0.871169	0.292285	0.999896	0.75744
Hormone	Cs8g20570	Cs8g20570.1: Ethylene-overproduction protein 1; ETO1-like protein 2;Ethylene-overproduction protein 1, putative, expressed --Cs8g20570.2: Ethylene-overproduction protein 1; ETO1-like protein 2;Ethylene-overproduction protein 1, putative, expressed	0.458918	0.157461	-0.107298	0.474862	0.99997	0.838066	0.999896	0.360669
Hormone	Cs8g20620	Cs8g20620.1: Gamma interferon inducible lysosomal thiol reductase family protein, expressed;Gamma-interferon-inducible lysosomal thiol reductase; Gamma-interferon-inducible-lysosomal thiol reductase; GILT-like protein F37H8.5	-0.255136	-0.387713	-0.319714	-0.161679	0.99997	0.61703	0.967111	0.769388
Hormone	Cs8g20990	Cs8g20990.1: Major facilitator superfamily protein, expressed;Putative transporter ZK637.1; Synaptic vesicle 2-related protein; Putative transporter SVOPL; Putative niacin/nicotinamide transporter NaiP; Solute carrier family 22 member 2; D-xylose-proton symporter --Cs8g20990.2: Major facilitator superfamily protein, expressed;Putative transporter ZK637.1; Synaptic vesicle 2-related protein; Putat…	-0.297703	-0.128275	0.059631	-0.190211	0.99997	0.831621	0.999896	0.779158
Hormone	Cs9g01020	Cs9g01020.1: Auxin-responsive protein IAA31; Auxin-induced protein IAA4;Indole-3-acetic acid inducible 31 (Fragment)	1.37274	3.45557	0.568584
Hormone	Cs9g01190	Cs9g01190.1: 5'-nucleotidase domain-containing protein 4;HAD superfamily (Subfamily IG) hydrolase, 5'-nucleotidase, putative	0.249027	0.421049	-0.635531	0.0682396	0.99997	0.444004	0.84507	0.959007
Hormone	Cs9g01770	Cs9g01770.1: Gibberellin 2-beta-dioxygenase 2; Gibberellin 20 oxidase 2; Protein SRG1; 2'-deoxymugineic-acid 2'-dioxygenase; Naringenin,2-oxoglutarate 3-dioxygenase (Fragment); Naringenin,2-oxoglutarate 3-dioxygenase; Flavone synthase; Flavanone 3-dioxygenase; Thebaine 6-O-demethylase; Probable 2-oxoglutarate/Fe(II)-dependent dioxygenase; Mugineic-acid 3-dioxygenase; Codeine O-demethylase; 1-amin…	-2.05462	-0.975103	-2.30173	-2.72346		0.790828
Hormone	Cs9g02220	Cs9g02220.1: Phytochrome B; Phytochrome B1; Phytochrome D; Phytochrome E; Phytochrome C; Phytochrome A; Phytochrome type A; Phytochrome a; Phytochrome A type 3; Light-sensor Protein kinase; Phytochrome A type 5 (Fragment); Phytochrome-like protein cph1; Cyanobacterial phytochrome A;Phytochrome B1 (Fragment) --Cs9g02220.2: Phytochrome;Phytochrome B; Phytochrome B1; Phytochrome D; Phytochrome E; Ph…	-0.310099	-0.309074	-0.123736	-0.579051	0.99997	0.660882	0.999896	0.0742171
Hormone	Cs9g02810	Cs9g02810.1: Major allergen Pru ar 1; Major allergen Pru av 1; Major allergen Mal d 1; Pathogenesis-related protein STH-2; Major allergen Pyr c 1; Major pollen allergen Bet v 1-M/N; Major pollen allergen Aln g 1; Major pollen allergen Cor a 1 isoforms 5, 6, 11 and 16; Major pollen allergen Car b 1 isoforms 1A and 1B; Major pollen allergen Car b 1 isoform 2; Probable intracellular pathogenesis-rel…	1.09548
Hormone	Cs9g02820	Cs9g02820.1: Major allergen Pru ar 1; Major allergen Mal d 1; Major allergen Pyr c 1; Major allergen Pru av 1; Major pollen allergen Aln g 1; Major pollen allergen Cor a 1 isoforms 5, 6, 11 and 16; Major pollen allergen Bet v 1-M/N; Pathogenesis-related protein STH-2; Protein LlR18B; Major pollen allergen Car b 1 isoforms 1A and 1B; Major allergen Api g 2; Class-10 pathogenesis-related protein 1;…	-4.00281	-4.68785	2.08864		0.228316	0.0130832	0.912847
Hormone	Cs9g02900	Cs9g02900.1: 1-aminocyclopropane-1-carboxylate oxidase homolog 5; Naringenin,2-oxoglutarate 3-dioxygenase (Fragment); Deacetoxyvindoline 4-hydroxylase; Flavone synthase; Leucoanthocyanidin dioxygenase; Flavonol synthase/flavanone 3-hydroxylase; Naringenin,2-oxoglutarate 3-dioxygenase; Thebaine 6-O-demethylase; Flavanone 3-dioxygenase; Probable 2-oxoacid dependent dioxygenase; Flavonol synthase/fl…	-0.913895	-1.02422	-1.20073		0.99997	0.760822
Hormone	Cs9g02910	Cs9g02910.1: 1-aminocyclopropane-1-carboxylate oxidase homolog 5; Flavone synthase; Naringenin,2-oxoglutarate 3-dioxygenase (Fragment); Naringenin,2-oxoglutarate 3-dioxygenase; Leucoanthocyanidin dioxygenase; Flavonol synthase/flavanone 3-hydroxylase; Flavanone 3-dioxygenase; Deacetoxyvindoline 4-hydroxylase; Codeine O-demethylase; Thebaine 6-O-demethylase; Probable 2-oxoglutarate/Fe(II)-dependen…	-3.92823	7.90488	-0.142347	2.31452		0.00264027
Hormone	Cs9g02920	Cs9g02920.1: 1-aminocyclopropane-1-carboxylate oxidase homolog 5; Deacetoxyvindoline 4-hydroxylase; Naringenin,2-oxoglutarate 3-dioxygenase (Fragment); Flavone synthase; Leucoanthocyanidin dioxygenase; Flavonol synthase/flavanone 3-hydroxylase; Naringenin,2-oxoglutarate 3-dioxygenase; Thebaine 6-O-demethylase; Flavanone 3-dioxygenase; Probable 2-oxoacid dependent dioxygenase; Flavonol synthase/fl…	0.503156	0.635054	-0.625931	-2.13704	0.99997	0.800713	0.999896	0.515797
Hormone	Cs9g02930	Cs9g02930.1: 1-aminocyclopropane-1-carboxylate oxidase homolog 11; Deacetoxyvindoline 4-hydroxylase; Flavone synthase; Thebaine 6-O-demethylase; Probable 2-oxoglutarate/Fe(II)-dependent dioxygenase; Leucoanthocyanidin dioxygenase; Codeine O-demethylase; Flavonol synthase/flavanone 3-hydroxylase; 2'-deoxymugineic-acid 2'-dioxygenase; Naringenin,2-oxoglutarate 3-dioxygenase (Fragment); Naringenin,2…	-0.0767359	-2.24109	-1.54654	-0.0374983	0.99997	0.163099	0.748743	0.991335
Hormone	Cs9g03110	Cs9g03110.1: Ethylene-responsive transcription factor RAP2-11; Ethylene-responsive transcription factor LEP; Dehydration-responsive element-binding protein 1C; Pathogenesis-related genes transcriptional activator PTI6; Ethylene-responsive transcription factor SHINE 3;Putative uncharacterized protein Sb02g006023 (Fragment)	1.44273	2.21026	-0.435367	1.56616	0.99997	0.358027
Hormone	Cs9g03290	Cs9g03290.1: Pumilio homolog 12; Putative pumilio homolog 7, chloroplastic; Putative pumilio homolog 10; Pumilio domain-containing protein C6G9.14; Pumilio homology domain family member 4; Pumilio homolog 6, chloroplastic; Maternal protein pumilio; mRNA-binding protein puf3; Suppressor protein MPT5;Translational repressor Pumilio/PUF3 and related RNA-binding proteins (Puf superfamily) (ISS) --Cs9…	-1.40987	0.994625	1.76343	-3.56258		0.498945	0.991809
Hormone	Cs9g03520	Cs9g03520.1: Putative S-adenosyl-L-methionine:salicylic acid carboxyl methyltransferase; 41514-39166;Indole-3-acetate O-methyltransferase 1; Caffeine synthase 1; Probable caffeine synthase 2; Probable S-adenosylmethionine-dependent methyltransferase At5g38780; Salicylate O-methyltransferase; Benzoate carboxyl methyltransferase; 7-methylxanthosine synthase 1; 3,7-dimethylxanthine N-methyltransfera…	0.659336	0.577182	-0.775572	0.842137	0.99997	0.768441	0.999896	0.754288
Hormone	Cs9g03570	Cs9g03570.1: Stress and pathogenesis-related protein;Major allergen Pru ar 1; Major allergen Pru av 1; Pathogenesis-related protein STH-2; Major allergen Mal d 1; Major pollen allergen Bet v 1-C; Major pollen allergen Aln g 1; Major allergen Pyr c 1; Major pollen allergen Cor a 1 isoforms 5, 6, 11 and 16; Major pollen allergen Car b 1 isoform 2; Major pollen allergen Car b 1 isoforms 1A and 1B; P…	0.120228	1.21406	1.58747	0.0330831	0.99997	0.573992	0.996556
Hormone	Cs9g03580	Cs9g03580.1: Major allergen Pru ar 1; Pathogenesis-related protein STH-2; Major allergen Pru av 1; Major pollen allergen Bet v 1-A; Major allergen Mal d 1; Major allergen Pyr c 1; Major pollen allergen Cor a 1 isoforms 5, 6, 11 and 16; Major pollen allergen Car b 1 isoform 2; Major pollen allergen Aln g 1; Class-10 pathogenesis-related protein 1; Probable intracellular pathogenesis-related protei…	-0.576177	7.15406	4.27615	-1.27937		3.40199e-05		0.770363
Hormone	Cs9g03600	Cs9g03600.1: Major allergen Pru ar 1; Major allergen Pru av 1; Major allergen Mal d 1; Major pollen allergen Bet v 1-K; Major allergen Pyr c 1; Major pollen allergen Aln g 1; Class-10 pathogenesis-related protein 1; Major pollen allergen Car b 1 isoform 2; Pathogenesis-related protein 1; ABA-responsive protein ABR18; Stress-induced protein SAM22; Major pollen allergen Cor a 1 isoforms 5, 6, 11 an…				3.88425
Hormone	Cs9g03610	Cs9g03610.1: Stress and pathogenesis-related protein;Major allergen Pru av 1; Major allergen Pru ar 1; Major allergen Mal d 1; Major pollen allergen Car b 1 isoform 2; Major pollen allergen Bet v 1-J; Major allergen Pyr c 1; Major pollen allergen Aln g 1; ABA-responsive protein ABR18; Class-10 pathogenesis-related protein 1; Major pollen allergen Car b 1 isoforms 1A and 1B; Major pollen allergen …	0.557057	-1.98095	1.41283	-0.457821	0.99997	0.223947		0.723555
Hormone	Cs9g03630	Cs9g03630.1: Major allergen Pru ar 1; Major allergen Pru av 1; Major allergen Mal d 1; Major allergen Pyr c 1; Major pollen allergen Bet v 1-D/H; Class-10 pathogenesis-related protein 1; Major pollen allergen Aln g 1; Major pollen allergen Car b 1 isoform 2; Major pollen allergen Cor a 1 isoforms 5, 6, 11 and 16; ABA-responsive protein ABR18; Major pollen allergen Car b 1 isoforms 1A and 1B; Dise…	0.763214	-1.47224	-0.426659	0.758399	0.99997		0.999896	0.233244
Hormone	Cs9g03660	Cs9g03660.1: Major allergen Pru ar 1; Major allergen Pru av 1; Pathogenesis-related protein STH-21; Major allergen Mal d 1; Major allergen Pyr c 1; Major pollen allergen Bet v 1-D/H; Major pollen allergen Aln g 1; Class-10 pathogenesis-related protein 1; Major pollen allergen Car b 1 isoform 2; Root allergen protein; Probable intracellular pathogenesis-related protein T1; Major pollen allergen Co…	-0.421931	-1.8431	-0.0263406	0.0968577	0.99997	0.00326272	0.999896	0.968597
Hormone	Cs9g03670	Cs9g03670.1: Major pollen allergen Bet v 1-D/H; Major allergen Pru ar 1; Pathogenesis-related protein 2; Major pollen allergen Aln g 1; Class-10 pathogenesis-related protein 1; Major allergen Pru av 1; Major pollen allergen Cor a 1 isoforms 5, 6, 11 and 16; Major pollen allergen Car b 1 isoform 2; Ribonuclease 1; Major allergen Mal d 1; Pathogenesis-related protein B; Pathogenesis-related protein…	0.0629814	-2.33096	-0.761522	0.215727	0.99997	0.347539	0.999896
Hormone	Cs9g03820	Cs9g03820.1: Putative ethylene responsive element binding protein 2;Ethylene-responsive transcription factor RAP2-3; Dehydration-responsive element-binding protein 3; Pathogenesis-related genes transcriptional activator PTI6	-0.702109	-1.91601	-0.372026	0.281183	0.984543	0.0232807	0.999896	0.896918
Hormone	Cs9g04050	Cs9g04050.1: Alpha/beta-hydrolase domain-containing protein;Epoxide hydrolase 2; AB hydrolase superfamily protein yfhM; Soluble epoxide hydrolase; Haloalkane dehalogenase; Non-haem bromoperoxidase BPO-A2; Non-heme chloroperoxidase	-0.477857	-0.103611	0.423773	-0.70427	0.99997	0.909299	0.999896	0.53835
Hormone	Cs9g04070	Cs9g04070.1: Epoxide hydrolase 2; AB hydrolase superfamily protein yfhM; Soluble epoxide hydrolase; Haloalkane dehalogenase; Probable oxidoreductase ephD;Putative uncharacterized protein (Fragment)	-3.42584	3.31224	-0.874088			0.494529
Hormone	Cs9g04080	Cs9g04080.1: Putative uncharacterized protein (Fragment);Epoxide hydrolase 2; Soluble epoxide hydrolase; Fluoroacetate dehalogenase; Haloalkane dehalogenase; Probable oxidoreductase ephD; Abhydrolase domain-containing protein 8; Non-haem bromoperoxidase BPO-A2; Arylesterase; Non-heme chloroperoxidase --Cs9g04080.2: Putative uncharacterized protein (Fragment);Epoxide hydrolase 2; AB hydrolase supe…	0.605949	2.63452	0.337443	1.12472	0.99997	0.0489136	0.999896
Hormone	Cs9g04630	Cs9g04630.1: Protein SRG1; Codeine O-demethylase; Probable 2-oxoglutarate/Fe(II)-dependent dioxygenase; Thebaine 6-O-demethylase; S-norcoclaurine synthase 1; Flavonol synthase/flavanone 3-hydroxylase; Hyoscyamine 6-dioxygenase; Leucoanthocyanidin dioxygenase; 1-aminocyclopropane-1-carboxylate oxidase 5; Naringenin,2-oxoglutarate 3-dioxygenase (Fragment); Flavonol synthase/flavanone 3-hydroxylase …	-0.890002	-0.999263	0.151894	0.507831	0.99997	0.461523	0.999896	0.560098
Hormone	Cs9g05330	Cs9g05330.1: Stress and pathogenesis-related protein;Major allergen Pru ar 1; Major allergen Pru av 1; Major allergen Mal d 1; Major allergen Pyr c 1; Major pollen allergen Bet v 1-M/N; Major pollen allergen Aln g 1; Major pollen allergen Cor a 1 isoforms 5, 6, 11 and 16; Probable intracellular pathogenesis-related protein T1; Pathogenesis-related protein STH-21; Root allergen protein; Major poll…	1.01296	0.819702	0.754411			0.854619
Hormone	Cs9g05690	Cs9g05690.1: Similarity to ABA induced plasma membrane protein	0.282678	1.1087	1.26763	0.920454	0.99997	0.0589853	0.993613	0.773802
Hormone	Cs9g05760	Cs9g05760.1: Endo-1,3;1,4-beta-D-glucanase; Carboxymethylenebutenolidase homolog; Protein AIM2; Putative uncharacterized protein yghX;Putative dienelactone hydrolase family protein --Cs9g05760.2: Putative dienelactone hydrolase family protein;Endo-1,3;1,4-beta-D-glucanase; Protein AIM2; Carboxymethylenebutenolidase homolog	0.489675	0.907398	0.303346	0.632734	0.827646	0.0830399	0.999896	0.0522351
Hormone	Cs9g05770	Cs9g05770.1: Putative dienelactone hydrolase family protein;Endo-1,3;1,4-beta-D-glucanase; Carboxymethylenebutenolidase homolog; Uncharacterized AIM2 family protein C30D10.14	-4.50303	3.31475		-0.330149		0.294948
Hormone	Cs9g05790	Cs9g05790.1: Putative dienelactone hydrolase family protein;Carboxymethylenebutenolidase homolog; Endo-1,3;1,4-beta-D-glucanase	-1.40199
Hormone	Cs9g05800	Cs9g05800.1: Endo-1,3;1,4-beta-D-glucanase; Carboxymethylenebutenolidase homolog;Putative dienelactone hydrolase family protein	-0.495702	0.218292	3.09738	-0.0750995	0.99997	0.9176	0.506789	0.990391
Hormone	Cs9g05850	Cs9g05850.1: Putative dienelactone hydrolase family protein;Endo-1,3;1,4-beta-D-glucanase; Carboxymethylenebutenolidase homolog; Protein AIM2	0.390798	0.925822	2.10679	0.411011	0.99997	0.791337	0.999896
Hormone	Cs9g05910	Cs9g05910.1: Putative dienelactone hydrolase family protein;Endo-1,3;1,4-beta-D-glucanase --Cs9g05910.2: Putative dienelactone hydrolase family protein;Endo-1,3;1,4-beta-D-glucanase; Protein AIM2; Carboxymethylenebutenolidase homolog --Cs9g05910.3: Putative dienelactone hydrolase family protein;Endo-1,3;1,4-beta-D-glucanase	1.16778	-1.45443	0.144251	0.609686	0.884927	0.356154	0.999896	0.688228
Hormone	Cs9g05920	Cs9g05920.1: Endo-1,3;1,4-beta-D-glucanase; Carboxymethylenebutenolidase homolog;Putative dienelactone hydrolase family protein --Cs9g05920.2: Endo-1,3;1,4-beta-D-glucanase; Carboxymethylenebutenolidase homolog;Putative dienelactone hydrolase family protein --Cs9g05920.3: Endo-1,3;1,4-beta-D-glucanase; Carboxymethylenebutenolidase homolog; Protein AIM2; Uncharacterized AIM2 family protein C30D10.…	-0.481938	-0.732877	0.250574	0.194481	0.99997	0.182769	0.572382	0.847912
Hormone	Cs9g06450	Cs9g06450.1: Probable carboxylesterase 2; Carboxylesterase 1; Gibberellin receptor GID1A; Arylacetamide deacetylase-like 2;Putative uncharacterized protein Sb10g007228	-0.336484	-2.43967	0.411351	1.09848	0.99997	0.0113637	0.999896	0.416677
Hormone	Cs9g06490	Cs9g06490.1: Putative uncharacterized protein Sb02g026816;Probable carboxylesterase 12; Gibberellin receptor GID1A; Carboxylesterase 1; Arylacetamide deacetylase; Lipase 2; Hormone-sensitive lipase	0.374151	1.2587	0.568584
Hormone	Cs9g07690	Cs9g07690.1: Auxin-induced protein PCNT115, putative, expressed;Auxin-induced protein PCNT115; IN2-2 protein; Aldo-keto reductase yakc [NADP+]; Pyridoxal reductase; Uncharacterized oxidoreductase YdjG; Protein IolS; Uncharacterized oxidoreductase YccK; Probable pyridoxal reductase 2; General stress protein 69; Uncharacterized oxidoreductase YajO; Putative aryl-alcohol dehydrogenase C977.14c; Unch…	-0.234387	1.10758	0.113906	-0.143691	0.99997	0.0826968	0.999896	0.905272
Hormone	Cs9g08100	Cs9g08100.1: Auxin-induced protein 22B; Auxin-responsive protein IAA4;Indole-3-acetic acid inducible 3 (Fragment) --Cs9g08100.2: Auxin-induced protein 22B; Auxin-responsive protein IAA4;Indole-3-acetic acid inducible 3 (Fragment)	0.137388	0.933617	0.8203	-0.120495	0.99997	0.0325302	0.775409	0.927306
Hormone	Cs9g08110	Cs9g08110.1: Indole-3-acetic acid 14 transcription factor like;Auxin-responsive protein IAA14; Auxin-induced protein AUX28 --Cs9g08110.2: Indole-3-acetic acid 14 transcription factor like;Auxin-responsive protein IAA14; Auxin-induced protein AUX28	0.458824	2.00446	0.204007	1.29718	0.961048	0.00248212	0.999896	0.219723
Hormone	Cs9g08660	Cs9g08660.1: Glu S.griseus protease inhibitor; Inhibitor of trypsin and hageman factor; Proteinase inhibitor; Wound-induced proteinase inhibitor 1; Protease inhibitor HPI; Chymotrypsin inhibitor I, A, B and C subunits; Subtilisin inhibitor 1; Proteinase inhibitor I-B; Ethylene-responsive proteinase inhibitor 1; Trypsin/subtilisin inhibitor; Proteinase inhibitor I-A; Trypsin inhibitor; Subtilisin …	-6.21092	0.117153	2.14922	-3.63444		0.983229
Hormone	Cs9g08670	Cs9g08670.1: Glu S.griseus protease inhibitor; Inhibitor of trypsin and hageman factor; Proteinase inhibitor; Protease inhibitor HPI; Trypsin inhibitor; Wound-induced proteinase inhibitor 1; Chymotrypsin inhibitor I, A, B and C subunits; Subtilisin inhibitor 1; Proteinase inhibitor I-B; Ethylene-responsive proteinase inhibitor 1; Proteinase inhibitor I-A;Serine protease inhibitor, potato inhibito…	0.210951	1.39671	0.568584	0.391188
Hormone	Cs9g08850	Cs9g08850.1: Putative uncharacterized protein Sb06g001740;Ethylene receptor 2; Protein EIN4; Ethylene response sensor 2; Histidine kinase 2; Hybrid signal transduction histidine kinase J; Hybrid signal transduction protein dokA; Hybrid signal transduction histidine kinase E; Hybrid signal transduction histidine kinase L; Sensor protein gacS; Hybrid signal transduction histidine kinase A	-0.398507	-0.364865	-1.3435	1.16717	0.99997	0.691408	0.834766	0.427901
Hormone	Cs9g09000	Cs9g09000.1: 1-aminocyclopropane-1-carboxylate oxidase homolog 1; Deacetoxyvindoline 4-hydroxylase; Probable 2-oxoacid dependent dioxygenase; 2'-deoxymugineic-acid 2'-dioxygenase; Flavonol synthase/flavanone 3-hydroxylase; Naringenin,2-oxoglutarate 3-dioxygenase (Fragment); Flavone synthase; Naringenin,2-oxoglutarate 3-dioxygenase; 1-aminocyclopropane-1-carboxylate oxidase 5; Flavanone 3-dioxygen…	0.286386	2.01758	-0.747525	2.5246	0.99997
Hormone	Cs9g09010	Cs9g09010.1: 2-oxoglutarate (2OG) and Fe(II)-dependent oxygenase-like protein;1-aminocyclopropane-1-carboxylate oxidase homolog 1; Deacetoxyvindoline 4-hydroxylase; Probable 2-oxoacid dependent dioxygenase; Flavanone 3-dioxygenase; Naringenin,2-oxoglutarate 3-dioxygenase; Naringenin,2-oxoglutarate 3-dioxygenase (Fragment); Flavone synthase; 1-aminocyclopropane-1-carboxylate oxidase 4; Flavonol sy…	-0.325263	1.84347	1.71011	0.0207421	0.99997	0.0999149	0.964325
Hormone	Cs9g09030	Cs9g09030.1: 2-oxoglutarate (2OG) and Fe(II)-dependent oxygenase-like protein;1-aminocyclopropane-1-carboxylate oxidase homolog 1; Deacetoxyvindoline 4-hydroxylase; Probable 2-oxoacid dependent dioxygenase; 2'-deoxymugineic-acid 2'-dioxygenase; Protein SRG1; Flavonol synthase/flavanone 3-hydroxylase; Probable 2-oxoglutarate/Fe(II)-dependent dioxygenase; Leucoanthocyanidin dioxygenase; Hyoscyamine…	-0.269273	-0.0718169	0.411943	-0.59768	0.99997	0.965021	0.999896	0.678831
Hormone	Cs9g09050	Cs9g09050.1: 2-oxoglutarate (2OG) and Fe(II)-dependent oxygenase-like protein;1-aminocyclopropane-1-carboxylate oxidase homolog 1; Deacetoxyvindoline 4-hydroxylase; Probable 2-oxoacid dependent dioxygenase; Flavonol synthase/flavanone 3-hydroxylase; Leucoanthocyanidin dioxygenase; Protein SRG1; Naringenin,2-oxoglutarate 3-dioxygenase; Naringenin,2-oxoglutarate 3-dioxygenase (Fragment); Probable 2…	0.229029	1.02435	0.311873	1.19949	0.99997	0.204739	0.999896	0.780632
Hormone	Cs9g09070	Cs9g09070.1: 1-aminocyclopropane-1-carboxylate oxidase homolog 1; Deacetoxyvindoline 4-hydroxylase; Probable 2-oxoacid dependent dioxygenase; Flavonol synthase/flavanone 3-hydroxylase; Leucoanthocyanidin dioxygenase; Naringenin,2-oxoglutarate 3-dioxygenase; Probable 2-oxoglutarate/Fe(II)-dependent dioxygenase; Flavone synthase; Naringenin,2-oxoglutarate 3-dioxygenase (Fragment); Flavanone 3-dioxy…	-0.260701	2.04859	0.971253	-0.135807	0.99997	0.0107209	0.88765	0.960057
Hormone	Cs9g09080	Cs9g09080.1: 1-aminocyclopropane-1-carboxylate oxidase homolog 1; Deacetoxyvindoline 4-hydroxylase; Probable 2-oxoacid dependent dioxygenase; Probable 2-oxoglutarate/Fe(II)-dependent dioxygenase; Naringenin,2-oxoglutarate 3-dioxygenase; Leucoanthocyanidin dioxygenase; Thebaine 6-O-demethylase; Flavanone 3-dioxygenase; Naringenin,2-oxoglutarate 3-dioxygenase (Fragment); Codeine O-demethylase; Flav…	-1.30391	-2.50423	0.0493375	-0.085535	0.932003	0.0393305	0.999896	0.981517
Hormone	Cs9g09120	Cs9g09120.1: Auxin-responsive protein IAA13; Auxin-induced protein AUX28;Indole-3-acetic acid inducible 11 (Fragment) --Cs9g09120.2: Auxin-responsive protein IAA13; Auxin-induced protein AUX28;Indole-3-acetic acid inducible 11 (Fragment)	-0.136537	0.444477	-0.211772	0.323577	0.99997	0.284081	0.999896	0.780778
Hormone	Cs9g09290	Cs9g09290.1: 2-oxoglutarate (2OG) and Fe(II)-dependent oxygenase-like protein;Protein SRG1; Thebaine 6-O-demethylase; Codeine O-demethylase; Probable 2-oxoglutarate/Fe(II)-dependent dioxygenase; S-norcoclaurine synthase 1; Leucoanthocyanidin dioxygenase; Flavonol synthase/flavanone 3-hydroxylase; 1-aminocyclopropane-1-carboxylate oxidase 2; Flavone synthase; 1-aminocyclopropane-1-carboxylate oxid…	-2.12387	-2.68255	1.85537	-0.900709	0.99997	0.0681685	0.996556
Hormone	Cs9g09750	Cs9g09750.1: 2-oxoglutarate (2OG) and Fe(II)-dependent oxygenase-like protein;Protein SRG1; Thebaine 6-O-demethylase; Codeine O-demethylase; Probable 2-oxoglutarate/Fe(II)-dependent dioxygenase; S-norcoclaurine synthase 1; Naringenin,2-oxoglutarate 3-dioxygenase; Flavone synthase; Flavanone 3-dioxygenase; Naringenin,2-oxoglutarate 3-dioxygenase (Fragment); 1-aminocyclopropane-1-carboxylate oxidas…	-0.0490146	-1.22305	-0.53517	-0.0343288	0.99997	0.0529796	0.999896	0.992448
Hormone	Cs9g10650	Cs9g10650.1: Ethylene-responsive transcription factor 1B; Pathogenesis-related genes transcriptional activator PTI5; Ethylene-responsive transcription factor TINY;Ethylene-responsive transcription factor 1B, putative (Fragment)	-1.33141	-2.53792	-0.598541	-0.154899	0.99997	0.0689505	0.999896	0.960057
Hormone	Cs9g10680	Cs9g10680.1: Ethylene-responsive transcription factor ERF098; Pathogenesis-related genes transcriptional activator PTI5; Dehydration-responsive element-binding protein 2A;Putative ethylene-responsive element binding protein	0.66309
Hormone	Cs9g10730	Cs9g10730.1: Integral membrane protein DUF6 containing protein, expressed;Auxin-induced protein 5NG4 --Cs9g10730.2: Integral membrane protein DUF6 containing protein, expressed;Auxin-induced protein 5NG4	0.0459271	-1.28924	-0.680964	-0.147908	0.99997		0.895915	0.922599
Hormone	Cs9g11110	Cs9g11110.1: Eyespot assembly protein, ABC1 kinase family;Uncharacterized protein sll0005; Uncharacterized aarF domain-containing protein kinase At1g79600, chloroplastic; Probable ubiquinone biosynthesis protein UbiB --Cs9g11110.2: Eyespot assembly protein, ABC1 kinase family;Uncharacterized protein sll0005; Uncharacterized aarF domain-containing protein kinase At1g79600, chloroplastic; Probable …	-0.104665	0.253323	-0.201196	-0.0934917	0.99997	0.556029	0.999896	0.957491
Hormone	Cs9g13610	Cs9g13610.1: Ethylene responsive element binding factor, putative;Ethylene-responsive transcription factor ERF105; Pathogenesis-related genes transcriptional activator PTI5	-2.6507	-1.69642	-1.8744	-1.10926	0.404464	0.163972	0.14183	0.410381
Hormone	Cs9g13620	Cs9g13620.1: Ethylene responsive element binding factor, putative;Ethylene-responsive transcription factor 5; Pathogenesis-related genes transcriptional activator PTI5	-2.74339	-3.06317	-2.34889	-1.24708	0.51838	0.00843199	0.0498729	0.404881
Hormone	Cs9g13630	Cs9g13630.1: Ethylene-responsive transcription factor 2; Pathogenesis-related genes transcriptional activator PTI5;Ethylene response element binding protein 1 (Fragment)	1.2244	0.0160373	0.779064	0.855171	0.99997		0.786082	0.558914
Hormone	Cs9g13740	Cs9g13740.1: 2-oxoglutarate (2OG) and Fe(II)-dependent oxygenase-like protein;Hyoscyamine 6-dioxygenase; Protein SRG1; Naringenin,2-oxoglutarate 3-dioxygenase; Gibberellin 20 oxidase 1-B; 2'-deoxymugineic-acid 2'-dioxygenase; Naringenin,2-oxoglutarate 3-dioxygenase (Fragment); Flavonol synthase/flavanone 3-hydroxylase; Mugineic-acid 3-dioxygenase; 1-aminocyclopropane-1-carboxylate oxidase 5; Flav…				2.37694
Hormone	Cs9g13920	Cs9g13920.1: Ras-related protein RABA4d; GTP-binding protein ypt3;Ras GTPase; Sigma-54 factor, interaction region	-0.183394	-0.190368	0.154113	-0.399087	0.99997	0.796054	0.999896	0.518739
Hormone	Cs9g14480	Cs9g14480.1: Naringenin,2-oxoglutarate 3-dioxygenase; Flavanone 3-dioxygenase; Hyoscyamine 6-dioxygenase; Naringenin,2-oxoglutarate 3-dioxygenase (Fragment); Flavonol synthase/flavanone 3-hydroxylase; Flavone synthase; 2'-deoxymugineic-acid 2'-dioxygenase; Gibberellin 20 oxidase 1; 1-aminocyclopropane-1-carboxylate oxidase 5; Protein SRG1; Mugineic-acid 3-dioxygenase; 1-aminocyclopropane-1-carbox…	-1.32929	0.0228085	4.70752	-0.838397		0.990209	0.546424	0.805156
Hormone	Cs9g14500	Cs9g14500.1: 2'-deoxymugineic-acid 2'-dioxygenase; Naringenin,2-oxoglutarate 3-dioxygenase; Flavanone 3-dioxygenase; Hyoscyamine 6-dioxygenase; Flavone synthase; S-norcoclaurine synthase 1; 1-aminocyclopropane-1-carboxylate oxidase homolog 1; 1-aminocyclopropane-1-carboxylate oxidase; Gibberellin 20 oxidase 1; Deacetoxyvindoline 4-hydroxylase; Gibberellin 2-beta-dioxygenase 1;Oxidoreductase, 2OG-…	-0.347403	-0.230845	4.6066	1.16424		0.936589	0.927064	0.792544
Hormone	Cs9g14530	Cs9g14530.1: 2'-deoxymugineic-acid 2'-dioxygenase; Hyoscyamine 6-dioxygenase; 1-aminocyclopropane-1-carboxylate oxidase homolog 1; 1-aminocyclopropane-1-carboxylate oxidase; Gibberellin 3-beta-dioxygenase 1; Gibberellin 20 oxidase 1; Mugineic-acid 3-dioxygenase;Oxidoreductase, 2OG-Fe oxygenase family protein, expressed	-1.39647	-2.05762		0.126121
Hormone	Cs9g14660	Cs9g14660.1: Putative glycerol-3-phosphate transporter 1; Sugar phosphate exchanger 2; Glycerol-3-phosphate transporter; Thiamine pathway transporter THI73;Permease of the major facilitator superfamily (ISS)	-0.36314	0.121706	0.868052	-0.480579	0.925526	0.89216	0.999896	0.70329
Hormone	Cs9g14850	Cs9g14850.1: Transcription factor bHLH91; Transcription factor FER-LIKE IRON DEFICIENCY-INDUCED TRANSCRIPTION FACTOR; Transcription factor ABORTED MICROSPORES; Transcription factor SPEECHLESS; Transcription factor ABA-INDUCIBLE bHLH-TYPE;Helix-loop-helix DNA-binding domain containing protein	-1.06728	1.49822	1.01245	-1.60475	0.99997	0.313296
Hormone	Cs9g15070	Cs9g15070.1: Dehydration-responsive element-binding protein 1B;Ethylene-responsive transcription factor ERF034; Dehydration-responsive element-binding protein 3; Ethylene-responsive transcription factor TINY	-1.39629	5.48956				0.232191
Hormone	Cs9g15430	Cs9g15430.1: Inhibitor of trypsin and hageman factor; Proteinase inhibitor; Protease inhibitor HPI; Glu S.griseus protease inhibitor; Wound-induced proteinase inhibitor 1; Chymotrypsin inhibitor I, A, B and C subunits; Trypsin/subtilisin inhibitor; Subtilisin-chymotrypsin inhibitor-2A; Trypsin inhibitor 1; Proteinase inhibitor I-B; Ethylene-responsive proteinase inhibitor 1; Subtilisin-chymotryps…	-0.504614	-1.44328	2.4946	-0.936803	0.99997	0.35784	0.30557	0.833634
Hormone	Cs9g16450	Cs9g16450.1: Putative uncharacterized protein Sb01g040930;Carboxylesterase 1; Probable carboxylesterase 120; Gibberellin receptor GID1C; Hormone-sensitive lipase; Lipase 2; AB hydrolase superfamily protein B1A11.02	0.359674	2.69476	1.95479	-1.1742		0.0652982	0.963765	0.819808
Hormone	Cs9g16460	Cs9g16460.1: Putative uncharacterized protein Sb07g025010;Carboxylesterase 1; Probable carboxylesterase 120; Gibberellin receptor GID1C; Neutral cholesterol ester hydrolase 1; Arylacetamide deacetylase-like 2; Arylacetamide deacetylase; Hormone-sensitive lipase; Lipase 2; Putative sterigmatocystin biosynthesis lipase/esterase stcI; AB hydrolase superfamily protein C1039.03	1.29267	1.46011	0.404125	-0.330149		0.613834
Hormone	Cs9g16470	Cs9g16470.1: Putative uncharacterized protein Sb02g003600;Carboxylesterase 1; Probable carboxylesterase 120; Gibberellin receptor GID1C; Arylacetamide deacetylase	-0.630325	-0.907613	0.167517	0.613549	0.99997	0.310306	0.999896	0.886751
Hormone	Cs9g16480	Cs9g16480.1: Putative uncharacterized protein Sb02g003600;Carboxylesterase 1; Probable carboxylesterase 120; Gibberellin receptor GID1C; Arylacetamide deacetylase; Lipase 2; Hormone-sensitive lipase; Neutral cholesterol ester hydrolase 1; Putative sterigmatocystin biosynthesis lipase/esterase stcI; Esterase; AB hydrolase superfamily protein C1039.03	-0.539054	-0.445303	0.31802	-0.0153502	0.99997	0.46684	0.999896	0.989023
Hormone	Cs9g16490	Cs9g16490.1: Putative uncharacterized protein Sb07g025010;Carboxylesterase 1; Probable carboxylesterase 120; Gibberellin receptor GID1C; Arylacetamide deacetylase; Arylacetamide deacetylase-like 2; Neutral cholesterol ester hydrolase 1; Lipase 2; Monoterpene epsilon-lactone hydrolase	-0.640293	-0.701199	0.142825	-1.31397	0.99997	0.775423	0.999896
Hormone	Cs9g16500	Cs9g16500.1: Putative uncharacterized protein Sb07g025010;Probable carboxylesterase 120; Carboxylesterase 1; Gibberellin receptor GID1C; Arylacetamide deacetylase-like 2; Arylacetamide deacetylase; Neutral cholesterol ester hydrolase 1	-0.432366	-0.102483	0.305235	0.345203	0.99997	0.871014	0.991809	0.865617
Hormone	Cs9g16510	Cs9g16510.1: Putative uncharacterized protein Sb01g040930;Carboxylesterase 1; Probable carboxylesterase 120; Gibberellin receptor GID1C; Hormone-sensitive lipase; Arylacetamide deacetylase-like 2; Arylacetamide deacetylase; Neutral cholesterol ester hydrolase 1; Lipase 2; AB hydrolase superfamily protein C1039.03; Monoterpene epsilon-lactone hydrolase	-2.89271	3.42355	-1.29747	-1.52263	0.65915	0.294602	0.999896	0.786327
Hormone	Cs9g16520	Cs9g16520.1: Gibberellin 20 oxidase 1; Codeine O-demethylase; Probable 2-oxoglutarate/Fe(II)-dependent dioxygenase; Naringenin,2-oxoglutarate 3-dioxygenase (Fragment); Naringenin,2-oxoglutarate 3-dioxygenase; Flavonol synthase/flavanone 3-hydroxylase; Flavanone 3-dioxygenase; Thebaine 6-O-demethylase; Gibberellin 3-beta-dioxygenase 2-3; Flavone synthase; Protein SRG1; Leucoanthocyanidin dioxygena…	1.80923	2.38158	-0.643301	-0.454289	0.498056	0.0080597	0.837119	0.676703
Hormone	Cs9g16810	Cs9g16810.1: Dehydration-responsive element-binding protein 1C; Ethylene-responsive transcription factor ERF038; Ethylene-responsive transcription factor TINY; Dehydration-responsive element-binding protein 1 (Fragment);Dehydration-responsive element-binding protein 1A, putative	-4.60746	-5.9047	-4.32003	-1.59572		9.01139e-05	6.26052e-06	0.42016
Hormone	Cs9g16820	Cs9g16820.1: Ethylene-responsive transcription factor ERF026; Dehydration-responsive element-binding protein 1B; Ethylene-responsive transcription factor TINY; Pathogenesis-related genes transcriptional activator PTI6;Dehydration-responsive element-binding protein 1A, putative	-3.38469	-4.85722	-2.47496	-1.31512	0.668024	0.0337172	0.818531
Hormone	Cs9g18480	Cs9g18480.1: WRKY69-superfamily of TFs having WRKY and zinc finger domains;Probable WRKY transcription factor 41; WRKY transcription factor 55; Protein WRKY1 --Cs9g18480.2: WRKY69-superfamily of TFs having WRKY and zinc finger domains;Probable WRKY transcription factor 41; WRKY transcription factor 55; Protein WRKY1	0.332701	-2.50555	0.406994	-0.33582	0.99997	0.458209	0.999896	0.944044
Hormone	Cs9g18590	Cs9g18590.1: Ethylene-responsive transcription factor CRF4; Pathogenesis-related genes transcriptional activator PTI6; Dehydration-responsive element-binding protein 2F;Ethylene-responsive element binding factor-like protein	-0.621617	-1.16628	0.559008	-0.238175	0.99997	0.0524623	0.968142	0.808388
Hormone	Cs9g19070	Cs9g19070.1: WRKY39v2-superfamily of TFs having WRKY and zinc finger domains;Probable WRKY transcription factor 27; WRKY transcription factor 22; Protein WRKY1	-0.462676	-0.969066	-0.874545	0.445477	0.99997	0.65799	0.943304	0.891344
Hormone	Cs9g19090	Cs9g19090.1: Probable S-adenosylmethionine-dependent methyltransferase At5g37990; Probable caffeine synthase 2; Caffeine synthase 1; Salicylate O-methyltransferase; Indole-3-acetate O-methyltransferase 1; Benzoate carboxyl methyltransferase; Jasmonate O-methyltransferase;Putative S-adenosyl-L-methionine:salicylic acid carboxyl methyltransferase; 41514-39166	0.222186	0.28526	-0.406416	-0.049488	0.99997	0.437187	0.911479	0.940469
Hormone	Cs9g19410	Cs9g19410.1: Scarecrow-like protein 8; Scarecrow-like transcription factor PAT1; Chitin-inducible gibberellin-responsive protein 2; DELLA protein RGL2; DELLA protein GAI; DELLA protein GAIP-B; Protein SCARECROW 1;Chitin-inducible gibberellin-responsive protein, putative	0.920573	0.773769	-0.447656	-0.507813	0.418691	0.180103	0.582171	0.299941
Hormone	orange1.1t00028	orange1.1t00028.1: Eukaryotic peptide chain release factor GTP-binding subunit, putative;Eukaryotic peptide chain release factor GTP-binding subunit ERF3B; Elongation factor 1-alpha; HBS1-like protein; Elongation factor 1-alpha C --orange1.1t00028.2: Eukaryotic peptide chain release factor GTP-binding subunit, putative;Eukaryotic peptide chain release factor GTP-binding subunit ERF3B; Elongation …	-0.21194	-0.53706	-0.152197	0.818941	0.99997	0.0253694	0.999896	0.0981878
Hormone	orange1.1t00066	orange1.1t00066.1: Putative Ras-related GTP-binding protein (Fragment);Ras-related protein RABA6b; GTP-binding protein ypt3	-1.04695	-1.0832	0.128851	-0.0423714	0.99997	0.320599	0.999896	0.987303
Hormone	orange1.1t00078	orange1.1t00078.1: Auxin-independent growth promoter-like protein	-0.234864	-0.191224	0.532271	0.191961	0.99997	0.83047	0.999896	0.925972
Hormone	orange1.1t00080	orange1.1t00080.1: Permease of the drug/metabolite transporter (DMT) superfamily --orange1.1t00080.2: Integral membrane protein DUF6 containing protein, expressed --orange1.1t00080.3: Integral membrane protein DUF6 containing protein, expressed --orange1.1t00080.4: Integral membrane protein DUF6 containing protein, expressed	0.124371	0.480559	0.665912	-1.25192	0.99997	0.623694	0.883597	0.658938
Hormone	orange1.1t00081	orange1.1t00081.1: Phosphoethanolamine N-methyltransferase 1; Cycloartenol-C-24-methyltransferase 1; Probable tocopherol O-methyltransferase, chloroplastic; Sterol 24-C-methyltransferase; Tocopherol O-methyltransferase, chloroplastic; Cyclopropane-fatty-acyl-phospholipid synthase; Probable cycloartenol-C-24-methyltransferase 1; Ubiquinone/menaquinone biosynthesis methyltransferase ubiE; 24-methyl…	0.776802	3.78237	0.281755	1.76981	0.99997	0.000102562	0.999896
Hormone	orange1.1t00089	orange1.1t00089.1: Probable auxin efflux carrier component 1c; Auxin efflux carrier component 1; Putative auxin efflux carrier component 3b;Putative auxin transport facilitator protein --orange1.1t00089.2: Auxin efflux carrier component 1; Probable auxin efflux carrier component 1c; Putative auxin efflux carrier component 3b;Putative auxin transport facilitator protein	-0.458277	1.05872	-0.0992666	-0.0288021	0.99997	0.101936	0.999896	0.99316
Hormone	orange1.1t00090	orange1.1t00090.1: Auxin efflux carrier component 1; Probable auxin efflux carrier component 1c; Putative auxin efflux carrier component 3b;Putative auxin transport facilitator protein			1.72954
Hormone	orange1.1t00211	orange1.1t00211.1: Auxin-induced protein X10A; Indole-3-acetic acid-induced protein ARG7;Auxin responsive family-like protein (Fragment)	-0.933144	-1.68406	-0.346636	0.332169	0.99997	0.101784	0.999896	0.687924
Hormone	orange1.1t00248	orange1.1t00248.1: Brefeldin A-inhibited guanine nucleotide-exchange protein 2; Cytohesin-2; Cytohesin-1; Ankyrin repeat, PH and SEC7 domain containing protein secG; Cytohesin-3; Cytohesin-4; IQ motif and SEC7 domain-containing protein 1; GTP exchange factor for ARFs 1; PH and SEC7 domain-containing protein 1; F-box only protein 8;Brefeldin A-inhibited guanine nucleotide-exchange protein, putativ…	-0.304586	-0.274825	-0.149846	-0.340245	0.99997	0.747863	0.999896	0.26713
Hormone	orange1.1t00267	orange1.1t00267.1: Putative uncharacterized protein Sb01g005720;Probable carboxylesterase 8; Carboxylesterase 1; Gibberellin receptor GID1	0.192688	0.801927	0.0746223	-0.630943	0.99997	0.00517421	0.999896	0.432234
Hormone	orange1.1t00268	orange1.1t00268.1: Putative uncharacterized protein Sb01g005720;Probable carboxylesterase 9; Carboxylesterase 1; Gibberellin receptor GID1C; Arylacetamide deacetylase-like 2	-1.4253
Hormone	orange1.1t00272	orange1.1t00272.1: Gibberellin 20 oxidase 2; Probable 2-oxoglutarate/Fe(II)-dependent dioxygenase; Codeine O-demethylase; Thebaine 6-O-demethylase; Flavonol synthase/flavanone 3-hydroxylase; Gibberellin 2-beta-dioxygenase 8; Protein SRG1; Naringenin,2-oxoglutarate 3-dioxygenase; Naringenin,2-oxoglutarate 3-dioxygenase (Fragment); Flavanone 3-dioxygenase; Flavonol synthase/flavanone 3-hydroxylase …	-1.44542	-1.21315	-0.184869	-1.70219	0.99997	0.709615	0.999896
Hormone	orange1.1t00286	orange1.1t00286.1: Major Facilitator Superfamily with SPX domain-containing protein;SPX domain-containing membrane protein At4g22990; SPX domain-containing protein 5; Major facilitator superfamily domain-containing protein 8	1.18888	1.55713	0.407707	0.3477	0.54191	3.33429e-05	0.999896	0.904181
Hormone	orange1.1t00333	orange1.1t00333.1: 5,10-methylenetetrahydrofolate dehydrogenase:5,10-methenyltetrahydrofolate cyclohydrolase, putative;Bifunctional protein FolD; C-1-tetrahydrofolate synthase, cytoplasmic --orange1.1t00333.2: 5,10-methylenetetrahydrofolate dehydrogenase:5,10-methenyltetrahydrofolate cyclohydrolase, putative;Bifunctional protein FolD; C-1-tetrahydrofolate synthase, cytoplasmic --orange1.1t00333.3…	-0.128826	-0.00195014	0.250905	0.172789	0.99997	0.996334	0.907179	0.840281
Hormone	orange1.1t00363	orange1.1t00363.1: Transcription factor GLABRA 3; Transcription factor EGL1; Anthocyanin regulatory Lc protein; Anthocyanin regulatory R-S protein; Transcription factor ABA-INDUCIBLE bHLH-TYPE;Myc-like anthocyanin regulatory protein --orange1.1t00363.2: Transcription factor GLABRA 3; Transcription factor EGL1; Anthocyanin regulatory Lc protein; Anthocyanin regulatory R-S protein;Myc-like anthocya…	0.482884	3.63365	0.649885	0.598143	0.99997	0.0160968	0.875148	0.896643
Hormone	orange1.1t00376	orange1.1t00376.1: Probable anion transporter 2, chloroplastic; Sodium-dependent phosphate transport protein 1, chloroplastic; Probable anion transporter 7; Vesicular glutamate transporter 2; Sialin; Putative inorganic phosphate cotransporter; Solute carrier family 17 member 9; Probable vesicular glutamate transporter eat-4; Uncharacterized transporter C38C10.2; Potential vesicular glutamate tran…	0.191741	0.646159	0.0033609	0.0201305	0.99997	0.345091	0.999896	0.981493
Hormone	orange1.1t00419	orange1.1t00419.1: WRKY39v2-superfamily of TFs having WRKY and zinc finger domains;WRKY transcription factor 22; Probable WRKY transcription factor 27; Protein WRKY1	-0.212273	0.142615	0.0357678	0.607325	0.99997	0.81203	0.999896	0.407412
Hormone	orange1.1t00425	orange1.1t00425.1: Probable WRKY transcription factor 43; WRKY transcription factor 1; Probable WRKY transcription factor protein 1; Protein WRKY1;WRKY23-superfamily of TFs having WRKY and zinc finger domains	1.5768	0.982333	3.34079	0.391188	0.99997	0.794068
Hormone	orange1.1t00456	orange1.1t00456.1: Ethylene-responsive transcription factor CRF5; Pathogenesis-related genes transcriptional activator PTI6; Dehydration-responsive element-binding protein 2E; Ethylene-responsive transcription factor LEP;AP2 domain-containing transcription factor family protein (Fragment)	-1.68872	1.3569	0.255519	0.541328	0.992499	0.495428
Hormone	orange1.1t00497	orange1.1t00497.1: Dynamin-related protein 1B; Dynamin-1; Dynamin; Dynamin-3; Dynamin-2; Dynamin-A; Vacuolar protein sorting-associated protein 1; Dynamin-like protein C12C2.08; Dynamin-1-like protein; Dynamin-B; Interferon-induced GTP-binding protein Mx; Interferon-induced GTP-binding protein Mx2;Dynamin-related protein 1C, putative, expressed --orange1.1t00497.2: Dynamin-related protein 1B; Dyn…	-0.177852	0.516351	0.504818	0.409903	0.99997	0.549943	0.999896	0.902927
Hormone	orange1.1t00506	orange1.1t00506.1: Ethylene-responsive transcription factor ERF023; Ethylene-responsive transcription factor TINY; Dehydration-responsive element-binding protein 3;Putative uncharacterized protein CBF2 (Fragment)	2.55786	2.77152	-4.09309	0.154762
Hormone	orange1.1t00508	orange1.1t00508.1: Auxin response factor 18; Putative auxin response factor 14;AUX/IAA protein; Transcriptional factor B3; Auxin response factor	-1.3855	0.421446	0.201318	1.45086	0.948132	0.623716	0.999896	0.132555
Hormone	orange1.1t00536	orange1.1t00536.1: Ras-related protein RABA3; GTP-binding protein ypt3;Putative uncharacterized protein Sb0012s021070	0.591899	1.7988	0.0188609	1.17009	0.99997	0.00185977	0.999896	0.482087
Hormone	orange1.1t00546	orange1.1t00546.1: Auxin responsive family-like protein (Fragment) --orange1.1t00546.2: Auxin responsive family-like protein (Fragment)	-0.0256949	-0.701745	-0.0490402	0.469881	0.99997	0.563036	0.999896	0.317429
Hormone	orange1.1t00550	orange1.1t00550.1: Basic helix-loop-helix (BHLH) family transcription factor;Transcription factor MYC2; Transcription factor ABA-INDUCIBLE bHLH-TYPE; Anthocyanin regulatory R-S protein; Anthocyanin regulatory Lc protein; Transcription factor GLABRA 3; Transcription factor ABORTED MICROSPORES; Transcription factor FER-LIKE IRON DEFICIENCY-INDUCED TRANSCRIPTION FACTOR; Transcription factor DYSFUNCT…	-0.353185	-0.151739	0.666292	2.10921	0.99997	0.845815	0.619768	0.0372811
Hormone	orange1.1t00579	orange1.1t00579.1: Gibberellin 20 oxidase 2; Naringenin,2-oxoglutarate 3-dioxygenase (Fragment); Naringenin,2-oxoglutarate 3-dioxygenase; Flavanone 3-dioxygenase; 1-aminocyclopropane-1-carboxylate oxidase 2; Probable 2-oxoglutarate/Fe(II)-dependent dioxygenase; Flavonol synthase/flavanone 3-hydroxylase; Probable 1-aminocyclopropane-1-carboxylate oxidase; Flavone synthase; Thebaine 6-O-demethylase…		-1.66991		2.33494
Hormone	orange1.1t00584	orange1.1t00584.1: Endoribonuclease Dicer homolog 1; Dicer-like protein 4; Endoribonuclease Dicer; Endoribonuclease Dcr-1; Ribonuclease 3-like protein 3; Protein Dicer;Helicase, C-terminal; Argonaute and Dicer protein, PAZ; Ribonuclease III, bacterial --orange1.1t00584.2: Endoribonuclease Dicer homolog 1; Dicer-like protein 4; Endoribonuclease Dicer; Endoribonuclease dcr-1; Protein Dicer; Probabl…	-0.491501	-0.54373	-0.240312	-0.889229	0.99997	0.670321	0.999896	0.120095
Hormone	orange1.1t00585	orange1.1t00585.1: B3 domain-containing protein Os03g0120900; B3 domain-containing transcription factor NGA1; Putative B3 domain-containing protein Os10g0537100; AP2/ERF and B3 domain-containing transcription repressor RAV2; AP2/ERF and B3 domain-containing protein Os01g0693400; AP2/ERF and B3 domain-containing transcription factor RAV1; Putative AP2/ERF and B3 domain-containing protein Os01g0140…	-0.762125	0.591652	0.464	0.462932	0.714689	0.285081	0.999896	0.643214
Hormone	orange1.1t00596	orange1.1t00596.1: Nodulin MtN21 /EamA-like transporter family protein;Auxin-induced protein 5NG4			-2.4461
Hormone	orange1.1t00597	orange1.1t00597.1: Nodulin MtN21 /EamA-like transporter family protein;Auxin-induced protein 5NG4		-3.20829	-3.21782
Hormone	orange1.1t00608	orange1.1t00608.1: GEM-like protein 2; GLABRA2 expression modulator; Putative GEM-like protein 3;Oryza sativa protein similar to ABA-responsive protein AAP03417	0.348759	-0.650425	-0.125801	-0.561369	0.99997	0.540099	0.999896	0.80003
Hormone	orange1.1t00663	orange1.1t00663.1: Auxin-induced in root cultures protein 12;Cytochrome b561/ferric reductase transmembrane with DOMON related domain			2.03311
Hormone	orange1.1t00826	orange1.1t00826.1: Pentatricopeptide repeat-containing protein At1g03560, mitochondrial; Pentatricopeptide repeat-containing protein At3g53700, chloroplastic; Pentatricopeptide repeat-containing protein At5g39710; Putative pentatricopeptide repeat-containing protein At1g12700, mitochondrial; Putative pentatricopeptide repeat-containing protein At1g74580;Pentatricopeptide repeat superfamily protei…	0.20251	0.028006	0.0700113	-0.227764	0.99997	0.96607	0.999896	0.860757
Hormone	orange1.1t00851	orange1.1t00851.1: Ethylene-responsive transcription factor ERF053; Dehydration-responsive element-binding protein 2F; Pathogenesis-related genes transcriptional activator PTI5;Drought responsive element binding protein 5 (Fragment)	-1.53851	-1.8952	-1.37406	-1.58752	0.491459	0.22085	0.893141	0.586343
Hormone	orange1.1t01021	orange1.1t01021.1: Basic helix-loop-helix (BHLH) family transcription factor;Transcription factor MYC2; Transcription factor ABA-INDUCIBLE bHLH-TYPE; Transcription factor ABORTED MICROSPORES; Transcription factor FER-LIKE IRON DEFICIENCY-INDUCED TRANSCRIPTION FACTOR; Anthocyanin regulatory Lc protein; Transcription factor GLABRA 3; Anthocyanin regulatory R-S protein; Transcription factor DYSFUNCT…	-0.503903	-1.11303	-0.0919014	-0.600714	0.883139	0.318886	0.999896	0.0174937
Hormone	orange1.1t01032	orange1.1t01032.1: 2-oxoglutarate (2OG) and Fe(II)-dependent oxygenase-like protein;Probable 2-oxoglutarate/Fe(II)-dependent dioxygenase; Thebaine 6-O-demethylase; 1-aminocyclopropane-1-carboxylate oxidase homolog 11; Codeine O-demethylase; Protein SRG1; Leucoanthocyanidin dioxygenase; Deacetoxyvindoline 4-hydroxylase; Naringenin,2-oxoglutarate 3-dioxygenase; Flavanone 3-dioxygenase; S-norcoclaur…	2.84055	-2.14246	0.568584	-1.38861
Hormone	orange1.1t01042	orange1.1t01042.1: AP2-like ethylene-responsive transcription factor PLT2; AP2-like ethylene-responsive transcription factor BBM; AP2-like ethylene-responsive transcription factor ANT; Ethylene-responsive transcription factor WRI1; AP2-like ethylene-responsive transcription factor SNZ;AP2/EREBP transcription factor BABY BOOM, putative, expressed	0.918148	3.74847		-1.70532		0.559667
Hormone	orange1.1t01124	orange1.1t01124.1: Nodulin MtN21 /EamA-like transporter family protein;Auxin-induced protein 5NG4 --orange1.1t01124.2: Nodulin MtN21 /EamA-like transporter family protein;Auxin-induced protein 5NG4	-20.6173	-0.235914	0.568584			0.970901
Hormone	orange1.1t01128	orange1.1t01128.1: Nodulin MtN21 /EamA-like transporter family protein;Auxin-induced protein 5NG4	-2.84833			1.97591
Hormone	orange1.1t01129	orange1.1t01129.1: Nodulin MtN21 /EamA-like transporter family protein;Auxin-induced protein 5NG4	-0.587632	-4.38552				0.487866
Hormone	orange1.1t01154	orange1.1t01154.1: Dehydration-responsive element-binding protein 1C; Ethylene-responsive transcription factor ERF024; Ethylene-responsive transcription factor TINY; Dehydration-responsive element-binding protein 1 (Fragment);Dehydration-responsive element-binding protein 1F, putative	-2.91244	-1.14677	-0.874088
Hormone	orange1.1t01222	orange1.1t01222.1: High-level expression of sugar-inducible gene 2;B3 domain-containing transcription repressor VAL1; B3 domain-containing protein Os07g0679700; B3 domain-containing transcription factor VAL3; Putative B3 domain-containing protein Os04g0676650; Regulatory protein viviparous-1; AP2/ERF and B3 domain-containing transcription factor RAV1; AP2/ERF and B3 domain-containing transcriptio…	-0.183807	0.786469	-0.0716562	0.00888994	0.99997	0.216756	0.999896	0.995291
Hormone	orange1.1t01252	orange1.1t01252.1: Major facilitator superfamily domain-containing protein 5;Major Facilitator Superfamily protein, expressed --orange1.1t01252.2: Major facilitator superfamily domain-containing protein 5;Major Facilitator Superfamily protein, expressed --orange1.1t01252.3: Major facilitator superfamily domain-containing protein 5;Major Facilitator Superfamily protein, expressed --orange1.1t01252…	0.0307135	0.851623	0.339532	0.451042	0.99997	0.140125	0.895915	0.636912
Hormone	orange1.1t01255	orange1.1t01255.1: Oligopeptide transporter 6; Sexual differentiation process protein isp4; Uncharacterized oligopeptide transporter C29B12.10c;Peptidase aspartic, active site; Oligopeptide transporter OPT superfamily	-0.166757	0.586153	0.381922	0.0238547	0.99997	0.407522	0.999896	0.990206
Hormone	orange1.1t01329	orange1.1t01329.1: H+-or Na+-translocating f-type, v-type and A-type ATPase superfamily;ATP synthase subunit epsilon, mitochondrial	-0.0671217	-0.214411	0.178133	0.774731	0.99997	0.807174	0.999896	0.0149673
Hormone	orange1.1t01368	orange1.1t01368.1: Putative hydrolase/acyltransferase, alpha/beta hydrolase superfamily;Haloalkane dehalogenase 1	0.23893	0.647243	-0.0177706	-0.204248	0.99997	0.393086	0.999896	0.89899
Hormone	orange1.1t01467	orange1.1t01467.1: cDNA FLJ31905 fis, clone NT2RP7004358, highly similar to Homo sapiens nuclear prelamin A recognition factor-like (NARFL), mRNA;Cytosolic Fe-S cluster assembly factor NARFL; Cytosolic Fe-S cluster assembly factor narfl; Probable cytosolic Fe-S cluster assembly factor CPIJ010948; Probable cytosolic Fe-S cluster assembly factor narfl; Nuclear prelamin A recognition factor; Cytosol…			-0.15275	-0.692749
Hormone	orange1.1t01569	orange1.1t01569.1: Putative uncharacterized protein Sb02g026816;Probable carboxylesterase 12; Carboxylesterase 1; Gibberellin receptor GID1B; Arylacetamide deacetylase; Lipase 2; Arylacetamide deacetylase-like 2; Hormone-sensitive lipase; Esterase; Acetylcholinesterase 1	0.0576489	0.807508	0.405535	-0.791731	0.99997	0.000657805	0.943587	0.513401
Hormone	orange1.1t01631	orange1.1t01631.1: Transmembrane 9 superfamily member 1; Putative phagocytic receptor 1b;Endomembrane protein 70 containing protein, expressed --orange1.1t01631.2: Transmembrane 9 superfamily member 1; Putative phagocytic receptor 1b;Endomembrane protein 70 containing protein, expressed	4.07363	3.04701	-1.98669	-1.29854				0.874119
Hormone	orange1.1t01632	orange1.1t01632.1: Putative phagocytic receptor 1b; Transmembrane 9 superfamily member 1; Transmembrane 9 superfamily protein C1105.08;Endomembrane protein 70 containing protein, expressed --orange1.1t01632.2: Putative phagocytic receptor 1b; Transmembrane 9 superfamily member 1; Transmembrane 9 superfamily protein C1105.08;Endomembrane protein 70 containing protein, expressed --orange1.1t01632.3…	-0.126762	0.0405755	-0.0107556	0.117371	0.99997	0.952955	0.999896	0.92214
Hormone	orange1.1t01675	orange1.1t01675.1: Calvin cycle protein CP12;Auxin-induced putative CP12 domain-containing protein (Fragment)	0.153737	-0.405153	-0.477089	0.194137	0.99997	0.645673	0.999896	0.829415
Hormone	orange1.1t01725	orange1.1t01725.1: Gibberellin 2-beta-dioxygenase 2; Gibberellin 20 oxidase 2; Leucoanthocyanidin dioxygenase; Flavonol synthase/flavanone 3-hydroxylase; Naringenin,2-oxoglutarate 3-dioxygenase; Codeine O-demethylase;Putative uncharacterized protein Sb03g013450	-0.685081	0.218066	1.32665	1.96867		0.96526
Hormone	orange1.1t01778	orange1.1t01778.1: Probable S-acyltransferase At4g01730; Probable palmitoyltransferase ZDHHC1; Palmitoyltransferase ERF2; S-acyltransferase TIP1; Putative ZDHHC-type palmitoyltransferase 3;DHHC zinc finger domain containing protein, expressed	-1.97508	2.99728	-0.564095	1.99036		0.00690348	0.999896	0.330024
Hormone	orange1.1t01781	orange1.1t01781.1: Auxin-responsive protein IAA30; Auxin-induced protein 22D;Indole-3-acetic acid inducible 20 (Fragment)	-1.43042	0.523911	-0.0877926	0.218916	0.99997	0.826956	0.999896
Hormone	orange1.1t01783	orange1.1t01783.1: Phytochrome-interacting factor 3.1 (Fragment);Transcription factor PIL1; Transcription factor SPATULA; Transcription factor ALC; Transcription factor BEE 2; Putative transcription factor bHLH056; Transcription factor ABA-INDUCIBLE bHLH-TYPE; Transcription factor BPE	-0.508778	0.293432	-1.74204	-1.64513	0.99997	0.845384	0.732709	0.0162976
Hormone	orange1.1t01791	orange1.1t01791.1: Uncharacterized aarF domain-containing protein kinase 4; Ubiquinone biosynthesis protein coq-8; Chaperone activity of bc1 complex-like, mitochondrial; Protein ABC1 homolog, mitochondrial; Probable serine/threonine-protein kinase abkA; Probable serine/threonine-protein kinase COQ8, mitochondrial; Probable ubiquinone biosynthesis protein UbiB; Uncharacterized protein Rv0647c/MT06…	-0.845411	-0.537905	0.437583	-0.460623	0.504555	0.231474	0.990197	0.575621
Hormone	orange1.1t01800	orange1.1t01800.1: Uncharacterized protein At3g06530;Predicted hydrolase/acyltransferase (Alpha/beta hydrolase superfamily) (ISS)	0.826876	0.265077	-0.372981	1.41948	0.745561	0.87366	0.999896	0.0552586
Hormone	orange1.1t01832	orange1.1t01832.1: Predicted hydrolase/acyltransferase (Alpha/beta hydrolase superfamily) (ISS)	0.739807	0.616972	-0.288117	0.845747	0.998907	0.599172	0.999896	0.307959
Hormone	orange1.1t01836	orange1.1t01836.1: Putative hydrolase/acyltransferase, alpha/beta hydrolase superfamily	0.23544	1.66699	-0.246871	0.261895	0.99997	0.273173	0.999896	0.928038
Hormone	orange1.1t01854	orange1.1t01854.1: Cystathionine beta-lyase, chloroplastic; Cystathionine beta-lyase; Cystathionine beta-lyase metC; Cystathionine gamma-lyase; Cystathionine gamma-synthase; Putative cystathionine gamma-lyase 2; Methionine gamma-lyase; Probable cystathionine gamma-synthase (Fragment); O-succinylhomoserine sulfhydrylase; Cystathionine gamma-synthase, chloroplastic; O-acetylhomoserine (thiol)-lyase…	0.0110389	0.117393	-0.244594	-0.0326753	0.99997	0.759443	0.890914	0.984386
Hormone	orange1.1t01914	orange1.1t01914.1: Gamma interferon inducible lysosomal thiol reductase family protein, expressed	0.295989	-0.379857	0.279854	0.17699	0.99997	0.734102	0.999896	0.96452
Hormone	orange1.1t01941	orange1.1t01941.1: Probable S-adenosylmethionine-dependent methyltransferase At5g38780; Probable caffeine synthase 2; Caffeine synthase 1; Benzoate carboxyl methyltransferase; 7-methylxanthosine synthase 1; Salicylate O-methyltransferase; 3,7-dimethylxanthine N-methyltransferase; Theobromine synthase 2; Monomethylxanthine methyltransferase 1; Indole-3-acetate O-methyltransferase 1; Jasmonate O-me…	-0.288873	-0.916823	-0.0608821	0.148509	0.99997	0.173622	0.999896	0.893942
Hormone	orange1.1t01946	orange1.1t01946.1: Membrane attack complex component/perforin/complement C9	0.129839	0.384899	0.0358931	-0.231759	0.99997	0.650556	0.999896	0.802499
Hormone	orange1.1t02047	orange1.1t02047.1: Formate--tetrahydrofolate ligase; Monofunctional C1-tetrahydrofolate synthase, mitochondrial; C-1-tetrahydrofolate synthase, cytoplasmic; C-1-tetrahydrofolate synthase, mitochondrial;Methylenetetrahydrofolate dehydrogenase (NADP+ dependent) 1, methenyltetrahydrofolate cyclohydrolase, formyltetrahydrofolate synthetase	1.04538	1.69526	0.0963035	0.264324	0.707439	0.071475	0.999896	0.862551
Hormone	orange1.1t02048	orange1.1t02048.1: Formate--tetrahydrofolate ligase; C-1-tetrahydrofolate synthase, cytoplasmic; Monofunctional C1-tetrahydrofolate synthase, mitochondrial; C-1-tetrahydrofolate synthase, mitochondrial;Methylenetetrahydrofolate dehydrogenase (NADP+ dependent), methenyltetrahydrofolate cyclohydrolase, formyltetrahydrofolate synthase, isoform CRA_b	0.531913	0.672755	0.358301	0.0233001	0.99997	0.582992	0.999896	0.996341
Hormone	orange1.1t02049	orange1.1t02049.1: Formate--tetrahydrofolate ligase; C-1-tetrahydrofolate synthase, cytoplasmic; Monofunctional C1-tetrahydrofolate synthase, mitochondrial; C-1-tetrahydrofolate synthase, mitochondrial;Methylenetetrahydrofolate dehydrogenase (NADP+ dependent), methenyltetrahydrofolate cyclohydrolase, formyltetrahydrofolate synthase, isoform CRA_b --orange1.1t02049.2: Formate--tetrahydrofolate lig…	0.226556	0.351376	0.018648	0.584812	0.99997	0.249189	0.999896	0.472395
Hormone	orange1.1t02095	orange1.1t02095.1: RNA-binding protein ELAV/HU (RRM superfamily) (ISS);Branchpoint-bridging protein	-0.00424984	-0.0960315	-0.0188642	-0.114412	0.99997	0.772388	0.999896	0.905349
Hormone	orange1.1t02121	orange1.1t02121.1: Acyl-coenzyme A thioesterase 9, mitochondrial; Cytosolic acyl coenzyme A thioester hydrolase; Uncharacterized acyl-CoA thioester hydrolase YkhA;Phosphoglucomutase/phosphomannomutase C terminal; Thioesterase superfamily --orange1.1t02121.2: Acyl-coenzyme A thioesterase 9, mitochondrial; Cytosolic acyl coenzyme A thioester hydrolase; Uncharacterized acyl-CoA thioester hydrolase Y…	0.0239398	0.430073	0.041242	0.106379	0.99997	0.598255	0.999896	0.954691
Hormone	orange1.1t02184	orange1.1t02184.1: HAD-superfamily subfamily IIA hydrolase, hypothetical 3:HAD-superfamily hydrolase, subfamily IIA --orange1.1t02184.2: HAD-superfamily subfamily IIA hydrolase, hypothetical 3:HAD-superfamily hydrolase, subfamily IIA	-0.204286	-0.582557	0.285528	0.835982	0.99997	0.505785	0.999896	0.022726
Hormone	orange1.1t02277	orange1.1t02277.1: 2-oxoglutarate (2OG) and Fe(II)-dependent oxygenase-like protein;Probable 2-oxoglutarate/Fe(II)-dependent dioxygenase; Leucoanthocyanidin dioxygenase; Thebaine 6-O-demethylase; Codeine O-demethylase; Protein SRG1; Flavonol synthase/flavanone 3-hydroxylase; Flavone synthase; Naringenin,2-oxoglutarate 3-dioxygenase; Naringenin,2-oxoglutarate 3-dioxygenase (Fragment); 1-aminocyclo…	-0.0238431	0.00533134	0.0703074	-0.383584	0.99997	0.993243	0.999896	0.676786
Hormone	orange1.1t02281	orange1.1t02281.1: Nodulin MtN21 /EamA-like transporter family protein;Auxin-induced protein 5NG4	-0.061306	-1.52828	-0.104431	-0.224039	0.99997	0.0903468	0.999896	0.883421
Hormone	orange1.1t02283	orange1.1t02283.1: Nodulin MtN21 family protein, putative, expressed;Auxin-induced protein 5NG4	0.105447	0.272259	1.10318	-4.57211	0.99997	0.894537	0.999896
Hormone	orange1.1t02314	orange1.1t02314.1: AP2-like ethylene-responsive transcription factor At2g41710; Ethylene-responsive transcription factor WRI1; AP2-like ethylene-responsive transcription factor BBM; AP2-like ethylene-responsive transcription factor ANT; Floral homeotic protein APETALA 2; AP2-like ethylene-responsive transcription factor SNZ; AP2-like ethylene-responsive transcription factor SMZ;AP2 domain-contain…	-0.933116	-1.16193	0.35426	0.006864	0.943188	0.065542	0.964325	0.996499
Hormone	orange1.1t02325	orange1.1t02325.1: Myb-related protein Myb4; Transcription factor MYB39; Transcription repressor MYB4; Myb-related protein P; Anthocyanin regulatory C1 protein; Protein ODORANT1; Transcription factor GAMYB; Trichome differentiation protein GL1; Transcription factor WER; Protein rough sheath 2;Methyl jasmonate induced MYB-related transcription factor	2.23184	0.63349	-0.280357	1.78911	0.95529	0.758371
Hormone	orange1.1t02352	orange1.1t02352.1: Membrane attack complex component/perforin/complement C9	0.328138	0.290448	0.0528369	0.00618164	0.968196	0.53777	0.999896	0.996857
Hormone	orange1.1t02400	orange1.1t02400.1: Indole-3-acetic acid-induced protein ARG7, putative;Auxin-induced protein 6B	-1.14482	-0.0625972	-0.676873	-0.764145	0.99997	0.984677	0.999896
Hormone	orange1.1t02402	orange1.1t02402.1: Thylakoid lumenal 15.0 kDa protein 2, chloroplastic;Permeases of the major facilitator superfamily	0.213941	0.618069	-0.22567	-0.334894	0.99997	0.275748	0.999896	0.474696
Hormone	orange1.1t02436	orange1.1t02436.1: Drought-responsive factor-like transcription factor DRFL1a;Ethylene-responsive transcription factor ERF062; Dehydration-responsive element-binding protein 3; Ethylene-responsive transcription factor TINY	1.31671	2.70164	0.352548	-1.57706	0.99997	0.0633963	0.999896
Hormone	orange1.1t02550	orange1.1t02550.1: Auxin-induced protein 10A5; Indole-3-acetic acid-induced protein ARG7;Auxin responsive family-like protein (Fragment)	0.0138816	-1.00473	-0.00195719	0.0564018	0.99997	0.0549358	0.999896	0.985559
Hormone	orange1.1t02600	orange1.1t02600.1: Probable WRKY transcription factor 75; WRKY transcription factor 1; Probable WRKY transcription factor protein 1;WRKY23-superfamily of TFs having WRKY and zinc finger domains	-0.780195	-0.124123	-0.327259	0.023816	0.99997	0.929146	0.999896	0.996919
Hormone	orange1.1t02620	orange1.1t02620.1: Indole-3-acetic acid-induced protein ARG7; Auxin-induced protein 15A;Putative uncharacterized protein Sb02g029390	-2.86665	1.22757	-1.57357	2.72788		0.62937	0.999896
Hormone	orange1.1t02677	orange1.1t02677.1: Dynamin-like protein ARC5; Dynamin-A; Dynamin-related protein 12A; Interferon-induced GTP-binding protein Mx1;ARC5, dynamin-related protein involved in plastid division	0.310169	0.714667	-0.154968	0.376706	0.99997	0.195169	0.998069	0.531251
Hormone	orange1.1t02809	orange1.1t02809.1: Probable ADP-ribosylation factor GTPase-activating protein AGD15; Stromal membrane-associated protein 2; Uncharacterized protein C824.09c; Arf-GAP with coiled-coil, ANK repeat and PH domain-containing protein 2; ADP-ribosylation factor GTPase-activating protein effector protein 2; Arf-GAP with GTPase, ANK repeat and PH domain-containing protein 1; ADP-ribosylation factor GTPase…	-0.666003	-0.421144	-0.840004	-0.507347	0.99997	0.870854	0.999896	0.952333
Hormone	orange1.1t02816	orange1.1t02816.1: Nodulin MtN21 /EamA-like transporter-like protein;Auxin-induced protein 5NG4	-0.00457335	1.09784	-0.698863	0.318047	0.99997	0.646932	0.999896
Hormone	orange1.1t02817	orange1.1t02817.1: Putative uncharacterized protein Sb06g033770;Auxin-induced protein 5NG4	-0.587632
Hormone	orange1.1t02841	orange1.1t02841.1: 5'-3' exoribonuclease 4; 5'-3' exoribonuclease 2 homolog;Putative ethylene insensitive 5/7 (Fragment)		0.536348
Hormone	orange1.1t02867	orange1.1t02867.1: AP2-like ethylene-responsive transcription factor At1g16060; Ethylene-responsive transcription factor WRI1; AP2-like ethylene-responsive transcription factor BBM; AP2-like ethylene-responsive transcription factor ANT; Floral homeotic protein APETALA 2; AP2-like ethylene-responsive transcription factor SMZ; AP2-like ethylene-responsive transcription factor SNZ; Pathogenesis-rela…	1.561	1.83037	0.180192	0.0416456	0.482026	0.000250633	0.999896	0.984657
Hormone	orange1.1t03012	orange1.1t03012.1: Ras-related protein RABE1d; GTP-binding protein ypt2; Ras-like GTP-binding protein YPT1;Ethylene-responsive small GTP-binding protein --orange1.1t03012.2: Ethylene-responsive small GTP-binding protein;Ras-related protein RABE1c; GTP-binding protein ypt2; Ras-like GTP-binding protein RYL1 --orange1.1t03012.3: Ras-related protein RABE1d; GTP-binding protein yptV2; Ras-like GTP-bi…	0.0707454	-0.74167	0.0718273	0.956693	0.99997	0.39735	0.999896	0.00228428
Hormone	orange1.1t03259	orange1.1t03259.1: DELLA protein RGL1; DELLA protein GAI; DELLA protein RGA; DELLA protein GAIP; DELLA protein GAIP-B; Scarecrow-like protein 1; Chitin-inducible gibberellin-responsive protein 1; Protein SCARECROW; Scarecrow-like transcription factor PAT1; Nodulation-signaling pathway 2 protein;DELLA domain GRAS family transcription factor, GA insensitive (GAI), GA1-3 1 (RGA1) repressor protein	0.610937	5.97311	0.972246	6.58525		6.63602e-05		0.059989
Hormone	orange1.1t03289	orange1.1t03289.1: 2-oxoglutarate (2OG) and Fe(II)-dependent oxygenase-like protein;Codeine O-demethylase; Probable 2-oxoglutarate/Fe(II)-dependent dioxygenase; Protein SRG1; Flavonol synthase/flavanone 3-hydroxylase; Thebaine 6-O-demethylase; Leucoanthocyanidin dioxygenase; S-norcoclaurine synthase 1; 1-aminocyclopropane-1-carboxylate oxidase 1; Flavonol synthase/flavanone 3-hydroxylase (Fragmen…	-0.471742	-1.49367	-0.0864498	0.24178	0.99997	0.107946	0.999896	0.854043
Hormone	orange1.1t03349	orange1.1t03349.1: Putative uncharacterized protein At3g07700 (Fragment);Uncharacterized protein sll1770; Uncharacterized aarF domain-containing protein kinase At1g79600, chloroplastic; Probable ubiquinone biosynthesis protein UbiB --orange1.1t03349.2: Putative uncharacterized protein At3g07700 (Fragment);Uncharacterized protein sll1770; Uncharacterized aarF domain-containing protein kinase At1g7…	0.147146	0.771556	0.34094	1.60132	0.99997	0.14154	0.999896	0.00516924
Hormone	orange1.1t03397	orange1.1t03397.1: Dehydration-responsive element-binding protein 2C, putative;Dehydration-responsive element-binding protein 2F; Putative dehydration-responsive element-binding protein 2H; Ethylene-responsive transcription factor ABI4; Ethylene-responsive transcription factor TINY	-5.80899	2.21705	0.835686	-0.330149		0.360578
Hormone	orange1.1t03574	orange1.1t03574.1: 2-oxoglutarate (2OG) and Fe(II)-dependent oxygenase-like protein;Protein SRG1; Codeine O-demethylase; Thebaine 6-O-demethylase; Probable 2-oxoglutarate/Fe(II)-dependent dioxygenase; Gibberellin 20 oxidase 2; 1-aminocyclopropane-1-carboxylate oxidase 5; Leucoanthocyanidin dioxygenase; Gibberellin 2-beta-dioxygenase 8; 1-aminocyclopropane-1-carboxylate oxidase homolog 5; Flavone …				-0.0243526
Hormone	orange1.1t03576	orange1.1t03576.1: 2-oxoglutarate (2OG) and Fe(II)-dependent oxygenase-like protein;Protein SRG1; Codeine O-demethylase; Thebaine 6-O-demethylase; Probable 2-oxoglutarate/Fe(II)-dependent dioxygenase; S-norcoclaurine synthase 1; Gibberellin 20 oxidase 1-B; Leucoanthocyanidin dioxygenase; Flavone synthase; Gibberellin 2-beta-dioxygenase 8; Naringenin,2-oxoglutarate 3-dioxygenase; Flavonol synthase…	0.0195388	-2.701	-0.421961	1.56249	0.99997	0.0397803	0.999896	0.301233
Hormone	orange1.1t03578	orange1.1t03578.1: Protein SRG1; Codeine O-demethylase; Probable 2-oxoglutarate/Fe(II)-dependent dioxygenase; Thebaine 6-O-demethylase; S-norcoclaurine synthase 1; Leucoanthocyanidin dioxygenase; Flavonol synthase/flavanone 3-hydroxylase; Gibberellin 20 oxidase 1-D; 1-aminocyclopropane-1-carboxylate oxidase 1; Flavone synthase; Naringenin,2-oxoglutarate 3-dioxygenase; Gibberellin 2-beta-dioxygena…	-0.946712	-1.531	0.0639235	1.08729	0.99997	0.382272	0.999896	0.485203
Hormone	orange1.1t03580	orange1.1t03580.1: Protein SRG1; Codeine O-demethylase; Thebaine 6-O-demethylase; Probable 2-oxoglutarate/Fe(II)-dependent dioxygenase; S-norcoclaurine synthase 1; Flavone synthase; Naringenin,2-oxoglutarate 3-dioxygenase; Flavonol synthase/flavanone 3-hydroxylase; Flavanone 3-dioxygenase; Gibberellin 2-beta-dioxygenase 8; Naringenin,2-oxoglutarate 3-dioxygenase (Fragment); Leucoanthocyanidin dio…	1.17206		-2.26693	0.499564
Hormone	orange1.1t03581	orange1.1t03581.1: 2-oxoglutarate (2OG) and Fe(II)-dependent oxygenase-like protein;Protein SRG1; Thebaine 6-O-demethylase; Codeine O-demethylase; Probable 2-oxoglutarate/Fe(II)-dependent dioxygenase; S-norcoclaurine synthase 1; Leucoanthocyanidin dioxygenase; Gibberellin 20 oxidase 2; Flavone synthase; Gibberellin 2-beta-dioxygenase 8; Naringenin,2-oxoglutarate 3-dioxygenase; Flavanone 3-dioxyge…	1.09059	-1.54714	-2.36919
Hormone	orange1.1t03582	orange1.1t03582.1: 2-oxoglutarate (2OG) and Fe(II)-dependent oxygenase-like protein;Protein SRG1; Thebaine 6-O-demethylase; Codeine O-demethylase; Probable 2-oxoglutarate/Fe(II)-dependent dioxygenase; S-norcoclaurine synthase 1; Gibberellin 20 oxidase 1-B; Leucoanthocyanidin dioxygenase; Gibberellin 2-beta-dioxygenase 8; Flavonol synthase/flavanone 3-hydroxylase; Flavone synthase; Naringenin,2-ox…	-0.295761	-2.46611	-1.29648	-0.572305	0.99997	0.0796806	0.711814	0.848874
Hormone	orange1.1t03583	orange1.1t03583.1: 2-oxoglutarate (2OG) and Fe(II)-dependent oxygenase-like protein;Protein SRG1; Codeine O-demethylase; Probable 2-oxoglutarate/Fe(II)-dependent dioxygenase; Thebaine 6-O-demethylase; S-norcoclaurine synthase 1; Gibberellin 20 oxidase 2; Leucoanthocyanidin dioxygenase; Flavonol synthase/flavanone 3-hydroxylase; 1-aminocyclopropane-1-carboxylate oxidase 1; Gibberellin 3-beta-dioxy…	-0.246334	-1.18339	0.16556	-0.0656338	0.99997	0.47418	0.999896	0.994304
Hormone	orange1.1t03585	orange1.1t03585.1: 2-oxoglutarate (2OG) and Fe(II)-dependent oxygenase-like protein;Codeine O-demethylase; Protein SRG1; Probable 2-oxoglutarate/Fe(II)-dependent dioxygenase; Thebaine 6-O-demethylase; Flavonol synthase/flavanone 3-hydroxylase; S-norcoclaurine synthase 1; 1-aminocyclopropane-1-carboxylate oxidase; 2'-deoxymugineic-acid 2'-dioxygenase; Leucoanthocyanidin dioxygenase; Gibberellin 20…	-1.34575	-4.19355	-1.47963	0.374433	0.99997	0.180403
Hormone	orange1.1t03587	orange1.1t03587.1: 2-oxoglutarate (2OG) and Fe(II)-dependent oxygenase-like protein;Protein SRG1; Codeine O-demethylase; Probable 2-oxoglutarate/Fe(II)-dependent dioxygenase; Thebaine 6-O-demethylase; S-norcoclaurine synthase 1; Leucoanthocyanidin dioxygenase; Gibberellin 20 oxidase 2; Flavonol synthase/flavanone 3-hydroxylase; 1-aminocyclopropane-1-carboxylate oxidase 1; Gibberellin 3-beta-dioxy…	-1.27091	-1.84064	-0.271626	0.233247	0.984543	0.241005	0.999896	0.977028
Hormone	orange1.1t03589	orange1.1t03589.1: 2-oxoglutarate (2OG) and Fe(II)-dependent oxygenase-like protein;Protein SRG1; Codeine O-demethylase; Probable 2-oxoglutarate/Fe(II)-dependent dioxygenase; Thebaine 6-O-demethylase; S-norcoclaurine synthase 1; Leucoanthocyanidin dioxygenase; Gibberellin 20 oxidase 1-D; 1-aminocyclopropane-1-carboxylate oxidase 1; Flavonol synthase/flavanone 3-hydroxylase; Gibberellin 2-beta-dio…	0.350421	1.18632	0.83909	-1.19439	0.99997	0.067847	0.786843	0.612738
Hormone	orange1.1t03606	orange1.1t03606.1: Putative desacetoxyvindoline 4-hydroxylase (Fragment);1-aminocyclopropane-1-carboxylate oxidase homolog; Probable 2-oxoacid dependent dioxygenase; Deacetoxyvindoline 4-hydroxylase; Protein SRG1; Leucoanthocyanidin dioxygenase; Probable 2-oxoglutarate/Fe(II)-dependent dioxygenase; Naringenin,2-oxoglutarate 3-dioxygenase (Fragment); Gibberellin 20 oxidase 3; Hyoscyamine 6-dioxyge…	0.682746	1.05569	0.005026	-0.173577	0.99997	0.532029	0.999896	0.972419
Hormone	orange1.1t03615	orange1.1t03615.1: 1-aminocyclopropane-1-carboxylate oxidase homolog 4; Deacetoxyvindoline 4-hydroxylase; Probable 2-oxoacid dependent dioxygenase; Flavonol synthase/flavanone 3-hydroxylase; Naringenin,2-oxoglutarate 3-dioxygenase; Naringenin,2-oxoglutarate 3-dioxygenase (Fragment); 1-aminocyclopropane-1-carboxylate oxidase 5; Gibberellin 20 oxidase 1; Flavanone 3-dioxygenase; Gibberellin 3-beta-…	0.704233	-0.11724	-0.171515	0.267664	0.691847	0.934012	0.999896	0.920368
Hormone	orange1.1t03822	orange1.1t03822.1: Dehydration-responsive element-binding protein DREB6;Dehydration-responsive element-binding protein 3; Ethylene-responsive transcription factor TINY; Ethylene-responsive transcription factor ERF043	0.818288	0.46095	0.76361	-1.15486	0.99997	0.757492	0.999896	0.385272
Hormone	orange1.1t03896	orange1.1t03896.1: Transcription factor TCP8;Auxin-induced basic helix-loop-helix transcription factor	0.479042	0.158265	0.219626	0.435117	0.564002	0.714079	0.943587	0.473297
Hormone	orange1.1t04011	orange1.1t04011.1: Auxin-induced protein X10A;Putative indole-3-acetic acid-regulated protein	0.761179	1.10091	-0.272107	0.239872	0.844549	0.299879	0.999896	0.932574
Hormone	orange1.1t04055	orange1.1t04055.1: Floral homeotic protein APETALA2, putative (Fragment);Floral homeotic protein APETALA 2; AP2-like ethylene-responsive transcription factor TOE3; Ethylene-responsive transcription factor RAP2-7; AP2-like ethylene-responsive transcription factor ANT; AP2-like ethylene-responsive transcription factor BBM; AP2-like ethylene-responsive transcription factor SMZ; AP2-like ethylene-res…	0.430272	0.471538	0.213256	1.18858	0.99997	0.621341	0.999896	0.00467353
Hormone	orange1.1t04058	orange1.1t04058.1: Ethylene-responsive transcription factor ERF008; Dehydration-responsive element-binding protein 3; Ethylene-responsive transcription factor TINY;Dehydration-responsive element-binding protein 1B, putative	-0.0274849	-0.70863	-0.12255	0.918023	0.99997	0.578567	0.999896	0.0296425
Hormone	orange1.1t04066	orange1.1t04066.1: 1-aminocyclopropane-1-carboxylate oxidase; Isopenicillin N synthase; Gibberellin 20 oxidase 1; Probable 2-oxoglutarate/Fe(II)-dependent dioxygenase; S-norcoclaurine synthase 1; Thebaine 6-O-demethylase;2-oxoglutarate-Fe(II)-dependent oxygenase domain-containing protein	0.154621	0.175622	-0.0761549	0.195375	0.99997	0.762545	0.999896	0.854432
Hormone	orange1.1t04074	orange1.1t04074.1: Putative uncharacterized protein AO090012000410;Small RNA degrading nuclease 3; Putative small RNA degrading nuclease 4; Uncharacterized exonuclease C637.09; Exonuclease GOR; RNA exonuclease 1; Putative exonuclease GOR-like protein; Putative RNA exonuclease NEF-sp; RNA exonuclease 1 homolog; Apoptosis-enhancing nuclease; Interferon-stimulated gene 20 kDa protein; Putative RNA e…	0.207376	-0.770589	-0.739016	-0.145891	0.99997	0.14587	0.999896	0.916734
Hormone	orange1.1t04182	orange1.1t04182.1: Cell death associated protein, putative, expressed;Probable carboxylesterase 6; Gibberellin receptor GID1C; Carboxylesterase 1; Arylacetamide deacetylase	-2.11498	-2.80401	0.583669	0.0797472	0.544004	0.00478157	0.999896	0.984456
Hormone	orange1.1t04213	orange1.1t04213.1: Auxin-induced protein X10A; Indole-3-acetic acid-induced protein ARG7;Putative uncharacterized protein	-1.02917	2.00997	1.90829	-1.29827	0.99997	0.598013
Hormone	orange1.1t04215	orange1.1t04215.1: Auxin-induced protein X10A; Indole-3-acetic acid-induced protein ARG7;Auxin-induced protein-like protein	2.3319	7.54382	0.568584	6.354	0.99997	0.00206932
Hormone	orange1.1t04217	orange1.1t04217.1: Indole-3-acetic acid-induced protein ARG7; Auxin-induced protein 15A;Putative uncharacterized protein AT4g34770	2.61685	6.26983	-2.62685	5.8906	0.99997	0.00104283
Hormone	orange1.1t04218	orange1.1t04218.1: MIF4G domain and MA3 domain-containing protein;Auxin-induced protein X15; Indole-3-acetic acid-induced protein ARG7	1.84194	3.74949	0.411414	-0.0990292	0.955354	0.00883915	0.999896
Hormone	orange1.1t04220	orange1.1t04220.1: Auxin-induced protein X10A; Indole-3-acetic acid-induced protein ARG7;Auxin-induced protein-like protein	1.89964	2.56015	-0.393274	1.14706	0.842997	0.016407	0.999896	0.813537
Hormone	orange1.1t04221	orange1.1t04221.1: Auxin-induced protein-like protein;Auxin-induced protein 15A; Indole-3-acetic acid-induced protein ARG7	1.6951	1.57761	-0.0848138	-0.302572	0.601948	0.179328	0.999896	0.927251
Hormone	orange1.1t04225	orange1.1t04225.1: Auxin-induced protein 10A5; Indole-3-acetic acid-induced protein ARG7;Auxin-induced protein-like protein --orange1.1t04225.2: Auxin-induced protein 10A5; Indole-3-acetic acid-induced protein ARG7;Auxin-induced protein-like protein	1.6267	3.39906	-1.18312	1.33473	0.81272	0.0146669	0.999896	0.757687
Hormone	orange1.1t04285	orange1.1t04285.1: Predicted hydrolase/acyltransferase (Alpha/beta hydrolase superfamily) (ISS)	0.446851	0.558356	0.0843474	0.452633	0.99997	0.663572	0.999896	0.781721
Hormone	orange1.1t04288	orange1.1t04288.1: Predicted hydrolase/acyltransferase (Alpha/beta hydrolase superfamily) (ISS)	0.472367	1.5061	-0.624212	0.326642	0.99997	0.270659	0.999896	0.963899
Hormone	orange1.1t04293	orange1.1t04293.1: Predicted hydrolase/acyltransferase (Alpha/beta hydrolase superfamily) (ISS)		-1.09584	0.0424144
Hormone	orange1.1t04381	orange1.1t04381.1: Ethylene insensitive (EIN3/EIL)-like transcription regulator;ETHYLENE INSENSITIVE 3-like 3 protein; Protein ETHYLENE INSENSITIVE 3; Putative ETHYLENE INSENSITIVE 3-like 4 protein	-0.326476	-0.324796	0.0644807	-0.219473	0.998907	0.585494	0.999896	0.792086
Hormone	orange1.1t04625	orange1.1t04625.1: Gibberellin receptor GID1, putative;Probable carboxylesterase 13; Carboxylesterase 1; Gibberellin receptor GID1B; Arylacetamide deacetylase; Lipase 2; Hormone-sensitive lipase; Arylacetamide deacetylase-like 2	-1.2038	-2.2809	-1.15823	-0.247572	0.99997	0.584745	0.949452
Hormone	orange1.1t04626	orange1.1t04626.1: Putative uncharacterized protein Sb02g026816;Probable carboxylesterase 13; Gibberellin receptor GID1B; Carboxylesterase 1	-0.119491	-4.23289	-1.24134	-0.508988		0.506601
Hormone	orange1.1t04664	orange1.1t04664.1: Predicted hydrolase/acyltransferase (Alpha/beta hydrolase superfamily) (ISS)	-0.121408	-0.623931	0.0338761	-0.065019	0.99997	0.267649	0.999896	0.984427
Hormone	orange1.1t04703	orange1.1t04703.1: Abhydrolase domain-containing protein 8; Uncharacterized protein Mb2734;Predicted hydrolase/acyltransferase (Alpha/beta hydrolase superfamily) (ISS)	0.328133	1.07514	-0.264626	-0.196111	0.99997	0.000109888	0.999896	0.921255
Hormone	orange1.1t04796	orange1.1t04796.1: Nodulin MtN21 /EamA-like transporter family protein;Auxin-induced protein 5NG4	-3.22258	-3.74419	1.49942	-1.16767
Hormone	orange1.1t04829	orange1.1t04829.1: Probable peptide/nitrate transporter At3g43790; Protein ZINC INDUCED FACILITATOR 1; Protein ZINC INDUCED FACILITATOR-LIKE 1;Major facilitator superfamily antiporter, putative, expressed		1.39671	1.31177
Hormone	orange1.1t04840	orange1.1t04840.1: Probable peptide/nitrate transporter At3g43790; Protein ZINC INDUCED FACILITATOR-LIKE 1; Protein ZINC INDUCED FACILITATOR 1;Major facilitator superfamily antiporter, putative, expressed			-1.45608
Hormone	orange1.1t04884	orange1.1t04884.1: Guanine nucleotide regulatory protein (Fragment);Ras-related protein RABA1f; GTP-binding protein ypt3	-0.0644193	0.530939	-0.0485647	-0.698445	0.99997	0.402298	0.999896	0.43471
Hormone	orange1.1t04928	orange1.1t04928.1: Major facilitator superfamily antiporter, putative, expressed;Protein ZINC INDUCED FACILITATOR-LIKE 1; Probable peptide/nitrate transporter At3g43790; Protein ZINC INDUCED FACILITATOR 1		0.536348		-1.98055
Hormone	orange1.1t05117	orange1.1t05117.1: Putative uncharacterized protein At1g34310 (Fragment);Auxin response factor 18; Putative auxin response factor 14; Auxin-responsive protein IAA20	-1.21819	-2.66391	1.91535	1.97591
Hormone	orange1.1t05246	orange1.1t05246.1: Immunoglobulin/major histocompatibility complex; 2OG-Fe(II) oxygenase;Gibberellin 20 oxidase 2; Gibberellin 2-beta-dioxygenase 2		-1.14677
Hormone	orange1.1t05409	orange1.1t05409.1: Probable carboxylesterase 5; Carboxylesterase 1; Gibberellin receptor GID1C; Lipase 2;A/G-specific adenine glycosylase muty, putative	0.551244	1.92157	1.01236	-0.825708		0.134166	0.999896	0.837805
Hormone	orange1.1t05411	orange1.1t05411.1: Ethylene-responsive transcription factor ERF023; Ethylene-responsive transcription factor TINY; Dehydration-responsive element-binding protein 3;Dehydration-responsive element binding protein 6	0.695814	2.87395	-0.274905	-0.334466	0.99997	0.000117633	0.999896	0.902019
Hormone	orange1.1t05466	orange1.1t05466.1: 2-oxoglutarate (2OG) and Fe(II)-dependent oxygenase-like protein;Codeine O-demethylase; Probable 2-oxoglutarate/Fe(II)-dependent dioxygenase; Protein SRG1; Thebaine 6-O-demethylase; S-norcoclaurine synthase 1; 1-aminocyclopropane-1-carboxylate oxidase 3; Gibberellin 3-beta-dioxygenase 4; 2'-deoxymugineic-acid 2'-dioxygenase; Flavonol synthase/flavanone 3-hydroxylase; 1-aminocyc…	-1.33521	-0.093346	1.34501	0.103781	0.945199	0.952998		0.987295
Hormone	orange1.1t05528	orange1.1t05528.1: Floral homeotic protein APETALA 2; AP2-like ethylene-responsive transcription factor TOE2;AP2-like ethylene-responsive transcription factor TOE2	0.374151	1.28097	-0.136085	0.391188
Hormone	orange1.1t05576	orange1.1t05576.1: 2-oxoglutarate (2OG) and Fe(II)-dependent oxygenase-like protein;1-aminocyclopropane-1-carboxylate oxidase homolog; Deacetoxyvindoline 4-hydroxylase; Probable 2-oxoacid dependent dioxygenase; Protein SRG1; 1-aminocyclopropane-1-carboxylate oxidase 1; Probable 2-oxoglutarate/Fe(II)-dependent dioxygenase; Naringenin,2-oxoglutarate 3-dioxygenase (Fragment); Flavonol synthase/flava…			-0.874088
Hormone	orange1.1t05764	orange1.1t05764.1: Predicted hydrolase/acyltransferase (Alpha/beta hydrolase superfamily) (ISS)	-1.0596	2.47447
Hormone	orange1.1t06072	orange1.1t06072.1: 2-oxoglutarate (2OG) and Fe(II)-dependent oxygenase-like protein;Protein SRG1; Probable 2-oxoglutarate/Fe(II)-dependent dioxygenase; Thebaine 6-O-demethylase; Codeine O-demethylase; S-norcoclaurine synthase 1; Gibberellin 20 oxidase 1-D; 1-aminocyclopropane-1-carboxylate oxidase 1; Flavone synthase; Naringenin,2-oxoglutarate 3-dioxygenase; Leucoanthocyanidin dioxygenase; Flavon…	-0.353561	-0.46762	0.716482	-0.967114	0.99997	0.750341	0.689199	0.676786
Immune/Defense	Cs1g01010	Cs1g01010.1: T-complex protein 1 subunit gamma; Thermosome subunit beta; Thermosome subunit alpha; Thermosome subunit; Thermosome subunit beta (Fragment); T-complex protein 1 subunit epsilon;Chaperonin containing t-complex protein 1, gamma subunit, tcpg, putative --Cs1g01010.2: T-complex protein 1 subunit gamma; Thermosome subunit beta; Thermosome subunit alpha; Thermosome subunit; Thermosome sub…	-0.270777	-0.0257929	-0.250311	-0.500214	0.99997	0.976793	0.999896	0.521098
Immune/Defense	Cs1g01020	Cs1g01020.1: Putative uncharacterized protein OSJNBb0022E02.4	0.250314	0.311335	0.113423	-1.09411	0.99997	0.624754	0.999896	0.186515
Immune/Defense	Cs1g01030	Cs1g01030.1: Putative uncharacterized protein OSJNBb0022E02.4 --Cs1g01030.2: Putative uncharacterized protein OSJNBb0022E02.4 --Cs1g01030.3: Putative uncharacterized protein OSJNBb0022E02.4	-0.134092	0.03982	-0.096659	-0.965682	0.99997	0.979608	0.999896	0.108771
Immune/Defense	Cs1g01040	Cs1g01040.1: Zinc finger CCCH domain-containing protein 19; Uncharacterized protein At5g08430;DNA binding / nucleic acid binding / protein binding / zinc ion binding protein	0.643747	-0.325173	-0.0755736	0.431094	0.885667	0.628123	0.999896	0.263248
Immune/Defense	Cs1g01050	Cs1g01050.1: Uncharacterized protein At5g08430; Zinc finger CCCH domain-containing protein 44;DNA binding / nucleic acid binding / protein binding / zinc ion binding protein --Cs1g01050.2: Uncharacterized protein At5g08430; Zinc finger CCCH domain-containing protein 44;Nuclear receptor binding set domain containing protein 1, nsd, putative	-0.368036	-0.354057	-0.313618	-1.76433	0.99997	0.827491	0.999896	0.368275
Immune/Defense	Cs1g01060	Cs1g01060.1: Potassium transporter 7; Probable potassium transporter 14; Putative potassium transporter 12; Probable potassium transport system protein kup;Putative uncharacterized protein Sb02g023620 --Cs1g01060.2: Potassium transporter 7; Probable potassium transporter 14; Putative potassium transporter 12; Probable potassium transport system protein kup;Putative uncharacterized protein Sb02g02…	-0.12388	-0.199577	-0.0385859	0.575347	0.99997	0.66146	0.999896	0.21321
Immune/Defense	Cs1g01070	Cs1g01070.1: Protein SENSITIVE TO PROTON RHIZOTOXICITY 1; Zinc finger protein STOP1 homolog; Zinc finger protein STAR3; Zinc finger protein NUTCRACKER; Zinc finger protein MAGPIE; Zinc finger protein JACKDAW; Protein TRANSPARENT TESTA 1; PR domain zinc finger protein 10; Zinc finger and BTB domain-containing protein 24;Putative uncharacterized protein Sb04g023670	-0.23583	-0.397845	-0.118779	0.316426	0.99997	0.27333	0.999896	0.637745
Immune/Defense	Cs1g01080	Cs1g01080.1: Predicted protein	3.71582	-2.6015	-2.4461	3.29671
Immune/Defense	Cs1g01090	Cs1g01090.1: Uncharacterized protein slp1; SUN domain-containing protein 2; Protein osteopotentia; Protein osteopotentia homolog;Putative uncharacterized protein AlNc14C345G10848	-0.394867	-0.0151397	0.100537	0.267441	0.764013	0.983171	0.999896	0.771541
Immune/Defense	Cs1g01100	Cs1g01100.1: BRASSINOSTEROID INSENSITIVE 1-associated receptor kinase 1, putative, expressed;Probable LRR receptor-like serine/threonine-protein kinase At5g10290; BRASSINOSTEROID INSENSITIVE 1-associated receptor kinase 1; Protein NSP-INTERACTING KINASE 2; Somatic embryogenesis receptor kinase 1; LRR receptor-like serine/threonine-protein kinase FEI 1; Proline-rich receptor-like protein kinase PE…	0.20829	0.0517987	0.167112	0.0776534	0.99997	0.903939	0.999896	0.869379
Immune/Defense	Cs1g01110	Cs1g01110.1: Aromatic amino acid decarboxylase, putative (Fragment);Tyrosine/DOPA decarboxylase 3; Tyrosine decarboxylase 3; Tyrosine decarboxylase 1 (Fragment); Aromatic-L-amino-acid decarboxylase; Probable tyrosine decarboxylase 2; Alpha-methyldopa hypersensitive protein; Histidine decarboxylase; Probable aromatic-L-amino-acid decarboxylase	-4.76056		0.866598	1.12266			0.999896
Immune/Defense	Cs1g01120	Cs1g01120.1: Tyrosine/DOPA decarboxylase 3; Tyrosine decarboxylase 3; Tyrosine decarboxylase 1 (Fragment); Aromatic-L-amino-acid decarboxylase; Probable tyrosine decarboxylase 2; Alpha-methyldopa hypersensitive protein; Histidine decarboxylase; Probable aromatic-L-amino-acid decarboxylase; Alpha-methyldopa hypersensitive protein (Fragment); Aromatic-L-amino-acid decarboxylase (Fragment);Aromatic …	-1.27572			4.28192
Immune/Defense	Cs1g01130	Cs1g01130.1: Tyrosine/DOPA decarboxylase 2; Tyrosine decarboxylase 3; Aromatic-L-amino-acid decarboxylase; Tyrosine decarboxylase 1 (Fragment); Probable tyrosine decarboxylase 2; Histidine decarboxylase; Alpha-methyldopa hypersensitive protein; Aromatic-L-amino-acid decarboxylase (Fragment); Alpha-methyldopa hypersensitive protein (Fragment);Pyridoxal-dependent decarboxylase conserved domain cont…	-0.50502	1.67132	2.13909	1.41517	0.99997	0.497005	0.799141
Immune/Defense	Cs1g01140	Cs1g01140.1: Leucine-rich repeat containing protein, putative;Putative disease resistance protein RGA3; Disease resistance protein RGA2; Probable disease resistance protein At5g63020	-0.874032	-1.09415	-0.726242	-1.35685	0.99997	0.30821	0.999896	0.615162
Immune/Defense	Cs1g01160	Cs1g01160.1: Putative disease resistance protein RGA3;Leucine-rich repeat containing protein, putative	-1.86924	-3.88658	1.14162			0.549631
Immune/Defense	Cs1g01170	Cs1g01170.1: Retrotransposon protein, putative, Ty1-copia sub-class;Retrovirus-related Pol polyprotein from transposon TNT 1-94; Copia protein; Uncharacterized mitochondrial protein AtMg00810; Putative transposon Ty5-1 protein YCL074W	-0.587632	-1.48864	1.72997	3.30865
Immune/Defense	Cs1g01180	Cs1g01180.1: Leucine-rich repeat containing protein, putative;Putative disease resistance protein RGA3; Disease resistance protein RGA2	-0.752312	-1.68536	-0.265913	-0.795648		0.158046	0.999896
Immune/Defense	Cs1g01190	Cs1g01190.1: Putative uncharacterized protein P0441A12.55	0.980649	-0.450184	-0.322084	0.463622	0.29213	0.373215	0.999896	0.305553
Immune/Defense	Cs1g01200	Cs1g01200.1: Plastid beta-hydroxyacyl-[acyl-carrier protein] dehydratase (Fragment);Bifunctional enzyme lpxC/fabZ	0.702561	0.79035	0.419668	0.535431	0.99997	0.699142	0.999896	0.905349
Immune/Defense	Cs1g01210	Cs1g01210.1: Probable glucan 1,3-beta-glucosidase A; Glucan 1,3-beta-glucosidase A; Glucan 1,3-beta-glucosidase;Putative uncharacterized protein Sb01g024390	1.59606	3.3396	2.87332	-1.80189		0.275262
Immune/Defense	Cs1g01220	Cs1g01220.1: Putative uncharacterized protein Sb01g024390;Glucan 1,3-beta-glucosidase; Glucan 1,3-beta-glucosidase A; Probable glucan 1,3-beta-glucosidase A; Sporulation-specific glucan 1,3-beta-glucosidase --Cs1g01220.2: Putative uncharacterized protein Sb01g024390;Glucan 1,3-beta-glucosidase; Glucan 1,3-beta-glucosidase A; Probable glucan 1,3-beta-glucosidase A; Sporulation-specific glucan 1,3-…	0.161216	0.854355	0.14333	-0.598929	0.99997	0.327193	0.999896	0.782488
Immune/Defense	Cs1g01230	Cs1g01230.1: En/Spm-like transposon protein, 5' partial; 97242-96760 (Fragment)		-1.14677
Immune/Defense	Cs1g01250	Cs1g01250.1: Auxin-regulated protein, putative, expressed	0.553394	-0.547701	-0.630245	-0.300261	0.99997	0.74937	0.999896	0.960057
Immune/Defense	Cs1g01260	Cs1g01260.1: 2,3-bisphosphoglycerate-dependent phosphoglycerate mutase;Phosphoglycerate/bisphosphoglycerate mutase family protein	-0.176075	-0.258332	0.900927	0.465489	0.99997	0.827012	0.236775	0.83221
Immune/Defense	Cs1g01270	Cs1g01270.1: Type I inositol-1,4,5-trisphosphate 5-phosphatase CVP2; Type II inositol-1,4,5-trisphosphate 5-phosphatase; Inositol polyphosphate 5-phosphatase OCRL-1; Synaptojanin-1; Synaptojanin-1 (Fragment); Synaptojanin-2; Inositol-1,4,5-trisphosphate 5-phosphatase 2; Probable inositol polyphosphate 5-phosphatase C9G1.10c; Phosphatidylinositol-3,4,5-trisphosphate 5-phosphatase 2; 72 kDa inosito…	1.1131	0.549044	0.818571	-0.499955		0.918903
Immune/Defense	Cs1g01280	Cs1g01280.1: Putative uncharacterized protein OJ1150_E04.111	-1.46192	1.21293	-0.615319	0.731493		0.501513	0.999896
Immune/Defense	Cs1g01290	Cs1g01290.1: Acyl-coenzyme A oxidase 2, peroxisomal, putative, expressed;Acyl-coenzyme A oxidase 2, peroxisomal; Acyl-coenzyme A oxidase, peroxisomal; Acyl-coenzyme A oxidase-like protein; Putative acyl-coenzyme A oxidase 3.2, peroxisomal; Peroxisomal acyl-coenzyme A oxidase 3; Acyl-coenzyme A oxidase 3; Putative peroxisomal acyl-coenzyme A oxidase 1.2; Probable peroxisomal acyl-coenzyme A oxidas…	-1.74093	-0.612696	-0.271497	0.764929	0.99115	0.780024	0.999896	0.884796
Immune/Defense	Cs1g01300	Cs1g01300.1: Chromosome undetermined SCAF21483, whole genome shotgun sequence;Actin-related protein 2/3 complex subunit 1B		-2.57578		1.41517
Immune/Defense	Cs1g01310	Cs1g01310.1: Putative uncharacterized protein Sb04g027690	-0.340589	-0.277528	0.505358	0.511113	0.99997	0.724962	0.998069	0.74403
Immune/Defense	Cs1g01320	Cs1g01320.1: Ethylene-responsive transcription factor ERF060; Dehydration-responsive element-binding protein 2F; Ethylene-responsive transcription factor SHINE 3;Putative dehydration-responsive element binding protein	-0.0725643	-0.857545	-0.00574414	-1.01506	0.99997	0.0974238	0.999896	0.0260596
Immune/Defense	Cs1g01330	Cs1g01330.1: Trehalose-phosphate phosphatase; Uncharacterized glycosyl hydrolase Rv2006/MT2062;Haloacid dehalogenase-like hydrolase domain-containing protein --Cs1g01330.2: Trehalose-phosphate phosphatase; Uncharacterized glycosyl hydrolase Rv2006/MT2062;Haloacid dehalogenase-like hydrolase domain-containing protein --Cs1g01330.3: Haloacid dehalogenase-like hydrolase domain-containing protein --C…	0.815018	1.44709	-0.116078	0.278109	0.969138	0.0124158	0.999896	0.887921
Immune/Defense	Cs1g01340	Cs1g01340.1: Hydroxyproline-rich glycoprotein family protein				-0.36103
Immune/Defense	Cs1g01370	Cs1g01370.1: Lipase/lipooxygenase, PLAT/LH2 family protein	0.340209	0.0573453	0.44245	0.705328	0.99997	0.956774	0.999896	0.423379
Immune/Defense	Cs1g01380	Cs1g01380.1: TPR repeat-containing thioredoxin TTL1; RNA polymerase II-associated protein 3; Small glutamine-rich tetratricopeptide repeat-containing protein alpha; Tetratricopeptide repeat protein 1; Small glutamine-rich tetratricopeptide repeat-containing protein beta; Serine/threonine-protein phosphatase 5; Small glutamine-rich tetratricopeptide repeat-containing protein; Sperm-associated anti…	-0.641786	-0.00780252	0.437384	1.94405	0.99997	0.996886	0.999896
Immune/Defense	Cs1g01390	Cs1g01390.1: Protein SCO1 homolog 2, mitochondrial; Protein sco1; Protein SCO1 homolog, mitochondrial; Protein SCO2, mitochondrial; SCO2-like protein RBE_0699; Protein senC;Chromosome undetermined SCAF8697, whole genome shotgun sequence. (Fragment) --Cs1g01390.2: Copper-binding protein of the mitochondrial inner membrane;Protein SCO1 homolog 2, mitochondrial; Protein sco1; Protein SCO1 homolog, m…	0.155366	0.0615173	-0.354009	0.517712	0.99997	0.933884	0.999896	0.541982
Immune/Defense	Cs1g01410	Cs1g01410.1: Putative uncharacterized protein P0524E08.125	-2.0526	-1.51195	0.0116637	1.3236	0.391585	0.0704	0.999896	0.557424
Immune/Defense	Cs1g01460	Cs1g01460.1: Putative uncharacterized protein B1168F12.31	0.00535331	1.03265	-0.465189	0.488463	0.99997	0.157441	0.509151	0.726177
Immune/Defense	Cs1g01490	Cs1g01490.1: Putative uncharacterized protein		-0.428395
Immune/Defense	Cs1g01500	Cs1g01500.1: Heat shock protein 70 (HSP70)-interacting protein, putative;Tetratricopeptide repeat protein 1; Mitochondrial import receptor subunit TOM34; Protein unc-45 homolog B; Sperm-associated antigen 1; Protein unc-45 homolog A; DnaJ homolog subfamily C member 7 homolog	0.0528189	0.731741	-0.482578	-0.765513	0.99997	0.0474053	0.999896	0.0556912
Immune/Defense	Cs1g01510	Cs1g01510.1: ABC transporter D family member 1; ATP-binding cassette sub-family D member 3; Peroxisomal long-chain fatty acid import protein 2; Microcin-J25 export ATP-binding/permease protein McjD; ATP-binding/permease protein CydC; Multidrug resistance protein 1;ATP-binding cassette transporter, subfamily D, member 5, group PMP protein PpABCD5	-0.179715	-0.122887	0.150381	-0.35446	0.99997	0.883837	0.999896	0.542159
Immune/Defense	Cs1g01520	Cs1g01520.1: Putative uncharacterized protein (Fragment)	-0.244122	-0.295591	-3.29056	-0.479845	0.99997	0.932278	0.238533
Immune/Defense	Cs1g01530	Cs1g01530.1: Putative uncharacterized protein Sb02g039760 --Cs1g01530.2: Putative uncharacterized protein Sb01g033740	0.172522	0.0415096	-0.780813	-0.238737	0.99997	0.936589	0.139723	0.724782
Immune/Defense	Cs1g01540	Cs1g01540.1: Putative uncharacterized protein Sb10g007760;Annexin D2; Annexin-like protein RJ4; Annexin-B10; Annexin-B11	-0.491519	-1.8627	1.21065	-0.65649	0.99997	0.0334317	0.872885	0.517496
Immune/Defense	Cs1g01550	Cs1g01550.1: Chromosome 8 SCAF14545, whole genome shotgun sequence. (Fragment);Oxidation resistance protein 1; Uncharacterized protein C20orf118; Uncharacterized protein C20orf118 homolog; Nuclear receptor coactivator 7; TLD domain-containing protein KIAA1609; TLD domain-containing protein KIAA1609 homolog; TBC1 domain family member 24	-0.129112	-0.202116	-0.000681756	0.207475	0.99997	0.708212	0.999901	0.805485
Immune/Defense	Cs1g01560	Cs1g01560.1: Asparagine synthetase [glutamine-hydrolyzing]; Asparagine synthetase, root [glutamine-hydrolyzing]; Asparagine synthetase, nodule [glutamine-hydrolyzing]; Asparagine synthetase B [glutamine-hydrolyzing]; Probable asparagine synthetase [glutamine-hydrolyzing]; Putative asparagine synthetase [glutamine-hydrolyzing] 1; Glucosamine--fructose-6-phosphate aminotransferase [isomerizing];Put…	-0.472036	-0.907995	-0.16628	-0.0884672	0.94756	0.0808486	0.999896	0.957348
Immune/Defense	Cs1g01570	Cs1g01570.1: Putative uncharacterized protein AlNc14C19G2026	-0.249529	0.00941197	0.430885	0.133034	0.985515	0.983229	0.627792	0.903538
Immune/Defense	Cs1g01580	Cs1g01580.1: 50S ribosomal protein L23;Putative uncharacterized protein Sb03g002160	-0.389791	-0.0480236	-0.163031	-0.0507756	0.848974	0.935978	0.999896	0.954924
Immune/Defense	Cs1g01590	Cs1g01590.1: Putative BTB/POZ domain-containing protein DOT3; Coleoptile phototropism protein 1; BTB/POZ domain-containing protein At1g30440; Root phototropism protein 3;Transposon protein, putative, Mutator sub-class, expressed --Cs1g01590.2: Putative BTB/POZ domain-containing protein DOT3; Coleoptile phototropism protein 1; Root phototropism protein 3; BTB/POZ domain-containing protein At1g3044…	0.495904	2.40376	0.0327186	0.430527	0.83702	8.68499e-11	0.999896	0.78915
Immune/Defense	Cs1g01600	Cs1g01600.1: Ras-related protein RABH1e; GTP-binding protein ryh1; Vacuolar protein sorting-associated protein 21;Ras-related gtp-binding protein, alternative splice	0.279512	-0.19685	0.0548001	1.10853	0.99997	0.772387	0.999896	0.0111399
Immune/Defense	Cs1g01610	Cs1g01610.1: Putative uncharacterized protein AT4g39900 --Cs1g01610.2: Putative uncharacterized protein AT4g39900 --Cs1g01610.3: Putative uncharacterized protein AT4g39900	1.45305	5.13939	0.564898	3.44187	0.99997	2.0751e-06	0.999896
Immune/Defense	Cs1g01620	Cs1g01620.1: cDNA, FLJ79405, highly similar to Homo sapiens solute carrier family 25, member 24, transcript variant 1, mRNA;Calcium-binding mitochondrial carrier protein SCaMC-1; Mitochondrial substrate carrier family protein B; Putative calcium-binding mitochondrial carrier F55A11.4; Solute carrier family 25 member 41; Protein brittle-1, chloroplastic/amyloplastic; Mitochondrial substrate carrie…	-0.172396	-0.544072	-0.248506	-0.363985	0.99997	0.331153	0.999896	0.892163
Immune/Defense	Cs1g01630	Cs1g01630.1: Cell division cycle 2-related protein kinase 7;Cyclin-dependent kinase C-1; Probable serine/threonine-protein kinase At1g54610; Serine/threonine-protein kinase bur-1; Probable cyclin-dependent kinase 9; CTD kinase subunit alpha; Cell division control protein 2 homolog --Cs1g01630.2: Putative uncharacterized protein Sb01g009600;Cyclin-dependent kinase C-1; Probable serine/threonine-pr…	-0.269076	-0.337699	-0.662569	-0.525598	0.99997	0.751019	0.999896	0.608857
Immune/Defense	Cs1g01650	Cs1g01650.1: Ubiquitin carboxyl-terminal hydrolase 3; Probable ubiquitin carboxyl-terminal hydrolase 46; Probable ubiquitin carboxyl-terminal hydrolase creB; Ubiquitin carboxyl-terminal hydrolase creB; Putative ubiquitin carboxyl-terminal hydrolase 50;Ubiquitin carboxyl-terminal hydrolase (Fragment) --Cs1g01650.2: Ubiquitin carboxyl-terminal hydrolase (Fragment);Ubiquitin carboxyl-terminal hydrol…	-0.255123	-0.227299	0.108201	-0.221654	0.99997	0.725453	0.999896	0.607809
Immune/Defense	Cs1g01660	Cs1g01660.1: Putative uncharacterized protein Sb04g027550;50S ribosomal protein L29, chloroplastic	0.208033	0.33494	-0.283648	-0.183315	0.99997	0.529021	0.999896	0.63499
Immune/Defense	Cs1g01670	Cs1g01670.1: Transcription factor MYB39; Transcription repressor MYB4; Protein ODORANT1; Myb-related protein 330; Myb-related protein P; Anthocyanin regulatory C1 protein; Transcription factor GAMYB; Transcription factor WER; Trichome differentiation protein GL1; Myb-related protein B; Transforming protein Myb; Transcriptional activator Myb; Myb-related protein A;Putative uncharacterized protein …	-3.04044	0.614831	1.0181	-0.894675
Immune/Defense	Cs1g01690	Cs1g01690.1: Tyrosine/DOPA decarboxylase 1; Tyrosine decarboxylase 3; Aromatic-L-amino-acid decarboxylase; Probable tyrosine decarboxylase 2; Tyrosine decarboxylase 1 (Fragment); Histidine decarboxylase; Aromatic-L-amino-acid decarboxylase (Fragment); Alpha-methyldopa hypersensitive protein;Aromatic amino acid decarboxylase, putative (Fragment)	-1.40199	0.536348	-0.874088	-0.330149
Immune/Defense	Cs1g01700	Cs1g01700.1: Inositol-3-phosphate synthase; Inositol-3-phosphate synthase isozyme 2; Probable inositol-3-phosphate synthase isozyme 3;Putative inositol-3-phosphate synthase isozyme 3 --Cs1g01700.2: Myo-inositol 1-phosphate synthase (Fragment);Inositol-3-phosphate synthase; Inositol-3-phosphate synthase isozyme 2; Probable inositol-3-phosphate synthase isozyme 3 --Cs1g01700.3: Myo-inositol 1-phosp…	0.0740571	0.670478	1.80805	0.595412	0.99997	0.539054	0.500515	0.782344
Immune/Defense	Cs1g01730	Cs1g01730.1: Sulfate transporter 2.1; Low affinity sulfate transporter 3; High affinity sulfate transporter 1; Probable sulfate transporter 3.4; Early nodulin-70; Sulfate transporter 4.1, chloroplastic; Probable sulfate permease C869.05c; Sulfate permease 1;High affinity sulfate transporter SAT-1, Sulfate/bicarbonate/oxalate exchanger SLC26 family protein	0.304929	-1.39757	-2.11455	-0.136769	0.99997	0.146265	0.0882785	0.961794
Immune/Defense	Cs1g01750	Cs1g01750.1: Polynucleotidyl transferase, ribonuclease H-like protein	0.47123	1.95893	0.690807	0.468378	0.99997	0.102812	0.999896
Immune/Defense	Cs1g01760	Cs1g01760.1: Bifunctional aspartate aminotransferase and glutamate/aspartate-prephenate aminotransferase; Aspartate aminotransferase; Aspartate aminotransferase A; Aspartate aminotransferase B; Putative aminotransferase YugH; Probable aspartate aminotransferase 1; Putative aminotransferase A; Kynurenine--oxoglutarate transaminase 3; Probable aspartate aminotransferase (Fragment);Putative uncharac…	-0.69438	-0.0272137	0.0781698	-0.783415	0.960216	0.975567	0.999896	0.0308689
Immune/Defense	Cs1g01770	Cs1g01770.1: Trafficking protein particle complex subunit 12;cDNA FLJ36923 fis, clone BRACE2005090, highly similar to Tetratricopeptide repeat protein 15	0.0318988	-0.068863	0.0804245	0.0265142	0.99997	0.861187	0.999896	0.97815
Immune/Defense	Cs1g01780	Cs1g01780.1: C-terminal S-isoprenylcysteine carboxyl O-methyltransferase	-0.587632
Immune/Defense	Cs1g01790	Cs1g01790.1: Putative uncharacterized protein Sb02g023395 (Fragment) --Cs1g01790.2: Putative uncharacterized protein Sb02g023395 (Fragment);CD2 antigen cytoplasmic tail-binding protein 2 --Cs1g01790.3: Putative uncharacterized protein Sb02g023395 (Fragment);CD2 antigen cytoplasmic tail-binding protein 2 --Cs1g01790.4: Putative uncharacterized protein Sb02g023395 (Fragment);CD2 antigen cytoplasmic…	-0.0180873	-0.55203	-0.0608951	0.148257	0.99997	0.392725	0.999896	0.820048
Immune/Defense	Cs1g01800	Cs1g01800.1: L-ascorbate oxidase; Laccase-11; Laccase-2; Laccase-22; Laccase-16; Laccase-12; Putative laccase-11; Laccase-4; Laccase-14; Laccase-3; Laccase-12/13; Laccase-9; Laccase-21; Laccase-7; Laccase-6; Laccase-8; Laccase-15; Laccase-5; Laccase-10; Laccase-24; Laccase; Laccase-25; Laccase-1;Syringolide-induced protein B13-1-1 (Fragment) --Cs1g01800.2: L-ascorbate oxidase; Laccase-11; Laccase…	-0.097718	-4.23105	-1.5955	0.640099	0.99997	0.00114885	0.456207	0.770429
Immune/Defense	Cs1g01820	Cs1g01820.1: Putative uncharacterized protein Sb01g013230	-2.59289
Immune/Defense	Cs1g01830	Cs1g01830.1: Protein TRANSPARENT TESTA 16; MADS-box protein AGL24; MADS-box transcription factor 18; MADS-box protein SVP;Putative uncharacterized protein Sb05g025970				-1.1252
Immune/Defense	Cs1g01850	Cs1g01850.1: Putative FKBP-type peptidyl-prolyl cis-trans isomerase 4;Probable FKBP-type peptidyl-prolyl cis-trans isomerase 4, chloroplastic; FKBP-type peptidyl-prolyl cis-trans isomerase 3, chloroplastic; FK506-binding protein; Peptidyl-prolyl cis-trans isomerase fkr-2; 70 kDa peptidyl-prolyl isomerase; FK506-binding protein 39 kDa --Cs1g01850.2: Putative FKBP-type peptidyl-prolyl cis-trans iso…	0.366195	0.265609	-0.619238	-0.364681	0.99997	0.789988	0.978618	0.63499
Immune/Defense	Cs1g01860	Cs1g01860.1: Heavy-metal-associated domain-containing protein, putative, expressed --Cs1g01860.2: Heavy-metal-associated domain-containing protein, putative, expressed	0.100696	-0.98346	-1.5862	-1.89163	0.99997	0.147856	0.961132	0.0692899
Immune/Defense	Cs1g01870	Cs1g01870.1: Putative uncharacterized protein 6E04 (Fragment);14-3-3-like protein; 14-3-3-like protein GF14 chi; 14-3-3-like protein GF14 phi; 14-3-3-like protein B; 14-3-3 protein 4; 14-3-3-like protein GF14 omega; 14-3-3-like protein A; 14-3-3-like protein (Fragment); 14-3-3-like protein E; 14-3-3-like protein GF14 nu; 14-3-3-like protein C; 14-3-3-like protein F; 14-3-3-like protein GF14 upsil…				-0.804028
Immune/Defense	Cs1g01880	Cs1g01880.1: Leucine-rich repeat containing protein, putative;Disease resistance protein RGA2; Putative disease resistance protein RGA3; Probable disease resistance protein At1g15890	-0.616365	-0.0814016	-1.33683	-4.03375	0.99997	0.978427	0.999896	0.185313
Immune/Defense	Cs1g01890	Cs1g01890.1: Leucine-rich repeat containing protein, putative;Putative disease resistance protein RGA3; Disease resistance protein RGA2	-1.29838	-0.975234	-1.11041	-2.74709	0.99997	0.775955	0.999896
Immune/Defense	Cs1g01910	Cs1g01910.1: Aspartic proteinase-like protein 1;Chloroplast nucleoid DNA-binding protein-like protein --Cs1g01910.2: Aspartic proteinase-like protein 1;Chloroplast nucleoid DNA-binding protein-like protein --Cs1g01910.3: Aspartic proteinase-like protein 1;Chloroplast nucleoid DNA-binding protein-like protein --Cs1g01910.4: Aspartic proteinase-like protein 1;Chloroplast nucleoid DNA-binding protei…	0.191476	0.689448	0.0515098	-0.48782	0.99997	0.212766	0.999896	0.462215
Immune/Defense	Cs1g01920	Cs1g01920.1: U-box domain-containing protein 4;Armadillo/beta-catenin-like repeat and C2 calcium/lipid-binding domain-containing protein --Cs1g01920.2: U-box domain-containing protein 4;Armadillo/beta-catenin-like repeat and C2 calcium/lipid-binding domain-containing protein	0.0142858	1.1621	0.189417	-0.26326	0.99997	0.207454	0.999896	0.827761
Immune/Defense	Cs1g01930	Cs1g01930.1: Integrator complex subunit 4; Integrator complex subunit 4-like protein 2;Protein W04A4.5, partially confirmed by transcript evidence	-0.204396	-0.423848	0.1451	-0.389877	0.99997	0.594888	0.999896	0.750244
Immune/Defense	Cs1g01940	Cs1g01940.1: Formation of crista junctions protein 1;Putative uncharacterized protein Sb06g030050 --Cs1g01940.2: Putative uncharacterized protein Sb06g030050 --Cs1g01940.3: Formation of crista junctions protein 1;Putative uncharacterized protein Sb06g030050 --Cs1g01940.4: Formation of crista junctions protein 1;Putative uncharacterized protein Sb06g030050 --Cs1g01940.5: Putative uncharacterized p…	0.00277685	-0.0629373	-0.0311174	0.377807	0.99997	0.89135	0.999896	0.272254
Immune/Defense	Cs1g01950	Cs1g01950.1: Probable RPA135-DNA-directed RNA polymerase I, 135 KD subunit;Probable DNA-directed RNA polymerase I subunit RPA2; DNA-directed RNA polymerase I subunit RPA2; DNA-directed RNA polymerase II subunit RPB2; DNA-directed RNA polymerase III subunit rpc2; DNA-directed RNA polymerase subunit B'; DNA-directed RNA polymerase subunit B; DNA-directed RNA polymerase subunit 2	-0.131284	-1.15178	-0.859727	-0.177381	0.99997	0.0581963	0.999896	0.919822
Immune/Defense	Cs1g01960	Cs1g01960.1: Possible metal-binding domain in RNase L inhibitor, RLI family protein, expressed;Probable ribosome biogenesis protein C16orf42 homolog; Probable ribosome biogenesis protein C16orf42; Ribosome biogenesis protein TSR3	-0.371854	-0.0496354	0.125005	-0.415693	0.99997	0.959501	0.999896	0.549446
Immune/Defense	Cs1g01980	Cs1g01980.1: 60S ribosomal protein L30; Putative 60S ribosomal protein L30-1; 50S ribosomal protein L30e;Putative uncharacterized protein Sb09g023950 --Cs1g01980.2: 60S ribosomal protein L30; Putative 60S ribosomal protein L30-1; 50S ribosomal protein L30e;Putative uncharacterized protein Sb09g023950 --Cs1g01980.3: 60S ribosomal protein L30; Putative 60S ribosomal protein L30-1; 50S ribosomal pro…	-0.211665	-0.778573	0.227652	0.553428	0.99997	0.0867914	0.996556	0.255948
Immune/Defense	Cs1g01990	Cs1g01990.1: cDNA, clone: J065013H19, full insert sequence;Vesicle transport protein GOT1A; Probable Golgi transport protein 1; Protein transport protein GOT1; Protein transport protein got1 homolog --Cs1g01990.2: cDNA, clone: J065013H19, full insert sequence;Vesicle transport protein GOT1A; Probable Golgi transport protein 1; Protein transport protein GOT1; Protein transport protein got1 homolog	0.0424826	0.0950445	-0.0209529	-0.0640186	0.99997	0.785369	0.999896	0.965625
Immune/Defense	Cs1g02000	Cs1g02000.1: Regulation of nuclear pre-mRNA domain-containing protein 1B;Putative uncharacterized protein Sb08g001652 (Fragment)	-0.307406	0.0728212	-0.161693	-2.60564	0.99997	0.976256	0.999896	0.351161
Immune/Defense	Cs1g02010	Cs1g02010.1: Oxidoreductase, short chain dehydrogenase/reductase family protein, expressed;Uncharacterized oxidoreductase C23D3.11; Dehydrogenase/reductase SDR family member 7B; Retinol dehydrogenase 8; Dehydrogenase/reductase SDR family protein 7-like; Uncharacterized oxidoreductase yusZ; Probable short-chain type dehydrogenase/reductase vdlC; Ketoacyl reductase hetN; NADP-dependent L-serine/L-a…	-0.0856175	0.149424	0.29746	-0.0370004	0.99997	0.744211	0.996556	0.982762
Immune/Defense	Cs1g02050	Cs1g02050.1: Predicted protein	2.8655		-3.73708	2.725
Immune/Defense	Cs1g02070	Cs1g02070.1: Phenylalanine N-monooxygenase; Tyrosine N-monooxygenase; Isoleucine N-monooxygenase 1; Valine N-monooxygenase 1; Cytochrome P450 79B1; Tryptophan N-monooxygenase 1; Dihomomethionine N-hydroxylase; Hexahomomethionine N-hydroxylase; Flavonoid 3'-monooxygenase;Putative uncharacterized protein Sb01g001200	-27.6701		1.96623				0.999896
Immune/Defense	Cs1g02130	Cs1g02130.1: Predicted protein	-0.587632
Immune/Defense	Cs1g02140	Cs1g02140.1: Disease resistance protein RPM1;NBS-containing resistance-like protein (Fragment)	2.45384		-0.874088
Immune/Defense	Cs1g02160	Cs1g02160.1: Phenylalanine N-monooxygenase; Isoleucine N-monooxygenase 1; Tyrosine N-monooxygenase; Cytochrome P450 79B1; Valine N-monooxygenase 1; Tryptophan N-monooxygenase 1; Dihomomethionine N-hydroxylase; Hexahomomethionine N-hydroxylase; Flavonoid 3'-monooxygenase; Berbamunine synthase;Putative uncharacterized protein Sb01g001200 --Cs1g02160.2: Putative uncharacterized protein Sb01g001200;P…	-27.9657	0.536348	4.51106				0.937797
Immune/Defense	Cs1g02170	Cs1g02170.1: Chaperonin CPN60-1, mitochondrial, putative, expressed;Chaperonin CPN60-2, mitochondrial; 60 kDa chaperonin 1; Heat shock protein 60, mitochondrial		-1.14677
Immune/Defense	Cs1g02240	Cs1g02240.1: Putative uncharacterized protein;Cytochrome P450 82C4; Cytochrome P450 82A1 (Fragment); Flavonoid 3'-monooxygenase; Isoflavone 2'-hydroxylase; Premnaspirodiene oxygenase; Germacrene A oxidase; 4-hydroxyphenylacetaldehyde oxime monooxygenase; Psoralen synthase (Fragment)	-0.279095	-2.19471	-1.22354	-0.444332	0.99997	0.282301	0.996556
Immune/Defense	Cs1g02250	Cs1g02250.1: Cytochrome P450 82C4; Cytochrome P450 82A1 (Fragment); Flavonoid 3'-monooxygenase; Isoflavone 2'-hydroxylase; Tabersonine 16-hydroxylase (Fragment); 4-hydroxyphenylacetaldehyde oxime monooxygenase; Germacrene A oxidase; Premnaspirodiene oxygenase; Psoralen synthase (Fragment); Angelicin synthase (Fragment);Putative uncharacterized protein	-1.94053	-1.13933	-1.58275	-3.44421	0.99997	0.764467	0.891239
Immune/Defense	Cs1g02270	Cs1g02270.1: Putative uncharacterized protein;Cytochrome P450 82C4; Cytochrome P450 82A1 (Fragment); Flavonoid 3'-monooxygenase; Isoflavone 2'-hydroxylase; Premnaspirodiene oxygenase; Psoralen synthase (Fragment); 4-hydroxyphenylacetaldehyde oxime monooxygenase; 5-epiaristolochene 1,3-dihydroxylase; Germacrene A oxidase	-0.106207	-1.46293	-1.5451	-0.229306	0.99997	0.602426	0.775409	0.90747
Immune/Defense	Cs1g02280	Cs1g02280.1: Putative uncharacterized protein	0.27881	1.0918	0.417504	0.0591635	0.99997	0.308411	0.999896	0.980855
Immune/Defense	Cs1g02290	Cs1g02290.1: Zinc finger, c3hc4 type family protein (Fragment) --Cs1g02290.2: Putative uncharacterized protein At1g50440/F11F12_21	-0.0809445	0.168382	0.0468299	-0.188618	0.99997	0.567008	0.999896	0.764962
Immune/Defense	Cs1g02295	Cs1g02295.1: Heterogeneous nuclear ribonucleoprotein A1, putative;Heterogeneous nuclear ribonucleoprotein D0; RNA-binding protein Musashi homolog 1; Heterogeneous nuclear ribonucleoprotein A1-like 2; Heterogeneous nuclear ribonucleoprotein A/B; ELAV-like protein 2	0.206826	0.234459	0.0955884	-0.434657	0.99997	0.695936	0.999896	0.073576
Immune/Defense	Cs1g02310	Cs1g02310.1: TGA-type basic leucine zipper protein TGA1.1;Transcription factor TGA1; TGACG-sequence-specific DNA-binding protein TGA-1A; Transcription factor HBP-1b(c1) (Fragment); Transcription factor PERIANTHIA	0.377183	-0.492289	-0.125279	-0.65718	0.99997	0.713035	0.999896	0.792746
Immune/Defense	Cs1g02320	Cs1g02320.1: Alanine--glyoxylate aminotransferase 2 homolog 1, mitochondrial; Alanine--glyoxylate aminotransferase 2, mitochondrial; Alanine--glyoxylate aminotransferase 2-like 1; Uncharacterized aminotransferase YhxA; Acetylornithine aminotransferase; 2,2-dialkylglycine decarboxylase; Uncharacterized aminotransferase BpOF4_10225; Acetylornithine/acetyl-lysine aminotransferase; 4-aminobutyrate am…	-0.299373	-0.031747	-0.29189	0.0561196	0.99997	0.944265	0.891238	0.968065
Immune/Defense	Cs1g02340	Cs1g02340.1: Pentatricopeptide repeat-containing protein At2g22070; Putative pentatricopeptide repeat-containing protein At1g68930; Pentatricopeptide repeat-containing protein At3g57430, chloroplastic; Pentatricopeptide repeat-containing protein At3g24000, mitochondrial; Putative pentatricopeptide repeat-containing protein At3g13770, mitochondrial;Pentatricopeptide repeat-containing protein, puta…	-0.445254	-0.983301	-1.74086	0.0744248	0.99997	0.304958	0.598627	0.979096
Immune/Defense	Cs1g02360	Cs1g02360.1: B3 domain-containing protein At4g02870; Putative B3 domain-containing protein At1g51970;Putative uncharacterized protein		-1.14677
Immune/Defense	Cs1g02370	Cs1g02370.1: Gamma-glutamyltranspeptidase 1; Putative gamma-glutamyltranspeptidase 3; Acylase ACY 1; Gamma-glutamyltransferase 5; Capsule biosynthesis protein CapD; Gamma-glutamyltransferase light chain 1; Putative gamma-glutamyltransferase light chain 3;Novel protein similar to H.sapiens GGT1, gamma-glutamyltransferase 1 (GGT1, zgc:64172) --Cs1g02370.2: Gamma-glutamyltranspeptidase 1; Putative g…	0.11795	5.35626	-0.0390503	1.77627		0.00399245	0.999896	0.402376
Immune/Defense	Cs1g02380	Cs1g02380.1: Putative uncharacterized protein (Fragment)	-0.724703	0.0866478	-1.04139	-2.30957	0.99997	0.975625	0.785542	0.0110707
Immune/Defense	Cs1g02400	Cs1g02400.1: Putative uncharacterized protein Sb05g015565 (Fragment)	-2.22539		-0.874088	-0.915651
Immune/Defense	Cs1g02420	Cs1g02420.1: Putative uncharacterized protein Sb02g000570	0.0449573	-0.487497	-1.4915	-1.41646	0.99997	0.330304	0.811656	0.459969
Immune/Defense	Cs1g02430	Cs1g02430.1: Putative uncharacterized protein Sb02g000570	1.36232	1.4346		-0.330149	0.99997
Immune/Defense	Cs1g02460	Cs1g02460.1: Ankyrin repeat-containing protein, putative	-0.738081	-1.00492	-0.702191	0.999702	0.99997	0.416412	0.999896	0.617652
Immune/Defense	Cs1g02470	Cs1g02470.1: Putative uncharacterized protein Sb02g000570	-3.14845	-3.52982	-0.838046	-2.16326		0.454925	0.999896
Immune/Defense	Cs1g02480	Cs1g02480.1: Putative uncharacterized protein (Fragment)	0.3616	1.9918	3.50519	2.725	0.99997	0.195169
Immune/Defense	Cs1g02520	Cs1g02520.1: Putative uncharacterized protein Sb04g036010	-0.138553	0.295778	-0.0206231	-0.123387	0.99997	0.754995	0.999896	0.958752
Immune/Defense	Cs1g02530	Cs1g02530.1: Pentatricopeptide repeat-containing protein, putative;Pentatricopeptide repeat-containing protein At4g39620, chloroplastic; Pentatricopeptide repeat-containing protein At1g62680, mitochondrial --Cs1g02530.2: Pentatricopeptide repeat-containing protein, putative;Pentatricopeptide repeat-containing protein At4g39620, chloroplastic; Pentatricopeptide repeat-containing protein At1g62680,…	0.258868	0.64718	-0.626182	-0.651636	0.99997	0.134135	0.808839	0.574971
Immune/Defense	Cs1g02540	Cs1g02540.1: Putative uncharacterized protein Sb02g025840;Cytochrome P450 71A1; Flavonoid 3'-monooxygenase; 4-hydroxyphenylacetaldehyde oxime monooxygenase; Germacrene A oxidase; Cytochrome P450 71A6 (Fragment); Premnaspirodiene oxygenase; 5-epiaristolochene 1,3-dihydroxylase; Psoralen synthase (Fragment); Amorpha-4,11-diene C-12 oxidase	-0.0978118
Immune/Defense	Cs1g02580	Cs1g02580.1: Helix-loop-helix DNA-binding domain containing protein;Transcription factor bHLH91; Transcription factor ABA-INDUCIBLE bHLH-TYPE; Transcription factor ABORTED MICROSPORES; Anthocyanin regulatory Lc protein; Transcription factor FER-LIKE IRON DEFICIENCY-INDUCED TRANSCRIPTION FACTOR; Transcription factor ALC; Transcription factor GLABRA 3; Transcription factor SPATULA --Cs1g02580.2: He…	0.451686	1.61675	0.360804	0.113259	0.99997	0.00109345	0.999896	0.95738
Immune/Defense	Cs1g02590	Cs1g02590.1: Putative uncharacterized protein Sb03g004125 (Fragment);Pentatricopeptide repeat-containing protein At1g08070; Putative pentatricopeptide repeat-containing protein At3g15930; Pentatricopeptide repeat-containing protein At2g29760, chloroplastic; Pentatricopeptide repeat-containing protein At2g22410, mitochondrial; Putative pentatricopeptide repeat-containing protein At5g59200, chlorop…	-0.552373	-0.691786	-0.620721	0.292654	0.846819	0.0467752	0.999896	0.816836
Immune/Defense	Cs1g02600	Cs1g02600.1: Putative uncharacterized protein Sb0010s021250;Protein transport protein SEC23 --Cs1g02600.2: Putative uncharacterized protein Sb0010s021250;Protein transport protein SEC23 --Cs1g02600.3: Putative uncharacterized protein Sb0010s021250;Protein transport protein SEC23 --Cs1g02600.4: Putative uncharacterized protein Sb0010s021250;Protein transport protein SEC23	-0.0961796	-0.158582	0.0758102	-0.16872	0.99997	0.749385	0.999896	0.873681
Immune/Defense	Cs1g02620	Cs1g02620.1: Brain cDNA, clone: QnpA-15666, similar to human replication factor C (activator 1) 3, 38kDa (RFC3),transcript variant 1,;Probable replication factor C subunit 3; Replication factor C subunit 3		-1.18067
Immune/Defense	Cs1g02630	Cs1g02630.1: Heavy metal transport/detoxification domain-containing protein	-1.81655	-1.69336	-1.14911	0.609212	0.964984	0.729389
Immune/Defense	Cs1g02640	Cs1g02640.1: Putative uncharacterized protein (Fragment)	2.35426			-0.330149
Immune/Defense	Cs1g02650	Cs1g02650.1: Uric acid degradation bifunctional protein TTL; 5-hydroxyisourate hydrolase; Probable 5-hydroxyisourate hydrolase ZK697.8;Similar to transthyretin (4L369) (Predicted), isoform CRA_a --Cs1g02650.2: Uric acid degradation bifunctional protein TTL; 5-hydroxyisourate hydrolase; Probable 5-hydroxyisourate hydrolase ZK697.8;Similar to transthyretin (4L369) (Predicted), isoform CRA_a	0.263858	0.0417541	0.143557	-0.142701	0.99997	0.928566	0.999896	0.930603
Immune/Defense	Cs1g02660	Cs1g02660.1: 3-hydroxyisobutyryl-CoA hydrolase 1; Probable 3-hydroxyisobutyryl-CoA hydrolase 2; 3-hydroxyisobutyryl-CoA hydrolase-like protein 2, mitochondrial; 3-hydroxyisobutyryl-CoA hydrolase-like protein 5; 3-hydroxyisobutyryl-CoA hydrolase, mitochondrial; 3-hydroxypropionyl-coenzyme A dehydratase; Putative enoyl-CoA hydratase/isomerase yngF; Probable enoyl-CoA hydratase, mitochondrial; Proba…	0.00042442	-0.495916	-0.180296	0.431965	0.99997	0.287121	0.999896	0.533196
Immune/Defense	Cs1g02675	Cs1g02675.2: Putative uncharacterized protein	-0.12345	-0.973844	0.142552	0.70375	0.99997	0.147766	0.999896	0.0105367
Immune/Defense	Cs1g02680	Cs1g02680.1: Probable serine/threonine-protein kinase At4g35230; Probable inactive receptor-like kinase SSP; Protein kinase APK1B, chloroplastic; Serine/threonine-protein kinase At3g07070; Probable receptor-like protein kinase At3g55450; Probable serine/threonine-protein kinase NAK; Receptor-like serine/threonine-protein kinase At3g01300; G-type lectin S-receptor-like serine/threonine-protein kin…	0.470084	-0.283275	0.071281	1.54862	0.848974	0.771234	0.999896	8.87682e-06
Immune/Defense	Cs1g02690	Cs1g02690.1: Nitrate transporter 1.5; Putative peptide/nitrate transporter At5g19640; Peptide transporter PTR1; Probable peptide/nitrate transporter At1g62200; Probable nitrite transporter At1g68570; Probable peptide transporter At1g52190;Putative uncharacterized protein Sb02g007605 (Fragment)	-5.93261	-5.49279	0.922021	1.10713	0.00171538	0.000212372
Immune/Defense	Cs1g02700	Cs1g02700.1: Singapore isolate B (sub-type 7) whole genome shotgun sequence assembly, scaffold_13;NADH dehydrogenase [ubiquinone] 1 alpha subcomplex assembly factor 3 --Cs1g02700.2: Nuclear protein E3-3, isoform a, putative, expressed;NADH dehydrogenase [ubiquinone] 1 alpha subcomplex assembly factor 3 --Cs1g02700.3: Singapore isolate B (sub-type 7) whole genome shotgun sequence assembly, scaffol…	0.251172	-0.349874	-0.0733324	0.291546	0.99997	0.51897	0.999896	0.654793
Immune/Defense	Cs1g02710	Cs1g02710.1: Multidrug resistance-associated protein 2, 6 (Mrp2, 6), abc-transoprter, putative (Fragment);ABC transporter C family member 9; Putative ABC transporter C family member 15; Multidrug resistance-associated protein 1; Uncharacterized ABC transporter ATP-binding protein/permease C359.05; Metal resistance protein YCF1; Canalicular multispecific organic anion transporter 1; ATP-binding ca…	0.229495	6.66064	1.34789	2.51673		5.40122e-06	0.999896	0.605642
Immune/Defense	Cs1g02720	Cs1g02720.1: Putative uncharacterized protein Sb02g024050;Endoglucanase 15	-0.370881	1.6	1.90071	-4.50682		0.588727
Immune/Defense	Cs1g02730	Cs1g02730.1: DNA replication ATP-dependent helicase dna2-like protein;DNA2-like helicase; DNA replication ATP-dependent helicase dna2; DNA-binding protein SMUBP-2; Regulator of nonsense transcripts 1; Regulator of nonsense transcripts 1 homolog; Uncharacterized protein FLJ44066; Putative regulator of nonsense transcripts 1; Uncharacterized ATP-dependent helicase MJ0104; Putative helicase mov-10-B…	-0.054502	-0.481091	-0.0496261	0.691931	0.99997	0.563611	0.999896	0.501071
Immune/Defense	Cs1g02740	Cs1g02740.1: Sister chromatid cohesion protein DCC1;Similar to a putative RING zinc finger protein of Arabidopsis thaliana --Cs1g02740.2: Sister chromatid cohesion protein DCC1;Similar to a putative RING zinc finger protein of Arabidopsis thaliana	-0.376018	0.493105	-0.596244	0.194892	0.99997	0.684115	0.999896	0.958921
Immune/Defense	Cs1g02750	Cs1g02750.1: Fatty acid hydroxylase domain containing CER1-like protein;Protein WAX2 --Cs1g02750.2: Fatty acid hydroxylase domain containing CER1-like protein;Protein WAX2	-2.64053	8.52979	-0.33488	6.39112		2.83408e-08	0.999896
Immune/Defense	Cs1g02760	Cs1g02760.1: Fatty acid hydroxylase domain containing CER1-like protein;Protein WAX2 --Cs1g02760.2: Fatty acid hydroxylase domain containing CER1-like protein;Protein WAX2 --Cs1g02760.3: Fatty acid hydroxylase domain containing CER1-like protein;Protein WAX2 --Cs1g02760.4: Fatty acid hydroxylase domain containing CER1-like protein;Protein WAX2	-1.16136	-0.333385	-0.114444	1.03434	0.801576	0.7416	0.999896	0.338337
Immune/Defense	Cs1g02770	Cs1g02770.1: Uridylate kinase; Adenylate kinase; UMP-CMP kinase; Cytidylate kinase; Probable adenylate kinase isoenzyme F38B2.4; Adenylate kinase isoenzyme 1; Probable uridylate kinase;Putative uncharacterized protein Sb04g034900 --Cs1g02770.2: Uridylate kinase; Adenylate kinase; UMP-CMP kinase; Cytidylate kinase; Probable adenylate kinase isoenzyme F38B2.4; Adenylate kinase isoenzyme 1; Probable…	0.0268166	0.733319	0.0331612	-0.241921	0.99997	0.309192	0.999896	0.839893
Immune/Defense	Cs1g02780	Cs1g02780.1: Putative uncharacterized protein Sb10g007725 (Fragment);GTPase obg	0.367117	0.542668	-0.512923	-0.262831	0.99997	0.237405	0.887846	0.792893
Immune/Defense	Cs1g02800	Cs1g02800.1: Dynamin-related protein 1C, putative, expressed;Dynamin-related protein 1E; Dynamin-1; Dynamin-3; Dynamin-2; Dynamin; Dynamin-A; Dynamin-like protein C12C2.08; Vacuolar protein sorting-associated protein 1; Dynamin-1-like protein; Dynamin-B; Dynamin-2A; Dynamin-2B; Interferon-induced GTP-binding protein Mx2; Interferon-induced GTP-binding protein Mx --Cs1g02800.2: Dynamin-related pro…	-0.0879993	-0.449058	0.151774	-0.153164	0.99997	0.556491	0.999896	0.773208
Immune/Defense	Cs1g02810	Cs1g02810.1: NAD-dependent malic enzyme 62 kDa isoform, mitochondrial; NADP-dependent malic enzyme, mitochondrial; NADP-dependent malic enzyme; NADP-dependent malic enzyme (Fragment); NADP-dependent malic enzyme, chloroplastic; NAD-dependent malic enzyme, mitochondrial; NAD-dependent malic enzyme, mitochondrial (Fragment); Malic enzyme, hydrogenosomal; NADP-dependent malic enzyme, chloroplastic (…	-0.0166625	0.541073	0.0509711	-0.540769	0.99997	0.544088	0.999896	0.234975
Immune/Defense	Cs1g02820	Cs1g02820.1: Putative uncharacterized protein At2g44600	0.794194	1.86645	0.0387667	1.13612	0.99997	0.00631727	0.999896	0.175172
Immune/Defense	Cs1g02830	Cs1g02830.1: Putative uncharacterized protein Sb04g031400;Probable purine permease 11; Putative purine permease 12; Purine permease 2	-0.174656	-0.0577556	0.271237	-0.453733	0.99997	0.92534	0.999896	0.459394
Immune/Defense	Cs1g02840	Cs1g02840.1: Ras-related protein RABH1b; GTP-binding protein ryh1; Vacuolar protein sorting-associated protein 21;Ras-related protein Rab-6A, putative, expressed --Cs1g02840.2: Ras-related protein RABH1b; GTP-binding protein ryh1; Vacuolar protein sorting-associated protein 21;Ras-related gtp-binding protein, alternative splice --Cs1g02840.3: Ras-related protein RABH1b; GTP-binding protein ryh1; …	-0.113856	0.0606249	0.106651	0.14717	0.99997	0.942435	0.999896	0.812424
Immune/Defense	Cs1g02850	Cs1g02850.1: Acyl carrier protein (Fragment);Acyl carrier protein 1, mitochondrial; Acyl carrier protein, mitochondrial; Acyl carrier protein; Putative acyl carrier protein, mitochondrial	-0.102247	-0.092434	-0.0885865	0.478515	0.99997	0.905073	0.999896	0.278204
Immune/Defense	Cs1g02860	Cs1g02860.1: Putative uncharacterized protein P0434D08.19 --Cs1g02860.2: Putative uncharacterized protein P0434D08.19	-0.233362	-0.124569	-0.740334	-0.5036	0.99997	0.768274	0.999896	0.402376
Immune/Defense	Cs1g02870	Cs1g02870.1: 10 kDa chaperonin; 20 kDa chaperonin, chloroplastic;Putative uncharacterized protein At2g44650; F16B22.14 --Cs1g02870.2: Putative uncharacterized protein At2g44650; F16B22.14	0.251521	0.23856	-0.00485488	-0.037014	0.99997	0.649022	0.999896	0.97815
Immune/Defense	Cs1g02880	Cs1g02880.1: Putative uncharacterized protein Sb04g024560 --Cs1g02880.2: Putative uncharacterized protein Sb04g024560	0.742277	2.15624	0.160844	-0.458032	0.99997	0.00324276	0.999896	0.886115
Immune/Defense	Cs1g02890	Cs1g02890.1: E3 ubiquitin-protein ligase ATL4; RING-H2 finger protein ATL43; Putative RING-H2 finger protein ATL49;Putative uncharacterized protein Sb02g023600	0.439084	1.67585	-0.522213	0.578563	0.99997	0.0320981	0.999896	0.653118
Immune/Defense	Cs1g02900	Cs1g02900.1: Putative uncharacterized protein OJ1717_A09.42	0.401209	-0.032102	0.0629219	0.647025	0.99997	0.967258	0.999896	0.169526
Immune/Defense	Cs1g02910	Cs1g02910.1: Pentatricopeptide repeat-containing protein At5g39710; Pentatricopeptide repeat-containing protein At1g12300, mitochondrial; Pentatricopeptide repeat-containing protein At4g31850, chloroplastic;Pentatricopeptide repeat-containing protein, putative	0.509835	0.321805	-0.446998	-1.34165	0.99997	0.684478	0.999896	0.161867
Immune/Defense	Cs1g02920	Cs1g02920.1: Probable receptor-like protein kinase At5g47070; Receptor-like serine/threonine-protein kinase At3g01300; Probable serine/threonine-protein kinase NAK; Protein kinase APK1B, chloroplastic; Serine/threonine-protein kinase At5g01020; Putative receptor-like protein kinase At1g72540; Probable serine/threonine-protein kinase Cx32, chloroplastic; Probable serine/threonine-protein kinase RL…	0.368142	-0.935135	-0.809626	0.297905	0.99997	0.0581951	0.821517	0.806822
Immune/Defense	Cs1g02930	Cs1g02930.1: Putative eukaryotic translation initiation factor 4G (ISS);Eukaryotic translation initiation factor 4G; Eukaryotic translation initiation factor 4 gamma 1; Eukaryotic initiation factor iso-4F subunit p82-34; Zinc finger CCCH domain-containing protein 43 --Cs1g02930.2: Putative eukaryotic translation initiation factor 4G (ISS);Eukaryotic translation initiation factor 4G; Eukaryotic tr…	-2.59094	-1.89488	-0.0878749	-0.684845		0.295249	0.999896	0.733519
Immune/Defense	Cs1g02940	Cs1g02940.1: Eukaryotic translation initiation factor 4G; Eukaryotic translation initiation factor 4 gamma 3; Eukaryotic initiation factor iso-4F subunit p82-34; von Willebrand factor A domain-containing protein DDB_G0286969; Programmed cell death protein 4;cDNA FLJ53944, highly similar to Eukaryotic translation initiation factor 4 gamma 3	0.162263	0.133876	-0.0700222	-0.217553	0.99997	0.7914	0.999896	0.703274
Immune/Defense	Cs1g02950	Cs1g02950.1: Chromosome 16 SCAF14974, whole genome shotgun sequence. (Fragment);Eukaryotic translation initiation factor 4G; Eukaryotic translation initiation factor 4 gamma 1; Eukaryotic initiation factor iso-4F subunit p82-34; von Willebrand factor A domain-containing protein DDB_G0286969 --Cs1g02950.2: Chromosome 16 SCAF14974, whole genome shotgun sequence. (Fragment);Eukaryotic translation in…	-0.905777	-0.840844	-0.423993	-1.12048	0.99997	0.612185	0.999896	0.189435
Immune/Defense	Cs1g02960	Cs1g02960.1: 60S ribosomal protein L37a; Putative 60S ribosomal protein L37a-1; 60S ribosomal protein L37a (Fragment); 50S ribosomal protein L37Ae;Component of cytosolic 80S ribosome and 60S large subunit --Cs1g02960.2: 60S ribosomal protein L37a; Putative 60S ribosomal protein L37a-1; 60S ribosomal protein L37a (Fragment); 50S ribosomal protein L37Ae;Component of cytosolic 80S ribosome and 60S l…	0.124158	-0.496598	-0.0507378	0.920833	0.99997	0.440886	0.999896	0.00190413
Immune/Defense	Cs1g02970	Cs1g02970.1: Phosphatidylinositol-4-phosphate 5-kinase 8; MORN repeat-containing protein 1; Radial spoke head 1 homolog; Radial spoke head 10 homolog B; Protein ACCUMULATION AND REPLICATION OF CHLOROPLASTS 3; Alsin; Junctophilin-3; Junctophilin-1; Junctophilin-4; ALS2 C-terminal-like protein;Chromosome undetermined scaffold_106, whole genome shotgun sequence --Cs1g02970.2: Phosphatidylinositol-4-…	-0.483735	-0.767891	0.00207418	1.30495	0.955354	0.370502	0.999896	0.085348
Immune/Defense	Cs1g02980	Cs1g02980.1: Possible protein kinase CK2 regulatory subunit (Fragment);Putative casein kinase II subunit beta-4; Casein kinase II subunit beta; Casein kinase II subunit beta'; Casein kinase II subunit beta-3; Probable casein kinase II subunit beta-2; Suppressor-of-stellate-like protein; Stellate protein CG33238; Stellate orphon protein at 12D --Cs1g02980.2: Possible protein kinase CK2 regulatory …	-0.0442248	-0.31553	0.217278	1.39142	0.99997	0.675567	0.999896	0.00198381
Immune/Defense	Cs1g02990	Cs1g02990.1: Cytochrome P450 734A1; Cytokinin hydroxylase; Secologanin synthase;Putative uncharacterized protein Sb01g036360 --Cs1g02990.2: Cytochrome P450 734A1; Cytokinin hydroxylase;Putative uncharacterized protein Sb01g036360	-1.01749	-0.95006	1.74542	0.894127	0.877858	0.352266	0.298774	0.65436
Immune/Defense	Cs1g03000	Cs1g03000.1: Cox19 family protein (CHCH motif)	-0.382019	-0.565884	-0.0563154	0.390003	0.99997	0.588727	0.999896	0.0951423
Immune/Defense	Cs1g03010	Cs1g03010.1: cDNA clone:J013108N17, full insert sequence;Rac-like GTP-binding protein ARAC9; Rho-related protein rac1A; Ras-related C3 botulinum toxin substrate 1; Rho-related protein racA; Ras-related protein Rac2; Rho-related protein racB; Rho-related GTP-binding protein RhoG; Cell division control protein 42; Cell division control protein 42 homolog	0.635755	2.17898	0.267689	3.46069		0.00184151	0.999896	0.3369
Immune/Defense	Cs1g03020	Cs1g03020.1: Uncharacterized protein At1g28695; UDP-galactose:fucoside alpha-3-galactosyltransferase;Nucleotide-diphospho-sugar transferase domain-containing protein	-1.32483	0.291379	-1.08312	0.799698	0.99997	0.946976
Immune/Defense	Cs1g03030	Cs1g03030.1: Heterogeneous nuclear ribonucleoprotein Q; Heterogeneous nuclear ribonucleoprotein R; RNA-binding protein 47;Putative heterogeneous nuclear ribonucleoprotein (Fragment) --Cs1g03030.2: Heterogeneous nuclear ribonucleoprotein Q; Heterogeneous nuclear ribonucleoprotein R; RNA-binding protein 47;Putative heterogeneous nuclear ribonucleoprotein (Fragment) --Cs1g03030.3: Heterogeneous nucl…	-0.141238	-0.336989	0.117342	-0.59617	0.99997	0.581029	0.999896	0.00669398
Immune/Defense	Cs1g03040	Cs1g03040.1: Peptidyl-prolyl cis-trans isomerase, cyclophilin type	0.0136643	0.246265	-0.31829	0.327362	0.99997	0.826325	0.999896	0.849353
Immune/Defense	Cs1g03050	Cs1g03050.1: Protoheme IX farnesyltransferase, mitochondrial; Protoheme IX farnesyltransferase; Probable protoheme IX farnesyltransferase, mitochondrial;Protoheme IX farnesyltransferase, mitochondrial (Fragment) --Cs1g03050.2: Protoheme IX farnesyltransferase, mitochondrial; Protoheme IX farnesyltransferase; Probable protoheme IX farnesyltransferase, mitochondrial;Protoheme IX farnesyltransferase…	-0.166494	0.108455	0.253275	0.721586	0.99997	0.890614	0.999896	0.266878
Immune/Defense	Cs1g03060	Cs1g03060.1: Alcohol dehydrogenase transcription factor myb/SANT-like protein	0.191445	0.525759	0.026464	-0.249958	0.99997	0.156783	0.999896	0.741775
[truncated: 25,159 more rows]
