# Supplementary material for: Early tolerance mechanisms in citrus: transcriptome and hormone profiling of NPR1-mediated responses to Candidatus Liberibacter asiaticus
Source: Front Plant Sci. 2026 Jan 15;16:1719694. doi: 10.3389/fpls.2025.1719694 (PMC12854147; doi:10.3389/fpls.2025.1719694)
Supplement: Supplementary file 2 [file Table2.xlsx]

## Sheet: AtNPR1-6hpi
GeneID	log2FoldChange	p_adj	Gene_def
Cs7g08260	13.1073	2.25144e-25	Cs7g08260.1: Putative uncharacterized protein Sb06g019320;MLP-like protein 423; Kirola; Major latex protein 146; Ribonuclease 2; Major pollen allergen Car b 1 isoform 2; Major allergen Api g 1; Pathogenesis-related protein 1; Pathogenesis-related protein B; Pathogenesis-related protein A; Major allergen Dau c 1; Major pollen allergen Car b 1 isoforms 1A and 1B; Major allergen Mal d 1; Major polle…
Cs5g25600	15.8836	5.10031e-23	Cs5g25600.1: GDSL esterase/lipase At5g33370; GDSL esterase/lipase APG; Anter-specific proline-rich protein APG;GDSL-like Lipase/Acylhydrolase family protein, expressed
Cs1g18110	9.19534	2.45484e-19	Cs1g18110.1: Protein HOTHEAD; (R)-mandelonitrile lyase-like; (R)-mandelonitrile lyase 3;Glucose-methanol-choline (Gmc) oxidoreductase, putative --Cs1g18110.2: Protein HOTHEAD; (R)-mandelonitrile lyase-like; (R)-mandelonitrile lyase 3;Glucose-methanol-choline (Gmc) oxidoreductase, putative --Cs1g18110.3: Protein HOTHEAD; (R)-mandelonitrile lyase-like; (R)-mandelonitrile lyase 1;Glucose-methanol-ch…
Cs4g18120	-3.22459	4.18081e-19	Cs4g18120.1: Putative dicyanin blue copper protein (Precursor);Umecyanin; Blue copper protein; Cucumber peeling cupredoxin; Stellacyanin; Early nodulin-like protein 1; Mavicyanin; Uclacyanin-2; Chemocyanin; Basic blue protein; Early nodulin-55-2
Cs2g18880	8.88799	1.58177e-17	Cs2g18880.1: Subtilisin-like protease; Cucumisin; Xylem serine proteinase 1; Minor extracellular protease vpr;Subtilisin-like serine protease AIR3 (Fragment) --Cs2g18880.2: Putative uncharacterized protein AIR3L1-2 (Fragment);Subtilisin-like protease; Cucumisin; Xylem serine proteinase 1
Cs8g09070	7.08083	2.9102e-17	Cs8g09070.1: Putative uncharacterized protein Sb01g026180
Cs7g18240	-5.22939	2.95202e-17	Cs7g18240.1: Serine/threonine-protein kinase PBS1, putative;G-type lectin S-receptor-like serine/threonine-protein kinase At4g03230; Putative cysteine-rich receptor-like protein kinase 12; Cysteine-rich receptor-like protein kinase 5; Putative G-type lectin S-receptor-like serine/threonine-protein kinase At1g61610; Receptor-like serine/threonine-protein kinase SD1-7
Cs6g09970	12.4388	1.00739e-16	Cs6g09970.1: Non-specific lipid-transfer protein 3; Stigma/stylar cysteine-rich adhesin; Non-specific lipid-transfer protein 4 (Fragment); Non-specific lipid-transfer protein B;Non-specific lipid-transfer protein (Precursor)
Cs9g19000	11.3366	1.00739e-16	Cs9g19000.1: BAHD acyltransferase At5g47980; Salutaridinol 7-O-acetyltransferase; Vinorine synthase; Deacetylvindoline O-acetyltransferase;3'-N-debenzoyl-2'-deoxytaxol N-benzoyltransferase, putative
Cs2g05030	7.7937	4.81725e-15	Cs2g05030.1: GDSL esterase/lipase At5g45910; Acetylajmalan esterase; Esterase; Alpha-L-fucosidase 3;Putative uncharacterized protein Sb03g001820
Cs3g15865	2.60511	2.02832e-14	NA
Cs3g24750	1.93274	2.30453e-14	Cs3g24750.1: Uncharacterized protein At1g01500;Erythronate-4-phosphate dehydrogenase family protein --Cs3g24750.2: Uncharacterized protein At1g01500;Erythronate-4-phosphate dehydrogenase family protein --Cs3g24750.3: Uncharacterized protein At1g01500;Erythronate-4-phosphate dehydrogenase family protein --Cs3g24750.4: Uncharacterized protein At1g01500;Erythronate-4-phosphate dehydrogenase family p…
Cs9g16350	12.4185	5.08969e-14	Cs9g16350.1: Subtilisin-like protease; Cucumisin; Xylem serine proteinase 1; Minor extracellular protease vpr; Serine protease AprX; M-protease; Subtilisin BPN'; Alkaline protease; Acetyl-CoA carboxylase 2; Subtilisin Savinase; Subtilisin BL; Thermostable alkaline protease;Cucumisin-like serine protease, putative, expressed
orange1.1t01576	9.75077	1.16572e-13	orange1.1t01576.1: Protease inhibitor/seed storage/lipid transfer protein family protein;Putative lipid-transfer protein DIR1
Cs5g25590	10.2507	1.51527e-13	Cs5g25590.1: GDSL esterase/lipase At5g33370; GDSL esterase/lipase APG; Anter-specific proline-rich protein APG;GDSL-like Lipase/Acylhydrolase family protein, expressed --Cs5g25590.2: Putative tea geometrid larvae-inducible protein;GDSL esterase/lipase At5g33370; GDSL esterase/lipase APG
Cs7g30170	2.36382	1.62455e-13	Cs7g30170.1: Putative uncharacterized protein Sb01g019630;Probable peptide/nitrate transporter At2g40460; Peptide transporter PTR3-A; Putative peptide/nitrate transporter At2g37900; Probable nitrite transporter At1g68570; Nitrate transporter 1.3; Probable peptide transporter At1g52190; Nitrate excretion transporter 1 --Cs7g30170.2: cDNA clone:J023036E09, full insert sequence (Fragment);Probable p…
Cs6g21260	6.95319	2.4109e-13	Cs6g21260.1: Gibberellin-regulated protein 4; Protein GAST1;Putative uncharacterized protein Sb02g024660
Cs7g11940	8.60098	6.2913e-13	Cs7g11940.1: P-loop containing nucleoside triphosphate hydrolase-like protein;Flavonol sulfotransferase-like; Sulfotransferase 16; Flavonol 4'-sulfotransferase; Amine sulfotransferase; Sulfotransferase family cytosolic 1B member 1; Estrogen sulfotransferase; Cytosolic sulfotransferase 3; Estrogen sulfotransferase, testis isoform; Estrogen sulfotransferase, isoform 2; Bile salt sulfotransferase; A…
Cs2g05260	8.42748	2.29162e-12	Cs2g05260.1: Putative family II extracellular lipase 3 (EXL3);GDSL esterase/lipase At5g45960; GDSL esterase/lipase APG; Anter-specific proline-rich protein APG; Anther-specific proline-rich protein APG (Fragment)
orange1.1t03322	12.0075	5.04122e-12	NA
Cs2g15930	10.3387	1.11201e-11	Cs2g15930.1: Basic helix-loop-helix domain-containing protein;Transcription factor VIP1; Probable transcription factor PosF21; Regulatory protein opaque-2
Cs7g05620	8.81651	1.37267e-11	Cs7g05620.1: Retrotransposon protein, putative, Ty1-copia subclass, expressed;14 kDa proline-rich protein DC2.15; Cortical cell-delineating protein; Putative lipid-binding protein At4g00165
Cs9g17750	6.12648	1.66263e-11	Cs9g17750.1: BAHD acyltransferase DCR;Anthranilate N-benzoyltransferase protein, putative
Cs5g17950	10.4735	1.6906e-11	Cs5g17950.1: Putative uncharacterized protein Sb03g033460;GDSL esterase/lipase At1g71691; GDSL esterase/lipase APG
Cs5g10170	5.41665	5.46321e-11	Cs5g10170.1: Protein HOTHEAD; (R)-mandelonitrile lyase-like; (R)-mandelonitrile lyase 1;Glucose-methanol-choline (GMC) oxidoreductase family protein --Cs5g10170.2: Protein HOTHEAD; (R)-mandelonitrile lyase-like; (R)-mandelonitrile lyase 1;Glucose-methanol-choline (GMC) oxidoreductase family protein --Cs5g10170.3: Protein HOTHEAD; (R)-mandelonitrile lyase-like; (R)-mandelonitrile lyase 1;Glucose-m…
Cs3g26610	11.3451	8.02885e-11	Cs3g26610.1: Alpha-expansin 11 (At-EXP11) (AtEx11) (Ath-ExpAlpha-1.14);Expansin-A1; Expansin-A11; Expansin-A29; Expansin-A13; Expansin-A23; Expansin-A24; Expansin-A22; Expansin-A15; Expansin-A12; Putative expansin-A17; Expansin-A14; Expansin-A2; Expansin-A31; Expansin-A8; Expansin-A25; Expansin-A33; Expansin-A28; Expansin-A4; Expansin-A3; Expansin-A9; Expansin-A18; Expansin-A16; Expansin-A7; Expa…
Cs1g01590	2.40376	8.68499e-11	Cs1g01590.1: Putative BTB/POZ domain-containing protein DOT3; Coleoptile phototropism protein 1; BTB/POZ domain-containing protein At1g30440; Root phototropism protein 3;Transposon protein, putative, Mutator sub-class, expressed --Cs1g01590.2: Putative BTB/POZ domain-containing protein DOT3; Coleoptile phototropism protein 1; Root phototropism protein 3; BTB/POZ domain-containing protein At1g3044…
Cs4g17880	8.31718	1.06215e-10	Cs4g17880.1: AP2/ERF domain-containing transcription factor (Fragment);Ethylene-responsive transcription factor WIN1; Ethylene-responsive transcription factor SHINE 2; Protein PPLZ02; Pathogenesis-related genes transcriptional activator PTI6; Dehydration-responsive element-binding protein 2B
Cs2g07770	8.70597	1.44002e-10	Cs2g07770.1: Cytochrome P450 77A3; Cytochrome P450 77A1 (Fragment); 4-hydroxyphenylacetaldehyde oxime monooxygenase;Cytochrome P450, family 77, subfamily A, polypeptide 9
Cs8g14690	5.60529	1.49951e-10	Cs8g14690.1: Pollen Ole e 1 allergen and extensin family protein
Cs3g27360	6.42135	1.78428e-10	Cs3g27360.1: Ser/Thr-rich protein T10 in DGCR region, putative;Ser/Thr-rich protein T10 in DGCR region; Uncharacterized protein C22orf25 homolog; Uncharacterized protein C22orf25
Cs4g16055	9.93406	2.03072e-10	Cs4g16055.1: Probable protein ABIL5; Protein ABIL1; Putative protein ABIL2;Putative uncharacterized protein Sb03g025120
Cs3g14230	8.35432	2.45532e-10	Cs3g14230.1: Putative uncharacterized protein Sb01g043600;Formin-like protein 11; Protein diaphanous homolog 3; Inverted formin-2
Cs5g28330	6.14859	2.45532e-10	Cs5g28330.1: AMP-binding enzyme family protein, expressed;Long chain acyl-CoA synthetase 2; Long chain acyl-CoA synthetase 7, peroxisomal; Fatty acyl-CoA synthetase B; Fatty acyl-CoA synthetase A; Long-chain-fatty-acid--CoA ligase 1; Long chain acyl-CoA synthetase 9, chloroplastic --Cs5g28330.2: AMP-binding enzyme family protein, expressed;Long chain acyl-CoA synthetase 2; Long chain acyl-CoA syn…
Cs5g06720	5.48366	3.39847e-10	Cs5g06720.1: GDSL esterase/lipase At3g48460; Acetylajmalan esterase; Esterase;GDSL-motif lipase/hydrolase family protein, putative, expressed
Cs4g06980	7.86904	4.7336e-10	Cs4g06980.1: Invertase/pectin methylesterase inhibitor family protein / DC 1.2-like protein;21 kDa protein; Pectinesterase/pectinesterase inhibitor 3; Probable pectinesterase/pectinesterase inhibitor 34
Cs2g20390	6.96854	5.01569e-10	Cs2g20390.1: GDSL esterase/lipase At2g42990; GDSL esterase/lipase APG; Anter-specific proline-rich protein APG; Anther-specific proline-rich protein APG (Fragment);Putative Anter-specific proline-rich protein APG
Cs7g01980	6.01479	5.0952e-10	Cs7g01980.1: DNA-damage-repair/toleration protein DRT100; Probable LRR receptor-like serine/threonine-protein kinase At4g08850; Polygalacturonase inhibitor; LRR receptor-like serine/threonine-protein kinase FLS2; Probable leucine-rich repeat receptor-like protein kinase At2g33170; Leucine-rich repeat receptor-like serine/threonine-protein kinase At1g17230; LRR receptor-like serine/threonine-prote…
Cs8g04920	-1.92801	6.43125e-10	Cs8g04920.1: Limonoid UDP-glucosyltransferase; Cinnamate beta-D-glucosyltransferase; UDP-glycosyltransferase 84A1; Indole-3-acetate beta-glucosyltransferase; Cyanohydrin beta-glucosyltransferase; Anthocyanidin 3-O-glucosyltransferase 2;Putative UDP-glucose:hydroxycinnamate 1-O-glucosyltransferase (Fragment)
Cs1g15010	7.06586	6.57749e-10	Cs1g15010.1: Putative uncharacterized protein Sb02g000470;Putative Peroxidase 48; Peroxidase 1/2; Probable peroxidase 61; Cationic peroxidase 2; Lignin-forming anionic peroxidase; Peroxidase C1C (Fragment); Peroxidase N
Cs3g22690	11.0901	6.57749e-10	Cs3g22690.1: Protein EPIDERMAL PATTERNING FACTOR 2; EPIDERMAL PATTERNING FACTOR-like protein 7;Putative uncharacterized protein Sb06g030110
Cs1g23490	7.56892	8.76145e-10	Cs1g23490.1: STS14 protein; Pathogenesis-related protein PR-1; Pathogenesis-related protein PR-1 type; Pathogenesis-related protein PRMS; Pathogenesis-related leaf protein 4; Basic form of pathogenesis-related protein 1; Peptidase inhibitor 16; GLIPR1-like protein 1; Cell wall protein PRY3; Protein PRY1; Pseudechetoxin-like protein; Fruiting body protein SC14; C-type lectin domain family 18 membe…
Cs5g01990	8.09018	1.70441e-09	Cs5g01990.1: 3-oxoacyl-[acyl-carrier-protein] synthase I, chloroplastic; 3-oxoacyl-[acyl-carrier-protein] synthase II, chloroplastic; 3-oxoacyl-[acyl-carrier-protein] synthase 2; 3-oxoacyl-[acyl-carrier-protein] synthase 2 (Fragment); 3-oxoacyl-[acyl-carrier-protein] synthase, mitochondrial; Putative 3-oxoacyl-[acyl-carrier-protein] synthase, mitochondrial; Nodulation protein E; 3-oxoacyl-[acyl-c…
orange1.1t00460	10.2636	2.22143e-09	orange1.1t00460.1: Putative uncharacterized protein OSJNBa0009J19.26
Cs6g08550	-3.05239	2.58082e-09	Cs6g08550.1: Trihelix transcription factor GT-3b; Zinc finger and SCAN domain-containing protein 20;Putative uncharacterized protein Sb06g027540
Cs2g12810	-3.51325	2.99212e-09	Cs2g12810.1: Putative receptor serine/threonine kinase PR5K;Probable receptor-like protein kinase At1g67000; G-type lectin S-receptor-like serine/threonine-protein kinase SD2-5; Probable LRR receptor-like serine/threonine-protein kinase At1g56130; Cysteine-rich receptor-like protein kinase 1; Receptor-like serine/threonine-protein kinase SD1-8; Putative receptor protein kinase ZmPK1; Protein NSP-…
Cs3g22190	10.8484	3.01068e-09	Cs3g22190.1: Homeobox domain, ZF-HD class; ZF-HD homeobox protein Cys/His-rich dimerisation region; Homeodomain-like;ZF-HD homeobox protein At4g24660
Cs5g34640	10.934	3.19225e-09	NA
Cs8g10470	10.7075	3.36016e-09	NA
Cs6g09930	8.82042	3.48806e-09	Cs6g09930.1: Expansin-A8; Expansin-A2; Expansin-A1; Expansin-A4; Expansin-A15; Expansin-A10; Expansin-A14; Expansin-A7; Expansin-A16; Expansin-A3; Expansin-A9; Expansin-A6; Expansin-A5; Expansin-A11; Putative expansin-A17; Expansin-A29; Expansin-A24; Expansin-A22; Expansin-A23; Expansin-A21; Expansin-A13; Expansin-A12; Expansin-A33; Expansin-A28; Expansin-A25; Expansin-A31; Expansin-A32; Expansin…
Cs5g16220	8.20944	3.57927e-09	Cs5g16220.1: Heavy metal transport/detoxification domain-containing protein
orange1.1t02150	4.66532	3.57927e-09	orange1.1t02150.1: Beta-hexosaminidase; Chitooligosaccharidolytic beta-N-acetylglucosaminidase; Beta-hexosaminidase subunit beta; Beta-hexosaminidase subunit alpha; Probable beta-hexosaminidase fdl; Beta-hexosaminidase A; Beta-hexosaminidase subunit B2;Glycosyl hydrolase family 20, catalytic domain containing protein, expressed
Cs2g05250	13.9339	4.04541e-09	Cs2g05250.1: GDSL esterase/lipase At5g45950; GDSL esterase/lipase APG; Anter-specific proline-rich protein APG; Anther-specific proline-rich protein APG (Fragment);Putative uncharacterized protein Sb01g027030 --Cs2g05250.2: GDSL esterase/lipase At5g45950; GDSL esterase/lipase APG; Anter-specific proline-rich protein APG; Anther-specific proline-rich protein APG (Fragment);Putative uncharacterized…
Cs2g20400	4.73373	4.04541e-09	Cs2g20400.1: GDSL esterase/lipase At2g04570; GDSL esterase/lipase APG; Anter-specific proline-rich protein APG; Anther-specific proline-rich protein APG (Fragment);Putative Anter-specific proline-rich protein APG --Cs2g20400.2: GDSL esterase/lipase At2g04570; GDSL esterase/lipase APG; Anter-specific proline-rich protein APG; Anther-specific proline-rich protein APG (Fragment);Putative Anter-speci…
Cs3g25340	10.5317	6.22292e-09	Cs3g25340.1: BEL1-like homeodomain protein 11; Homeobox protein BEL1 homolog; Homeobox protein ATH1; Homeobox protein homothorax; Putative homeobox protein Meis3-like 1; Homeobox protein AKR;Putative uncharacterized protein At1g75430 (Fragment) --Cs3g25340.2: BEL1-like homeodomain protein 11; Homeobox protein BEL1 homolog; Homeobox protein ATH1; Homeobox protein homothorax; Putative homeobox prot…
Cs3g07155	3.59494	8.08075e-09	Cs3g07155.1: Putative DNA binding protein
Cs3g18770	-4.31773	9.86123e-09	NA
orange1.1t03468	5.41885	9.86123e-09	orange1.1t03468.1: Putative uncharacterized protein AT4g13540
Cs3g18130	8.92601	1.07362e-08	Cs3g18130.1: RNA-binding region-containing protein, putative;RNA-binding protein 38; Heterogeneous nuclear ribonucleoprotein 27C; Glycine-rich RNA-binding protein 10; RNA-binding protein Musashi homolog Rbp6; Uncharacterized RNA-binding protein C660.15; Heterogeneous nuclear ribonucleoprotein A/B; DAZ-associated protein 1; Glycine-rich RNA-binding, abscisic acid-inducible protein; Heterogeneous n…
Cs7g01750	3.34405	1.07362e-08	Cs7g01750.1: Putative uncharacterized protein --Cs7g01750.2: Putative uncharacterized protein
Cs4g05470	7.24731	1.16316e-08	Cs4g05470.1: Bifunctional inhibitor/lipid-transfer protein/seed storage 2S albumin-like protein --Cs4g05470.2: Bifunctional inhibitor/lipid-transfer protein/seed storage 2S albumin-like protein
orange1.1t03003	10.2527	1.24324e-08	orange1.1t03003.1: Probable S-adenosylmethionine-dependent methyltransferase At5g38780; Caffeine synthase 1; Salicylate O-methyltransferase;Putative S-adenosyl-L-methionine:salicylic acid carboxyl methyltransferase; 41514-39166
Cs4g09300	7.05308	1.25545e-08	Cs4g09300.1: Zinc finger, C2H2 type family protein, expressed
Cs7g30120	10.0784	1.29872e-08	Cs7g30120.1: Putative uncharacterized protein Sb02g006880
Cs2g18870	10.5632	1.38989e-08	Cs2g18870.1: Subtilisin-like protease; Cucumisin; Xylem serine proteinase 1; Minor extracellular protease vpr;Subtilisin-like serine protease AIR3 (Fragment)
Cs2g28140	4.68049	1.38989e-08	Cs2g28140.1: GDSL esterase/lipase At3g27950; Alpha-L-fucosidase 3; Esterase; Acetylajmalan esterase;Putative uncharacterized protein Sb02g037820
Cs1g24940	9.7501	1.69785e-08	NA
orange1.1t00075	10.3224	1.70893e-08	orange1.1t00075.1: Homeobox-leucine zipper transcription factor family protein;WUSCHEL-related homeobox 1; Putative WUSCHEL-related homeobox 2; Protein WUSCHEL --orange1.1t00075.2: Homeobox-leucine zipper transcription factor family protein;WUSCHEL-related homeobox 1; Putative WUSCHEL-related homeobox 2; Protein WUSCHEL
orange1.1t00580	1.99312	1.99617e-08	orange1.1t00580.1: Protein LHY; Protein CCA1; Myb-like protein G; Transcription factor ASG4; Myb-like protein H; Myb-like protein J; Myb-like protein I;Late elongated hypocotyl and circadian clock associated-1-like protein 1 --orange1.1t00580.2: Protein LHY; Protein CCA1; Myb-like protein G; Transcription factor ASG4; Myb-like protein H; Myb-like protein J; Myb-like protein I;Late elongated hypoc…
Cs2g13450	7.33166	2.12047e-08	Cs2g13450.1: Myristoyl-acyl carrier protein thioesterase, chloroplastic; Lauroyl-acyl carrier protein thioesterase, chloroplastic; Oleoyl-acyl carrier protein thioesterase, chloroplastic (Fragment);Acyl acyl-carrier-protein thioesterase type B (Fragment) --Cs2g13450.2: Myristoyl-acyl carrier protein thioesterase, chloroplastic; Lauroyl-acyl carrier protein thioesterase, chloroplastic; Oleoyl-acyl…
Cs3g06900	8.39406	2.12047e-08	Cs3g06900.1: Probable pectinesterase/pectinesterase inhibitor 25; Pectinesterase/pectinesterase inhibitor PPE8B; Pectinesterase 3; Putative pectinesterase/pectinesterase inhibitor 22; Probable pectinesterase 30;Pectinesterase (Fragment)
orange1.1t03772	7.50149	2.17947e-08	orange1.1t03772.1: Lipoxygenase (Fragment);Linoleate 13S-lipoxygenase 2-1, chloroplastic; Lipoxygenase 2, chloroplastic; Probable lipoxygenase 8, chloroplastic; Lipoxygenase 6, choloroplastic; Probable lipoxygenase 6; Probable linoleate 9S-lipoxygenase 4; Linoleate 9S-lipoxygenase 6 (Fragment); Linoleate 9S-lipoxygenase A; Linoleate 9S-lipoxygenase 1; Putative lipoxygenase 5; Seed linoleate 9S-li…
Cs5g10680	10.0268	2.31485e-08	Cs5g10680.1: Putative uncharacterized protein Sb02g024660;Gibberellin-regulated protein 4; Protein GAST1; Snakin-1; Snakin-2
orange1.1t05165	-4.85798	2.31485e-08	NA
orange1.1t00282	5.21815	2.46934e-08	orange1.1t00282.1: Subtilisin-like serine proteinase, putative;Subtilisin-like protease; Cucumisin; Xylem serine proteinase 1; PIII-type proteinase; M-protease; C5a peptidase; Bacillopeptidase F; Serine protease AprX; Alkaline protease; Subtilisin Savinase; Subtilisin BL; Subtilisin BPN'; Subtilisin E; Subtilisin J; Subtilisin amylosacchariticus; Subtilisin NAT
Cs4g06230	3.92296	2.74622e-08	Cs4g06230.1: LRR receptor-like serine/threonine-protein kinase ERECTA; LRR receptor-like serine/threonine-protein kinase ERL1; Leucine-rich repeat receptor-like serine/threonine-protein kinase BAM1; Probable leucine-rich repeat receptor-like protein kinase At2g33170; Receptor-like protein kinase 2; Leucine-rich repeat receptor-like protein kinase TDR; Leucine-rich repeat receptor-like protein kin…
Cs5g09240	3.45166	2.74622e-08	Cs5g09240.1: Axial regulator YABBY 1; Protein YABBY 5; Putative axial regulator YABBY 2; Protein DROOPING LEAF; Protein CRABS CLAW;Putative CRC transcription factor 1 (Fragment) --Cs5g09240.2: Axial regulator YABBY 1; Protein YABBY 4; Putative axial regulator YABBY 2; Protein DROOPING LEAF; Protein CRABS CLAW;Putative CRC transcription factor 1 (Fragment) --Cs5g09240.3: Axial regulator YABBY 1; P…
Cs1g02750	8.52979	2.83408e-08	Cs1g02750.1: Fatty acid hydroxylase domain containing CER1-like protein;Protein WAX2 --Cs1g02750.2: Fatty acid hydroxylase domain containing CER1-like protein;Protein WAX2
Cs1g13290	7.64471	3.00979e-08	Cs1g13290.1: Putative uncharacterized protein P0046B10.2-1
Cs7g08330	7.37707	3.00979e-08	Cs7g08330.1: Uncharacterized basic helix-loop-helix protein At1g06150;Serine/threonine-protein kinase WNK (With No Lysine)-related protein
Cs2g09160	2.68125	3.36596e-08	Cs2g09160.1: Putative uncharacterized protein At3g01630 (Fragment)
Cs3g18610	2.605	3.43263e-08	Cs3g18610.1: Putative uncharacterized protein P0441A12.55
Cs6g07920	5.51491	3.43263e-08	Cs6g07920.1: Glycerol-3-phosphate acyltransferase 6; Probable glycerol-3-phosphate acyltransferase 8;Phospholipid/glycerol acyltransferase family protein
Cs6g21120	5.77315	3.43263e-08	Cs6g21120.1: Transcription factor bHLH135;Basic helix-loop-helix (BHLH) DNA-binding family protein
Cs4g16740	8.69185	3.57278e-08	NA
Cs9g04830	4.07816	3.99803e-08	Cs9g04830.1: Probable receptor-like protein kinase At5g38990; Serine/threonine-protein kinase-like protein ACR4; Putative receptor-like protein kinase At5g39000; Proline-rich receptor-like protein kinase PERK2; Protein kinase 2B, chloroplastic; Receptor-like protein kinase HERK 1; L-type lectin-domain containing receptor kinase S.4; Wall-associated receptor kinase 5; Receptor-like protein kinase …
orange1.1t02182	4.64142	3.99803e-08	orange1.1t02182.1: Putative uncharacterized protein OSJNBb0034B12.21
Cs5g07100	6.49468	4.0628e-08	Cs5g07100.1: Probable inactive leucine-rich repeat receptor-like protein kinase At3g03770; Probable LRR receptor-like serine/threonine-protein kinase At1g14390; Leucine-rich repeat receptor protein kinase EXS; LRR receptor-like serine/threonine-protein kinase GSO2; Probable receptor-like protein kinase At5g61350; Receptor-like protein kinase ANXUR2; Receptor-like protein kinase FERONIA; Probable …
Cs2g11110	6.613	4.30172e-08	Cs2g11110.1: Phosphate-responsive 1 family protein (Fragment)
orange1.1t00829	5.51872	4.40345e-08	NA
Cs5g18140	1.44797	4.71019e-08	Cs5g18140.1: Caffeic acid 3-O-methyltransferase 1; Anthranilate N-methyltransferase; Caffeic acid 3-O-methyltransferase (Fragment); Quercetin 3-O-methyltransferase 1; Tricetin 3',4',5'-O-trimethyltransferase; Inositol 4-methyltransferase; (Iso)eugenol O-methyltransferase; Flavone O-methyltransferase 1; Bergaptol O-methyltransferase; (S)-scoulerine 9-O-methyltransferase; Isoliquiritigenin 2'-O-met…
Cs5g09350	9.95424	4.73405e-08	Cs5g09350.1: 21 kDa protein; Pectinesterase/pectinesterase inhibitor 3; Putative pectinesterase/pectinesterase inhibitor 28; Probable pectinesterase/pectinesterase inhibitor 21; Pectinesterase 3;Invertase/pectin methylesterase inhibitor family protein / DC 1.2-like protein
Cs6g22130	10.0069	4.73405e-08	Cs6g22130.1: Putative uncharacterized protein
Cs9g01630	7.35128	4.73405e-08	Cs9g01630.1: Glycoside hydrolase family 28 protein / polygalacturonase (Pectinase) family protein;Polygalacturonase At1g48100; Probable polygalacturonase At1g80170; Polygalacturonase-2; Exopolygalacturonase (Fragment); Exopolygalacturonase clone GBGE184; Exopolygalacturonase
Cs8g06650	7.00016	4.76498e-08	Cs8g06650.1: Dehydration-induced protein RD22-like protein 2;BURP domain-containing protein 17; Dehydration-responsive protein RD22; Protein RAFTIN 1B; Polygalacturonase-1 non-catalytic subunit beta; Polygalacturonase non-catalytic subunit AroGP2; Probable polygalacturonase non-catalytic subunit JP650; Embryonic abundant protein USP92
Cs6g09950	7.06128	4.82712e-08	Cs6g09950.1: Non-specific lipid-transfer protein; Non-specific lipid-transfer protein B; Non-specific lipid-transfer protein A; Non-specific lipid-transfer protein 4 (Fragment); Non-specific lipid-transfer protein D; Stigma/stylar cysteine-rich adhesin;Non-specific lipid-transfer protein (Precursor)
Cs8g08820	3.19293	5.07164e-08	Cs8g08820.1: Putative uncharacterized protein (Fragment);Aquaporin-4; Aquaporin PIP1.1; Probable aquaporin PIP2-6; Aquaporin AQPAn.G; Aquaporin AQPcic; Aquaporin-1; Lens fiber major intrinsic protein; Aquaporin FA-CHIP --Cs8g08820.2: Probable aquaporin PIP2-6; Probable aquaporin PIP-type pTOM75; Aquaporin-4; Aquaporin PIP1-3; Aquaporin PIP-type; Aquaporin PIP 1-3; Aquaporin-5; Aquaporin-1; Lens f…
Cs3g10920	4.10152	5.20889e-08	Cs3g10920.1: Auxin-induced protein 22D; Auxin-responsive protein IAA4;Indole-3-acetic acid inducible 3 (Fragment) --Cs3g10920.2: Auxin-induced protein 22D; Auxin-responsive protein IAA4;Indole-3-acetic acid inducible 3 (Fragment)
Cs6g15080	4.38581	5.35835e-08	Cs6g15080.1: Putative uncharacterized protein At3g59340; F25L23_200;Solute carrier family 35 member F1 --Cs6g15080.2: Putative uncharacterized protein At3g59340; F25L23_200;Solute carrier family 35 member F1 --Cs6g15080.3: Putative uncharacterized protein At3g59340; F25L23_200;Solute carrier family 35 member F1 --Cs6g15080.4: Putative uncharacterized protein At3g59340; F25L23_200;Solute carrier f…
Cs1g15720	2.44342	5.50481e-08	Cs1g15720.1: NADP-dependent malic enzyme; NADP-dependent malic enzyme, chloroplastic; NADP-dependent malic enzyme, chloroplastic (Fragment); NADP-dependent malic enzyme (Fragment); NADP-dependent malic enzyme, mitochondrial; NAD-dependent malic enzyme, mitochondrial; NAD-dependent malic enzyme, mitochondrial (Fragment); NAD-dependent malic enzyme;NADP-dependent malic enzyme --Cs1g15720.2: NADP-de…
Cs7g09860	6.54159	5.54954e-08	Cs7g09860.1: Putative uncharacterized protein;Probable pectate lyase 5; Pectate lyase; Putative pectate lyase 11; Pollen allergen Amb a 2; Major pollen allergen Cha o 1; Major pollen allergen Jun v 1; Sugi basic protein; Major pollen allergen Jun a 1; Major pollen allergen Cup a 1; Pectate lyase A; Pectate lyase B; Pectate lyase plyB --Cs7g09860.2: Probable pectate lyase 5; Pectate lyase; Putativ…
Cs5g34880	7.82285	6.35225e-08	Cs5g34880.1: Receptor-like cytosolic serine/threonine-protein kinase RBK2; Probable receptor-like serine/threonine-protein kinase At5g57670; Protein NSP-INTERACTING KINASE 3; Proline-rich receptor-like protein kinase PERK2; Receptor-like serine/threonine-protein kinase ALE2; BRASSINOSTEROID INSENSITIVE 1-associated receptor kinase 1; Probable LRR receptor-like serine/threonine-protein kinase At1g…
orange1.1t01519	4.56446	6.48013e-08	orange1.1t01519.1: Cytochrome P450, family 77, subfamily A, polypeptide 9;Cytochrome P450 77A3; Cytochrome P450 77A1 (Fragment)
orange1.1t03234	6.64305	7.36729e-08	orange1.1t03234.1: Probable GMP synthase [glutamine-hydrolyzing]; DNA-3-methyladenine glycosylase 1;DNA-3-methyladenine glycosylase, putative (Fragment)
Cs5g08840	7.36046	7.4207e-08	Cs5g08840.1: Putative uncharacterized protein;Probable pectinesterase 68; Pectinesterase QRT1; Putative pectinesterase 11 --Cs5g08840.2: Pectinesterase (Fragment);Probable pectinesterase 68; Pectinesterase QRT1; Putative pectinesterase 14; Probable pectinesterase/pectinesterase inhibitor 21; Putative pectinesterase/pectinesterase inhibitor 22; Pectinesterase/pectinesterase inhibitor U1 --Cs5g0884…
Cs2g12290	5.52714	7.97582e-08	Cs2g12290.1: Alpha-galactosidase; Probable alpha-galactosidase; Alpha-galactosidase A; Probable alpha-galactosidase D; Alpha-N-acetylgalactosaminidase; Alpha-galactosidase D; Probable alpha-galactosidase B; Probable alpha-galactosidase A;Alpha-galactosidase/alpha-n-acetylgalactosaminidase, putative
Cs3g19690	2.28442	7.97582e-08	Cs3g19690.1: Chlorophyllide a oxygenase, chloroplastic; 3-chlorobenzoate-3,4-dioxygenase oxygenase subunit; Vanillate O-demethylase oxygenase subunit; Phenoxybenzoate dioxygenase subunit alpha; Pheophorbide a oxygenase, chloroplastic;Chloroplast envelope protein translocase family --Cs3g19690.2: Chloroplast chlorophyllide a oxygenase (ISS) (Fragment);Chlorophyllide a oxygenase, chloroplastic; 3-c…
Cs3g15870	13.6473	8.46247e-08	Cs3g15870.1: Putative uncharacterized protein
Cs3g21730	-2.18313	8.5817e-08	Cs3g21730.1: Putative uncharacterized protein Sb03g046810;Peroxidase 12; Cationic peroxidase 1; Peroxidase N; Peroxidase C1C (Fragment); Lignin-forming anionic peroxidase
Cs9g10630	5.1011	8.87149e-08	NA
Cs4g08770	5.37887	8.90986e-08	Cs4g08770.1: Putative uncharacterized protein;Probable pectate lyase 22; Putative pectate lyase 21; Pectate lyase; Pollen allergen Amb a 2; Major pollen allergen Jun a 1; Major pollen allergen Jun v 1; Major pollen allergen Cup a 1; Sugi basic protein; Major pollen allergen Cha o 1; Pectate trisaccharide-lyase; Pectate lyase A; Probable pectate lyase B
Cs4g16860	1.85746	1.03719e-07	Cs4g16860.1: Sigma factor sigb regulation protein rsbq, putative;Sigma factor sigB regulation protein rsbQ; Uncharacterized hydrolase yugF
Cs3g01120	2.53384	1.05144e-07	Cs3g01120.1: Ferric reductase like transmembrane component;Ferric reduction oxidase 6; Ferric reduction oxidase 7, chloroplastic; Probable ferric reduction oxidase 1; Ferric reduction oxidase 3, mitochondrial; Respiratory burst oxidase homolog protein E; Superoxide-generating NADPH oxidase heavy chain subunit C; Respiratory burst oxidase homolog protein A; Respiratory burst oxidase homolog protei…
Cs7g02820	-2.95142	1.30768e-07	Cs7g02820.1: Protein TIFY 9;Putative uncharacterized protein Sb01g045180 --Cs7g02820.2: Protein TIFY 9;Putative uncharacterized protein Sb01g045180 --Cs7g02820.3: Protein TIFY 9;Putative uncharacterized protein Sb01g045180
Cs7g25580	3.60718	1.3698e-07	Cs7g25580.1: Caffeic acid 3-O-methyltransferase; Anthranilate N-methyltransferase; Quercetin 3-O-methyltransferase 1; Tricetin 3',4',5'-O-trimethyltransferase; Caffeic acid 3-O-methyltransferase (Fragment); (Iso)eugenol O-methyltransferase; Bergaptol O-methyltransferase; Inositol 4-methyltransferase; Flavone O-methyltransferase 1; (S)-scoulerine 9-O-methyltransferase; Isoliquiritigenin 2'-O-methy…
Cs3g19540	6.06687	1.46403e-07	Cs3g19540.1: Adenine nucleotide alpha hydrolases-like protein
Cs1g10300	6.76048	1.59164e-07	Cs1g10300.1: GDSL esterase/lipase At1g29670;Putative uncharacterized protein Sb03g034560 --Cs1g10300.2: GDSL esterase/lipase At1g29670; GDSL esterase/lipase APG; Anter-specific proline-rich protein APG; Anther-specific proline-rich protein APG (Fragment);Putative uncharacterized protein Sb03g033460 --Cs1g10300.3: GDSL esterase/lipase At1g29670;Putative uncharacterized protein Sb03g034560
Cs2g02550	1.3168	1.59164e-07	Cs2g02550.1: Putative uncharacterized protein Sb05g017720
Cs8g01040	1.26371	1.59164e-07	Cs8g01040.1: Phototropin-2; Phototropin-1A; Phototropin-1B; Phototropin-1; Serine/threonine-protein kinase nrc-2; Protein kinase PINOID; Flippase kinase 1; Protein kinase 3; Ribosomal protein S6 kinase alpha-1; Ribosomal protein S6 kinase 2 alpha; RAC family serine/threonine-protein kinase homolog; Ribosomal protein S6 kinase 2 beta; RAC-gamma serine/threonine-protein kinase; Putative ribosomal p…
Cs7g17000	5.2084	2.23383e-07	Cs7g17000.1: DNA-directed RNA polymerase II largest subunit
Cs1g05600	9.24516	2.26501e-07	Cs1g05600.1: Plant invertase/pectin methylesterase inhibitor domain-containing protein;Pectinesterase inhibitor
orange1.1t04194	3.00535	2.35063e-07	orange1.1t04194.1: Caffeic acid 3-O-methyltransferase; Anthranilate N-methyltransferase; Quercetin 3-O-methyltransferase 1; Tricetin 3',4',5'-O-trimethyltransferase; Caffeic acid 3-O-methyltransferase (Fragment); Bergaptol O-methyltransferase; (Iso)eugenol O-methyltransferase; Inositol 4-methyltransferase; Flavone O-methyltransferase 1; (S)-scoulerine 9-O-methyltransferase; Isoliquiritigenin 2'-O…
Cs2g05000	4.7627	2.42924e-07	Cs2g05000.1: Protein CHUP1, chloroplastic;Putative uncharacterized protein OJ1268_B08.2 --Cs2g05000.2: Protein CHUP1, chloroplastic;Putative uncharacterized protein OJ1268_B08.2
Cs6g14980	3.52341	2.42924e-07	Cs6g14980.1: Germin-like protein subfamily 3 member 2; Germin-like protein 2-4; Putative germin-like protein 2-2; Germin-like protein subfamily T member 1; Putative germin-like protein subfamily 1 member 12; Probable germin-like protein subfamily 2 member 5; Oxalate oxidase 2; Rhicadhesin receptor; Auxin-binding protein ABP19a;Putative uncharacterized protein Sb04g021670
Cs9g02190	-1.35855	2.43959e-07	NA
Cs5g25530	13.3876	2.4478e-07	Cs5g25530.1: GDSL esterase/lipase At5g33370; GDSL esterase/lipase APG; Anter-specific proline-rich protein APG;Putative tea geometrid larvae-inducible protein --Cs5g25530.2: GDSL esterase/lipase At5g33370; GDSL esterase/lipase APG; Anter-specific proline-rich protein APG;GDSL-like Lipase/Acylhydrolase family protein, expressed
Cs4g06100	7.19976	2.86183e-07	Cs4g06100.1: Trihelix transcription factor GT-2;GT-like trihelix DNA-binding protein, putative
Cs8g09300	7.51984	3.16718e-07	Cs8g09300.1: Putative uncharacterized protein At2g16630 --Cs8g09300.2: Putative uncharacterized protein At2g16630 --Cs8g09300.3: Putative uncharacterized protein At2g16630
Cs5g28730	3.70284	3.29907e-07	Cs5g28730.1: 2-oxoglutarate (2OG) and Fe(II)-dependent oxygenase-like protein;1-aminocyclopropane-1-carboxylate oxidase homolog 11; Flavonol synthase/flavanone 3-hydroxylase; Thebaine 6-O-demethylase; Gibberellin 20 oxidase 1; Flavanone 3-dioxygenase; Naringenin,2-oxoglutarate 3-dioxygenase; Codeine O-demethylase; Protein SRG1; Probable 2-oxoglutarate/Fe(II)-dependent dioxygenase; Naringenin,2-ox…
Cs9g09490	9.36212	3.32401e-07	Cs9g09490.1: Cyclopropane-fatty-acyl-phospholipid synthase; Probable fatty acid methyltransferase; Cyclopropane mycolic acid synthase MmaA2; Hydroxymycolate synthase MmaA4; Sterol 24-C-methyltransferase; Uncharacterized protein HI_0095;2-heptaprenyl-1,4-naphthoquinone methyltransferase, putative
Cs9g16270	3.8942	3.32401e-07	Cs9g16270.1: Anthocyanin 5-aromatic acyltransferase; Malonyl-coenzyme A:anthocyanin 3-O-glucoside-6''-O-malonyltransferase; Malonyl-coenzyme:anthocyanin 5-O-glucoside-6'''-O-malonyltransferase; Agmatine coumaroyltransferase;Hydroxycinnamoyl-CoA:anthocyanin 5-glucoside-6'''-O-hydroxycinnamoyltransferase
Cs1g20150	-2.09238	3.5031e-07	NA
Cs1g19800	8.55566	3.66975e-07	Cs1g19800.1: Putative uncharacterized protein Sb04g027410;EPIDERMAL PATTERNING FACTOR-like protein 1
Cs1g16650	-1.43728	3.74552e-07	Cs1g16650.1: Putative uncharacterized protein Sb02g025470
orange1.1t00815	6.00156	4.17221e-07	orange1.1t00815.1: Secretory carrier membrane protein family protein;Secretory carrier-associated membrane protein 1; Putative secretory carrier-associated membrane protein 1
Cs1g15990	2.50587	4.25742e-07	Cs1g15990.1: GDSL-like Lipase/Acylhydrolase family protein, expressed;GDSL esterase/lipase APG; GDSL esterase/lipase At5g03820; Anter-specific proline-rich protein APG; Anther-specific proline-rich protein APG (Fragment)
Cs9g07670	-3.3576	4.88965e-07	Cs9g07670.1: Putative cold-inducible protein-like protein (Fragment);Early light-induced protein, chloroplastic; Desiccation stress protein DSP-22, chloroplastic; Low molecular mass early light-inducible protein HV90, chloroplastic; High molecular mass early light-inducible protein HV58, chloroplastic; Carotene biosynthesis-related protein CBR, chloroplastic
orange1.1t02757	-1.75058	4.88965e-07	orange1.1t02757.1: Natural resistance associated macrophage protein 1.1 (Fragment);Metal transporter Nramp1; Metal transporter nramp1 homolog; Probable manganese transport protein mntH; Protein Malvolio; Natural resistance-associated macrophage protein 1; Natural resistance-associated macrophage protein 2 homolog --orange1.1t02757.2: Natural resistance associated macrophage protein 1.1 (Fragment)…
orange1.1t04546	6.97394	4.88965e-07	orange1.1t04546.1: Basic helix-loop-helix domain-containing protein;Transcription factor VIP1; Probable transcription factor PosF21 --orange1.1t04546.2: Basic helix-loop-helix domain-containing protein;Transcription factor VIP1; Probable transcription factor PosF21 --orange1.1t04546.3: Basic helix-loop-helix domain-containing protein;Transcription factor VIP1; Probable transcription factor PosF21
Cs2g17080	4.95809	5.05854e-07	Cs2g17080.1: 21 kDa protein; Probable pectinesterase/pectinesterase inhibitor 13;Plant invertase/pectin methylesterase inhibitor domain-containing protein
Cs8g16440	1.43216	5.11192e-07	Cs8g16440.1: Auxin response factor 18; Putative auxin response factor 14;Putative uncharacterized protein At2g28350 (Fragment)
Cs8g11580	7.23045	5.9437e-07	Cs8g11580.1: Ankyrin repeat-containing protein, putative
orange1.1t04845	-3.26798	6.02415e-07	orange1.1t04845.1: Serine/threonine-protein phosphatase 6 regulatory ankyrin repeat subunit B; Serine/threonine-protein phosphatase 6 regulatory ankyrin repeat subunit C; Serine/threonine-protein kinase TNNI3K; Ankyrin-3; Receptor-interacting serine/threonine-protein kinase 4; Transient receptor potential cation channel subfamily A member 1; Ankyrin-1; Death-associated protein kinase 1; Ankyrin r…
Cs2g31150	-3.2021	6.50716e-07	Cs2g31150.1: Leucine-rich repeat family protein / protein kinase family protein;Probable LRR receptor-like serine/threonine-protein kinase At4g08850; Probable leucine-rich repeat receptor-like protein kinase At1g35710; Leucine-rich repeat receptor-like serine/threonine-protein kinase At1g17230; LRR receptor-like serine/threonine-protein kinase GSO1; Receptor-like protein kinase 2; Leucine-rich re…
Cs9g05150	2.11472	6.86095e-07	Cs9g05150.1: Probable 1-deoxy-D-xylulose-5-phosphate synthase, chloroplastic; 1-deoxy-D-xylulose-5-phosphate synthase;Putative chloroplast 1-deoxy-D-xylulose 5-phosphate synthase (Fragment) --Cs9g05150.2: Probable 1-deoxy-D-xylulose-5-phosphate synthase, chloroplastic; 1-deoxy-D-xylulose-5-phosphate synthase;Putative chloroplast 1-deoxy-D-xylulose 5-phosphate synthase (Fragment) --Cs9g05150.3: Pr…
Cs9g07950	9.53328	6.86095e-07	Cs9g07950.1: 3-ketoacyl-CoA synthase (Fragment);3-ketoacyl-CoA synthase 11; Probable 3-ketoacyl-CoA synthase 2
Cs8g10180	-3.1195	7.20191e-07	Cs8g10180.1: Auxin-induced protein PCNT115; IN2-2 protein; Aldo-keto reductase yakc [NADP+]; Uncharacterized oxidoreductase YccK; Pyridoxal reductase; Protein IolS; Probable pyridoxal reductase 2; Uncharacterized oxidoreductase YdjG; Uncharacterized oxidoreductase YajO; Uncharacterized oxidoreductase YrpG; General stress protein 69; Uncharacterized oxidoreductase YqkF; Putative aryl-alcohol dehyd…
orange1.1t00072	5.19534	7.20191e-07	orange1.1t00072.1: Pathogenesis-related thaumatin-like protein protein;Thaumatin-like protein; Pathogenesis-related protein 5; Glucan endo-1,3-beta-glucosidase; Thaumatin-like protein 1b (Fragment); Osmotin-like protein; Zeamatin; Pathogenesis-related protein R major form; Pathogenesis-related protein R minor form; Alpha-amylase/trypsin inhibitor; Protein NP24; Osmotin; Thaumatin-2; Osmotin-like …
orange1.1t02788	3.11508	8.07455e-07	orange1.1t02788.1: Cytochrome P450 71A1; Flavonoid 3'-monooxygenase; Germacrene A oxidase; Premnaspirodiene oxygenase; Cytochrome P450 71A6 (Fragment); 4-hydroxyphenylacetaldehyde oxime monooxygenase; Licodione synthase;Putative uncharacterized protein Sb01g034710
orange1.1t02994	12.4945	8.78795e-07	orange1.1t02994.1: Putative elongation of fatty acids protein DDB_G0272012; Elongation of fatty acids protein A; Elongation of fatty acids protein 1; Elongation of very long chain fatty acids protein 7; Putative fatty acid elongation protein 4;GNS1/SUR4 membrane family protein (Fragment)
Cs7g31130	4.46674	9.33554e-07	Cs7g31130.1: GDSL esterase/lipase CPRD49; Isoamyl acetate-hydrolyzing esterase 1 homolog; Isoamyl acetate-hydrolyzing esterase;GDSL-like Lipase/Acylhydrolase family protein, expressed --Cs7g31130.2: GDSL esterase/lipase CPRD49; Isoamyl acetate-hydrolyzing esterase 1 homolog; Isoamyl acetate-hydrolyzing esterase;GDSL-like Lipase/Acylhydrolase family protein, expressed
Cs8g04460	-1.16929	9.40258e-07	Cs8g04460.1: 2-oxoglutarate (2OG) and Fe(II)-dependent oxygenase-like protein;Prolyl 4-hydroxylase subunit alpha-1 --Cs8g04460.2: 2-oxoglutarate (2OG) and Fe(II)-dependent oxygenase-like protein;Prolyl 4-hydroxylase subunit alpha-3 --Cs8g04460.3: 2-oxoglutarate (2OG) and Fe(II)-dependent oxygenase-like protein;Prolyl 4-hydroxylase subunit alpha-1
Cs2g15600	4.88465	9.47232e-07	Cs2g15600.1: TPR repeat-containing thioredoxin TTL1; DnaJ homolog subfamily C member 7; Small glutamine-rich tetratricopeptide repeat-containing protein alpha; Sperm-associated antigen 1; Protein TOM71; RNA polymerase II-associated protein 3; Stress-induced-phosphoprotein 1; Small glutamine-rich tetratricopeptide repeat-containing protein; Small glutamine-rich tetratricopeptide repeat-containing …
Cs8g05910	-6.21578	9.68358e-07	Cs8g05910.1: Ethylene-responsive transcription factor ERF109; Dehydration-responsive element-binding protein 2A; Pathogenesis-related genes transcriptional activator PTI6;AP2 domain-containing transcription factor family protein (Fragment)
Cs4g02910	1.32716	9.96235e-07	Cs4g02910.1: Putative uncharacterized protein At5g24930 (Fragment);Zinc finger protein CONSTANS-LIKE 5; Zinc finger protein CONSTANS; Zinc finger protein HD1; Probable salt tolerance-like protein At1g75540; Salt tolerance protein; Putative zinc finger protein CONSTANS-LIKE 11; Protein CHLOROPLAST IMPORT APPARATUS 2; Salt tolerance-like protein; Two-component response regulator-like APRR3
Cs8g02280	7.0754	1.05571e-06	Cs8g02280.1: Putative uncharacterized protein At1g77500 (Fragment)
Cs7g05360	5.48957	1.26883e-06	Cs7g05360.1: Ethylene-responsive transcription factor SHINE 2; Ethylene-responsive transcription factor WIN1; Protein PPLZ02; Pathogenesis-related genes transcriptional activator PTI6; Dehydration-responsive element-binding protein 2B; Ethylene-responsive transcription factor TINY;Pathogenesis-related transcriptional factor and ERF
Cs2g22750	9.52599	1.41087e-06	Cs2g22750.1: Wound induced protein-like (Fragment)
orange1.1t00634	-6.21477	1.49811e-06	orange1.1t00634.1: Glucan endo-1,3-beta-D-glucosidase-like protein;Glucan endo-1,3-beta-glucosidase, basic isoform; Glucan endo-1,3-beta-glucosidase; Glucan endo-1,3-beta-glucosidase, acidic isoform PR-Q'; Glucan endo-1,3-beta-glucosidase, acidic isoform; Lichenase; Glucan endo-1,3-beta-glucosidase B; Glucan endo-1,3-beta-glucosidase, basic vacuolar isoform; Glucan endo-1,3-beta-glucosidase, basi…
Cs1g20970	4.46917	1.54937e-06	Cs1g20970.1: Chromosome undetermined scaffold_109, whole genome shotgun sequence;Kinesin-like protein KIF19; Kinesin-related protein 10; Kinesin-II 85 kDa subunit; Chromosome-associated kinesin KIF4 --Cs1g20970.2: Chromosome undetermined scaffold_109, whole genome shotgun sequence;Kinesin-like protein KIF19; Kinesin-related protein 10; Kinesin-II 85 kDa subunit; Chromosome-associated kinesin KIF4…
Cs1g25610	5.12823	1.58693e-06	Cs1g25610.1: Ccaat-binding transcription factor, putative;MLO-like protein 4; MLO protein homolog 1; Protein MLO; MLO-like protein (Fragment)
Cs9g09710	6.20756	1.81768e-06	NA
orange1.1t03302	3.62574	2.01997e-06	orange1.1t03302.1: (E)-beta-farnesene synthase; Selinene synthase; (-)-germacrene D synthase; (+)-delta-cadinene synthase isozyme C2; Valencene synthase; Pinene synthase; (+)-delta-cadinene synthase; (+)-delta-cadinene synthase isozyme A; (E,E)-germacrene B synthase; 5-epi-aristolochene synthase 2; Vetispiradiene synthase 1; Germacrene C synthase; 5-epiaristolochene synthase; Probable 5-epi-arist…
Cs4g11150	-0.904491	2.04895e-06	Cs4g11150.1: Polyubiquitin 10; Polyubiquitin-A; Polyubiquitin-C; Polyubiquitin-F; Polyubiquitin (Fragment); Polyubiquitin-G; Polyubiquitin-H; Ubiquitin-60S ribosomal protein L40; Polyubiquitin-B; Polyubiquitin-J; Polyubiquitin-I;Similar to uniprot|P04838 Saccharomyces cerevisiae YLL039c UBI4 ubiquitin --Cs4g11150.2: Polyubiquitin 10; Polyubiquitin-A; Polyubiquitin-C; Polyubiquitin-F; Polyubiquiti…
Cs9g13460	2.44747	2.04895e-06	Cs9g13460.1: CHLH1 like Mg protoporphyrin IX chelatase subunit H protein;Magnesium-chelatase subunit H; Uncharacterized protein MJ0908
Cs1g01610	5.13939	2.0751e-06	Cs1g01610.1: Putative uncharacterized protein AT4g39900 --Cs1g01610.2: Putative uncharacterized protein AT4g39900 --Cs1g01610.3: Putative uncharacterized protein AT4g39900
Cs9g06360	1.23209	2.26319e-06	Cs9g06360.1: Glucose-1-phosphate adenylyltransferase large subunit 1, chloroplastic; Glucose-1-phosphate adenylyltransferase large subunit 3, chloroplastic/amyloplastic; Glucose-1-phosphate adenylyltransferase large subunit, chloroplastic/amyloplastic; Glucose-1-phosphate adenylyltransferase large subunit 1 (Fragment); Probable glucose-1-phosphate adenylyltransferase large subunit, chloroplastic;…
Cs3g19600	2.88235	2.43593e-06	Cs3g19600.1: Long chain acyl-CoA synthetase 9, chloroplastic; Long chain acyl-CoA synthetase 8; Long-chain-fatty-acid--CoA ligase 4; Fatty acyl-CoA synthetase B; Fatty acyl-CoA synthetase A; Long chain acyl-CoA synthetase 7, peroxisomal;cDNA FLJ13129 fis, clone NT2RP3002969, highly similar to Long-chain-fatty-acid--CoA ligase 3 (EC 6.2.1.3) --Cs3g19600.2: Long chain acyl-CoA synthetase 9, chlorop…
Cs9g06000	-2.24243	2.43967e-06	Cs9g06000.1: Zinc finger CCHC-type and RNA-binding motif-containing protein 1; Zinc finger CCCH domain-containing protein 25; Uncharacterized RNA-binding protein C25G10.01; Polyadenylate-binding protein 1-B; RNA-binding motif protein, X-linked 2; Glycine-rich RNA-binding protein 2; Sex-lethal homolog; Glycine-rich RNA-binding, abscisic acid-inducible protein; Cold-inducible RNA-binding protein; P…
Cs8g04700	4.09677	2.47212e-06	Cs8g04700.1: Putative uncharacterized protein Sb01g032040
Cs2g07550	6.19363	2.68001e-06	Cs2g07550.1: Gibberellin 2-beta-dioxygenase 8; 1-aminocyclopropane-1-carboxylate oxidase 1; Gibberellin 20 oxidase 1; Protein SRG1; Probable 1-aminocyclopropane-1-carboxylate oxidase; 1-aminocyclopropane-1-carboxylate oxidase homolog 1; Codeine O-demethylase; Probable 2-oxoacid dependent dioxygenase; S-norcoclaurine synthase 1; Deacetoxyvindoline 4-hydroxylase; Thebaine 6-O-demethylase; Naringeni…
Cs5g24550	9.5948	2.69015e-06	Cs5g24550.1: Putative uncharacterized protein Sb08g008250
Cs5g16230	5.50547	2.84583e-06	Cs5g16230.1: Putative uncharacterized protein At2g37390/F3G5.18
Cs1g04910	4.80281	2.90746e-06	Cs1g04910.1: Probable cinnamyl alcohol dehydrogenase 9; Probable mannitol dehydrogenase; Cinnamyl alcohol dehydrogenase 2; Geraniol dehydrogenase 1; Mannitol dehydrogenase (Fragment); Putative cinnamyl alcohol dehydrogenase 5; Mannitol dehydrogenase; NADP-dependent alcohol dehydrogenase C 2; Uncharacterized zinc-type alcohol dehydrogenase-like protein YahK; Probable formaldehyde dehydrogenase Adh…
Cs3g10290	9.75518	2.96917e-06	Cs3g10290.1: Putative uncharacterized protein
Cs5g12380	5.26983	3.08315e-06	NA
Cs2g22140	4.7429	3.21696e-06	Cs2g22140.1: BTB/POZ domain-containing protein At3g22104; Putative BTB/POZ domain-containing protein At3g08660; Coleoptile phototropism protein 1;Putative uncharacterized protein Sb06g032680 --Cs2g22140.2: BTB/POZ domain-containing protein At3g22104; Root phototropism protein 3; Coleoptile phototropism protein 1;Putative uncharacterized protein Sb06g032680 --Cs2g22140.3: BTB/POZ domain-containing…
orange1.1t03778	-2.37028	3.21696e-06	orange1.1t03778.1: BRASSINOSTEROID INSENSITIVE 1-associated receptor kinase 1, putative;G-type lectin S-receptor-like serine/threonine-protein kinase RLK1; Putative receptor protein kinase ZmPK1; Probable receptor-like protein kinase At5g39020; Probable LRR receptor-like serine/threonine-protein kinase At1g56130; Putative L-type lectin-domain containing receptor kinase II.2; Protein NSP-INTERACTI…
orange1.1t04113	4.43099	3.31755e-06	orange1.1t04113.1: Probably inactive leucine-rich repeat receptor-like protein kinase At3g28040; Probable LRR receptor-like serine/threonine-protein kinase At1g12460; Leucine-rich repeat receptor-like protein kinase PXL2; Phytosulfokine receptor 2; Leucine-rich repeat receptor-like protein kinase TDR; Systemin receptor SR160; Brassinosteroid LRR receptor kinase; LRR receptor-like serine/threonine…
Cs3g23120	3.96692	3.41359e-06	Cs3g23120.1: Cyclin-D3-1; Cyclin-D3-3; Cyclin-D3-2; Cyclin-D2-1; Cyclin-D1-1; Putative cyclin-D2-3; Cyclin-D4-1; Cyclin-D4-2; Cyclin-D2-2; Cyclin-D1-2; Cyclin-D5-3; Cyclin-D5-1; Cyclin-D5-2; Cyclin-D6-1; G2/mitotic-specific cyclin-A; Cyclin-A1-4;D-type cyclin family 3 subgroup 1
Cs1g25850	3.82508	3.46729e-06	Cs1g25850.1: Putative uncharacterized protein Sb10g028036 (Fragment);Protein MID1-COMPLEMENTING ACTIVITY 1; Cell number regulator 13; Protein PLANT CADMIUM RESISTANCE 3 --Cs1g25850.2: Putative uncharacterized protein Sb10g028036 (Fragment);Protein MID1-COMPLEMENTING ACTIVITY 1; Cell number regulator 13; Protein PLANT CADMIUM RESISTANCE 3 --Cs1g25850.3: Putative uncharacterized protein Sb10g028036…
Cs7g29080	-4.59294	3.47214e-06	Cs7g29080.1: Quinate O-hydroxycinnamoyltransferase/shikimate O-hydroxycinnamoyltransferase;Hydroxycinnamoyl-Coenzyme A shikimate/quinate hydroxycinnamoyltransferase; Anthranilate N-benzoyltransferase protein 2; Omega-hydroxypalmitate O-feruloyl transferase; 10-deacetylbaccatin III 10-O-acetyltransferase
Cs1g06360	3.09703	3.56424e-06	Cs1g06360.1: Chlorophyll a-b binding protein 13, chloroplastic; Chlorophyll a-b binding protein of LHCII type III, chloroplastic; Chlorophyll a-b binding protein, chloroplastic; Chlorophyll a-b binding protein of LHCII type I, chloroplastic; Chlorophyll a-b binding protein 5, chloroplastic (Fragment); Chlorophyll a-b binding protein of LHCII type I, chloroplastic (Fragment); Chlorophyll a-b bindi…
orange1.1t04379	5.7763	3.78826e-06	orange1.1t04379.1: C2 and GRAM domain-containing protein At1g03370;Anthranilate phosphoribosyltransferase-like protein --orange1.1t04379.2: C2 and GRAM domain-containing protein At1g03370;Anthranilate phosphoribosyltransferase-like protein
Cs2g16810	5.12953	4.00893e-06	Cs2g16810.1: Putative uncharacterized protein;CLAVATA3/ESR (CLE)-related protein 16
Cs7g26690	1.78549	4.00893e-06	Cs7g26690.1: Putative uncharacterized protein At1g73870 (Fragment);Zinc finger protein CONSTANS-LIKE 16; Protein CHLOROPLAST IMPORT APPARATUS 2; Zinc finger protein HD1; Zinc finger protein CONSTANS; Two-component response regulator-like APRR7; Probable salt tolerance-like protein At1g75540; Putative zinc finger protein At1g68190; Salt tolerance-like protein
Cs9g10570	5.62276	4.00893e-06	NA
Cs8g11514	4.67478	4.05778e-06	NA
Cs7g17550	1.77169	4.21256e-06	Cs7g17550.1: GDSL esterase/lipase At2g42990; GDSL esterase/lipase APG; Anter-specific proline-rich protein APG; Anther-specific proline-rich protein APG (Fragment);Putative Anter-specific proline-rich protein APG --Cs7g17550.2: GDSL esterase/lipase At2g42990; GDSL esterase/lipase APG; Anter-specific proline-rich protein APG; Anther-specific proline-rich protein APG (Fragment);Putative Anter-speci…
Cs4g07210	2.71931	4.31601e-06	Cs4g07210.1: MAP kinase-activating protein C22orf5, putative, expressed;Transmembrane protein 184C; Transmembrane protein 184 homolog DDB_G0279555
Cs4g01125	4.11383	4.46496e-06	NA
orange1.1t01572	3.32588	4.46496e-06	orange1.1t01572.1: Fimbrin-like protein 2; Fimbrin-1; Putative fimbrin-like protein 3; Fimbrin; Plastin-2; Plastin-1; Plastin-3; Dystrophin, isoforms A/C/F/G/H;Actin binding Calponin homology (CH) domain-containing protein
orange1.1t00375	2.71777	4.59026e-06	orange1.1t00375.1: Phospholipid/glycerol acyltransferase family protein;Probable glycerol-3-phosphate acyltransferase 8; Glycerol-3-phosphate acyltransferase 4 --orange1.1t00375.2: Phospholipid/glycerol acyltransferase family protein;Probable glycerol-3-phosphate acyltransferase 8; Glycerol-3-phosphate acyltransferase 4
Cs6g15050	2.97091	4.79632e-06	Cs6g15050.1: Calcineurin-like phosphoesterase family protein, putative, expressed;Purple acid phosphatase 22; Probable purple acid phosphatase 20; Bifunctional purple acid phosphatase 26; Fe(3+)-Zn(2+) purple acid phosphatase; Iron/zinc purple acid phosphatase-like protein
Cs2g26610	-1.049	5.11006e-06	Cs2g26610.1: Putative uncharacterized protein Sb03g000380;DnaJ homolog subfamily B member 13; DnaJ protein homolog 1; Protein psi1; Mitochondrial protein import protein MAS5; DnaJ homolog subfamily A member 1; DnaJ homolog dnj-20; Chaperone protein DnaJ 2
Cs2g14720	3.8709	5.19425e-06	Cs2g14720.1: Putative uncharacterized protein Sb05g020150;Chalcone synthase 2; Chalcone synthase E; Chalcone synthase J; Chalcone synthase A
Cs3g13410	5.35971	5.19425e-06	Cs3g13410.1: Serine/threonine-protein kinase PBS1; Receptor-like serine/threonine-protein kinase ALE2; Probable serine/threonine-protein kinase RLCKVII; Proline-rich receptor-like protein kinase PERK8; Probable receptor-like protein kinase At5g15080; Putative proline-rich receptor-like protein kinase PERK11; Probable serine/threonine-protein kinase NAK; Protein kinase APK1B, chloroplastic; Probab…
Cs5g08720	6.0321	5.19425e-06	Cs5g08720.1: Putative uncharacterized protein OSJNBb0106M04.15 --Cs5g08720.2: Putative uncharacterized protein OSJNBa0042H09.7 --Cs5g08720.3: Putative uncharacterized protein OSJNBa0042H09.7 --Cs5g08720.4: Putative uncharacterized protein OSJNBa0042H09.7
Cs5g24700	5.73296	5.19425e-06	Cs5g24700.1: Uncharacterized protein At1g05835;Putative uncharacterized protein Sb01g022556 (Fragment)
Cs9g07200	-4.75596	5.19425e-06	Cs9g07200.1: Acetyltransferase, GNAT family protein, expressed;Uncharacterized N-acetyltransferase YoaA; Putative ribosomal-protein-alanine acetyltransferase; Uncharacterized N-acetyltransferase p20
Cs6g05130	2.90764	5.28527e-06	Cs6g05130.1: Omega-hydroxypalmitate O-feruloyl transferase; Hydroxycinnamoyl-Coenzyme A shikimate/quinate hydroxycinnamoyltransferase; 13-hydroxylupanine O-tigloyltransferase; Anthranilate N-benzoyltransferase protein 1;Hydroxycinnamoyl CoA shikimate/quinate hydroxycinnamoyltransferase-like protein (Fragment)
Cs8g20420	-3.22595	5.31279e-06	Cs8g20420.1: Probable protein phosphatase 2C 25; Putative protein phosphatase 2C 53; Putative protein phosphatase 2C-like protein 45; Protein phosphatase 1L;Putative serine/threonine phosphatase type 2c (Fragment) --Cs8g20420.2: Probable protein phosphatase 2C 25; Putative protein phosphatase 2C 53; Putative protein phosphatase 2C-like protein 45; Protein phosphatase 1L; Protein phosphatase 2C ho…
Cs1g02710	6.66064	5.40122e-06	Cs1g02710.1: Multidrug resistance-associated protein 2, 6 (Mrp2, 6), abc-transoprter, putative (Fragment);ABC transporter C family member 9; Putative ABC transporter C family member 15; Multidrug resistance-associated protein 1; Uncharacterized ABC transporter ATP-binding protein/permease C359.05; Metal resistance protein YCF1; Canalicular multispecific organic anion transporter 1; ATP-binding ca…
Cs6g06810	-5.02303	5.41999e-06	Cs6g06810.1: Disease resistance protein At4g27190; Probable disease resistance protein At1g61300; Putative disease resistance protein At3g15700;Late blight resistance protein R1-A, putative
Cs9g18020	1.48324	5.42575e-06	Cs9g18020.1: Probable protein phosphatase 2C 8; Protein phosphatase 2C 3; Protein phosphatase 2C homolog 3; Integrin-linked kinase-associated serine/threonine phosphatase 2C;Putative uncharacterized protein Sb03g029890 --Cs9g18020.2: Probable protein phosphatase 2C 8; Protein phosphatase 2C 56; Protein phosphatase 2C homolog 3; Protein phosphatase 1K, mitochondrial;Putative uncharacterized protei…
Cs9g08410	-4.50077	5.47903e-06	Cs9g08410.1: Ankyrin-1; Ankyrin-2; Ankyrin repeat and SAM domain-containing protein 1A; Ankyrin repeat and sterile alpha motif domain-containing protein 1B; Putative ankyrin repeat protein FPV024; Ankyrin repeat domain-containing protein 27;Ankyrin repeat-containing protein, putative
Cs5g33830	3.76258	5.81285e-06	Cs5g33830.1: Putative uncharacterized protein Sb01g037700
Cs9g06170	9.14307	6.08191e-06	Cs9g06170.1: Basic 7S globulin;Xyloglucan-specific fungal endoglucanase inhibitor protein
Cs3g08450	2.71286	6.21896e-06	Cs3g08450.1: UDP-glycosyltransferase 83A1; Hydroquinone glucosyltransferase; Cinnamate beta-D-glucosyltransferase;Putative uncharacterized protein Sb01g007610
Cs7g21950	2.55011	6.27995e-06	Cs7g21950.1: Serine/threonine protein phosphatase 2A 57 kDa regulatory subunit B' beta isoform; Serine/threonine protein phosphatase 2A 57 kDa regulatory subunit B' alpha isoform; Serine/threonine protein phosphatase 2A 57 kDa regulatory subunit B' epsilon isoform; Serine/threonine protein phosphatase 2A 59 kDa regulatory subunit B' gamma isoform; Serine/threonine protein phosphatase 2A 59 kDa re…
Cs6g09510	-1.91719	6.53943e-06	Cs6g09510.1: Retrotransposon protein, putative, unclassified, expressed
Cs8g14150	5.46232	6.53943e-06	Cs8g14150.1: Probable carotenoid cleavage dioxygenase 4, chloroplastic; Probable 9-cis-epoxycarotenoid dioxygenase NCED5, chloroplastic; Zeaxanthin 7,8(7',8')-cleavage dioxygenase, chromoplast; 9-cis-epoxycarotenoid dioxygenase NCED2, chloroplastic; Carotenoid 9,10(9',10')-cleavage dioxygenase 1; Beta,beta-carotene 9',10'-oxygenase;Chromoplast carotenoid cleavage dioxygenase 4a
Cs7g19940	7.62116	6.75651e-06	Cs7g19940.1: Nitrate, fromate, iron dehydrogenase;CASP-like protein POPTRDRAFT_823430; Casparian strip membrane protein 3; CASP-like protein IN26 (Fragment)
Cs5g25420	5.6188	6.88282e-06	Cs5g25420.1: Putative uncharacterized protein Sb01g004360
Cs1g08280	-2.07455	6.92612e-06	Cs1g08280.1: Putative uncharacterized protein Sb05g005970
Cs9g18780	3.15129	6.99397e-06	Cs9g18780.1: UDP-glucose: anthocyanidin 5,3-O-glucosyltransferase;Anthocyanidin 5,3-O-glucosyltransferase; UDP-glycosyltransferase 88A1; Baicalein 7-O-glucuronosyltransferase; Hydroquinone glucosyltransferase; Anthocyanidin 3-O-glucosyltransferase 2 (Fragment); Zeatin O-xylosyltransferase; UDP-glucosyl transferase 73B2; Zeatin O-glucosyltransferase; Anthocyanin 3'-O-beta-glucosyltransferase; Cinn…
Cs1g22550	5.40098	7.16484e-06	Cs1g22550.1: Rapid alkalinization factor preproprotein (Precursor)
orange1.1t00560	6.36627	7.55524e-06	orange1.1t00560.1: Putative uncharacterized protein Sb07g001510;Protein IQ-DOMAIN 1
Cs7g16380	3.84883	7.92277e-06	Cs7g16380.1: Myb-related protein 306; Transcription factor MYB12; Myb-related protein P; Transcription repressor MYB4; Protein ODORANT1; Anthocyanin regulatory C1 protein; Transcription factor GAMYB; Transcription factor WER; Trichome differentiation protein GL1; Protein rough sheath 2; Myb-related protein A;Myb-like DNA-binding domain containing protein, expressed --Cs7g16380.2: Myb-related prot…
Cs6g13640	-6.60912	7.96516e-06	Cs6g13640.1: Putative uncharacterized protein Sb03g040850;E3 ubiquitin-protein ligase PUB22; U-box domain-containing protein 25; Protein spotted leaf 11; Putative E3 ubiquitin-protein ligase LIN; Putative E3 ubiquitin-protein ligase LIN-1; Putative U-box domain-containing protein 50; WD repeat, SAM and U-box domain-containing protein 1
Cs3g23910	2.83731	8.14293e-06	Cs3g23910.1: Putative uncharacterized protein OJ1111_E05.8
Cs8g05490	1.42751	8.23755e-06	Cs8g05490.1: Probable receptor-like protein kinase At1g49730; Probable LRR receptor-like serine/threonine-protein kinase At1g06840; Proline-rich receptor-like protein kinase PERK8; Serine/threonine-protein kinase At3g07070; Probable leucine-rich repeat receptor-like protein kinase At4g00330; Putative leucine-rich repeat receptor-like serine/threonine-protein kinase At2g04300; Probable leucine-ric…
Cs2g28730	4.64215	8.25887e-06	Cs2g28730.1: Cellulose synthase-like C1-1, glycosyltransferase family 2 protein;Xyloglucan glycosyltransferase 4; Probable xyloglucan glycosyltransferase 8; Putative xyloglucan glycosyltransferase 10; Probable mannan synthase 11; Mannan synthase 1; Glucomannan 4-beta-mannosyltransferase 1; Cellulose synthase catalytic subunit [UDP-forming]; Cellulose synthase catalytic subunit A [UDP-forming] --C…
Cs3g16600	3.22268	8.25887e-06	Cs3g16600.1: Tubulin alpha chain; Tubulin alpha-1 chain;Putative uncharacterized protein
Cs6g19180	4.21847	8.25887e-06	Cs6g19180.1: Proline dehydrogenase 2, mitochondrial; Probable proline dehydrogenase 2;Early responsive to dehydration 5 dehydrogenase --Cs6g19180.2: Proline dehydrogenase 2, mitochondrial; Probable proline dehydrogenase 2;Early responsive to dehydration 5 dehydrogenase --Cs6g19180.3: Proline dehydrogenase 2, mitochondrial; Probable proline dehydrogenase 2;Early responsive to dehydration 5 dehydro…
Cs1g09360	4.42507	8.99623e-06	Cs1g09360.1: UDP-glycosyltransferase 92A1; UDP-glucosyl transferase 73B2; Anthocyanin 3'-O-beta-glucosyltransferase; Anthocyanidin 3-O-glucosyltransferase 5; Zeatin O-glucosyltransferase; Hydroquinone glucosyltransferase;UDP-glycosyltransferase/ transferase, transferring glycosyl groups
Cs1g26070	-1.92217	9.74131e-06	Cs1g26070.1: Putative uncharacterized protein Sb01g047900
Cs7g30500	-2.61286	9.79031e-06	Cs7g30500.1: Abscisic acid receptor PYL4;Putative uncharacterized protein Sb01g038150
orange1.1t03175	6.42104	9.93272e-06	orange1.1t03175.1: DNA-damage-repair/toleration protein DRT100; Polygalacturonase inhibitor; Putative leucine-rich repeat receptor-like serine/threonine-protein kinase At2g24130; LRR receptor-like serine/threonine-protein kinase FLS2; Probable LRR receptor-like serine/threonine-protein kinase At4g08850; Probable leucine-rich repeat receptor-like protein kinase At5g63930; LRR receptor-like serine/…
Cs7g28500	2.56823	1.02708e-05	Cs7g28500.1: Putative uncharacterized protein P0030H07.35
Cs8g16430	4.06518	1.0431e-05	Cs8g16430.1: GATA transcription factor 11; Putative GATA transcription factor 13; GATA zinc finger domain-containing protein 12; Protein GAT2; Transcription factor stalky; Cutinase gene palindrome-binding protein; White collar 2 protein;GATA zinc finger protein regulating nitrogen assimilation
Cs3g01490	3.10326	1.07785e-05	NA
Cs2g31120	-2.35249	1.10696e-05	Cs2g31120.1: Leucine-rich repeat family protein / protein kinase family protein;Probable LRR receptor-like serine/threonine-protein kinase At4g08850; Probable leucine-rich repeat receptor-like protein kinase At1g35710; Leucine-rich repeat receptor-like serine/threonine-protein kinase At1g17230; LRR receptor-like serine/threonine-protein kinase ERL1; Receptor-like protein kinase 2; Leucine-rich re…
Cs5g14450	3.03563	1.12396e-05	Cs5g14450.1: Putative uncharacterized protein Sb03g035030;Interactor of constitutive active ROPs 1; Interactor of constitutive active ROPs 2, chloroplastic --Cs5g14450.2: Putative uncharacterized protein Sb03g035030;Interactor of constitutive active ROPs 1; Interactor of constitutive active ROPs 2, chloroplastic
orange1.1t04475	8.96617	1.12487e-05	orange1.1t04475.1: Probable S-adenosylmethionine-dependent methyltransferase At5g37990; Probable caffeine synthase 3; 7-methylxanthosine synthase 1;Putative S-adenosyl-L-methionine:salicylic acid carboxyl methyltransferase; 41514-39166
Cs4g16130	4.75733	1.12722e-05	Cs4g16130.1: Putative uncharacterized protein Sb04g028280;Rac-like GTP-binding protein ARAC7; Ras-related C3 botulinum toxin substrate 1; Rho-related protein rac1A; Ras-related protein Rac2; Rho-related protein racB; Rho-related protein racC; Rho-related protein racA; Rho-related protein racG; Rho-related GTP-binding protein RhoG; Cell division control protein 42 homolog --Cs4g16130.2: Putative u…
Cs7g04900	4.32883	1.16909e-05	Cs7g04900.1: Putative uncharacterized protein P0046B10.2-1 --Cs7g04900.2: Putative uncharacterized protein P0046B10.2-1
Cs2g30190	1.1087	1.22217e-05	Cs2g30190.1: Aldehyde dehydrogenase;Aldehyde dehydrogenase family 3 member F1; Aldehyde dehydrogenase; Aldehyde dehydrogenase family 3 member I1, chloroplastic; Fatty aldehyde dehydrogenase; Aldehyde dehydrogenase, dimeric NADP-preferring; Probable aldehyde dehydrogenase ywdH; Aldehyde dehydrogenase family 3 comG; Probable aldehyde dehydrogenase AldX; Probable coniferyl aldehyde dehydrogenase; Co…
Cs3g12970	2.79493	1.24058e-05	Cs3g12970.1: Putative uncharacterized protein Sb01g013950;Serine/threonine-protein kinase Nek1; Probable serine/threonine-protein kinase nek3; G2-specific protein kinase nim-1; G2-specific protein kinase nimA; Putative serine/threonine-protein kinase A; Putative serine/threonine-protein kinase B --Cs3g12970.2: Putative uncharacterized protein Sb01g013950;Serine/threonine-protein kinase Nek1; Prob…
Cs8g18860	-1.9852	1.25081e-05	Cs8g18860.1: Two-component response regulator ARR1; Transcription activator GLK2; Putative two-component response regulator ARR21; Two-component response regulator-like APRR2; Probable transcription factor GLK2; Putative two-component response regulator-like APRR4; Myb family transcription factor APL; Transcription repressor KAN1; Putative Myb family transcription factor At1g14600;Cytokinin respo…
Cs2g06440	3.92172	1.27694e-05	Cs2g06440.1: Putative uncharacterized protein OSJNBa0033P04.24 --Cs2g06440.2: Putative uncharacterized protein OSJNBa0033P04.24 --Cs2g06440.3: Putative uncharacterized protein OSJNBa0033P04.24 --Cs2g06440.4: Putative uncharacterized protein (Fragment)
Cs3g22590	-1.50447	1.28536e-05	Cs3g22590.1: Putative uncharacterized protein P0706B05.45
Cs1g09210	-4.47797	1.30857e-05	Cs1g09210.1: Probable LRR receptor-like serine/threonine-protein kinase At3g47570; Putative receptor-like protein kinase At3g47110; LRR receptor-like serine/threonine-protein kinase EFR; Putative leucine-rich repeat receptor-like serine/threonine-protein kinase At2g24130; LRR receptor-like serine/threonine-protein kinase GSO1; Probable receptor-like protein kinase At1g11050; Protein BRASSINOSTERO…
Cs2g17110	8.50844	1.39983e-05	Cs2g17110.1: Tabersonine/lochnericine 19-hydroxylase;Cytochrome P450 71A1; Cytochrome P450 71A6 (Fragment); Psoralen synthase; Psoralen synthase (Fragment); Premnaspirodiene oxygenase; Germacrene A oxidase; Angelicin synthase (Fragment); Indoleacetaldoxime dehydratase; (+)-menthofuran synthase; Amorpha-4,11-diene C-12 oxidase; 5-epiaristolochene 1,3-dihydroxylase; 4-hydroxyphenylacetaldehyde oxim…
Cs3g15980	-0.983486	1.39983e-05	Cs3g15980.1: Putative uncharacterized protein Sb03g035550 --Cs3g15980.2: Putative uncharacterized protein Sb03g035550
Cs5g33460	4.22713	1.41686e-05	Cs5g33460.1: Endoglucanase 17; Endoglucanase B;Putative uncharacterized protein Sb03g012840
Cs8g19105	-5.62922	1.41686e-05	Cs8g19105.1: Tropinone reductase homolog At1g07440; Tropinone reductase 2; Granaticin polyketide synthase putative ketoacyl reductase 1; Dehydrogenase/reductase SDR family member 4; Oxidoreductase ucpA; D-arabinitol 2-dehydrogenase [ribulose-forming]; Uncharacterized short-chain type dehydrogenase/reductase y4mP; Putative ketoacyl reductase; Sorbose reductase sou1; L-xylulose reductase; 17-beta-h…
Cs7g30210	11.7299	1.41801e-05	Cs7g30210.1: Putative uncharacterized protein OJ1167_G06.116;Transcription factor bHLH61
Cs2g06960	2.11037	1.46273e-05	Cs2g06960.1: Protein MOTHER of FT and TF 1; Protein TERMINAL FLOWER 1; CEN-like protein 1; Protein BROTHER of FT and TFL 1; Protein CENTRORADIALIS; Protein SELF-PRUNING; Protein HEADING DATE 3A; Protein CENTRORADIALIS-like; Protein FLOWERING LOCUS T; Protein TWIN SISTER of FT; Phosphatidylethanolamine-binding protein homolog F40A3.3; Protein D1 (Fragment); OV-16 antigen; Phosphatidylethanolamine-…
Cs3g19360	5.33669	1.46273e-05	Cs3g19360.1: Chalcone synthase family protein;Chalcone synthase; Chalcone synthase E; Chalcone synthase D
Cs6g12790	7.96258	1.46273e-05	Cs6g12790.1: Aluminum-activated malate transporter 2; Putative aluminum-activated malate transporter 3;Putative aluminum activated malate transporter
Cs4g06310	3.57953	1.52584e-05	Cs4g06310.1: Putative uncharacterized protein At5g21950/T6G21_60;Pimelyl-[acyl-carrier protein] methyl ester esterase
Cs6g06480	2.31614	1.54583e-05	Cs6g06480.1: Transcription factor AS1; Protein rough sheath 2 homolog; Protein rough sheath 2; Transcription factor GAMYB; Myb-related protein 306; Transcription factor WER; Trichome differentiation protein GL1; Myb-related protein P; Transcription repressor MYB5; Anthocyanin regulatory C1 protein; Myb-like protein A; Protein ODORANT1; Myb-related protein A;Myb-like DNA-binding domain containing …
Cs3g24440	2.64253	1.54939e-05	Cs3g24440.1: Putative uncharacterized protein OSJNBa0022D10.13 --Cs3g24440.2: Putative uncharacterized protein OSJNBa0022D10.13
Cs7g14890	-1.13625	1.56154e-05	Cs7g14890.1: Mitochondrial substrate carrier family protein --Cs7g14890.2: Mitochondrial substrate carrier family protein
Cs2g23660	-1.78789	1.59275e-05	Cs2g23660.1: Class II ethylene responsive element binding factor-like protein;Ethylene-responsive transcription factor 9; Ethylene-responsive transcription factor LEP; Pathogenesis-related genes transcriptional activator PTI6 --Cs2g23660.2: Class II ethylene responsive element binding factor-like protein;Ethylene-responsive transcription factor 9; Ethylene-responsive transcription factor LEP; Pat…
Cs6g22150	1.2671	1.59329e-05	Cs6g22150.1: UDP-glycosyltransferase 83A1; Hydroquinone glucosyltransferase; Cinnamate beta-D-glucosyltransferase;Putative uncharacterized protein Sb01g007630
Cs9g14060	4.43876	1.6174e-05	Cs9g14060.1: Leucine-rich repeat receptor-like protein kinase (Fragment);Probably inactive leucine-rich repeat receptor-like protein kinase At5g06940; Receptor-like protein kinase HSL1; Leucine-rich repeat receptor-like protein kinase PXL2; LRR receptor-like serine/threonine-protein kinase HSL2; Leucine-rich repeat receptor-like serine/threonine-protein kinase BAM2; Receptor protein kinase CLAVAT…
Cs3g27020	6.21636	1.65528e-05	Cs3g27020.1: Cytokinin riboside 5'-monophosphate phosphoribohydrolase LOG3;Cytokinin riboside 5'-monophosphate phosphoribohydrolase LOG5; Probable cytokinin riboside 5'-monophosphate phosphoribohydrolase LOGL2; Cytokinin riboside 5'-monophosphate phosphoribohydrolase LOG; Putative cytokinin riboside 5'-monophosphate phosphoribohydrolase LOG9; LOG family protein PA4923; LOG family protein yvdD; LO…
Cs7g20600	8.52373	1.6809e-05	Cs7g20600.1: F-box protein At4g09920; FBD-associated F-box protein At5g38590;FBD, F-box and leucine rich repeat domain-containing protein
Cs6g09290	3.97027	1.68517e-05	Cs6g09290.1: Probably inactive leucine-rich repeat receptor-like protein kinase IMK2; Probable leucine-rich repeat receptor-like protein kinase IMK3; Probable inactive receptor kinase At2g26730; Systemin receptor SR160; Brassinosteroid LRR receptor kinase; Serine/threonine-protein kinase BRI1-like 1; Probable LRR receptor-like serine/threonine-protein kinase At1g12460; Receptor-like protein kinas…
Cs7g02420	2.78367	1.68517e-05	Cs7g02420.1: Protein IQ-DOMAIN 14;IQ calmodulin-binding motif family protein, expressed
Cs2g25360	5.10333	1.69124e-05	Cs2g25360.1: Putative uncharacterized protein (Fragment)
Cs3g07780	4.84241	1.69124e-05	Cs3g07780.1: Putative phytosulfokine peptide (Precursor);Putative phytosulfokines 6
Cs3g12910	-1.67007	1.69124e-05	Cs3g12910.1: Mitochondrial import inner membrane translocase subunit tim23; Putative mitochondrial import inner membrane translocase subunit Tim23B;Mitochondrial import inner membrane translocase subunit Tim17 family protein, expressed
Cs5g31020	6.81429	1.69124e-05	Cs5g31020.1: Non-specific lipid-transfer protein (Fragment) --Cs5g31020.2: Non-specific lipid-transfer protein (Fragment)
Cs4g15980	2.15846	1.70771e-05	Cs4g15980.1: Pentatricopeptide repeat-containing protein, putative;Pentatricopeptide repeat-containing protein At5g21222 --Cs4g15980.2: Pentatricopeptide repeat-containing protein, putative;Pentatricopeptide repeat-containing protein At5g21222 --Cs4g15980.3: Pentatricopeptide repeat-containing protein, putative;Pentatricopeptide repeat-containing protein At5g21222 --Cs4g15980.4: Pentatricopeptide…
Cs5g01460	6.39253	1.70771e-05	Cs5g01460.1: Putative uncharacterized protein Sb01g040550
Cs9g02990	1.22013	1.70771e-05	Cs9g02990.1: Cell death suppressor protein Lls1, putative, expressed;Protochlorophyllide-dependent translocon component 52, chloroplastic; Pheophorbide a oxygenase, chloroplastic --Cs9g02990.2: Pheophorbide a oxygenase, chloroplast, putative, expressed;Protochlorophyllide-dependent translocon component 52, chloroplastic; Pheophorbide a oxygenase, chloroplastic; Protein TIC 55, chloroplastic; Vani…
Cs3g25270	5.83818	1.72312e-05	Cs3g25270.1: TRAM, LAG1 and CLN8 (TLC) lipid-sensing domain containing protein;Transmembrane protein 136
Cs2g04530	4.54818	1.75314e-05	Cs2g04530.1: Putative uncharacterized protein OJ1167_G06.116 --Cs2g04530.2: Putative uncharacterized protein OJ1167_G06.116 --Cs2g04530.3: Putative uncharacterized protein Sb02g042810 --Cs2g04530.4: Putative uncharacterized protein OJ1167_G06.116
orange1.1t03682	2.42401	1.9057e-05	orange1.1t03682.1: Putative uncharacterized protein Sb02g003050;Probable inositol transporter 1; Inositol transporter 4; Probable metabolite transport protein CsbC; Putative metabolite transport protein ywtG; Membrane transporter D1; Proton myo-inositol cotransporter; Arabinose-proton symporter; Myo-inositol transporter 2; D-xylose-proton symporter; Major myo-inositol transporter iolT; Putative m…
Cs1g10770	7.72772	1.9906e-05	Cs1g10770.1: Leucine-rich repeat receptor-like protein kinase (Fragment);Probable LRR receptor-like serine/threonine-protein kinase At4g08850; Leucine-rich repeat receptor protein kinase EXS; Probable leucine-rich repeat receptor-like protein kinase At2g33170; LRR receptor-like serine/threonine-protein kinase ERL2; LRR receptor-like serine/threonine-protein kinase FEI 1; LRR receptor-like serine/…
Cs1g16710	7.22225	2.01648e-05	Cs1g16710.1: GDSL esterase/lipase 5; GDSL esterase/lipase APG;Putative uncharacterized protein
Cs8g02870	4.16123	2.05097e-05	Cs8g02870.1: Putative uncharacterized protein Sb01g041290;Thaumatin-like protein 1a; Pathogenesis-related protein 5; Thaumatin-like protein 1b (Fragment); Glucan endo-1,3-beta-glucosidase; Osmotin-like protein; Pathogenesis-related protein R major form; Zeamatin; Pathogenesis-related protein R minor form; Alpha-amylase/trypsin inhibitor; Osmotin; Osmotin-like protein TPM-1 (Fragment); Protein P21…
Cs5g28710	-3.34552	2.08952e-05	Cs5g28710.1: 2-oxoglutarate (2OG) and Fe(II)-dependent oxygenase-like protein;1-aminocyclopropane-1-carboxylate oxidase homolog 11; Gibberellin 20 oxidase 1; Flavonol synthase/flavanone 3-hydroxylase; Naringenin,2-oxoglutarate 3-dioxygenase; Naringenin,2-oxoglutarate 3-dioxygenase (Fragment); Flavanone 3-dioxygenase; Codeine O-demethylase; Thebaine 6-O-demethylase; Protein SRG1; Probable 2-oxoglu…
Cs5g33920	2.43912	2.2023e-05	Cs5g33920.1: Probable carboxylesterase 13; Carboxylesterase 1; Lipase 2; AB hydrolase superfamily protein C1039.03;A/G-specific adenine glycosylase muty, putative
orange1.1t02914	4.50835	2.31575e-05	orange1.1t02914.1: Glycerol-3-phosphate dehydrogenase [NAD(P)+];Glycerol-3-phosphate dehydrogenase-like protein (Fragment)
Cs5g18230	-3.16856	2.32703e-05	Cs5g18230.1: Toll-Interleukin-Resistance domain-containing protein
Cs8g20050	1.61174	2.32703e-05	Cs8g20050.1: Putative uncharacterized protein AT4g27270;Flavoprotein wrbA; Putative flavoprotein wrbA; Minor allergen Alt a 7
Cs9g03330	8.90345	2.32703e-05	Cs9g03330.1: Subtilisin-like protease; Xylem serine proteinase 1; Cucumisin; Subtilisin BPN'; Serine protease AprX; Subtilisin Carlsberg; M-protease;Putative uncharacterized protein AIR3L1-2 (Fragment)
Cs3g04590	-5.4959	2.34525e-05	Cs3g04590.1: Transcription factor bHLH101;Putative uncharacterized protein At2g41240 (Fragment) --Cs3g04590.2: Transcription factor bHLH101;Putative uncharacterized protein At2g41240 (Fragment)
Cs5g09000	6.72156	2.37436e-05	Cs5g09000.1: Putative uncharacterized protein
orange1.1t00855	3.95774	2.39802e-05	orange1.1t00855.1: Putative uncharacterized protein PtrEXPB3 (Fragment);Expansin-B3; Expansin-B1; Expansin-B17; Expansin-B16; Putative expansin-B2; Expansin-B5; Expansin-B18; Expansin-B15; Expansin-B11; Expansin-B4; Expansin-B12; Major pollen allergen Cyn d 1; Expansin-B9; Expansin-B6; Expansin-B7; Expansin-B10; Major pollen allergen Hol l 1; Pollen allergen Phl p 1; Expansin-B2; Pollen allergen …
Cs1g21840	7.49556	2.42877e-05	Cs1g21840.1: Scarecrow-like protein 32; Putative scarecrow-like protein 16;GRAS family transcription factor containing protein
Cs3g09875	3.32117	2.42877e-05	NA
orange1.1t03504	1.53181	2.4909e-05	orange1.1t03504.1: Chloroplast chlorophyll a/b-binding protein CP24 (Fragment);Chlorophyll a-b binding protein CP24 10B, chloroplastic; Chlorophyll a-b binding protein, chloroplastic; Chlorophyll a-b binding protein CP29; Chlorophyll a-b binding protein of LHCII type III, chloroplastic; Chlorophyll a-b binding protein 1B-20, chloroplastic (Fragment); Chlorophyll a-b binding protein of LHCII type …
Cs5g13070	5.06036	2.55337e-05	Cs5g13070.1: BRASSINOSTEROID INSENSITIVE 1-associated receptor kinase 1, putative;Receptor-like serine/threonine-protein kinase At1g78530; LRR receptor-like serine/threonine-protein kinase FEI 1; Leucine-rich repeat receptor protein kinase EXS; Serine/threonine-protein kinase BRI1-like 1; Receptor-like protein kinase BRI1-like 3; Systemin receptor SR160; Brassinosteroid LRR receptor kinase; LRR r…
Cs6g06720	9.13411	2.55337e-05	Cs6g06720.1: Putative cyclin-D7-1; Cyclin-D4-2; Cyclin-D4-1; Cyclin-D2-2; Cyclin-D1-2; Cyclin-D3-3; Cyclin-D2-1; Cyclin-D3-2; Cyclin-D3-1; Cyclin-D1-1; Cyclin-D5-2; Cyclin-D5-1; Cyclin-D6-1; G2/mitotic-specific cyclin-B2; G1/S-specific cyclin-E2; Cyclin-B1-3;Putative uncharacterized protein Sb02g027020
Cs8g17350	8.37509	2.56354e-05	Cs8g17350.1: Laccase-17; Laccase-4; Laccase-2; Laccase-10; Laccase-12/13; Putative laccase-11; Laccase-22; Laccase-11; Laccase-16; Laccase-1; Laccase-3; Laccase-12; Laccase-5; Laccase-23; Laccase-13; Laccase-14; Laccase-6; Laccase-21; Laccase-7; Laccase-25; Laccase-15; Laccase-8; Laccase-9; Laccase-24; Laccase-18; Laccase-19; Laccase-20; L-ascorbate oxidase;Putative uncharacterized protein Sb03g0…
Cs7g27750	10.3783	2.56564e-05	Cs7g27750.1: RNA-binding protein 38; DAZ-associated protein 1; RNA-binding protein Musashi homolog Rbp6; Glycine-rich RNA-binding protein 7; Heterogeneous nuclear ribonucleoprotein D0; Heterogeneous nuclear ribonucleoprotein 27C; Cold-inducible RNA-binding protein; Uncharacterized RNA-binding protein C660.15; Cold-inducible RNA-binding protein B; Glycine-rich RNA-binding protein 2, mitochondrial;…
Cs5g29280	3.84844	2.59429e-05	Cs5g29280.1: Putative uncharacterized protein Sb06g022313 (Fragment) --Cs5g29280.2: Putative uncharacterized protein Sb06g022313 (Fragment) --Cs5g29280.3: Putative uncharacterized protein Sb06g022313 (Fragment)
Cs3g18330	3.17031	2.64798e-05	Cs3g18330.1: Putative uncharacterized protein Sb01g044450
Cs1g26650	-4.2015	2.64988e-05	Cs1g26650.1: Glutamate receptor 3.6;Glutamate receptor (Fragment)
Cs3g14680	-5.36059	2.67039e-05	Cs3g14680.1: F-box protein PP2-B15; F-box protein VBF; Putative F-box protein PP2-B12;F-box domain containing protein, expressed
Cs5g05900	3.41127	2.7794e-05	Cs5g05900.1: Galactinol--sucrose galactosyltransferase; Probable galactinol--sucrose galactosyltransferase 5; Stachyose synthase;Putative raffinose synthase or seed imbibition protein
Cs2g27470	-2.10532	2.85783e-05	Cs2g27470.1: Microtubule-associated protein futsch, putative
Cs7g24020	5.81463	2.91751e-05	Cs7g24020.1: Leucine-rich repeat transmembrane protein kinase, putative, expressed;Probable inactive leucine-rich repeat receptor-like protein kinase At3g03770; Probable LRR receptor-like serine/threonine-protein kinase At1g14390; Probable receptor-like protein kinase At1g30570; Leucine-rich repeat receptor-like protein kinase PXL2; Receptor-like protein kinase THESEUS 1; Receptor-like protein ki…
Cs1g12390	8.12933	2.9337e-05	Cs1g12390.1: Putative uncharacterized protein Sb03g028355 (Fragment);Protein TOO MANY MOUTHS; Piriformospora indica-insensitive protein 2; Probable leucine-rich repeat receptor-like protein kinase At1g35710; Probable LRR receptor-like serine/threonine-protein kinase At1g53430; LRR receptor-like serine/threonine-protein kinase ERECTA; LRR receptor-like serine/threonine-protein kinase RCH1; Recepto…
Cs3g26020	4.24265	2.9337e-05	Cs3g26020.1: Zinc finger, C2H2 type family protein, expressed
Cs7g23040	5.24468	2.9337e-05	Cs7g23040.1: Adipocyte plasma membrane-associated protein; Strictosidine synthase 3; Strictosidine synthase (Fragment);Putative strictosidine synthase; putative signal peptide
Cs6g17230	2.65594	3.11059e-05	Cs6g17230.1: HMG-Y-related protein A; HMG-Y-related protein B (Fragment);High mobility group proteins HMG-I and HMG-Y; Linker histone, N-terminal
Cs3g01585	-5.9081	3.17621e-05	NA
Cs3g23200	4.43035	3.20146e-05	Cs3g23200.1: Leucine-rich repeat protein kinase family protein;Probable inactive receptor kinase At5g67200; Probable leucine-rich repeat receptor-like protein kinase At1g68400; Inactive leucine-rich repeat receptor-like serine/threonine-protein kinase At1g60630; LRR receptor-like serine/threonine-protein kinase ERL1; Receptor protein kinase-like protein At4g34220; Receptor protein kinase CLAVATA1…
orange1.1t04474	5.08396	3.22999e-05	orange1.1t04474.1: Somatic embryogenesis receptor kinase 1; BRASSINOSTEROID INSENSITIVE 1-associated receptor kinase 1; Probable LRR receptor-like serine/threonine-protein kinase At4g30520; Protein NSP-INTERACTING KINASE 1; LRR receptor-like serine/threonine-protein kinase RCH1; Probable S-adenosylmethionine-dependent methyltransferase At5g37990; LRR receptor-like serine/threonine-protein kinase …
Cs2g29430	1.13654	3.28417e-05	Cs2g29430.1: F-box protein At2g32560;Putative uncharacterized protein Sb0015s008030 (Fragment) --Cs2g29430.2: F-box protein At2g32560;Putative uncharacterized protein Sb0015s008030 (Fragment) --Cs2g29430.3: F-box protein At2g32560;Putative uncharacterized protein Sb0015s008030 (Fragment) --Cs2g29430.4: F-box protein At2g32560;Putative uncharacterized protein Sb0015s008030 (Fragment)
Cs3g23670	2.25094	3.28849e-05	Cs3g23670.1: Putative uncharacterized protein;BRI1 kinase inhibitor 1
Cs3g26440	8.59289	3.28849e-05	Cs3g26440.1: SBP (S-ribonuclease binding protein) family protein
orange1.1t04784	3.66813	3.33357e-05	orange1.1t04784.1: U-box domain-containing protein 10; E3 ubiquitin-protein ligase SPL11; Protein spotted leaf 11; Putative U-box domain-containing protein 46; Putative E3 ubiquitin-protein ligase LIN-1; Putative E3 ubiquitin-protein ligase LIN;Armadillo/beta-catenin repeat family protein --orange1.1t04784.2: U-box domain-containing protein 10; E3 ubiquitin-protein ligase SPL11; Protein spotted l…
orange1.1t00286	1.55713	3.33429e-05	orange1.1t00286.1: Major Facilitator Superfamily with SPX domain-containing protein;SPX domain-containing membrane protein At4g22990; SPX domain-containing protein 5; Major facilitator superfamily domain-containing protein 8
orange1.1t02754	2.60775	3.33429e-05	orange1.1t02754.1: Cinnamoyl-CoA reductase, putative;Dihydroflavonol-4-reductase; Bifunctional dihydroflavonol 4-reductase/flavanone 4-reductase; Dihydroflavonol-4-reductase (Fragment); Anthocyanidin reductase; Aldehyde reductase 2; Putative NADPH-dependent methylglyoxal reductase GRP2 --orange1.1t02754.2: Cinnamoyl CoA reductase (Fragment);Bifunctional dihydroflavonol 4-reductase/flavanone 4-red…
Cs5g16510	6.61853	3.37231e-05	Cs5g16510.1: Putative uncharacterized protein At1g17920 (Fragment);Homeobox-leucine zipper protein HDG11; Homeobox-leucine zipper protein PROTODERMAL FACTOR 2; Homeobox-leucine zipper protein MERISTEM L1; Homeobox-leucine zipper protein ANTHOCYANINLESS 2; Homeobox-leucine zipper protein GLABRA 2 --Cs5g16510.2: Putative uncharacterized protein At1g17920 (Fragment);Homeobox-leucine zipper protein H…
Cs9g03580	7.15406	3.40199e-05	Cs9g03580.1: Major allergen Pru ar 1; Pathogenesis-related protein STH-2; Major allergen Pru av 1; Major pollen allergen Bet v 1-A; Major allergen Mal d 1; Major allergen Pyr c 1; Major pollen allergen Cor a 1 isoforms 5, 6, 11 and 16; Major pollen allergen Car b 1 isoform 2; Major pollen allergen Aln g 1; Class-10 pathogenesis-related protein 1; Probable intracellular pathogenesis-related protei…
Cs3g19630	3.81461	3.42751e-05	Cs3g19630.1: Esterase; GDSL esterase/lipase At3g26430; Alpha-L-fucosidase 3; Acetylajmalan esterase; GDSL esterase/lipase APG;Putative uncharacterized protein Sb02g037820
Cs2g26840	1.14737	3.43803e-05	Cs2g26840.1: cDNA, FLJ92881, highly similar to Homo sapiens glycerol-3-phosphate dehydrogenase 1 (soluble) (GPD1), mRNA;Glycerol-3-phosphate dehydrogenase [NAD+]; Glycerol-3-phosphate dehydrogenase [NAD+], chloroplastic; Glycerol-3-phosphate dehydrogenase [NAD+], cytoplasmic; Glycerol-3-phosphate dehydrogenase 1-like protein; Probable glycerol-3-phosphate dehydrogenase 2; Glycerol-3-phosphate deh…
Cs5g10360	3.74654	3.43803e-05	Cs5g10360.1: Scarecrow-like protein 28; DELLA protein GAI1; DELLA protein GAI; DELLA protein RGA; Protein SCARECROW 1; DELLA protein GAIP; DELLA protein GAIP-B; Chitin-inducible gibberellin-responsive protein 2; Scarecrow-like transcription factor PAT1; Nodulation-signaling pathway 2 protein; Protein MONOCULM 1;DELLA domain GRAS family transcription factor, GA insensitive (GAI), GA1-3 1 (RGA1) re…
Cs3g01130	2.19184	3.45246e-05	Cs3g01130.1: Cytochrome P450 71A1; Premnaspirodiene oxygenase; Cytochrome P450 71D11 (Fragment); Germacrene A oxidase; 5-epiaristolochene 1,3-dihydroxylase; Amorpha-4,11-diene C-12 oxidase; 4-hydroxyphenylacetaldehyde oxime monooxygenase;Cytochrome P450-dependent monooxygenase-like protein
Cs8g05170	4.35763	3.48448e-05	Cs8g05170.1: Cyclin-D3-1; Cyclin-D3-2; Cyclin-D3-3; Cyclin-D2-2; Cyclin-D2-1; Cyclin-D4-1; Putative cyclin-D2-3; Cyclin-D1-1; Cyclin-D4-2; Cyclin-D1-2; Cyclin-D5-2; Cyclin-D5-3; Cyclin-D5-1; G1/S-specific cyclin-D1; G2/mitotic-specific cyclin-2; Cyclin-A2; Cyclin-G1; Cyclin-I; Cyclin-B2-1;D-type cyclin family 3 subgroup 1
Cs1g20090	3.55192	3.52345e-05	Cs1g20090.1: Putative uncharacterized protein Sb03g005550;Histone H3.2
Cs3g04040	4.13876	3.59027e-05	Cs3g04040.1: Putative elongation of fatty acids protein DDB_G0272012; Elongation of fatty acids protein A; Elongation of very long chain fatty acids protein 7; Elongation of fatty acids protein 3; Putative fatty acid elongation protein 4;Elongation of very long chain fatty acids protein 1
Cs5g25060	-3.85711	3.61699e-05	Cs5g25060.1: Cytochrome P450 83B1; 2-methylbutanal oxime monooxygenase; Premnaspirodiene oxygenase; Cytochrome P450 71D11 (Fragment); 5-epiaristolochene 1,3-dihydroxylase; 4-hydroxyphenylacetaldehyde oxime monooxygenase; Bifunctional dihydrocamalexate synthase/camalexin synthase;Cytochrome P450-dependent monooxygenase-like protein
Cs2g03250	2.25498	3.81841e-05	Cs2g03250.1: Putative uncharacterized protein Sb02g003150 --Cs2g03250.2: Putative uncharacterized protein Sb02g003150
Cs4g17480	3.45438	3.86615e-05	Cs4g17480.1: Protein kinase PINOID 2; Protein kinase G11A; Serine/threonine-protein kinase KIPK; Serine/threonine-protein kinase AtPK7; Phototropin-2; Phototropin-1; Phototropin-1B; Phototropin-1A; Flippase kinase 1; Probable serine/threonine-protein kinase DDB_G0272282;Putative uncharacterized protein Sb03g004240
Cs5g31410	7.26111	3.91703e-05	Cs5g31410.1: Aluminum-activated malate transporter 12; Putative aluminum-activated malate transporter 3;Putative aluminum-activated malate transporter
Cs8g06970	3.79868	4.02282e-05	Cs8g06970.1: Probable 1-acyl-sn-glycerol-3-phosphate acyltransferase 5; Lysocardiolipin acyltransferase 1; 1-acyl-sn-glycerol-3-phosphate acyltransferase 2; 1-acyl-sn-glycerol-3-phosphate acyltransferase epsilon; Uncharacterized acyltransferase C428.14; 1-acyl-sn-glycerol-3-phosphate acyltransferase gamma; 1-acyl-sn-glycerol-3-phosphate acyltransferase delta; Acyl-CoA:lysophosphatidylglycerol acy…
orange1.1t03771	6.73543	4.02282e-05	orange1.1t03771.1: Lipoxygenase 2.1, chloroplast, putative;Linoleate 13S-lipoxygenase 2-1, chloroplastic; Probable lipoxygenase 6; Lipoxygenase 3, chloroplastic; Putative lipoxygenase 5; Lipoxygenase 6, choloroplastic; Probable lipoxygenase 8, chloroplastic; Linoleate 9S-lipoxygenase (Fragment); Linoleate 9S-lipoxygenase-4; Seed linoleate 9S-lipoxygenase-2; Probable linoleate 9S-lipoxygenase 8; L…
Cs7g18530	5.52741	4.04901e-05	Cs7g18530.1: Myrcene synthase, chloroplastic; (+)-alpha-pinene synthase, chloroplastic; (-)-limonene synthase, chloroplastic; (R)-limonene synthase 1; 1,8-cineole synthase, chloroplastic; R-linalool synthase QH1, chloroplastic (Fragment); R-linalool synthase QH5, chloroplastic; Beta-myrcene/(E)-beta-ocimene synthase 2, chloroplastic; (E,E)-alpha-farnesene synthase; (+)-sabinene synthase, chloropl…
Cs7g24940	2.03908	4.04901e-05	Cs7g24940.1: Phenylalanine ammonia-lyase (Fragment);Phenylalanine ammonia-lyase; Phenylalanine ammonia-lyase class 2; Phenylalanine ammonia-lyase G4 (Fragment); Phenylalanine ammonia-lyase class 1 (Fragment)
Cs5g17870	-3.96184	4.07954e-05	Cs5g17870.1: TIR-NBS-LRR-TIR type disease resistance protein (Fragment);TMV resistance protein N; Putative disease resistance protein At4g11170; Protein SUPPRESSOR OF npr1-1, CONSTITUTIVE 1; Probable WRKY transcription factor 19; Protein PHLOEM PROTEIN 2-LIKE A8; Vesicle-associated protein 1-4; Leucine-rich repeat-containing protein 40; Disease resistance protein RPP13; Protein lap1; Probable ser…
Cs6g15560	3.65645	4.07954e-05	Cs6g15560.1: Glucomannan 4-beta-mannosyltransferase 9; Probable mannan synthase 9; Mannan synthase 1; Probable xyloglucan glycosyltransferase 8; Xyloglucan glycosyltransferase 4; Putative xyloglucan glycosyltransferase 10;Cellulose synthase-like A1, glycosyltransferase family 2 protein; mannan synthase --Cs6g15560.2: Glucomannan 4-beta-mannosyltransferase 9; Probable mannan synthase 9; Mannan syn…
Cs6g18400	-3.10987	4.07954e-05	Cs6g18400.1: Peptide methionine sulfoxide reductase MsrA; Peptide methionine sulfoxide reductase A4, chloroplastic; Peptide methionine sulfoxide reductase;Peptide methionine sulfoxide reductase MsrA (Precursor)
Cs5g24670	3.36992	4.11273e-05	Cs5g24670.1: Protease inhibitor/seed storage/lipid transfer protein family protein;Putative lipid-transfer protein DIR1
Cs1g15590	3.13348	4.19812e-05	Cs1g15590.1: GATA transcription factor 12; Putative GATA transcription factor 13; GATA zinc finger domain-containing protein 12; Protein GAT2; White collar 1 protein;Putative uncharacterized protein At5g25830 (Fragment)
Cs1g19660	2.77167	4.23503e-05	Cs1g19660.1: Probable carboxylesterase 18; Gibberellin receptor GID1C; Carboxylesterase 1; Arylacetamide deacetylase; Arylacetamide deacetylase-like 2;Putative uncharacterized protein Sb02g041040
Cs7g32210	3.07592	4.26079e-05	Cs7g32210.1: UDP-glycosyltransferase 76F1; Cyanohydrin beta-glucosyltransferase; Flavonoid 3-O-glucosyltransferase; Anthocyanidin 3-O-glucosyltransferase 7 (Fragment); Anthocyanidin 3-O-glucosyltransferase;UDP-glucoronosyl/UDP-glucosyl transferase family protein
Cs3g18760	-3.5441	4.30674e-05	NA
orange1.1t03035	1.90838	4.30674e-05	orange1.1t03035.1: Tropinone reductase homolog; Tropinone reductase 1; Gluconate 5-dehydrogenase; 3-oxoacyl-[acyl-carrier-protein] reductase FabG; Dehydrogenase/reductase SDR family member 4; 7-alpha-hydroxysteroid dehydrogenase; Bacilysin biosynthesis oxidoreductase BacC; Dehydrogenase/reductase SDR family member 4 (Fragment); Uncharacterized oxidoreductase ygcW; 2-dehydro-3-deoxy-D-gluconate 5-…
Cs2g12650	-1.94667	4.34477e-05	Cs2g12650.1: Nuclease S1;Putative uncharacterized protein Sb03g007340
Cs7g10570	-5.62236	4.34477e-05	Cs7g10570.1: Putative uncharacterized protein;Cytochrome P450 71B35; 4-hydroxyphenylacetaldehyde oxime monooxygenase; 2-methylbutanal oxime monooxygenase; Premnaspirodiene oxygenase; 5-epiaristolochene 1,3-dihydroxylase; Cytochrome P450 71D11 (Fragment); Bifunctional dihydrocamalexate synthase/camalexin synthase; Germacrene A oxidase
Cs5g26470	3.01111	4.52244e-05	Cs5g26470.1: GATA zinc finger protein regulating nitrogen assimilation;GATA transcription factor 9; Putative GATA transcription factor 13; GATA zinc finger domain-containing protein 12; Protein GAT2
Cs7g17800	3.22274	4.52244e-05	Cs7g17800.1: Lysosomal Pro-X carboxypeptidase; Dipeptidyl peptidase 2; Prolyl carboxy peptidase like protein 5; Thymus-specific serine protease;Alpha/beta-hydrolase domain-containing protein
Cs7g29680	3.8038	4.52244e-05	Cs7g29680.1: Leucine-rich repeat transmembrane protein kinase, putative, expressed;Probably inactive leucine-rich repeat receptor-like protein kinase At3g28040; LRR receptor-like serine/threonine-protein kinase ERECTA; Leucine-rich repeat receptor-like serine/threonine-protein kinase At1g17230; Probable LRR receptor-like serine/threonine-protein kinase At1g12460; Receptor-like protein kinase 2; P…
Cs2g20600	3.0048	4.61997e-05	Cs2g20600.1: Putative uncharacterized protein Sb02g029170 --Cs2g20600.2: Putative uncharacterized protein Sb02g029170
Cs7g27510	2.67206	4.67538e-05	Cs7g27510.1: Putative uncharacterized protein Sb09g022790;Protein IQ-DOMAIN 1 --Cs7g27510.2: Putative uncharacterized protein Sb09g022790;Protein IQ-DOMAIN 1 --Cs7g27510.3: Putative uncharacterized protein Sb09g022790;Protein IQ-DOMAIN 1 --Cs7g27510.4: Putative uncharacterized protein Sb09g022790;Protein IQ-DOMAIN 1 --Cs7g27510.5: Putative uncharacterized protein Sb09g022790;Protein IQ-DOMAIN 1
orange1.1t00538	1.20641	4.7819e-05	orange1.1t00538.1: Putative uncharacterized protein Sb04g001870
Cs7g13230	-4.23039	4.80779e-05	NA
Cs1g22780	2.28423	4.90277e-05	Cs1g22780.1: Cyclin-dependent kinase inhibitor 6;Cyclin-dependent kinase inhibitor 2;1 (Fragment)
Cs1g05510	3.89037	4.91532e-05	Cs1g05510.1: Putative uncharacterized protein Sb06g017280;Probable pectinesterase/pectinesterase inhibitor 51; Pectinesterase 2; Pectinesterase/pectinesterase inhibitor 3; Putative pectinesterase/pectinesterase inhibitor 28
Cs7g14960	2.83206	4.91532e-05	Cs7g14960.1: BTB/POZ domain-containing protein At3g19850; Putative BTB/POZ domain-containing protein At3g08660; Root phototropism protein 3; Coleoptile phototropism protein 1;Putative uncharacterized protein Sb06g032680
Cs8g19710	1.43099	4.94898e-05	Cs8g19710.1: Putative mitochondrial uncoupling protein (Fragment);Mitochondrial uncoupling protein 3; Mitochondrial brown fat uncoupling protein 1; Mitochondrial brown fat uncoupling protein 1 (Fragment); Probable mitochondrial 2-oxoglutarate/malate carrier protein; Kidney mitochondrial carrier protein 1; Brain mitochondrial carrier protein 1; Mitochondrial 2-oxoglutarate/malate carrier protein; …
Cs3g08520	4.15127	4.95619e-05	Cs3g08520.1: Early-responsive to dehydration protein, putative, expressed --Cs3g08520.2: Early-responsive to dehydration protein, putative, expressed
Cs8g17420	3.19524	4.95633e-05	Cs8g17420.1: Reticulon-like protein B21;Putative uncharacterized protein Sb07g018020
Cs8g19010	1.33318	5.05084e-05	Cs8g19010.1: Putative uncharacterized protein Sb09g010000
orange1.1t01600	4.56792	5.20916e-05	orange1.1t01600.1: Putative uncharacterized protein At2g31120 (Fragment)
Cs7g30110	3.43203	5.2367e-05	Cs7g30110.1: Putative uncharacterized protein Sb01g036010
Cs6g21530	3.08443	5.30852e-05	Cs6g21530.1: Transcription factor MYB39; Protein ODORANT1; Myb-related protein Myb4; Transcription repressor MYB4; Myb-related protein P; Anthocyanin regulatory C1 protein; Transcription factor WER; Transcription factor GAMYB; Trichome differentiation protein GL1; Transcriptional activator Myb; Myb-related protein Pp1 (Fragment); Myb-related protein B;MYB transcription factor MIXTA-like 8 protein…
Cs4g13870	5.07175	5.34463e-05	Cs4g13870.1: 1-aminocyclopropane-1-carboxylate oxidase homolog (Fragment);1-aminocyclopropane-1-carboxylate oxidase 1; Probable 1-aminocyclopropane-1-carboxylate oxidase; Naringenin,2-oxoglutarate 3-dioxygenase; Probable 2-oxoglutarate/Fe(II)-dependent dioxygenase; Flavanone 3-dioxygenase; Thebaine 6-O-demethylase; Flavone synthase; Naringenin,2-oxoglutarate 3-dioxygenase (Fragment); Codeine O-de…
Cs6g06820	-2.2537	5.49436e-05	Cs6g06820.1: Putative uncharacterized protein Sb09g004320;Importin subunit alpha-1a; Importin subunit alpha; Importin subunit alpha-B; Probable importin subunit alpha-A; Sperm-associated antigen 6; Importin subunit alpha-2-like protein --Cs6g06820.2: Putative uncharacterized protein Sb09g004320;Importin subunit alpha-1a; Importin subunit alpha; Importin subunit alpha-B; Probable importin subunit …
orange1.1t00313	-6.78598	5.54727e-05	orange1.1t00313.1: Putative uncharacterized protein Sb02g030480;BON1-associated protein 2
orange1.1t00402	3.23608	5.57874e-05	orange1.1t00402.1: Glycoside hydrolase family 28 protein/polygalacturonase family protein;Probable polygalacturonase; Polygalacturonase --orange1.1t00402.2: Glycoside hydrolase family 28 protein/polygalacturonase family protein;Probable polygalacturonase; Polygalacturonase; Endo-polygalacturonase
Cs2g08280	3.03587	5.62898e-05	Cs2g08280.1: Putative uncharacterized protein Sb06g028870
Cs8g08430	3.9243	5.64565e-05	Cs8g08430.1: Kinesin-related protein 11; Centromere-associated protein E; Kinesin-like protein KIF3A; Kinesin-II 85 kDa subunit; Kinesin heavy chain isoform 5C; Kinesin-1 heavy chain; Kinesin heavy chain; Chromosome-associated kinesin KIF4; Bipolar kinesin KRP-130;Kinesin (Centromere protein) like heavy chain-like protein --Cs8g08430.2: Kinesin (Centromere protein) like heavy chain-like protein;K…
Cs1g18060	8.52291	5.66179e-05	Cs1g18060.1: Transcription factor MYB86; Myb-related protein Hv33; Transcription repressor MYB6; Protein ODORANT1; Myb-related protein P; Anthocyanin regulatory C1 protein; Transcription factor WER; Trichome differentiation protein GL1; Transcription factor GAMYB; Myb-related protein B; Myb-related protein A;Myb-like DNA-binding domain containing protein
Cs5g33540	-1.28391	5.67709e-05	Cs5g33540.1: Ethylene-responsive transcription factor RAP2-3; Pathogenesis-related genes transcriptional activator PTI5;Ethylene-responsive element binding protein (Fragment)
orange1.1t02444	3.34926	5.77662e-05	orange1.1t02444.1: Ser/Thr protein phosphatase family protein, expressed;Purple acid phosphatase 15; Probable purple acid phosphatase 20; Fe(3+)-Zn(2+) purple acid phosphatase 12; Bifunctional purple acid phosphatase 26 --orange1.1t02444.2: Ser/Thr protein phosphatase family protein, expressed;Purple acid phosphatase 15; Probable purple acid phosphatase 20; Fe(3+)-Zn(2+) purple acid phosphatase 1…
Cs5g32440	1.11992	5.94498e-05	Cs5g32440.1: Disulfide oxidoreductase/ monooxygenase/ oxidoreductase;Flavin-containing monooxygenase YUCCA10; Putative flavin-containing monooxygenase YUCCA11
Cs8g10280	2.84039	6.20578e-05	Cs8g10280.1: Carbonic anhydrase 1; Carbonic anhydrase, chloroplastic; Carbonic anhydrase 2, chloroplastic; Carbonic anhydrase 2 (Fragment);Carbonate dehydratase-like protein --Cs8g10280.2: Carbonic anhydrase 1; Carbonic anhydrase, chloroplastic; Carbonic anhydrase 2, chloroplastic; Carbonic anhydrase 2 (Fragment);Carbonate dehydratase-like protein --Cs8g10280.3: Carbonic anhydrase 1; Carbonic anh…
orange1.1t03286	5.3047	6.20578e-05	orange1.1t03286.1: Putative uncharacterized protein Sb01g017020;Probable cytochrome b5 isoform 2; Cytochrome b5; Cytochrome b5, seed isoform; Cytochrome b5 isoform 1; Cytochrome b5 type B; Cytochrome b5 (Fragment); Probable cytochrome b5 1; Nitrate reductase [NADH]; Inducible nitrate reductase [NADH] 2; Nitrate reductase [NADH] (Fragment); Nitrate reductase [NADH], clone PBNBR1412; Nitrate reduct…
Cs2g06560	4.92014	6.24669e-05	Cs2g06560.1: Putative uncharacterized protein
Cs8g19500	-2.41655	6.24669e-05	Cs8g19500.1: UDP-glycosyltransferase 76E2; Cyanohydrin beta-glucosyltransferase; Anthocyanidin 3-O-glucosyltransferase; Anthocyanidin 3-O-glucosyltransferase 7 (Fragment);UDP-glucoronosyl/UDP-glucosyl transferase family protein
Cs5g03440	4.24275	6.25114e-05	Cs5g03440.1: Cytochrome P450, family 86, subfamily A, polypeptide 4;Cytochrome P450 86A2; Cytochrome P450 (Fragment)
Cs2g09900	2.9285	6.44894e-05	Cs2g09900.1: Leucine-rich repeat receptor-like protein kinase (Fragment);Probable LRR receptor-like serine/threonine-protein kinase At4g20940; Probable inactive receptor kinase At5g10020; Receptor protein kinase CLAVATA1; Probable leucine-rich repeat receptor-like protein kinase IMK3; Probably inactive leucine-rich repeat receptor-like protein kinase IMK2; Leucine-rich repeat receptor-like protei…
Cs1g09420	-1.83108	6.47761e-05	Cs1g09420.1: 21 kDa seed protein; Miraculin; Serine protease inhibitor 5; Aspartic protease inhibitor 4;Trypsin and protease inhibitor family protein --Cs1g09420.2: 21 kDa seed protein; Miraculin; Serine protease inhibitor 5; Aspartic protease inhibitor 4;Trypsin and protease inhibitor family protein
Cs3g26900	4.27918	6.47761e-05	Cs3g26900.1: Putative uncharacterized protein Sb02g034420;L-ascorbate oxidase homolog; Monocopper oxidase-like protein SKU5; Laccase-2; Laccase-3
Cs4g18420	3.47332	6.47761e-05	Cs4g18420.1: Sphingolipid long chain base delta 8 desaturase;Cytochrome b5 isoform 1; Probable cytochrome b5 isoform 2; Cytochrome b5; Cytochrome b5 reductase 4; Cytochrome b5, seed isoform; Nitrate reductase [NADH]; Cytochrome b2, mitochondrial; Nitrate reductase [NADPH]; Probable cytochrome b5; Nitrate reductase [NAD(P)H]; Ceramide very long chain fatty acid hydroxylase SCS7; Uncharacterized pr…
Cs7g09120	1.57635	6.55871e-05	Cs7g09120.1: Inorganic phosphate transporter 2-1, chloroplastic; Putative phosphate permease CPn_0680/CP_0067/CPj0680/CpB0707; Sodium-dependent phosphate transporter 1; Phosphate permease PHO89; Phosphate-repressible phosphate permease; Probable low-affinity inorganic phosphate transporter; Low-affinity inorganic phosphate transporter; Probable low-affinity inorganic phosphate transporter (Fragme…
Cs8g20450	5.19116	6.58699e-05	Cs8g20450.1: Protein CHUP1, chloroplastic;Putative uncharacterized protein OJ1268_B08.2
Cs4g15560	6.58952	6.63602e-05	Cs4g15560.1: Putative uncharacterized protein;Probable pectinesterase 53; Putative pectinesterase 14; Pectinesterase 31; Putative pectinesterase/pectinesterase inhibitor 28; Probable pectinesterase/pectinesterase inhibitor 21; Pectinesterase/pectinesterase inhibitor PPE8B
orange1.1t03259	5.97311	6.63602e-05	orange1.1t03259.1: DELLA protein RGL1; DELLA protein GAI; DELLA protein RGA; DELLA protein GAIP; DELLA protein GAIP-B; Scarecrow-like protein 1; Chitin-inducible gibberellin-responsive protein 1; Protein SCARECROW; Scarecrow-like transcription factor PAT1; Nodulation-signaling pathway 2 protein;DELLA domain GRAS family transcription factor, GA insensitive (GAI), GA1-3 1 (RGA1) repressor protein
Cs2g03270	4.87481	6.65442e-05	Cs2g03270.1: 9-cis-epoxycarotenoid dioxygenase NCED1, chloroplastic; Probable 9-cis-epoxycarotenoid dioxygenase NCED5, chloroplastic; Probable carotenoid cleavage dioxygenase 4, chloroplastic; Carotenoid 9,10(9',10')-cleavage dioxygenase; Zeaxanthin 7,8(7',8')-cleavage dioxygenase, chromoplast;9-cis-epoxycarotenoid dioxygenase (Fragment)
Cs5g09750	4.82511	6.65442e-05	Cs5g09750.1: Putative uncharacterized protein
Cs9g05050	-3.16609	6.7201e-05	Cs9g05050.1: Catalytic subunit of the SWI/SNF chromatin remodeling complex involved in transcriptional regulation;Chromatin structure-remodeling complex subunit snf21; SWI/SNF chromatin-remodeling complex subunit snf22; ATP-dependent helicase BRM; Nuclear protein STH1/NPS1; Transcription regulatory protein SNF2; ATP-dependent helicase brm; Transcription activator BRG1; Probable global transcripti…
Cs8g01550	4.03729	6.89497e-05	Cs8g01550.1: U-box domain-containing protein 15; E3 ubiquitin-protein ligase SPL11; Protein spotted leaf 11; Putative U-box domain-containing protein 46; Protein ARABIDILLO 1; Putative E3 ubiquitin-protein ligase LIN; Putative E3 ubiquitin-protein ligase LIN-2;Armadillo/beta-catenin repeat family protein
Cs7g15290	2.27361	6.94661e-05	Cs7g15290.1: DNA-binding protein SMUBP-2; DNA polymerase alpha-associated DNA helicase A; ATP-dependent helicase NAM7; Regulator of nonsense transcripts 1 homolog; Regulator of nonsense transcripts 1; Putative regulator of nonsense transcripts 1; DNA2-like helicase; Uncharacterized ATP-dependent helicase MJ0104; Probable RNA helicase SDE3; Uncharacterized protein FLJ44066; Probable helicase DDB_G…
Cs8g05740	3.33248	6.95786e-05	Cs8g05740.1: Cyclin-dependent kinase inhibitor 7;Cyclin-dependent kinase inhibitor 2;1 (Fragment) --Cs8g05740.2: Kip-related cyclin-dependent kinase inhibitor 6
orange1.1t04447	-8.97256	7.00183e-05	orange1.1t04447.1: Sodium/hydrogen exchanger 6;Putative uncharacterized protein Sb02g028040
Cs2g12460	-1.59695	7.0269e-05	Cs2g12460.1: Putative uncharacterized protein At3g19990 (Fragment)
Cs5g33710	3.08629	7.0269e-05	NA
Cs8g06870	3.15422	7.14184e-05	Cs8g06870.1: UPF0326 protein At4g17486; PPPDE peptidase domain-containing protein 1;PPPDE putative thiol peptidase family protein --Cs8g06870.2: UPF0326 protein At4g17486; PPPDE peptidase domain-containing protein 1;PPPDE putative thiol peptidase family protein --Cs8g06870.3: UPF0326 protein At4g17486; PPPDE peptidase domain-containing protein 1;PPPDE putative thiol peptidase family protein --Cs8…
Cs9g14350	5.55537	7.37272e-05	Cs9g14350.1: 21 kDa protein; Probable pectinesterase/pectinesterase inhibitor 61; Pectinesterase 2; Pectinesterase/pectinesterase inhibitor PPE8B;Plant invertase/pectin methylesterase inhibitor domain-containing protein
Cs9g03160	2.62394	7.43708e-05	NA
Cs6g04580	2.54262	7.50281e-05	Cs6g04580.1: L-type lectin-domain containing receptor kinase VIII.1; Probable L-type lectin-domain containing receptor kinase S.7; Putative L-type lectin-domain containing receptor kinase II.2; Lectin-domain containing receptor kinase VI.3; Receptor like protein kinase S.2; Probable LRR receptor-like serine/threonine-protein kinase At1g56140; Protein NSP-INTERACTING KINASE 3; G-type lectin S-rece…
Cs2g07020	3.90314	7.56264e-05	Cs2g07020.1: Putative cyclin-D6-1; Cyclin-D6-1; Cyclin-D4-1; Cyclin-D2-1; Cyclin-D4-2; Cyclin-D2-2; Cyclin-D1-1; Cyclin-D1-2; Cyclin-D3-1; Cyclin-D3-2; Cyclin-D5-1; Cyclin-D3-3; Cyclin-D5-2; Cyclin-D5-3; Cyclin-I;Putative uncharacterized protein Sb02g023800
Cs7g29900	-1.77725	7.56264e-05	Cs7g29900.1: Putative uncharacterized protein;Cytochrome P450 82A3; Cytochrome P450 82A1 (Fragment); Isoflavone 2'-hydroxylase; Flavonoid 3'-monooxygenase; Premnaspirodiene oxygenase; Beta-amyrin 24-hydroxylase; 5-epiaristolochene 1,3-dihydroxylase; Tabersonine 16-hydroxylase (Fragment); Licodione synthase; Psoralen synthase (Fragment); Germacrene A oxidase
Cs6g01750	2.55557	7.70555e-05	Cs6g01750.1: Putative uncharacterized protein Sb03g011640;Transcription factor MYB86; Myb-related protein Hv33; Transcription repressor MYB4; Protein ODORANT1; Myb-related protein P; Anthocyanin regulatory C1 protein; Transcription factor GAMYB; Transcription factor WER; Trichome differentiation protein GL1; Myb-related protein B
Cs3g22740	8.45189	7.71583e-05	NA
Cs5g08780	1.64463	7.80389e-05	Cs5g08780.1: Integral membrane protein DUF6 containing protein, expressed
Cs7g08460	5.346	8.1374e-05	Cs7g08460.1: Probable xyloglucan endotransglucosylase/hydrolase protein 33; Putative xyloglucan endotransglucosylase/hydrolase protein 1; Xyloglucan endotransglucosylase/hydrolase protein 4; Xyloglucan endotransglucosylase/hydrolase; Probable xyloglucan endotransglucosylase/hydrolase 1; Probable xyloglucan endotransglucosylase/hydrolase protein B; Xyloglucan endotransglucosylase/hydrolase protein…
Cs8g17830	2.02532	8.14183e-05	Cs8g17830.1: Heavy metal-associated domain containing protein, expressed
Cs1g16490	3.9457	8.16076e-05	Cs1g16490.1: Putative uncharacterized protein
Cs8g11330	4.21146	8.16076e-05	Cs8g11330.1: Putative uncharacterized protein;Probable pectate lyase 1; Putative pectate lyase 14; Pectate lyase; Major pollen allergen Jun a 1; Sugi basic protein; Major pollen allergen Cha o 1; Major pollen allergen Jun v 1; Pollen allergen Amb a 1.1; Major pollen allergen Cup a 1; Pectate trisaccharide-lyase; Pectate lyase B --Cs8g11330.2: Putative uncharacterized protein Sb06g001410;Probable …
Cs2g12970	1.12671	8.48391e-05	Cs2g12970.1: Putative uncharacterized protein OSJNBa0003K21.26 --Cs2g12970.2: Putative uncharacterized protein OSJNBa0003K21.26 --Cs2g12970.3: Putative uncharacterized protein OSJNBa0003K21.26 --Cs2g12970.4: Putative uncharacterized protein OSJNBa0003K21.26
Cs3g16165	5.20445	8.48391e-05	NA
Cs4g02050	3.27753	8.52655e-05	Cs4g02050.1: Calcineurin b subunit (Protein phosphatase 2b regulatory subunit)-like protein;Calcineurin subunit B; Calcineurin subunit B type 1; Recoverin; Calcium-binding protein NCSA --Cs4g02050.2: Calcineurin b subunit (Protein phosphatase 2b regulatory subunit)-like protein;Calcineurin subunit B; Calcineurin subunit B type 1; Calcium-binding protein p22; Calcineurin B homologous protein 2; Re…
Cs3g23430	9.16958	8.82477e-05	Cs3g23430.1: Transcription factor HEC1; Transcription factor IND; Transcription factor LAX PANICLE;Putative basic helix-loop-helix protein BHLH12
Cs2g26323	-2.40651	8.96403e-05	Cs2g26323.1: Expansin-like B1; Expansin-B1; Expansin-B10; Expansin-B7; Pollen allergen Phl p 1; Major pollen allergen Cyn d 1; Major pollen allergen Hol l 1; Expansin-B5; Expansin-B18; Expansin-B15; Expansin-B9; Putative expansin-B2; Expansin-B11; Expansin-B6; Pollen allergen Lol p 1; Major pollen allergen Pha a 1; Expansin-B8; Expansin-B12; Expansin-B17; Expansin-A2; Expansin-A8; Expansin-A14; E…
Cs6g21100	3.29689	8.9701e-05	Cs6g21100.1: Putative uncharacterized protein;Tubulin alpha-2 chain; Tubulin alpha chain
Cs5g15170	-1.39092	8.99843e-05	Cs5g15170.1: Probable glutathione S-transferase; Probable glutathione S-transferase parC; Glutathione S-transferase U19; Probable glutathione S-transferase parA; Glutathione transferase GST 23; Probable maleylacetoacetate isomerase;2,4-D inducible glutathione S-transferase
Cs1g03390	2.74906	9.00699e-05	Cs1g03390.1: Homeobox-leucine zipper protein HAT3; Homeobox-leucine zipper protein ATHB-X; Putative homeobox-leucine zipper protein HOX26;Glycine max homeobox-leucine zipper protein (Fragment) --Cs1g03390.2: Homeobox-leucine zipper protein HAT3; Homeobox-leucine zipper protein ATHB-X; Putative homeobox-leucine zipper protein HOX26;Glycine max homeobox-leucine zipper protein (Fragment)
Cs9g16810	-5.9047	9.01139e-05	Cs9g16810.1: Dehydration-responsive element-binding protein 1C; Ethylene-responsive transcription factor ERF038; Ethylene-responsive transcription factor TINY; Dehydration-responsive element-binding protein 1 (Fragment);Dehydration-responsive element-binding protein 1A, putative
orange1.1t04633	2.5615	9.01139e-05	orange1.1t04633.1: Alcohol dehydrogenase-like 2; Alcohol dehydrogenase 1; Alcohol dehydrogenase class-P; S-(hydroxymethyl)glutathione dehydrogenase; Alcohol dehydrogenase class-3 chain H; Alcohol dehydrogenase class-3 chain L; Probable S-(hydroxymethyl)glutathione dehydrogenase 1; Alcohol dehydrogenase class 4 mu/sigma chain;Putative uncharacterized protein Sb01g044580
Cs3g18160	1.10787	9.13991e-05	Cs3g18160.1: Uncharacterized protein T09A5.9; Dynein assembly factor 1, axonemal; Protein phosphatase 1 regulatory subunit pprA; Leucine-rich repeat-containing protein 48; Centriolin; Dynein assembly factor 1, axonemal homolog; Protein phosphatase 1 regulatory subunit 7; Probable disease resistance protein At1g61180; Dynein light chain 1, axonemal; Leucine-rich repeat and guanylate kinase domain-…
Cs5g18330	-4.26646	9.14273e-05	Cs5g18330.1: Putative chloroplast nucleoid DNA binding protein;Probable aspartic protease At2g35615; Aspartic proteinase nepenthesin-1; Aspartic proteinase-like protein 2
Cs5g30340	-1.27963	9.14273e-05	Cs5g30340.1: U3 small nucleolar RNA-associated protein 18 homolog; Probable U3 small nucleolar RNA-associated protein 18; U3 small nucleolar RNA-associated protein 18; Transcriptional repressor TUP1;Anthranilate synthase. anthranilate synthetase. chorismate lyase (Fragment)
Cs5g30390	1.29967	9.14273e-05	Cs5g30390.1: Auxin-induced protein 22D; Auxin-responsive protein IAA4;Indole-3-acetic acid inducible 3 (Fragment)
Cs4g19710	5.46875	9.49339e-05	Cs4g19710.1: L-galactono-1,4-lactone dehydrogenase 1, mitochondrial;FAD-binding domain-containing protein, putative, expressed
Cs2g28420	1.03815	9.53011e-05	Cs2g28420.1: High-affinity potassium transporter protein 2 (Fragment);Potassium transporter 8; Probable potassium transporter 9; Putative potassium transporter 8; Probable potassium transport system protein kup 2; High affinity potassium transporter
Cs5g06360	-1.5369	9.57958e-05	Cs5g06360.1: Cytochrome P450 71A1; Premnaspirodiene oxygenase; Cytochrome P450 71A6 (Fragment); 5-epiaristolochene 1,3-dihydroxylase; Germacrene A oxidase; 2-methylbutanal oxime monooxygenase; 4-hydroxyphenylacetaldehyde oxime monooxygenase; Amorpha-4,11-diene C-12 oxidase; Psoralen synthase; (+)-menthofuran synthase;Cytochrome P450-dependent monooxygenase-like protein
Cs3g10320	8.60035	9.72069e-05	Cs3g10320.1: Putative uncharacterized protein
Cs3g06180	1.56371	9.77735e-05	Cs3g06180.1: Chlorophyll a-b binding protein 8, chloroplastic; Chlorophyll a-b binding protein, chloroplastic; Chlorophyll a-b binding protein 5, chloroplastic (Fragment); Chlorophyll a-b binding protein of LHCII type I, chloroplastic; Chlorophyll a-b binding protein type 2 member 1B, chloroplastic; Chlorophyll a-b binding protein E, chloroplastic; Chlorophyll a-b binding protein type I, chloropl…
Cs9g07440	3.31752	9.77735e-05	Cs9g07440.1: Protein lin-54 homolog; Protein lin-54; Tesmin;Tesmin/TSO1-like CXC domain containing protein, expressed
Cs3g07920	5.25537	9.78512e-05	Cs3g07920.1: Myrcene synthase, chloroplastic; (-)-limonene synthase, chloroplastic; (+)-alpha-pinene synthase, chloroplastic; Beta-myrcene/(E)-beta-ocimene synthase 2, chloroplastic; 1,8-cineole synthase, chloroplastic; (R)-limonene synthase 1; R-linalool synthase QH1, chloroplastic (Fragment); R-linalool synthase QH5, chloroplastic; (E,E)-alpha-farnesene synthase; Isoprene synthase, chloroplasti…
Cs6g14880	-3.7877	9.78512e-05	Cs6g14880.1: UPF0481 protein At3g47200;Putative uncharacterized protein AT4g31980
Cs2g26650	3.06194	9.80245e-05	Cs2g26650.1: Putative uncharacterized protein;Protein E6
Cs8g20350	6.97322	0.000101104	NA
orange1.1t00081	3.78237	0.000102562	orange1.1t00081.1: Phosphoethanolamine N-methyltransferase 1; Cycloartenol-C-24-methyltransferase 1; Probable tocopherol O-methyltransferase, chloroplastic; Sterol 24-C-methyltransferase; Tocopherol O-methyltransferase, chloroplastic; Cyclopropane-fatty-acyl-phospholipid synthase; Probable cycloartenol-C-24-methyltransferase 1; Ubiquinone/menaquinone biosynthesis methyltransferase ubiE; 24-methyl…
Cs5g04160	-4.75083	0.000102813	Cs5g04160.1: Probable WRKY transcription factor 72; WRKY transcription factor 6; Protein WRKY1;Putative uncharacterized protein At1g68150 (Fragment)
Cs9g07000	4.04597	0.00010392	Cs9g07000.1: Plant-specific domain TIGR01568 family protein
orange1.1t00571	1.40732	0.00010392	orange1.1t00571.1: Two-component response regulator-like APRR5; Two-component response regulator ARR12; 3',5'-cyclic-nucleotide phosphodiesterase regA; Putative two-component response regulator ARR20; Transcriptional regulatory protein zraR; Putative two-component response regulator-like APRR4; Transcriptional regulatory protein CseB; Transcription factor SKN7; Zinc finger protein CONSTANS-LIKE 4…
Cs5g01760	-2.45443	0.000104233	Cs5g01760.1: Cytochrome C oxidase assembly protein cox11, putative;Methyltransferase-like protein 17, mitochondrial
orange1.1t02868	3.09861	0.000104233	orange1.1t02868.1: Aspartic proteinase nepenthesin-1; Probable aspartic protease At2g35615;CND41, chloroplast nucleoid DNA binding protein (Precursor)
Cs4g10110	4.96511	0.000104962	NA
Cs5g02490	3.0132	0.000104962	Cs5g02490.1: Putative uncharacterized protein Sb04g009610;High mobility group B protein 13 --Cs5g02490.2: Putative uncharacterized protein Sb04g009610;High mobility group B protein 13 --Cs5g02490.3: Putative uncharacterized protein Sb04g009610;High mobility group B protein 13
Cs6g10970	1.64026	0.000104962	Cs6g10970.1: Putative uncharacterized protein OJ1323_A06.34
Cs5g07960	3.69952	0.000106263	NA
Cs2g02180	2.96768	0.000109169	NA
orange1.1t04703	1.07514	0.000109888	orange1.1t04703.1: Abhydrolase domain-containing protein 8; Uncharacterized protein Mb2734;Predicted hydrolase/acyltransferase (Alpha/beta hydrolase superfamily) (ISS)
Cs7g24990	7.52907	0.000110448	Cs7g24990.1: BTB/POZ domain-containing protein At5g03250; Putative BTB/POZ domain-containing protein At5g13600; Coleoptile phototropism protein 1; Root phototropism protein 2;Transposon protein, putative, Mutator sub-class, expressed --Cs7g24990.2: BTB/POZ domain-containing protein At5g03250; Putative BTB/POZ domain-containing protein At5g13600; Coleoptile phototropism protein 1; Root phototropis…
Cs6g03780	2.75277	0.000111084	Cs6g03780.1: Putative uncharacterized protein --Cs6g03780.2: Predicted protein --Cs6g03780.3: Putative uncharacterized protein
Cs3g14280	1.99388	0.000112137	Cs3g14280.1: Rapid alkalinization factor preproprotein (Precursor)
Cs6g21560	5.29077	0.000112137	Cs6g21560.1: Xenotropic and polytropic murine leukemia virus receptor pho1, putative;Phosphate transporter PHO1 homolog 9; Phosphate transporter PHO1; SPX and EXS domain-containing protein 3; Xenotropic and polytropic retrovirus receptor 1 homolog; Xenotropic and polytropic retrovirus receptor 1 --Cs6g21560.2: Xenotropic and polytropic murine leukemia virus receptor pho1, putative;Phosphate trans…
Cs7g19120	-1.87032	0.000115221	Cs7g19120.1: Ankyrin repeat-containing protein At3g12360; Ankyrin-2; Ankyrin repeat and death domain-containing protein 1A; Receptor-interacting serine/threonine-protein kinase 4; Ankyrin-1; Alpha-latrotoxin-Lt1a; Ankyrin repeat and protein kinase domain-containing protein 1; Serine/threonine-protein phosphatase 6 regulatory ankyrin repeat subunit C; 26S proteasome non-ATPase regulatory subunit 1…
orange1.1t05411	2.87395	0.000117633	orange1.1t05411.1: Ethylene-responsive transcription factor ERF023; Ethylene-responsive transcription factor TINY; Dehydration-responsive element-binding protein 3;Dehydration-responsive element binding protein 6
Cs8g15520	1.85185	0.000121452	Cs8g15520.1: Chloroplast [Cu-Zn] superoxide dismutase (Fragment);Superoxide dismutase [Cu-Zn], chloroplastic; Superoxide dismutase [Cu-Zn], chloroplastic (Fragment); Superoxide dismutase [Cu-Zn]; Superoxide dismutase [Cu-Zn] B; Superoxide dismutase [Cu-Zn] A; Extracellular superoxide dismutase [Cu-Zn]
Cs8g17800	4.42765	0.000122742	Cs8g17800.1: 3-ketoacyl-CoA synthase 12; Probable 3-ketoacyl-CoA synthase 2;Beta-ketoacyl-coa synthase family protein
Cs7g12420	5.30559	0.000124094	Cs7g12420.1: Strictosidine synthase 3; Strictosidine synthase (Fragment); Adipocyte plasma membrane-associated protein;Putative uncharacterized protein Sb01g007960
orange1.1t00549	1.78967	0.000124094	orange1.1t00549.1: Rho GTPase-activating protein gacA; Probable Rho-type GTPase-activating protein 2; Rho GTPase-activating protein gacO; Rho GTPase-activating protein 22; Mental retardation GTPase activating protein homolog 4; Rho GTPase-activating protein gacY; Rho GTPase-activating protein gacJJ; Protein FAM13A; RalA-binding protein 1-A;Rho GTPase activating protein with PAK-box/P21-Rho-bindin…
Cs6g13940	4.78168	0.000130245	Cs6g13940.1: Plant-specific domain TIGR01568 family protein
Cs3g09510	2.32979	0.000132909	Cs3g09510.1: F-box/kelch-repeat protein SKIP25;Putative uncharacterized protein Sb10g029710
Cs6g07470	3.39255	0.000135515	Cs6g07470.1: L-type lectin-domain containing receptor kinase VIII.2; Probable L-type lectin-domain containing receptor kinase S.7; Putative L-type lectin-domain containing receptor kinase V.1; Probable inactive L-type lectin-domain containing receptor kinase III.1; Agglutinin-2; Putative inactive L-type lectin-domain containing receptor kinase III.2; Bark agglutinin I polypeptide B; Basic aggluti…
Cs9g17800	5.33853	0.000136711	Cs9g17800.1: BAHD acyltransferase DCR;Anthranilate N-benzoyltransferase protein, putative
Cs5g17520	3.07807	0.000138571	Cs5g17520.1: Histone acetyltransferase HPA2 and related acetyltransferases --Cs5g17520.2: Histone acetyltransferase HPA2 and related acetyltransferases
Cs1g17210	-3.13019	0.000139784	Cs1g17210.1: Protein TIFY 10A;Putative uncharacterized protein Sb01g033020 --Cs1g17210.2: Protein TIFY 10A;Putative uncharacterized protein Sb01g033020
Cs6g18320	4.00033	0.000140687	Cs6g18320.1: L-Ala-D/L-Glu epimerase;Mandelate racemase / muconate lactonizing enzyme, N-terminal domain protein --Cs6g18320.2: L-Ala-D/L-Glu epimerase;Mandelate racemase / muconate lactonizing enzyme, N-terminal domain protein --Cs6g18320.3: L-Ala-D/L-Glu epimerase;Mandelate racemase / muconate lactonizing enzyme, N-terminal domain protein
Cs4g08540	5.00394	0.00014208	Cs4g08540.1: (Rice Genome Annotation Project) CSLE2 - cellulose synthase-like family E;Cellulose synthase-like protein E1; Cellulose synthase A catalytic subunit 7 [UDP-forming]; Probable cellulose synthase A catalytic subunit 9 [UDP-forming]; Probable mixed-linked glucan synthase 8; Mixed-linked glucan synthase 2; Putative mixed-linked glucan synthase 1
Cs5g30850	3.18972	0.000142188	Cs5g30850.1: Sulfate transporter 3.1; Probable sulfate transporter 3.4; High affinity sulfate transporter 2; Low affinity sulfate transporter 3; Sulfate transporter 4.1, chloroplastic; Early nodulin-70; Sulfate permease 2; Sodium-independent sulfate anion transporter;Sulfate/bicarbonate/oxalate exchanger and transporter sat-1 --Cs5g30850.2: Sulfate/bicarbonate/oxalate exchanger and transporter sa…
Cs3g12510	1.90377	0.00014345	Cs3g12510.1: Sugar transporter ERD6-like 11; Putative sugar transporter ERD6-like 13; Putative metabolite transport protein ywtG; Probable inositol transporter 2;General substrate transporter; Sugar transporter superfamily --Cs3g12510.2: Sugar transporter ERD6-like 3; Putative sugar transporter ERD6-like 13; Putative metabolite transport protein ywtG; Probable metabolite transport protein CsbC; S…
orange1.1t03617	-4.70138	0.000143477	orange1.1t03617.1: Glutathione transferase GST 23; Probable glutathione S-transferase; Glutathione S-transferase U7; Probable glutathione S-transferase parC; Probable glutathione S-transferase parA; Maleylacetoacetate isomerase; Probable maleylacetoacetate isomerase;Putative tau class glutathione transferase GSTU47
Cs7g12750	3.11002	0.000144569	Cs7g12750.1: Putative uncharacterized protein;CLAVATA3/ESR (CLE)-related protein 12
Cs7g16790	-2.75705	0.00014607	Cs7g16790.1: Putative peptide/nitrate transporter At3g25280; Probable peptide/nitrate transporter At3g25260; Nitrate transporter 1.2; Peptide transporter PTR1; Probable nitrite transporter At1g68570;TGF-beta receptor, type I/II extracellular region; ABC transporter related --Cs7g16790.2: Putative peptide/nitrate transporter At3g25280; Probable peptide/nitrate transporter At3g25260; Nitrate transp…
Cs7g22940	2.43864	0.000148299	Cs7g22940.1: Aluminum-activated malate transporter 12; Putative aluminum-activated malate transporter 3;Putative aluminum-activated malate transporter --Cs7g22940.2: Aluminum-activated malate transporter 12; Putative aluminum-activated malate transporter 3;Putative aluminum-activated malate transporter
Cs7g16950	1.87984	0.000151032	Cs7g16950.1: HVA22-like protein f; HVA22-like protein a; HVA22-like protein c; HVA22-like protein e; Protein HVA22; HVA22-like protein b; HVA22-like protein d; Receptor expression-enhancing protein 5; HVA22-like protein k; Uncharacterized protein T19C3.4; Putative HVA22-like protein g; HVA22-like protein i; HVA22-like protein h;Abscisic acid-responsive HVA22 family protein
Cs2g03780	1.65746	0.000151483	Cs2g03780.1: Chlorophyll a-b binding protein 3C, chloroplastic; Chlorophyll a-b binding protein E, chloroplastic; Chlorophyll a-b binding protein C, chloroplastic; Chlorophyll a-b binding protein, chloroplastic; Chlorophyll a-b binding protein of LHCII type I, chloroplastic (Fragment); Chlorophyll a-b binding protein, chloroplastic (Fragment); Chlorophyll a-b binding protein type 2 member 1B, chl…
Cs4g17100	3.7847	0.000152521	Cs4g17100.1: ABC transporter G family member 32; Pleiotropic drug resistance protein 6; Putative pleiotropic drug resistance protein 7; Probable pleiotropic drug resistance protein 2;Putative uncharacterized protein Sb03g004010
Cs9g09390	3.55017	0.000160806	Cs9g09390.1: Putative uncharacterized protein Sb06g022313 (Fragment)
Cs7g29420	3.08609	0.00016776	Cs7g29420.1: Leucine-rich repeat receptor-like protein kinase (Fragment);Probable inactive receptor kinase At5g58300; Probable leucine-rich repeat receptor-like protein kinase At5g05160; Putative inactive receptor-like protein kinase At1g64210; Inactive leucine-rich repeat receptor-like serine/threonine-protein kinase At1g60630; Probably inactive receptor-like protein kinase At5g41680; Probable i…
Cs6g04670	-1.76824	0.000169263	Cs6g04670.1: DEAD-box ATP-dependent RNA helicase 57; Probable ATP-dependent RNA helicase ddx52; ATP-dependent RNA helicase ROK1;Singapore isolate B (sub-type 7) whole genome shotgun sequence assembly, scaffold_0 --Cs6g04670.2: DEAD-box ATP-dependent RNA helicase 57; Probable ATP-dependent RNA helicase ddx52; ATP-dependent RNA helicase ROK1;Singapore isolate B (sub-type 7) whole genome shotgun seq…
orange1.1t03057	-1.48622	0.000170526	orange1.1t03057.1: Uncharacterized protein At2g39795, mitochondrial; Mitochondrial acidic protein MAM33;Mitochondrial acidic protein MAM33, mitochondrial, putative
Cs5g31570	4.68202	0.0001739	NA
Cs4g08370	5.90125	0.000174184	Cs4g08370.1: Oligopeptide transporter 1; Sexual differentiation process protein isp4; Uncharacterized oligopeptide transporter C29B12.10c;Peptidase aspartic, active site; Oligopeptide transporter OPT superfamily
orange1.1t00287	2.86407	0.000174184	orange1.1t00287.1: Peptidoglycan-binding LysM domain-containing protein
orange1.1t01324	7.64767	0.000174184	orange1.1t01324.1: Putative uncharacterized protein Sb10g025475 (Fragment);Probable homogentisate phytyltransferase 1, chloroplastic; Homogentisate phytyltransferase 1, chloroplastic; Digeranylgeranylglyceryl phosphate synthase
Cs9g04180	3.05069	0.000174535	Cs9g04180.1: Bidirectional sugar transporter SWEET17; Putative bidirectional sugar transporter SWEET7e;Putative uncharacterized protein Sb01g035840
Cs5g06610	5.07044	0.000174762	Cs5g06610.1: Replication factor C / DNA polymerase III gamma-tau subunit, putative;DNA polymerase III subunit gamma/tau; DNA polymerase III subunit gamma; DNA polymerase III subunit tau --Cs5g06610.2: Replication factor C / DNA polymerase III gamma-tau subunit, putative;DNA polymerase III subunit gamma/tau; DNA polymerase III subunit gamma; DNA polymerase III subunit tau --Cs5g06610.3: Replicatio…
Cs3g24930	3.72495	0.000178166	Cs3g24930.1: ZF-HD homeobox protein At4g24660;ZF-HD protein dimerisation region containing protein
Cs7g15360	0.874705	0.000181389	Cs7g15360.1: RNA polymerase sigma factor, sigma-70 family/RNA polymerase sigma factor, cyanobacterial RpoD-like family;RNA polymerase sigma factor rpoD; RNA polymerase sigma factor rpoD2; RNA polymerase sigma-B factor; RNA polymerase principal sigma factor hrdA; RNA polymerase sigma-C factor; Probable RNA polymerase sigma-C factor; RNA polymerase sigma factor rpoD (Fragment); RNA polymerase princ…
Cs9g07380	2.48377	0.00018478	Cs9g07380.1: Type I inositol-1,4,5-trisphosphate 5-phosphatase CVP2, putative, expressed;Type I inositol-1,4,5-trisphosphate 5-phosphatase CVP2; Synaptojanin-1; Synaptojanin-1 (Fragment); Type II inositol-1,4,5-trisphosphate 5-phosphatase; Inositol polyphosphate 5-phosphatase OCRL-1; Synaptojanin-2; Inositol-1,4,5-trisphosphate 5-phosphatase 2; Probable inositol polyphosphate 5-phosphatase C9G1.1…
Cs7g25460	2.60203	0.000186055	Cs7g25460.1: Transcription factor TCP4; Transcription factor CYCLOIDEA; Transcription factor CYCLOIDEA (Fragment); Transcription factor TEOSINTE BRANCHED 1;cDNA, clone: J065191F09, full insert sequence --Cs7g25460.2: Transcription factor TCP4; Transcription factor CYCLOIDEA; Transcription factor CYCLOIDEA (Fragment); Transcription factor TEOSINTE BRANCHED 1;cDNA, clone: J065191F09, full insert se…
Cs5g05490	3.10074	0.000189266	Cs5g05490.1: Dof zinc finger protein DOF5.6; Dof zinc finger protein PBF;Putative uncharacterized protein Sb04g030420
Cs5g32200	3.46438	0.000189378	Cs5g32200.1: Histone H2A (Fragment);Histone H2AX; Probable histone H2AXb; Protein H2A.7; Late histone H2A.1
Cs7g01820	3.35339	0.000194999	Cs7g01820.1: Putative uncharacterized protein Sb01g045560 --Cs7g01820.2: Putative uncharacterized protein Sb01g045560
Cs8g08050	5.97205	0.000197615	Cs8g08050.1: Auxin-induced protein X10A; Indole-3-acetic acid-induced protein ARG7;Auxin-induced protein-like protein
Cs8g18050	3.02737	0.000199826	Cs8g18050.1: Probable histone H2A.2; Histone H2A.1; Protein H2A.5; Late histone H2A.L3; Histone H2A, orphon;Histone H2A (Fragment)
Cs3g20580	3.73784	0.000199847	Cs3g20580.1: Basic blue protein; Chemocyanin; Mavicyanin; Blue copper protein; Stellacyanin; Uclacyanin-2; Early nodulin-like protein 1; Early nodulin-55-2; Cucumber peeling cupredoxin;Putative uncharacterized protein Sb01g010500 --Cs3g20580.2: Basic blue protein; Chemocyanin; Mavicyanin; Blue copper protein; Stellacyanin; Uclacyanin-2; Early nodulin-like protein 1; Early nodulin-55-2; Cucumber p…
orange1.1t01735	-2.1533	0.000202948	orange1.1t01735.1: Boron transporter 1; Probable boron transporter 2; Putative boron transporter 5; Band 3 anion transport protein; Anion exchange protein 2; Sodium bicarbonate transporter-like protein 11; Band 3 anion exchange protein; Electroneutral sodium bicarbonate exchanger 1; Sodium-driven chloride bicarbonate exchanger; Electrogenic sodium bicarbonate cotransporter 4; Sodium bicarbonate c…
Cs2g22130	3.26979	0.000203461	Cs2g22130.1: GRAS family transcription factor containing protein;Scarecrow-like protein 32; Protein SHORT-ROOT 2; Putative scarecrow-like protein 16
Cs8g20400	3.04208	0.000208506	Cs8g20400.1: Putative uncharacterized protein At2g31120 (Fragment)
Cs1g02690	-5.49279	0.000212372	Cs1g02690.1: Nitrate transporter 1.5; Putative peptide/nitrate transporter At5g19640; Peptide transporter PTR1; Probable peptide/nitrate transporter At1g62200; Probable nitrite transporter At1g68570; Probable peptide transporter At1g52190;Putative uncharacterized protein Sb02g007605 (Fragment)
Cs5g31660	-3.62228	0.000212614	NA
orange1.1t05657	-7.54207	0.000218972	orange1.1t05657.1: UDP-glucose:salicylic acid glucosyltransferase;UDP-glycosyltransferase 74E2; Indole-3-acetate beta-glucosyltransferase; Limonoid UDP-glucosyltransferase; Cinnamate beta-D-glucosyltransferase; Cyanidin-3-O-glucoside 2-O-glucuronosyltransferase; Zeatin O-xylosyltransferase; UDP-glucosyl transferase 73B2; Anthocyanidin 3-O-glucosyltransferase 2; Cyanohydrin beta-glucosyltransferas…
Cs2g20750	4.86362	0.000219399	Cs2g20750.1: Endoglucanase 11; Endoglucanase A;Putative uncharacterized protein Sb02g024050 --Cs2g20750.2: Endoglucanase 11; Endoglucanase A;Putative uncharacterized protein Sb02g024050
Cs9g07130	4.34017	0.000226227	Cs9g07130.1: Putative uncharacterized protein Sb01g008240
Cs2g23600	6.3823	0.000228941	Cs2g23600.1: Putative CCCH-type zinc finger transcription factor;Zinc finger CCCH domain-containing protein 2; RING finger protein unkempt; RING finger protein unkempt homolog
Cs3g21160	-2.46112	0.000232255	NA
Cs4g02270	1.14758	0.000236875	Cs4g02270.1: Probable LRR receptor-like serine/threonine-protein kinase At2g23950; Protein NSP-INTERACTING KINASE 1; Somatic embryogenesis receptor kinase 1; BRASSINOSTEROID INSENSITIVE 1-associated receptor kinase 1; LRR receptor-like serine/threonine-protein kinase FEI 1; Leucine-rich repeat receptor-like serine/threonine-protein kinase At1g17230; Serine/threonine-protein kinase BRI1-like 1; Re…
Cs4g12740	-1.26071	0.000236875	Cs4g12740.1: Nucleolar complex protein 3 homolog;Nucleolar complex-associated protein domain-containing protein
Cs1g24240	2.22265	0.000238316	Cs1g24240.1: Tubby-like F-box protein 5; Tubby protein homolog; Tubby protein; Tubby-related protein 3; Protein king tubby 2;Putative uncharacterized protein Sb04g030550
Cs7g25800	2.0117	0.000238953	Cs7g25800.1: Putative uncharacterized protein At5g65590 (Fragment);Dof zinc finger protein DOF5.4; Dof zinc finger protein PBF
Cs7g01700	2.23561	0.000239652	Cs7g01700.1: Carotenoid 9,10(9',10')-cleavage dioxygenase 1; 9-cis-epoxycarotenoid dioxygenase 1, chloroplastic; Probable 9-cis-epoxycarotenoid dioxygenase NCED5, chloroplastic; Probable carotenoid cleavage dioxygenase 4, chloroplastic; Zeaxanthin 7,8(7',8')-cleavage dioxygenase, chromoplast;Putative uncharacterized protein Sb01g047540
Cs4g13570	2.1487	0.000243115	Cs4g13570.1: Pollen-specific protein SF21; Protein NDRG2;Putative uncharacterized protein Sb03g003080
Cs1g13590	3.50772	0.000245708	Cs1g13590.1: Putative uncharacterized protein OSJNBb0014K18.1
Cs4g08380	5.70348	0.000248809	Cs4g08380.1: Oligopeptide transporter 1; Sexual differentiation process protein isp4; Uncharacterized oligopeptide transporter C29B12.10c;Putative sexual differentiation process protein isp4
orange1.1t02867	1.83037	0.000250633	orange1.1t02867.1: AP2-like ethylene-responsive transcription factor At1g16060; Ethylene-responsive transcription factor WRI1; AP2-like ethylene-responsive transcription factor BBM; AP2-like ethylene-responsive transcription factor ANT; Floral homeotic protein APETALA 2; AP2-like ethylene-responsive transcription factor SMZ; AP2-like ethylene-responsive transcription factor SNZ; Pathogenesis-rela…
Cs8g03880	5.39504	0.000252243	Cs8g03880.1: Serine carboxypeptidase-like 18; Serine carboxypeptidase 1; Putative serine carboxypeptidase-like 30; Virulence-related protein Nf314; Serine carboxypeptidase II-2 (Fragment); Lysosomal protective protein;1-O-acylglucose:anthocyanin-O-acyltransferase-like protein
Cs9g14960	2.26314	0.000255563	NA
orange1.1t02739	3.50447	0.000265975	orange1.1t02739.1: Putative uncharacterized protein --orange1.1t02739.2: Putative uncharacterized protein --orange1.1t02739.3: Putative uncharacterized protein
Cs7g01830	2.77107	0.000270467	Cs7g01830.1: Putative uncharacterized protein Sb01g045580;E3 ubiquitin ligase BIG BROTHER; E3 ubiquitin ligase BIG BROTHER-related; E3 ubiquitin-protein ligase RNF12-B; RING finger protein 44; E3 ubiquitin-protein ligase RLIM; E3 ubiquitin-protein ligase Arkadia; E3 ubiquitin-protein ligase arkadia-A (Fragment); E3 ubiquitin-protein ligase arkadia-B; E3 ubiquitin-protein ligase arkadia-C; E3 ubiq…
Cs6g20490	-3.09907	0.000272109	Cs6g20490.1: Cell Division Protein AAA ATPase family, putative, expressed;Probable mitochondrial chaperone BCS1-B; Mitochondrial chaperone BCS1; Uncharacterized protein R776; Putative AAA family ATPase L572; ATP-dependent zinc metalloprotease FtsH; 26S protease regulatory subunit 6A homolog; 26S protease regulatory subunit 4; 26S protease regulatory subunit 6A homolog B
Cs3g23320	3.1785	0.000274062	Cs3g23320.1: Transcription factor SPATULA; Transcription factor ALC; Transcription factor PIF3; Transcription factor BPE; Putative transcription factor bHLH056; Transcription factor BEE 2; Transcription factor FER-LIKE IRON DEFICIENCY-INDUCED TRANSCRIPTION FACTOR;Phytochrome-interacting factor 3.1 (Fragment) --Cs3g23320.2: Transcription factor SPATULA; Transcription factor ALC; Transcription fact…
Cs7g08820	3.6627	0.000287304	Cs7g08820.1: Polygalacturonase At1g48100; Probable polygalacturonase At1g80170; Polygalacturonase-2; Exopolygalacturonase clone GBGA483; Exopolygalacturonase (Fragment); Exopolygalacturonase; Endo-polygalacturonase; Probable endopolygalacturonase A; Endopolygalacturonase A; Probable endopolygalacturonase E;Putative uncharacterized protein Sb03g029030 --Cs7g08820.2: Polygalacturonase At1g48100; Pr…
Cs5g30780	3.43825	0.000288148	Cs5g30780.1: Ankyrin repeat and sterile alpha motif domain-containing protein 1B;Ankyrin repeat-containing protein, putative
Cs2g10440	3.01344	0.000290407	NA
Cs9g12480	6.31681	0.000292832	Cs9g12480.1: Probable cellulose synthase A catalytic subunit 8 [UDP-forming]; Cellulose synthase A catalytic subunit 3 [UDP-forming]; Putative cellulose synthase-like protein D6; Cellulose synthase-like protein D1;Cellulose synthase A catalytic subunit 6 [UDP-forming], putative
Cs3g16750	1.12031	0.000293631	Cs3g16750.1: Auxin-responsive protein IAA9; Auxin-induced protein AUX28;Indole-3-acetic acid inducible 9 (Fragment) --Cs3g16750.10: Auxin-responsive protein IAA9; Auxin-induced protein AUX28;Indole-3-acetic acid inducible 9 (Fragment) --Cs3g16750.11: Auxin-responsive protein IAA9; Auxin-induced protein AUX28;Indole-3-acetic acid inducible 9 (Fragment) --Cs3g16750.12: Auxin-responsive protein IAA9…
Cs8g03960	3.84264	0.000293631	Cs8g03960.1: Cyclin-D3-1; Cyclin-D1-1; Cyclin-D4-1; Cyclin-D2-2; Cyclin-D1-2; Cyclin-D2-1; Cyclin-D4-2; Putative cyclin-D2-3; Cyclin-D3-2; Cyclin-D3-3; Cyclin-D5-1; Cyclin-D5-3; Cyclin-D5-2; Cyclin-D6-1; G1/S-specific cyclin-D1; Cyclin-A2-2; Cyclin-A1-2; Cyclin-A2-1; Cyclin-A1-1; G2/mitotic-specific cyclin-A (Fragment); Cyclin-D; Cyclin-B1-1;Putative uncharacterized protein Sb02g027020 --Cs8g0396…
Cs2g13900	4.84177	0.000298918	Cs2g13900.1: Double-stranded RNA-binding domain (Dsrbd)-containing protein 4;Double-stranded RNA-binding protein 3; Ribonuclease 3 --Cs2g13900.2: Double-stranded RNA-binding domain (Dsrbd)-containing protein 4;Double-stranded RNA-binding protein 3; Ribonuclease 3
Cs2g04140	2.10459	0.000299069	Cs2g04140.1: Bidirectional sugar transporter SWEET2a; Putative bidirectional sugar transporter SWEET7d;Putative uncharacterized protein Sb03g032190 --Cs2g04140.2: Putative uncharacterized protein Sb03g032190;Bidirectional sugar transporter SWEET2a --Cs2g04140.3: Bidirectional sugar transporter SWEET2a; Putative bidirectional sugar transporter SWEET7d;Putative uncharacterized protein Sb03g032190 -…
Cs3g01480	3.03378	0.000302894	NA
Cs3g09820	1.50172	0.000302894	Cs3g09820.1: ATP-binding cassette transporter, subfamily B, member 15, group MDR/PGP protein PpABCB15;ABC transporter B family member 2; Putative multidrug resistance protein; Multidrug resistance protein 1; Putative ABC transporter B family member 8; Bile salt export pump; Multidrug resistance protein homolog 65; ATP-binding cassette sub-family B member 5; Leptomycin B resistance protein pmd1; A…
Cs8g02070	7.60667	0.000302894	Cs8g02070.1: Auxin-induced protein, putative; 45653-45228
Cs5g03150	-2.07524	0.000304518	Cs5g03150.1: Heat shock protein 83; Heat shock cognate protein 80; Heat shock protein HSP 90-alpha; Heat shock cognate 90 kDa protein; Heat shock-like 85 kDa protein; Heat shock protein 82 (Fragment); Endoplasmin homolog; Endoplasmin;Putative uncharacterized protein Sb02g028020 --Cs5g03150.2: Heat shock protein 83; Heat shock cognate protein 80; Heat shock protein HSP 90-alpha; Heat shock protein…
Cs5g33160	-1.51334	0.000304518	Cs5g33160.1: Putative uncharacterized protein Sb01g035720;Peter Pan-like protein; Suppressor of SWI4 1 homolog; Protein Peter pan; Brix domain-containing protein C1B9.03c; Ribosome biogenesis protein SSF1 --Cs5g33160.2: Putative uncharacterized protein Sb01g035720;Peter Pan-like protein; Suppressor of SWI4 1 homolog; Protein Peter pan; Brix domain-containing protein C1B9.03c; Ribosome biogenesis …
orange1.1t03017	-1.41735	0.000304702	orange1.1t03017.1: WD repeat-containing protein 3; WD repeat-containing protein 3 homolog; Uncharacterized WD repeat-containing protein C3D6.12; U3 small nucleolar RNA-associated protein 12; Vegetative incompatibility protein HET-E-1; General transcriptional corepressor TUP1; Transcriptional repressor TUP1; Myosin heavy chain kinase B; F-box/WD repeat-containing protein 7; Katanin p80 WD40-contai…
Cs1g24150	-1.6205	0.000305345	Cs1g24150.1: Nucleolar RNA-associated family protein / Nrap family protein (ISS) (Fragment);Nucleolar protein 6
Cs8g05570	1.8626	0.000309902	Cs8g05570.1: Probable carboxylesterase 7; Carboxylesterase 1; Gibberellin receptor GID1C; Lipase 2; Neutral cholesterol ester hydrolase 1; AB hydrolase superfamily protein C1039.03;A/G-specific adenine glycosylase muty, putative
Cs5g33590	2.07721	0.000313	Cs5g33590.1: Calponin homology and kinesin motor domain-containing protein;Kinesin-4; Kinesin-3; Kinesin-2; Carboxy-terminal kinesin 2; Kinesin-like protein KIFC3; Kinesin-1; Kinesin-like protein klpA; Kinesin-related protein 2; Kinesin-like calmodulin-binding protein; Kinesin-II 85 kDa subunit; Protein claret segregational; Kinesin-like calmodulin-binding protein homolog; Osmotic avoidance abnor…
Cs6g07230	3.10446	0.000316784	Cs6g07230.1: Ropgefa ROP GTPase guanyl-nucleotide exchange factor, PRONE domain-containing (Fragment);Rop guanine nucleotide exchange factor 1; Rho guanine nucleotide exchange factor 8 --Cs6g07230.2: Ropgefa ROP GTPase guanyl-nucleotide exchange factor, PRONE domain-containing (Fragment);Rop guanine nucleotide exchange factor 1; Rho guanine nucleotide exchange factor 8
orange1.1t00910	2.88287	0.000317442	orange1.1t00910.1: Putative uncharacterized protein Sb01g020180;Probable pectate lyase 12; Putative pectate lyase 14; Pectate lyase; Major pollen allergen Cha o 1; Major pollen allergen Jun a 1; Sugi basic protein; Major pollen allergen Jun v 1; Pollen allergen Amb a 2; Major pollen allergen Cup a 1; Pectate trisaccharide-lyase; Pectate lyase B; Probable pectate lyase B; Pectate lyase plyB; Proba…
Cs5g18300	-3.41978	0.000325697	Cs5g18300.1: Putative chloroplast nucleoid DNA binding protein;Probable aspartic protease At2g35615; Aspartic proteinase nepenthesin-1; Aspartic proteinase-like protein 2; Aspartic proteinase nepenthesin-1 (Fragments)
Cs9g11200	-1.25352	0.000325697	Cs9g11200.1: Catalytic activity: L-cysteine + cyanide <=> H(2)S + L-3-cyanoalanine;Dihydroxy-acid dehydratase; Putative dihydroxy-acid dehydratase, mitochondrial; Dihydroxy-acid dehydratase, mitochondrial
Cs5g13010	1.25954	0.00032785	Cs5g13010.1: Putative geranyl diphosphate synthase (GPPS) (Dimethylallyltransferase) (Fragment);Prenyl transferase; Decaprenyl-diphosphate synthase; Probable hexaprenyl pyrophosphate synthase, mitochondrial; Decaprenyl-diphosphate synthase subunit 1; Heptaprenyl diphosphate synthase component 2; Hexaprenyl pyrophosphate synthase, mitochondrial; Octaprenyl-diphosphate synthase; Bifunctional short …
Cs9g01040	5.10987	0.000335319	Cs9g01040.1: Putative uncharacterized protein Sb03g011720
Cs9g17280	4.08853	0.000338899	Cs9g17280.1: Heavy metal transport/detoxification domain-containing protein
Cs6g03220	3.83274	0.000339513	Cs6g03220.1: Phospholipase A1-IIgamma; Phospholipase A1-Igamma3, chloroplastic; Galactolipase DONGLE, chloroplastic; Lipase; Probable feruloyl esterase A; Mono- and diacylglycerol lipase;Putative uncharacterized protein Sb1306s002010
Cs6g16890	2.30259	0.00034237	Cs6g16890.1: Proline-rich family protein, putative, expressed --Cs6g16890.2: Proline-rich family protein, putative, expressed
Cs1g09530	4.35011	0.000342462	Cs1g09530.1: ABC transporter G family member 5; ATP-binding cassette sub-family G member 2; Probable ATP-dependent permease;ATP-binding cassette transporter, subfamily G, member 9, group WBC protein PpABCG9 (Fragment)
Cs1g12580	-1.46021	0.000342486	Cs1g12580.1: Putative uncharacterized protein At1g52565
Cs3g21030	2.57921	0.000342486	Cs3g21030.1: Leucine-rich repeat receptor protein kinase EXS, putative;LRR receptor-like serine/threonine-protein kinase RCH1; Receptor-like protein kinase 2; Probable LRR receptor-like serine/threonine-protein kinase At4g26540; Probable leucine-rich repeat receptor-like protein kinase At5g63930; Leucine-rich repeat receptor-like serine/threonine-protein kinase At1g17230; Leucine-rich repeat rece…
Cs1g23890	-3.73256	0.000347741	Cs1g23890.1: Probable polyol transporter 6; Polyol transporter 5; Putative polyol transporter 1; Putative metabolite transport protein ywtG; Probable metabolite transport protein CsbC; Major myo-inositol transporter iolT; Putative metabolite transport protein yfiG; D-xylose-proton symporter; Arabinose-proton symporter; Putative metabolite transport protein yncC; Probable inositol transporter 1; S…
Cs6g16070	4.3114	0.000355409	Cs6g16070.1: ABSCISIC ACID-INSENSITIVE 5-like protein 2; Protein ABSCISIC ACID-INSENSITIVE 5; bZIP transcription factor TRAB1;ABA response element-binding factor 2 (Fragment) --Cs6g16070.2: ABSCISIC ACID-INSENSITIVE 5-like protein 2; Protein ABSCISIC ACID-INSENSITIVE 5; bZIP transcription factor TRAB1; Protein FD; G-box-binding factor 4;ABA response element-binding factor 2 (Fragment) --Cs6g16070…
Cs2g22630	-4.91181	0.000356727	Cs2g22630.1: Myb-related protein Myb4, putative, expressed;Myb-related protein Myb4; Transcription factor MYB32; Transcription repressor MYB4; Protein ODORANT1; Myb-related protein P; Anthocyanin regulatory C1 protein; Trichome differentiation protein GL1; Transcription factor WER; Transcription factor GAMYB; Myb-like protein A; Transcriptional activator Myb
Cs5g10630	2.31607	0.000364352	Cs5g10630.1: Salutaridine reductase; (+)-neomenthol dehydrogenase; Short-chain dehydrogenase/reductase 2; (-)-isopiperitenone reductase; Carbonyl reductase [NADPH] 1; Monensin polyketide synthase putative ketoacyl reductase; Uncharacterized oxidoreductase Rv0484c/MT0502; Dehydrogenase/reductase SDR family member 13; 3-oxoacyl-[acyl-carrier-protein] reductase FabG; Granaticin polyketide synthase p…
orange1.1t03335	2.91036	0.000364352	NA
orange1.1t02939	3.28941	0.000365073	orange1.1t02939.1: LRR receptor-like serine/threonine-protein kinase FLS2; Probable leucine-rich repeat receptor-like protein kinase At5g63930; Leucine-rich repeat receptor-like serine/threonine-protein kinase At1g17230; Probable LRR receptor-like serine/threonine-protein kinase At4g36180; Leucine-rich repeat receptor protein kinase EXS; Protein BRASSINOSTEROID INSENSITIVE 1; Receptor-like protei…
orange1.1t00524	2.63894	0.000367395	orange1.1t00524.1: Putative uncharacterized protein OJ1323_A06.34 --orange1.1t00524.2: Putative uncharacterized protein OJ1323_A06.34
Cs7g07640	-1.45366	0.000370948	Cs7g07640.1: Putative uncharacterized protein At1g44790 (Fragment);Cation transport regulator-like protein 2; Cation transport protein ChaC --Cs7g07640.2: Putative uncharacterized protein At1g44790 (Fragment);Cation transport regulator-like protein 2; Cation transport protein ChaC --Cs7g07640.3: Putative uncharacterized protein At1g44790 (Fragment);Cation transport regulator-like protein 2; Catio…
Cs3g23380	3.54712	0.000397346	Cs3g23380.1: Late embryogenesis abundant hydroxyproline-rich glycoprotein
Cs3g26380	3.23229	0.000397346	Cs3g26380.1: ABC transporter B family member 13; Putative multidrug resistance protein; Multidrug resistance protein 1; Putative ABC transporter B family member 8; Bile salt export pump; Multidrug resistance protein homolog 49; ATP-binding cassette sub-family B member 5; ATP-binding cassette sub-family B member 10, mitochondrial; Leptomycin B resistance protein pmd1;ATP-binding cassette transport…
Cs1g11220	2.63081	0.000400977	Cs1g11220.1: UPF0326 protein At4g17486; PPPDE peptidase domain-containing protein 1;PPPDE putative thiol peptidase family protein
Cs1g23830	-0.925527	0.000401346	Cs1g23830.1: DNA-directed RNA polymerase, putative
Cs7g14430	1.98392	0.00040492	Cs7g14430.1: Alcohol dehydrogenase-like 7; Alcohol dehydrogenase 2; Alcohol dehydrogenase class-P; S-(hydroxymethyl)glutathione dehydrogenase; Alcohol dehydrogenase 1 (Fragment); Alcohol dehydrogenase class-3 chain H;Putative uncharacterized protein Sb01g044580 --Cs7g14430.2: Alcohol dehydrogenase-like 7; Alcohol dehydrogenase 1; S-(hydroxymethyl)glutathione dehydrogenase; Alcohol dehydrogenase c…
Cs7g30250	-1.47896	0.000428516	Cs7g30250.1: Putative Na+ dependent neutral amino acid transporter;Sodium-coupled neutral amino acid transporter 4
Cs6g15070	5.01785	0.000429545	Cs6g15070.1: Putative uncharacterized protein At3g59340; F25L23_200;Solute carrier family 35 member F1
Cs1g14620	3.50525	0.000430801	Cs1g14620.1: Putative uncharacterized protein (Fragment)
Cs5g15150	3.08032	0.000431167	Cs5g15150.1: CASP-like protein F16; Casparian strip membrane protein POPTRDRAFT_576556;Putative uncharacterized protein f15 (Fragment)
Cs1g12300	-5.22928	0.000431988	Cs1g12300.1: Hyoscyamine 6-dioxygenase; Naringenin,2-oxoglutarate 3-dioxygenase; Flavanone 3-dioxygenase; Naringenin,2-oxoglutarate 3-dioxygenase (Fragment); Flavone synthase; Flavonol synthase/flavanone 3-hydroxylase; 2'-deoxymugineic-acid 2'-dioxygenase; Mugineic-acid 3-dioxygenase; Probable 2-oxoglutarate/Fe(II)-dependent dioxygenase; Protein SRG1; 1-aminocyclopropane-1-carboxylate oxidase 5; …
Cs7g26040	-1.47959	0.000435392	Cs7g26040.1: TRAM, LAG1 and CLN8 (TLC) lipid-sensing domain containing protein;LAG1 longevity assurance homolog 3; ASC1-like protein; Protein ASC1; Ceramide synthase 2; Sphingosine N-acyltransferase lac1
Cs3g18650	-1.65777	0.000437931	Cs3g18650.1: High affinity sulfate transporter SAT-1, Sulfate/bicarbonate/oxalate exchanger SLC26 family protein;Sulfate transporter 1.3; High affinity sulfate transporter 2; Probable sulfate transporter 3.4; Low affinity sulfate transporter 3; Early nodulin-70; Sulfate transporter 4.1, chloroplastic; Sulfate permease 1; Solute carrier family 26 member 6 --Cs3g18650.2: High affinity sulfate trans…
Cs1g09230	1.34097	0.000438407	Cs1g09230.1: Putative uncharacterized protein
Cs7g10620	2.08816	0.000440607	Cs7g10620.1: ELMO domain-containing protein A; ELMO domain-containing protein C; ELMO domain-containing protein 1;Phagocytosis and cell motility protein ELMO1, putative, expressed --Cs7g10620.2: ELMO domain-containing protein A; ELMO domain-containing protein B; ELMO domain-containing protein 2; ELMO domain-containing protein C; Ankyrin repeat and ELMO domain-containing protein D;Phagocytosis and…
Cs4g03600	3.1762	0.000444433	Cs4g03600.1: (RAP Annotation release2) Protein kinase-like domain containing protein;Probable receptor-like serine/threonine-protein kinase At5g57670; Receptor-like cytosolic serine/threonine-protein kinase RBK2; Proline-rich receptor-like protein kinase PERK2; Protein NSP-INTERACTING KINASE 3; Somatic embryogenesis receptor kinase 1; BRASSINOSTEROID INSENSITIVE 1-associated receptor kinase 1; Pr…
Cs5g22810	3.04904	0.000444433	Cs5g22810.1: Putative uncharacterized protein Sb03g045770;Calmodulin-like protein 3; Probable calcium-binding protein CML28; Calcium-binding protein CML24; Calmodulin; Calmodulin-2
Cs7g05240	4.11643	0.000445749	Cs7g05240.1: Proline-rich receptor-like protein kinase PERK1; Probable serine/threonine-protein kinase RLCKVII; Serine/threonine-protein kinase At3g07070; Probable receptor protein kinase TMK1; Probable LRR receptor-like serine/threonine-protein kinase At1g67720; Putative leucine-rich repeat receptor-like serine/threonine-protein kinase At2g19230; Putative proline-rich receptor-like protein kinas…
Cs9g17230	2.45617	0.000445989	Cs9g17230.1: Putative uncharacterized protein Sb01g017720 --Cs9g17230.2: Putative uncharacterized protein Sb01g017720 --Cs9g17230.3: Putative uncharacterized protein Sb01g017720 --Cs9g17230.4: Putative uncharacterized protein Sb01g017720
Cs2g02120	2.89964	0.000446951	Cs2g02120.1: Tonoplast dicarboxylate transporter; Solute carrier family 13 member 3; Sodium-dependent dicarboxylate transporter sdcS; Uncharacterized transporter B0285.6; Sodium-dependent high-affinity dicarboxylate transporter 3;Singapore isolate B (sub-type 7) whole genome shotgun sequence assembly, scaffold_0 --Cs2g02120.2: Tonoplast dicarboxylate transporter; Solute carrier family 13 member 3…
Cs6g08350	2.48467	0.000450517	NA
orange1.1t03202	6.40311	0.000454656	NA
Cs9g07540	1.54015	0.000457966	Cs9g07540.1: Putative uncharacterized protein OJ1112_F09.11 --Cs9g07540.2: Putative uncharacterized protein OJ1112_F09.11
Cs2g16600	3.90036	0.000461251	Cs2g16600.1: cDNA FLJ59152, highly similar to PITSLRE serine/threonine-protein kinaseCDC2L1 (EC 2.7.11.22);Cell division control protein 2 homolog 2; Cyclin-dependent kinase 11A; Probable serine/threonine-protein kinase glkA; Mitogen-activated protein kinase HOG1 (Fragment); Cyclin-dependent kinase 5 homolog; Mitogen-activated protein kinase KSS1; Cell division control protein 2 homolog B (Fragme…
Cs2g25380	2.6081	0.000461251	Cs2g25380.1: Putative uncharacterized protein Sb05g016800 --Cs2g25380.2: Putative uncharacterized protein Sb05g016800
Cs5g28650	2.8412	0.000465629	Cs5g28650.1: Putative uncharacterized protein (Fragment);B3 domain-containing transcription factor VRN1; B3 domain-containing protein REM19; Putative B3 domain-containing protein Os06g0632500
Cs1g07110	-1.57008	0.00047697	Cs1g07110.1: E3 ubiquitin-protein ligase RMA3; RING finger protein 5; Peroxisome biogenesis factor 10; Helicase-like transcription factor;Putative uncharacterized protein Sb04g027250
orange1.1t00711	1.88291	0.000479536	orange1.1t00711.1: Putative uncharacterized protein Sb01g027600
Cs6g04940	2.97324	0.000480643	Cs6g04940.1: Interactor of constitutive active ROPs 2, chloroplastic; Interactor of constitutive active ROPs 3;Similar to an Arabidopsis thialiana chromosome BAC genomic sequence --Cs6g04940.2: Interactor of constitutive active ROPs 2, chloroplastic; Interactor of constitutive active ROPs 3;Similar to an Arabidopsis thialiana chromosome BAC genomic sequence --Cs6g04940.3: Interactor of constituti…
Cs6g07240	-2.54361	0.000480643	Cs6g07240.1: Probable glutathione S-transferase; Glutathione S-transferase U8; Glutathione transferase GST 23; Probable glutathione S-transferase parA; Probable glutathione S-transferase parC; Probable maleylacetoacetate isomerase; Glutathione S-transferase 2 (Fragment);Putative uncharacterized protein (Fragment)
Cs4g15735	-4.43078	0.00048407	Cs4g15735.1: Putative uncharacterized protein;Arabinogalactan peptide 16
Cs1g18650	7.02666	0.000485595	Cs1g18650.1: Putative uncharacterized protein --Cs1g18650.2: Putative uncharacterized protein
Cs4g02460	1.76467	0.000485595	NA
orange1.1t04177	-3.08556	0.000489943	orange1.1t04177.1: Ubiquitin carboxyl-terminal hydrolase 13;Putative uncharacterized protein At4g09770/F17A8_120
Cs4g16735	3.4924	0.000489988	NA
Cs8g10950	-2.6916	0.000490844	Cs8g10950.1: Nudix hydrolase 13, mitochondrial; Nudix hydrolase 4; Nudix hydrolase 21, chloroplastic; Diphosphoinositol polyphosphate phosphohydrolase 2;Diphosphoinositol polyphosphate phosphohydrolase, putative --Cs8g10950.2: Diphosphoinositol polyphosphate phosphohydrolase, putative;Nudix hydrolase 12, mitochondrial; Nudix hydrolase 4; Nudix hydrolase 21, chloroplastic; Diphosphoinositol polyph…
Cs3g27680	4.64643	0.000496807	Cs3g27680.1: Alpha-crystallin domain of heat shock protein-containing protein --Cs3g27680.2: Alpha-crystallin domain of heat shock protein-containing protein
Cs1g24390	2.60647	0.000496904	Cs1g24390.1: Mannan endo-1,4-beta-mannosidase 7; Putative mannan endo-1,4-beta-mannosidase 9; Putative mannan endo-1,4-beta-mannosidase P; Probable mannan endo-1,4-beta-mannosidase F; Probable mannan endo-1,4-beta-mannosidase A; Mannan endo-1,4-beta-mannosidase A; Mannan endo-1,4-beta-mannosidase F; Probable mannan endo-1,4-beta-mannosidase C; Mannan endo-1,4-beta-mannosidase C; Mannan endo-1,4-b…
orange1.1t01307	7.91244	0.000496904	NA
orange1.1t01403	0.933569	0.000496904	orange1.1t01403.1: Putative uncharacterized protein
Cs1g17420	-3.47575	0.00049791	Cs1g17420.1: Cytochrome P450 71A1; Flavonoid 3'-monooxygenase; Premnaspirodiene oxygenase; 4-hydroxyphenylacetaldehyde oxime monooxygenase; Germacrene A oxidase; Cytochrome P450 71A6 (Fragment); 5-epiaristolochene 1,3-dihydroxylase;Putative uncharacterized protein Sb02g025830
Cs5g32420	1.21055	0.00049791	Cs5g32420.1: Disulfide oxidoreductase/ monooxygenase/ oxidoreductase;Flavin-containing monooxygenase YUCCA10; Putative flavin-containing monooxygenase YUCCA11 --Cs5g32420.2: Disulfide oxidoreductase/ monooxygenase/ oxidoreductase;Flavin-containing monooxygenase YUCCA10; Putative flavin-containing monooxygenase YUCCA11
Cs7g23170	2.70042	0.00049791	Cs7g23170.1: Plant-specific domain TIGR01568 family protein
Cs9g15020	1.02228	0.00049791	Cs9g15020.1: Chromosome undetermined SCAF13756, whole genome shotgun sequence. (Fragment);DNA-directed RNA polymerase III subunit RPC4
Cs2g03060	4.40851	0.000504606	Cs2g03060.1: Putative uncharacterized protein AT4g04630
Cs4g12130	-4.12559	0.000505985	Cs4g12130.1: Chitin-inducible gibberellin-responsive protein 1; Scarecrow-like transcription factor PAT1; Scarecrow-like protein 5; DELLA protein RGL2; DELLA protein GAI; Protein SCARECROW; DELLA protein GAIP; DELLA protein RGA; DELLA protein GAIP-B; Protein SHORT-ROOT; Nodulation-signaling pathway 2 protein;Chitin-inducible gibberellin-responsive protein 2, putative, expressed
Cs5g33940	2.22285	0.000505985	Cs5g33940.1: Probable carboxylesterase 13; Lipase 2;A/G-specific adenine glycosylase muty, putative
Cs7g24040	-1.00626	0.000505985	Cs7g24040.1: Putative uncharacterized protein Sb03g037800
Cs5g11760	-2.06684	0.000509579	Cs5g11760.1: Activating signal cointegrator 1 complex subunit 3; Pre-mRNA-splicing factor brr2; Putative U5 small nuclear ribonucleoprotein 200 kDa helicase; U5 small nuclear ribonucleoprotein 200 kDa helicase; Putative helicase mug81; Antiviral helicase SLH1; Pre-mRNA-splicing helicase BRR2; Probable ATP-dependent DNA helicase HFM1; ATP-dependent DNA helicase MER3; Uncharacterized ATP-dependent …
Cs2g30750	3.51565	0.000509868	Cs2g30750.1: RNA recognition motif family protein, expressed;Zinc finger CCCH domain-containing protein 55; Putative zinc finger CCCH domain-containing protein 51 --Cs2g30750.2: RNA recognition motif family protein, expressed;Zinc finger CCCH domain-containing protein 55; Putative zinc finger CCCH domain-containing protein 51 --Cs2g30750.3: RNA recognition motif family protein, expressed;Zinc fin…
Cs5g26910	4.61719	0.000512499	Cs5g26910.1: Putative uncharacterized protein Sb02g024090;Annexin A3; Annexin A1 isoform p37; Annexin-B10 --Cs5g26910.2: Annexin A7; Annexin-like protein RJ4; Annexin A1 isoform p37;Putative uncharacterized protein Sb02g026390
Cs2g15720	4.2046	0.000512564	Cs2g15720.1: Seed biotin-containing protein SBP65;Late embryogenesis abundant domain-containing protein --Cs2g15720.2: Seed biotin-containing protein SBP65;Late embryogenesis abundant domain-containing protein
Cs3g03090	3.19762	0.00052109	Cs3g03090.1: Transposon protein, putative, unclassified, expressed;Probable serine/threonine-protein kinase At1g54610; Cyclin-dependent kinase C-2; Probable cyclin-dependent kinase 9; CTD kinase subunit alpha; Serine/threonine-protein kinase bur1; Probable cyclin-dependent serine/threonine-protein kinase DDB_G0278487 --Cs3g03090.2: Transposon protein, putative, unclassified, expressed;Probable se…
Cs6g16840	3.76813	0.00052109	Cs6g16840.1: Xenotropic and polytropic murine leukemia virus receptor pho1, putative;Phosphate transporter PHO1 homolog 7; Phosphate transporter PHO1; SPX and EXS domain-containing protein 3; Xenotropic and polytropic retrovirus receptor 1 homolog; Xenotropic and polytropic retrovirus receptor 1
Cs5g08070	8.31265	0.000527478	Cs5g08070.1: Putative uncharacterized protein Sb01g034710;Flavonoid 3'-monooxygenase; Cytochrome P450 71A1; Premnaspirodiene oxygenase; 4-hydroxyphenylacetaldehyde oxime monooxygenase; Germacrene A oxidase; Cytochrome P450 71D11 (Fragment); 2-methylbutanal oxime monooxygenase; 5-epiaristolochene 1,3-dihydroxylase; Beta-amyrin 24-hydroxylase
orange1.1t00654	-0.689404	0.000528917	orange1.1t00654.1: rRNA processing protein Pwp1, putative (AFU_orthologue; AFUA_1G02630);Uncharacterized WD repeat-containing protein C17D11.16; Periodic tryptophan protein 1 homolog; Periodic tryptophan protein 1; Vegetative incompatibility protein HET-E-1; Probable serine/threonine-protein kinase pkwA; Histone acetyltransferase type B subunit 2; Probable cytosolic iron-sulfur protein assembly p…
Cs6g15650	2.56409	0.000533261	Cs6g15650.1: Probable leucine-rich repeat receptor-like protein kinase At1g68400; Probable inactive receptor kinase At2g26730; Putative inactive receptor-like protein kinase At1g64210; Inactive leucine-rich repeat receptor-like serine/threonine-protein kinase At5g24100; Probable LRR receptor-like serine/threonine-protein kinase At4g31250; Probably inactive leucine-rich repeat receptor-like protei…
Cs7g08620	3.33312	0.000533261	Cs7g08620.1: Probable polygalacturonase non-catalytic subunit JP650; Polygalacturonase-1 non-catalytic subunit beta; Polygalacturonase non-catalytic subunit AroGP2; BURP domain-containing protein 12; Dehydration-responsive protein RD22;Polygalacturonase non-catalytic subunit AroGP2, putative
Cs9g08460	-4.88257	0.000533348	Cs9g08460.1: Transcription factor bHLH92;Helix-loop-helix DNA-binding domain containing protein, expressed
Cs5g01250	2.91145	0.000534323	Cs5g01250.1: Probable beta-1,3-galactosyltransferase 6; Beta-1,3-galactosyltransferase 7;Transferase, transferring glycosyl groups, putative --Cs5g01250.2: Probable beta-1,3-galactosyltransferase 6; Beta-1,3-galactosyltransferase 7;Transferase, transferring glycosyl groups, putative
Cs9g07180	-3.62556	0.000542976	Cs9g07180.1: Acetyltransferase, GNAT family protein, expressed;Uncharacterized N-acetyltransferase YoaA; Putative ribosomal-protein-alanine acetyltransferase; Uncharacterized N-acetyltransferase p20
Cs7g11830	2.97454	0.000543926	Cs7g11830.1: Adenine nucleotide alpha hydrolases-like protein
Cs7g12980	3.52593	0.000544544	Cs7g12980.1: Chloroplast nucleoid DNA binding protein, putative;Aspartic proteinase nepenthesin-2; Probable aspartic protease At2g35615; Aspartic proteinase nepenthesin-2 (Fragments)
Cs9g12610	2.71393	0.000544544	Cs9g12610.1: Leucine-rich repeat receptor protein kinase EXS, putative;Leucine-rich repeat receptor-like tyrosine-protein kinase At2g41820; Probable leucine-rich repeat receptor-like protein kinase At5g63930; Leucine-rich repeat receptor-like serine/threonine-protein kinase At1g17230; Leucine-rich repeat receptor-like protein kinase TDR; LRR receptor-like serine/threonine-protein kinase RCH1; Rec…
Cs5g28660	7.52576	0.000547078	Cs5g28660.1: B3 domain-containing transcription factor VRN1; B3 domain-containing protein At4g01580;Putative uncharacterized protein (Fragment)
orange1.1t04175	6.43697	0.000552117	orange1.1t04175.1: Putative uncharacterized protein
Cs7g05810	1.81364	0.00055235	Cs7g05810.1: Putative uncharacterized protein Sb03g007800
Cs8g12680	-2.22855	0.00055235	Cs8g12680.1: Myb-related protein Myb4; Transcription repressor MYB5; Transcription factor MYB3; Myb-related protein P; Protein ODORANT1; Anthocyanin regulatory C1 protein; Transcription factor WER; Transcription factor GAMYB; Trichome differentiation protein GL1; Myb-related protein A; Myb-related protein B; Transcriptional activator Myb;Putative uncharacterized protein Sb04g026480
Cs9g02280	1.33728	0.00055235	Cs9g02280.1: PsbB mRNA maturation factor Mbb1, chloroplastic; Pre-mRNA-splicing factor CLF1;MBB1_CHLRE PsbB mRNA maturation factor Mbb1, chloroplast (ISS) --Cs9g02280.2: PsbB mRNA maturation factor Mbb1, chloroplastic; Pre-mRNA-splicing factor CLF1;MBB1_CHLRE PsbB mRNA maturation factor Mbb1, chloroplast (ISS) --Cs9g02280.3: PsbB mRNA maturation factor Mbb1, chloroplastic; Pre-mRNA-splicing facto…
Cs3g14190	3.30039	0.000562093	Cs3g14190.1: Histone H2A (Fragment);Probable histone H2A.5; Histone H2A.1; Protein H2A.5; Late histone H2A.L3
Cs8g01260	3.05305	0.000562093	Cs8g01260.1: Putative uncharacterized protein Sb04g029940
Cs8g04525	2.54102	0.000565659	NA
Cs3g11590	-3.06235	0.000568351	Cs3g11590.1: Acetyltransferase, GNAT family protein, expressed;Uncharacterized N-acetyltransferase p20; Putative ribosomal-protein-alanine acetyltransferase; Uncharacterized N-acetyltransferase YnaD; SPBc2 prophage-derived uncharacterized N-acetyltransferase YokL; Putative ribosomal N-acetyltransferase YdaF
orange1.1t00271	1.61868	0.000570168	orange1.1t00271.1: Glyoxylate reductase; D-3-phosphoglycerate dehydrogenase; Probable 2-ketogluconate reductase; Glyoxylate reductase/hydroxypyruvate reductase; Glyoxylate/hydroxypyruvate reductase B; Putative 2-hydroxyacid dehydrogenase C1773.17c;D-isomer specific 2-hydroxyacid dehydrogenase-like protein
Cs6g22060	3.20728	0.000574814	Cs6g22060.1: Targeting protein for Xklp2 containing protein, expressed --Cs6g22060.2: Targeting protein for Xklp2 containing protein, expressed
Cs7g06370	-1.60251	0.000574814	Cs7g06370.1: Chorismate mutase, chloroplast, putative, expressed;Chorismate mutase, chloroplastic; Chorismate mutase; Probable chorismate mutase --Cs7g06370.2: Chorismate mutase, chloroplast, putative, expressed;Chorismate mutase, chloroplastic; Chorismate mutase; Probable chorismate mutase
Cs7g31880	1.17103	0.000575809	Cs7g31880.1: Protein phosphatase 2C 37; Probable protein phosphatase 2C 24; Protein phosphatase 2C homolog 1; Protein kinase and PP2C-like domain-containing protein;Putative uncharacterized protein Sb01g039890
Cs9g07830	1.48956	0.000575809	Cs9g07830.1: RNA polymerase II transcription elongation factor DSIF/SUPT5H/SPT5 (ISS)
Cs2g20640	3.42095	0.000577075	Cs2g20640.1: Elicitor inducible beta-1,3-glucanase NtEIG-E76;Glucan endo-1,3-beta-glucosidase 3; Probable glucan endo-1,3-beta-glucosidase A6; Glucan endo-1,3-beta-glucosidase GV; Glucan endo-1,3-beta-glucosidase GII; Lichenase; Glucan endo-1,3-beta-glucosidase, basic isoform; Putative glucan endo-1,3-beta-glucosidase GVI (Fragment); Glucan endo-1,3-beta-glucosidase, basic vacuolar isoform; Gluca…
Cs8g06450	2.4658	0.000586281	Cs8g06450.1: BRASSINOSTEROID INSENSITIVE 1-associated receptor kinase 1, putative;Probable receptor-like serine/threonine-protein kinase At4g34500; Probable serine/threonine-protein kinase At1g01540; Probable receptor-like protein kinase At2g42960; Proline-rich receptor-like protein kinase PERK12; Putative proline-rich receptor-like protein kinase PERK6; Receptor-like serine/threonine-protein kin…
Cs9g07010	6.68136	0.000597131	Cs9g07010.1: Late embryogenesis abundant protein D-34;Late embryogenesis abundant protein group 5 protein
Cs8g03680	2.70539	0.000607673	Cs8g03680.1: Tubulin alpha chain; Tubulin alpha-2 chain;Putative uncharacterized protein --Cs8g03680.2: Tubulin alpha chain; Tubulin alpha-2 chain;Putative uncharacterized protein
Cs1g13170	-1.51001	0.000611338	Cs1g13170.1: Putative uncharacterized protein Sb09g027390 --Cs1g13170.2: Putative uncharacterized protein Sb01g037980
Cs8g06610	5.63956	0.000615305	Cs8g06610.1: Dehydration-induced protein RD22-like protein 2;BURP domain-containing protein 17; Dehydration-responsive protein RD22; Protein RAFTIN 1B; Polygalacturonase-1 non-catalytic subunit beta; Polygalacturonase non-catalytic subunit AroGP2; Probable polygalacturonase non-catalytic subunit JP650; Embryonic abundant protein USP92
orange1.1t00208	2.73397	0.000617611	orange1.1t00208.1: Axial regulator YABBY 1; Protein YABBY 5; Putative axial regulator YABBY 2; Protein DROOPING LEAF; Protein CRABS CLAW;Putative CRC transcription factor 1 (Fragment) --orange1.1t00208.2: Axial regulator YABBY 1; Protein YABBY 5; Putative axial regulator YABBY 2; Protein DROOPING LEAF; Protein CRABS CLAW;Putative CRC transcription factor 1 (Fragment)
Cs1g26700	3.03688	0.000623132	Cs1g26700.1: Putative uncharacterized protein Sb02g028510 --Cs1g26700.2: Putative uncharacterized protein Sb02g028510 --Cs1g26700.3: Putative uncharacterized protein Sb02g028510 --Cs1g26700.4: Putative uncharacterized protein Sb02g028510
Cs4g06410	-5.79918	0.000623286	Cs4g06410.1: Putative dehydration-responsive element binding protein;Ethylene-responsive transcription factor ERF017; Dehydration-responsive element-binding protein 3; Ethylene-responsive transcription factor TINY; Ethylene-responsive transcription factor SHINE 3
Cs8g17660	2.81292	0.000623286	Cs8g17660.1: P-loop containing nucleoside triphosphate hydrolase-like protein;125 kDa kinesin-related protein; Probable 125 kDa kinesin-related protein; Kinesin-like protein KIF11-B; Bipolar kinesin KRP-130; Kinesin-like protein bimC; Kinesin-related protein 13; Kinesin-like protein KLP2 (Fragment); Kinesin-II 95 kDa subunit; Osmotic avoidance abnormal protein 3; Chromosome-associated kinesin KIF…
Cs5g06490	2.85995	0.000625385	Cs5g06490.1: Putative uncharacterized protein
orange1.1t00401	2.44241	0.000626205	orange1.1t00401.1: UDP-glycosyltransferase 91A1; Anthocyanidin 3-O-glucosyltransferase; Cyanidin-3-O-glucoside 2-O-glucuronosyltransferase; Flavanone 7-O-glucoside 2''-O-beta-L-rhamnosyltransferase; Anthocyanidin 3-O-glucosyltransferase 6 (Fragment); Zeatin O-xylosyltransferase; Zeatin O-glucosyltransferase;UDP-glucoronosyl/UDP-glucosyl transferase family protein
Cs1g22070	1.38261	0.000626464	Cs1g22070.1: Putative uncharacterized protein Sb04g002240
Cs2g07680	4.43741	0.000629301	Cs2g07680.1: COBRA-like protein 11;Putative phytochelatin synthetase (Fragment)
Cs9g11840	2.22549	0.00063332	Cs9g11840.1: Eukaryotic-type carbonic anhydrase family protein;Bifunctional monodehydroascorbate reductase and carbonic anhydrase nectarin-3; Carbonic anhydrase; Putative carbonic anhydrase 3
Cs1g20130	2.16559	0.00063734	Cs1g20130.1: Protein TRANSPARENT TESTA 12; MATE efflux family protein LAL5; Multidrug and toxin extrusion protein 1;Putative uncharacterized protein Sb01g044660
Cs5g30280	-0.735245	0.000637628	Cs5g30280.1: E3 ubiquitin protein ligase DRIP2; Probable E3 ubiquitin protein ligase DRIPH; Polycomb group RING finger protein 3; Polycomb group RING finger protein 1 (Fragment); Polycomb complex protein BMI-1; E3 ubiquitin-protein ligase RING2;Zinc finger, C3HC4 type (RING finger) containing protein --Cs5g30280.2: E3 ubiquitin protein ligase DRIP2; Probable E3 ubiquitin protein ligase DRIPH; Pol…
Cs2g20940	2.64691	0.000644848	Cs2g20940.1: ERD (Early-responsive to dehydration stress) family protein --Cs2g20940.2: ERD (Early-responsive to dehydration stress) family protein --Cs2g20940.3: ERD (Early-responsive to dehydration stress) family protein
Cs5g18320	-2.3156	0.000644848	Cs5g18320.1: Protein plastid transcriptionally active 16
Cs7g28970	1.38822	0.000649472	Cs7g28970.1: Putative uncharacterized protein Sb07g023793 (Fragment)
Cs9g17930	3.26255	0.000649472	Cs9g17930.1: Xyloglucan galactosyltransferase KATAMARI1, putative;Xyloglucan galactosyltransferase KATAMARI1 homolog; Xyloglucan galactosyltransferase KATAMARI1
orange1.1t01111	3.29087	0.000649472	orange1.1t01111.1: Anaphase-promoting complex subunit cdc20; Cell division cycle protein 20 homolog; Protein FIZZY-RELATED 2; Fizzy-related protein homolog; Meiotic fizzy-related protein 1; WD repeat-containing protein slp1; APC/C activator protein CDH1; Cell division cycle protein 20 homolog B; Meiosis-specific APC/C activator protein AMA1; Uncharacterized WD repeat-containing protein alr3466; V…
Cs5g16110	6.97454	0.000656992	Cs5g16110.1: L-type lectin-domain containing receptor kinase VIII.2; Probable L-type lectin-domain containing receptor kinase S.7; Lectin; Anti-H(O) lectin 1; Lectin beta-1 and beta-2 chains; Lectin-4;Serine-threonine protein kinase, plant-type, putative
orange1.1t01569	0.807508	0.000657805	orange1.1t01569.1: Putative uncharacterized protein Sb02g026816;Probable carboxylesterase 12; Carboxylesterase 1; Gibberellin receptor GID1B; Arylacetamide deacetylase; Lipase 2; Arylacetamide deacetylase-like 2; Hormone-sensitive lipase; Esterase; Acetylcholinesterase 1
Cs5g11330	2.13883	0.000662012	Cs5g11330.1: dCTP pyrophosphatase 1;Chromosome 18 SCAF7263, whole genome shotgun sequence. (Fragment)
Cs3g17890	-5.34869	0.000671014	Cs3g17890.1: Putative uncharacterized protein
Cs6g09525	2.01763	0.000672458	NA
Cs7g17100	4.05924	0.000672458	Cs7g17100.1: Putative uncharacterized protein Sb09g029710 --Cs7g17100.2: Putative uncharacterized protein Sb09g029710
Cs9g01500	2.50155	0.000677687	Cs9g01500.1: Methyltransferase-like protein 13; Endothelin-converting enzyme 2;Chromosome undetermined scaffold_19, whole genome shotgun sequence --Cs9g01500.2: Endothelin-converting enzyme 2; Methyltransferase-like protein 13;Chromosome undetermined scaffold_274, whole genome shotgun sequence
orange1.1t00249	3.95713	0.000679095	orange1.1t00249.1: Probable calcium-binding protein CML18; Calmodulin-like protein 1; Calmodulin; Calmodulin-1/4; Calmodulin-related protein; Calmodulin-7; Calmodulin-5/6/7/8; Calmodulin-1; Calmodulin-1/11/16; Calmodulin-2/3/5; Polcalcin Jun o 2; Calmodulin-2; Calmodulin-3; Calcium-binding protein CML24; Calmodulin, flagellar; Calmodulin-A;Putative uncharacterized protein Sb08g007280
Cs5g14710	4.97663	0.000683959	Cs5g14710.1: Putative virus-specific-signaling-pathway regulated protein
Cs6g18860	2.12998	0.000683959	Cs6g18860.1: Cell division cycle-associated 7-like protein;Zinc-finger domain of monoamine-oxidase A repressor R1 protein --Cs6g18860.2: Cell division cycle-associated 7-like protein;cDNA FLJ76447, highly similar to Homo sapiens cell division cycle associated 7-like (CDCA7L), mRNA --Cs6g18860.3: Cell division cycle-associated 7-like protein;cDNA FLJ76447, highly similar to Homo sapiens cell divis…
Cs9g17370	6.02544	0.000683959	Cs9g17370.1: Novel protein similar to vertebrate activating signal cointegrator 1 complex subunit 3-like 1 (ASCC3L1);U5 small nuclear ribonucleoprotein 200 kDa helicase; Putative U5 small nuclear ribonucleoprotein 200 kDa helicase; Activating signal cointegrator 1 complex subunit 3-like; Pre-mRNA-splicing factor brr2; Antiviral helicase SLH1; Putative helicase mug81; Pre-mRNA-splicing helicase BR…
Cs3g25730	5.24406	0.000685139	Cs3g25730.1: Putative uncharacterized protein Sb10g008655 (Fragment)
Cs6g19790	2.60796	0.000685139	Cs6g19790.1: Putative uncharacterized protein Sb01g036540;DUF246 domain-containing protein At1g04910
Cs3g15740	1.92046	0.000688304	Cs3g15740.1: Progesterone 5-beta-reductase, putative --Cs3g15740.2: Progesterone 5-beta-reductase, putative --Cs3g15740.3: Progesterone 5-beta-reductase, putative
Cs5g09360	1.06169	0.000696634	Cs5g09360.1: Plant invertase/pectin methylesterase inhibitor domain-containing protein;21 kDa protein; Probable pectinesterase/pectinesterase inhibitor 21
orange1.1t00386	1.75194	0.000701658	orange1.1t00386.1: Cysteine synthase, chloroplastic/chromoplastic; Cysteine synthase, mitochondrial; Cysteine synthase; Probable cysteine synthase, chloroplastic; O-acetylserine sulfhydrylase; Cysteine synthase A; Cysteine synthase, plasmid; Probable cysteine synthase; Cysteine synthase B; O-phosphoserine sulfhydrylase; O-acetylserine dependent cystathionine beta-synthase;Beta-cyanoalanine syntha…
Cs2g03230	-1.83102	0.000702328	Cs2g03230.1: Peroxisomal (S)-2-hydroxy-acid oxidase; Hydroxyacid oxidase 1; Cytochrome b2, mitochondrial; L-lactate dehydrogenase [cytochrome];Putative peroxisomal (S)-2-hydroxy-acid oxidase 2 --Cs2g03230.2: Peroxisomal (S)-2-hydroxy-acid oxidase; Hydroxyacid oxidase 1; Cytochrome b2, mitochondrial; (S)-mandelate dehydrogenase; L-lactate dehydrogenase [cytochrome];Putative peroxisomal (S)-2-hydro…
Cs1g20210	6.14985	0.000704875	Cs1g20210.1: Cyclin-D4-1; Cyclin-D2-1; Cyclin-D4-2; Cyclin-D3-1; Cyclin-D2-2; Putative cyclin-D2-3; Cyclin-D1-1; Cyclin-D3-2; Cyclin-D1-2; Cyclin-D3-3; Cyclin-D5-3; Cyclin-D5-1; Cyclin-D5-2; Cyclin-D6-1; G1/S-specific cyclin-D1; Cyclin-D; S-phase entry cyclin-6; Cyclin-A1-1; Cyclin-A1-4; Cyclin-B1-1; Cyclin-B1-3; Cyclin-A2;Putative uncharacterized protein Sb02g027020
Cs3g26100	-2.0977	0.00070572	Cs3g26100.1: Snakin-2; Gibberellin-regulated protein 1; Protein RSI-1; Snakin-1;Putative uncharacterized protein Sb06g032730
Cs2g24670	-2.65125	0.000709619	Cs2g24670.1: Lysine histidine transporter 1; Lysine histidine transporter-like 1; Amino acid permease 8; Probable amino acid permease 7;Lysine and histidine specific transporter, putative, expressed --Cs2g24670.2: Lysine histidine transporter 1; Lysine histidine transporter-like 1; Amino acid permease 8;Lysine and histidine specific transporter, putative, expressed --Cs2g24670.3: Lysine histidine…
Cs7g08580	3.33791	0.000721474	Cs7g08580.1: Putative uncharacterized protein Sb02g029910
Cs8g18780	1.52813	0.000726502	Cs8g18780.1: Abscisic acid 8'-hydroxylase 2; Cytochrome P450 716B1; Ent-kaurenoic acid oxidase 1; Taxane 13-alpha-hydroxylase; Taxadiene 5-alpha hydroxylase; 3-epi-6-deoxocathasterone 23-monooxygenase; Putative cytochrome P450 120;Putative uncharacterized protein Sb02g026600
Cs2g23350	2.18137	0.000727157	Cs2g23350.1: Condensation domain-containing protein
Cs8g18810	-1.55026	0.000727787	Cs8g18810.1: Putative uncharacterized protein Sb03g047340;Zinc transporter 1; Protein zntD
orange1.1t06042	2.13942	0.000730486	NA
Cs5g09230	3.18545	0.00073634	Cs5g09230.1: Monocopper oxidase-like protein SKU5; L-ascorbate oxidase homolog; L-ascorbate oxidase; Laccase-3;Multi-copper oxidase type I family protein, putative --Cs5g09230.2: Multi-copper oxidase type I family protein, putative;Monocopper oxidase-like protein SKU5; L-ascorbate oxidase homolog; L-ascorbate oxidase; Laccase-2 --Cs5g09230.3: Monocopper oxidase-like protein SKU5; L-ascorbate oxid…
Cs6g06870	4.32784	0.000736406	Cs6g06870.1: Eukaryotic aspartyl protease family protein, expressed;Aspartic proteinase nepenthesin-1
Cs4g18650	4.68781	0.00073942	Cs4g18650.1: Homeobox protein ATH1; BEL1-like homeodomain protein 7; Homeobox protein BEL1 homolog; Homeobox protein homothorax; Putative homeobox protein Meis3-like 1; Homeobox protein AKR;Associated with HOX family protein, expressed
Cs5g24420	3.07532	0.00073942	Cs5g24420.1: Dehydration-responsive family protein, putative, expressed;Probable methyltransferase PMT19; Probable pectin methyltransferase QUA2 --Cs5g24420.2: Dehydration-responsive family protein, putative, expressed;Probable methyltransferase PMT19; Probable pectin methyltransferase QUA2
Cs1g18940	2.31574	0.000741887	Cs1g18940.1: Putative TIR-NBS-LRR class disease resistance protein;TMV resistance protein N; Putative disease resistance protein At4g11170; Protein SUPPRESSOR OF npr1-1, CONSTITUTIVE 1; Probable WRKY transcription factor 19; Protein DA1-related 4; Protein PHLOEM PROTEIN 2-LIKE A8; Vesicle-associated protein 1-4; Leucine-rich repeat-containing protein 1; Malignant fibrous histiocytoma-amplified se…
Cs8g02170	1.51642	0.000749383	Cs8g02170.1: Serine/threonine-protein kinase HT1; Probable serine/threonine-protein kinase DDB_G0267514; Probable serine/threonine-protein kinase drkA; Probable serine/threonine-protein kinase drkB; Putative serine/threonine-protein kinase/receptor R831; Probable serine/threonine-protein kinase drkD; Dual specificity protein kinase pyk2; Probable serine/threonine-protein kinase drkC; Dual specifi…
Cs5g32610	2.40846	0.000753332	Cs5g32610.1: Transposon protein, putative, Mutator sub-class, expressed;BTB/POZ domain-containing protein At1g03010; Putative BTB/POZ domain-containing protein At3g08660; Root phototropism protein 2; Coleoptile phototropism protein 1 --Cs5g32610.2: Transposon protein, putative, Mutator sub-class, expressed;BTB/POZ domain-containing protein At1g03010; Putative BTB/POZ domain-containing protein At3…
Cs8g16310	2.10502	0.000753332	Cs8g16310.1: Putative uncharacterized protein Sb03g008430;Receptor-like serine/threonine-protein kinase NCRK; Proline-rich receptor-like protein kinase PERK10; Protein STRUBBELIG-RECEPTOR FAMILY 8; Putative proline-rich receptor-like protein kinase PERK11; Receptor-like serine/threonine-protein kinase ALE2; Serine/threonine-protein kinase PBS1; PTI1-like tyrosine-protein kinase 2; Pto-interacting…
Cs7g09200	-2.11501	0.000754173	Cs7g09200.1: Protein TRANSPARENT TESTA 12; MATE efflux family protein 6; Uncharacterized transporter C11D3.06; Multidrug and toxin extrusion protein 2;Putative uncharacterized protein Sb03g035610 --Cs7g09200.2: Protein TRANSPARENT TESTA 12; MATE efflux family protein 6; Multidrug and toxin extrusion protein 2;Putative uncharacterized protein Sb01g014210
Cs5g21900	-1.93232	0.000757999	Cs5g21900.1: Putative uncharacterized protein Sb06g021220;Endochitinase PR4; Chitinase 6; Basic endochitinase CHB4; Endochitinase A; Endochitinase B (Fragment); Acidic endochitinase; Endochitinase B; Endochitinase 1 (Fragment); Basic 30 kDa endochitinase; Basic endochitinase C; Basic endochitinase A; Basic endochitinase (Fragment); Basic endochitinase B; 26 kDa endochitinase 1; Acidic 27 kDa endo…
orange1.1t03629	-5.99265	0.000761701	orange1.1t03629.1: Putative tau class glutathione transferase GSTU47;Glutathione transferase GST 23; Probable glutathione S-transferase; Glutathione S-transferase U7; Probable glutathione S-transferase parC; Probable glutathione S-transferase parA; Probable maleylacetoacetate isomerase; Maleylacetoacetate isomerase; Glutathione S-transferase 2 (Fragment)
Cs7g06440	3.11944	0.000761891	Cs7g06440.1: Early nodulin-like protein 1; Early nodulin-16; Mavicyanin; Stellacyanin; Early nodulin-55-1 (Fragment); Umecyanin; Blue copper protein; Uclacyanin-2; Basic blue protein;Phytocyanin-like arabinogalactan-protein (Precursor)
orange1.1t01392	3.79876	0.000766491	orange1.1t01392.1: Glycerol kinase;Putative uncharacterized protein Sb06g030600
Cs6g22090	2.67149	0.000768619	Cs6g22090.1: Biotin carboxyl carrier protein subunit of of Het-ACCase (BCCP1);Biotin carboxyl carrier protein of acetyl-CoA carboxylase 2, chloroplastic; Biotin carboxyl carrier protein of acetyl-CoA carboxylase, chloroplastic; Biotin carboxyl carrier protein of acetyl-CoA carboxylase --Cs6g22090.2: Biotin carboxyl carrier protein subunit of of Het-ACCase (BCCP1);Biotin carboxyl carrier protein o…
orange1.1t01623	3.45912	0.000768619	orange1.1t01623.1: Protease inhibitor/seed storage/lipid transfer protein (LTP) family protein (Fragment)
Cs5g04140	2.518	0.000774829	Cs5g04140.1: Putative uncharacterized protein Sb10g022880
Cs7g02620	-3.13338	0.000774829	Cs7g02620.1: U-box domain-containing protein 44;Armadillo repeat-containing protein (Fragment)
Cs8g20720	3.84725	0.000774829	Cs8g20720.1: Putative uncharacterized protein Sb05g000540
Cs1g22890	2.97733	0.000776051	Cs1g22890.1: Putative uncharacterized protein Sb02g026890 --Cs1g22890.2: Putative uncharacterized protein Sb02g026890
Cs6g09100	5.54935	0.000780347	Cs6g09100.1: Gamma interferon inducible lysosomal thiol reductase family protein, expressed;Gamma-interferon-inducible lysosomal thiol reductase; Gamma-interferon-inducible-lysosomal thiol reductase; GILT-like protein F37H8.5
orange1.1t00063	0.988004	0.000785617	orange1.1t00063.1: Putative uncharacterized protein OSJNBb0022E02.10
Cs1g20070	3.39011	0.000787983	Cs1g20070.1: Probable glucan 1,3-beta-glucosidase A; Glucan 1,3-beta-glucosidase A; Glucan 1,3-beta-glucosidase; Sporulation-specific glucan 1,3-beta-glucosidase; Glucan 1,3-beta-glucosidase I/II; Probable glucan endo-1,6-beta-glucosidase B;Putative uncharacterized protein Sb01g024390
orange1.1t02723	-1.88024	0.000799372	orange1.1t02723.1: cDNA, clone: J100015N03, full insert sequence;Calcineurin B-like protein 7; Calcineurin subunit B type 2; Calcineurin subunit B; Neuronal calcium sensor 1; Aplycalcin; Neuron-specific calcium-binding protein hippocalcin; Calcium-binding protein NCSA; Calsenilin; Frequenin-1; Hippocalcin-like protein 1
Cs7g01390	5.52203	0.000810712	Cs7g01390.1: Putative auxin-independent growth promoter; 88924-91907;DUF246 domain-containing protein At1g04910 --Cs7g01390.2: Putative auxin-independent growth promoter; 88924-91907;DUF246 domain-containing protein At1g04910
Cs3g18820	-1.4637	0.000812872	Cs3g18820.1: Pentatricopeptide repeat-containing protein At4g18520; Pentatricopeptide repeat-containing protein At3g09040, mitochondrial; Pentatricopeptide repeat-containing protein At3g57430, chloroplastic; Putative pentatricopeptide repeat-containing protein At1g69350, mitochondrial; Putative pentatricopeptide repeat-containing protein At2g01510;Pentatricopeptide repeat-containing protein, puta…
Cs2g23920	-1.0195	0.000815384	Cs2g23920.1: Chromosome 8 SCAF14545, whole genome shotgun sequence;DDB1- and CUL4-associated factor 13; Protein sof1; Probable serine/threonine-protein kinase pkwA; Uncharacterized WD repeat-containing protein slr0143; Katanin p80 WD40-containing subunit B1 --Cs2g23920.2: Whole genome shotgun sequence assembly, scaffold_43, strain Mel28;DDB1- and CUL4-associated factor 13; Protein sof1; Probable …
Cs4g18520	0.935847	0.000815423	Cs4g18520.1: GCSP_FLAAN Glycine dehydrogenase [decarboxylating], mitochondrial (Glycine decarboxylase) (ISS) (Fragment);Glycine dehydrogenase [decarboxylating] A, mitochondrial; Glycine dehydrogenase [decarboxylating], mitochondrial; Glycine dehydrogenase [decarboxylating] B, mitochondrial; Glycine dehydrogenase [decarboxylating] 2, mitochondrial; Glycine dehydrogenase [decarboxylating] --Cs4g185…
Cs1g19393	6.69955	0.000816383	Cs1g19393.1: Seed-specific low molecular weight sulfur-rich protein;Defensin-like protein; Defensin SD2
Cs4g04890	2.00087	0.000819561	Cs4g04890.1: Glucan endo-1,3-beta-glucosidase 6; Glucan endo-1,3-beta-glucosidase, acidic isoform PR-Q'; Glucan endo-1,3-beta-glucosidase, basic isoform; Glucan endo-1,3-beta-glucosidase, acidic isoform; Glucan endo-1,3-beta-glucosidase, basic vacuolar isoform GGIB50; Glucan endo-1,3-beta-glucosidase, basic isoform 1 (Fragment); Glucan endo-1,3-beta-glucosidase, basic vacuolar isoform GLB; Glucan…
Cs4g19480	2.72608	0.000822719	Cs4g19480.1: AP2/ERF domain-containing transcription factor (Fragment);Dehydration-responsive element-binding protein 3; Ethylene-responsive transcription factor TINY; Ethylene-responsive transcription factor ERF043
Cs5g03950	3.15443	0.000822719	Cs5g03950.1: Protein PHYTOCHROME KINASE SUBSTRATE 2;Putative phytochrome kinase substrate 1, identical
Cs8g12370	-5.18059	0.000822719	Cs8g12370.1: L-type lectin-domain containing receptor kinase IX.1; Probable L-type lectin-domain containing receptor kinase S.7; Putative L-type lectin-domain containing receptor kinase V.1; Lectin-domain containing receptor kinase VI.4; Probable LRR receptor-like serine/threonine-protein kinase At1g53440; Receptor-like protein kinase At5g59670; Receptor like protein kinase S.3; Cysteine-rich rec…
orange1.1t01660	-3.65696	0.000822719	orange1.1t01660.1: Putative uncharacterized protein P0478H03.32
Cs1g20580	-2.03142	0.000826754	Cs1g20580.1: Cinnamyl alcohol dehydrogenase-like protein;Probable mannitol dehydrogenase; Geraniol dehydrogenase 1; Mannitol dehydrogenase; Cinnamyl alcohol dehydrogenase 8; Mannitol dehydrogenase (Fragment); Probable cinnamyl alcohol dehydrogenase 9; Putative cinnamyl alcohol dehydrogenase 5; NADP-dependent alcohol dehydrogenase C 2; Probable formaldehyde dehydrogenase AdhA; Uncharacterized zinc…
Cs5g07030	7.66285	0.000826754	Cs5g07030.1: Furostanol glycoside 26-O-beta-glucosidase (F26G);Beta-glucosidase 24; Isoflavonoid 7-O-beta-apiosyl-glucoside beta-glycosidase; Furcatin hydrolase; Vicianin hydrolase (Fragment); Non-cyanogenic beta-glucosidase; Putative beta-glucosidase 41; Beta-glucosidase, chloroplastic; Myrosinase 5; Cyanogenic beta-glucosidase (Fragment); Probable inactive beta-glucosidase 14
Cs5g03970	6.92757	0.000839382	Cs5g03970.1: Cytochrome P450 98A2; Flavonoid 3'-monooxygenase; (+)-menthofuran synthase; Cytochrome P450 71D11 (Fragment); Isoflavone 2'-hydroxylase; Trans-cinnamate 4-monooxygenase; Premnaspirodiene oxygenase; 7-ethoxycoumarin O-deethylase; Beta-amyrin 24-hydroxylase;P-coumaroyl shikimate 3'-hydroxylase isoform 1
Cs8g17430	2.92998	0.00084406	Cs8g17430.1: Putative uncharacterized protein;Reticulon-like protein B21
Cs9g03250	0.876945	0.00084406	Cs9g03250.1: Putative uncharacterized protein Sb02g004000 --Cs9g03250.2: Putative uncharacterized protein Sb02g004000
orange1.1t02771	1.26745	0.000845496	orange1.1t02771.1: Putative uncharacterized protein Sb04g001270
Cs6g11540	2.83952	0.000846624	Cs6g11540.1: Putative uncharacterized protein At4g15140/dl3615c
Cs1g18360	3.1563	0.000858748	Cs1g18360.1: 3-epi-6-deoxocathasterone 23-monooxygenase; Cytochrome P450 90D2; Abietadienol/abietadienal oxidase; Abscisic acid 8'-hydroxylase 1; Ent-kaurenoic acid oxidase 2;Cytochrome P450 probable 6-deoxoteasterone to 3-dehydro 6-deoxoteasterone or teasterone to 3-dehydro teasterone --Cs1g18360.2: 3-epi-6-deoxocathasterone 23-monooxygenase; Cytochrome P450 90D2; Abietadienol/abietadienal oxida…
Cs6g09960	6.71169	0.00086532	Cs6g09960.1: Non-specific lipid-transfer protein (Precursor);Non-specific lipid-transfer protein; Non-specific lipid-transfer protein 4 (Fragment); Non-specific lipid-transfer protein B; Non-specific lipid-transfer protein D; Stigma/stylar cysteine-rich adhesin; Non-specific lipid-transfer protein A
Cs5g29670	1.80771	0.000875827	Cs5g29670.1: Polysialic acid capsule expression protein kpsF, putative;Probable arabinose 5-phosphate isomerase; Uncharacterized protein CPn_0526/CP_0226/CPj0526/CpB0547; Uncharacterized phosphosugar isomerase aq_1546; Arabinose 5-phosphate isomerase KpsF; Arabinose 5-phosphate isomerase KdsD; Probable phosphosugar isomerase HI_1678; Arabinose 5-phosphate isomerase GutQ --Cs5g29670.2: Polysialic …
Cs5g25820	-5.91928	0.000887662	Cs5g25820.1: Germin-like protein subfamily 1 member 18;Germin-like protein subfamily 1 member 17; Putative germin-like protein subfamily 1 member 12; Putative germin-like protein 2-1; Germin-like protein 8-2; Probable germin-like protein subfamily 2 member 5; Oxalate oxidase 1
Cs4g13640	1.61598	0.000891355	Cs4g13640.1: Excinuclease ABC, C subunit, N-terminal, putative --Cs4g13640.2: Excinuclease ABC, C subunit, N-terminal, putative
Cs3g15820	5.08934	0.000894017	NA
Cs7g07050	5.35424	0.000897779	Cs7g07050.1: Probable xyloglucan glycosyltransferase 5; Xyloglucan glycosyltransferase 4; Putative xyloglucan glycosyltransferase 10; Mannan synthase 1; Glucomannan 4-beta-mannosyltransferase 2; Probable mannan synthase 7; Cellulose synthase catalytic subunit [UDP-forming]; Cellulose synthase catalytic subunit A [UDP-forming];Cellulose synthase-like C1-1, glycosyltransferase family 2 protein
Cs2g02790	-2.33096	0.000900331	Cs2g02790.1: Probable WRKY transcription factor 31; WRKY transcription factor 6; Protein WRKY1;Putative uncharacterized protein At1g62300 (Fragment) --Cs2g02790.2: Probable WRKY transcription factor 42; WRKY transcription factor 6; Protein WRKY1;Putative uncharacterized protein At1g62300 (Fragment)
Cs4g14230	-1.90546	0.000900345	Cs4g14230.1: Putative uncharacterized protein At2g26110 (Fragment)
orange1.1t02236	3.05776	0.000900345	orange1.1t02236.1: Putative uncharacterized protein;Actin-97; Actin-1; Actin; Actin-11; Actin-3; Actin-58; Actin-101; Actin-7; Actin-12; Actin-4; Actin-2; Actin-71; Actin-8; Actin, plasmodial isoform; Major actin; Actin-10; Putative actin-22; Actin-100 (Fragment); Actin, cytoplasmic; Actin, nonmuscle; Actin-5C; Actin-A3b, cytoplasmic --orange1.1t02236.2: Actin-97; Actin; Actin-1; Actin-58; Actin-…
Cs2g12730	2.49917	0.000906877	Cs2g12730.1: Putative uncharacterized protein T22E19.4
Cs3g17035	-3.48832	0.000922779	Cs3g17035.1: Putative uncharacterized protein
orange1.1t02146	3.17108	0.000922779	orange1.1t02146.1: Putative uncharacterized protein Sb03g042590
Cs5g33980	2.4171	0.000926154	Cs5g33980.1: Probable carboxylesterase 2; Carboxylesterase 1; Hormone-sensitive lipase;A/G-specific adenine glycosylase muty, putative
Cs9g07920	6.08845	0.00092946	Cs9g07920.1: 3-ketoacyl-CoA synthase (Fragment);3-ketoacyl-CoA synthase 11; Probable 3-ketoacyl-CoA synthase 2
Cs1g18450	-2.01953	0.00093689	Cs1g18450.1: ATP-binding cassette transporter, subfamily C, member 12, group MRP protein PpABCC12;ABC transporter C family member 8; Putative ABC transporter C family member 15; Canalicular multispecific organic anion transporter 1; Multidrug resistance-associated protein 1; ATP-binding cassette transporter abc2; ATP-binding cassette sub-family C member 11; Uncharacterized ABC transporter ATP-bin…
Cs2g12180	-1.94947	0.000938251	Cs2g12180.1: Endo-1,4-beta-glucanase Cel1, putative, expressed;Endoglucanase 12
Cs4g12870	2.1884	0.000938251	Cs4g12870.1: Putative mitogen-activated protein kinase kinase (Fragment);Mitogen-activated protein kinase kinase 6; Dual specificity mitogen-activated protein kinase kinase 1; Dual specificity mitogen-activated protein kinase kinase 1 (Fragment); MAP kinase kinase PBS2; Protein kinase wis1; Dual specificity protein kinase FUZ7; Serine/threonine-protein kinase 4 --Cs4g12870.2: Putative mitogen-act…
Cs6g17170	2.53086	0.000939327	Cs6g17170.1: Putative uncharacterized protein At3g55990/F27K19_170
orange1.1t01850	1.26331	0.000946593	orange1.1t01850.1: Two-component system sensor histidine kinase/response regulator, putative;Two-component response regulator ARR9; Two-component response regulator-like PRR37; 3',5'-cyclic-nucleotide phosphodiesterase regA; Putative two-component response regulator ARR21; Sensory/regulatory protein RpfC
Cs1g24930	1.93113	0.00094841	Cs1g24930.1: Putative uncharacterized protein Sb06g023940;GATA transcription factor 5; Putative GATA transcription factor 13; GATA zinc finger domain-containing protein 12; Protein GAT2; White collar 1 protein --Cs1g24930.2: Putative uncharacterized protein Sb06g023940;GATA transcription factor 5; Putative GATA transcription factor 13; GATA zinc finger domain-containing protein 12; Protein GAT2; …
Cs4g03210	6.14649	0.00094841	Cs4g03210.1: Xyloglucan endotransglucosylase/hydrolase protein 22; Probable xyloglucan endotransglucosylase/hydrolase protein 23; Brassinosteroid-regulated protein BRU1; Putative xyloglucan endotransglucosylase/hydrolase protein 13; Probable xyloglucan endotransglucosylase/hydrolase (Fragment); Probable xyloglucan endotransglucosylase/hydrolase protein B; Xyloglucan endotransglucosylase/hydrolase…
orange1.1t01777	2.31665	0.000959853	orange1.1t01777.1: Probable polygalacturonase; Polygalacturonase; Probable endopolygalacturonase D;Glycoside hydrolase family 28 protein / polygalacturonase (Pectinase) family protein
Cs6g22380	4.07156	0.000962238	NA
Cs1g11710	-1.48862	0.000971043	Cs1g11710.1: Brassinosteroid LRR receptor kinase; Systemin receptor SR160; LRR receptor-like serine/threonine-protein kinase GSO1; Serine/threonine-protein kinase BRI1-like 1; Leucine-rich repeat receptor-like protein kinase PEPR2; Receptor-like protein kinase BRI1-like 3; Protein BRASSINOSTEROID INSENSITIVE 1; Leucine-rich repeat receptor protein kinase EXS; Probable LRR receptor-like serine/thr…
Cs5g03730	2.7429	0.000975306	Cs5g03730.1: Probable LRR receptor-like serine/threonine-protein kinase At1g63430; Inactive receptor-like serine/threonine-protein kinase At2g40270; Probable inactive receptor-like protein kinase At3g56050; Leucine-rich repeat receptor-like serine/threonine-protein kinase At1g17230; Probable leucine-rich repeat receptor-like protein kinase At2g33170; LRR receptor-like serine/threonine-protein kin…
Cs2g28960	2.4292	0.000975344	Cs2g28960.1: Bifunctional inhibitor/lipid-transfer protein/seed storage 2S albumin-like protein;Xylogen-like protein 11; Non-specific lipid-transfer protein-like protein At2g13820; Non-specific lipid transfer protein-like 1
Cs1g06640	4.40939	0.000985901	Cs1g06640.1: Similarity to late embryogenesis abundant protein
orange1.1t03452	-3.6664	0.000985983	orange1.1t03452.1: Putative tau class glutathione transferase GSTU47;Glutathione transferase GST 23; Probable glutathione S-transferase; Glutathione S-transferase U8
Cs1g20590	1.0898	0.000988311	Cs1g20590.1: Cinnamyl alcohol dehydrogenase-like protein;Probable mannitol dehydrogenase; Geraniol dehydrogenase 1; Probable cinnamyl alcohol dehydrogenase 6; Mannitol dehydrogenase; Cinnamyl alcohol dehydrogenase 8; Mannitol dehydrogenase (Fragment); Putative cinnamyl alcohol dehydrogenase 5; NADP-dependent alcohol dehydrogenase C 2; Probable formaldehyde dehydrogenase AdhA --Cs1g20590.2: Probab…
Cs7g22000	-1.21372	0.000992246	Cs7g22000.1: Putative uncharacterized protein Sb01g004940 --Cs7g22000.2: Putative uncharacterized protein OSJNBb0070O09.5
Cs6g13330	2.53413	0.00100029	Cs6g13330.1: ABC transporter G family member 22; ATP-binding cassette sub-family G member 2; Protein white; Uncharacterized ABC transporter ATP-binding protein/permease YOL075C; Pleiotropic drug resistance protein 3;ATP-binding cassette transporter, subfamily G, member 3, group WBC protein PpABCG3 --Cs6g13330.2: ABC transporter G family member 22; ATP-binding cassette sub-family G member 2; Prote…
Cs1g25720	4.2436	0.00101085	Cs1g25720.1: Putative uncharacterized protein Sb02g031200
Cs5g11610	-2.4193	0.00101085	Cs5g11610.1: UDP-glycosyltransferase 83A1; Limonoid UDP-glucosyltransferase; Cyanohydrin beta-glucosyltransferase; Cinnamate beta-D-glucosyltransferase;Glucosyl/glucuronosyl transferases, putative
orange1.1t00635	-3.18683	0.00101085	orange1.1t00635.1: Glucan endo-1,3-beta-glucosidase; Glucan endo-1,3-beta-glucosidase, basic isoform; Glucan endo-1,3-beta-glucosidase, acidic isoform PR-Q'; Glucan endo-1,3-beta-glucosidase, acidic isoform; Glucan endo-1,3-beta-glucosidase B; Glucan endo-1,3-beta-glucosidase, basic vacuolar isoform; Glucan endo-1,3-beta-glucosidase, basic vacuolar isoform GLB; Lichenase; Glucan endo-1,3-beta-glu…
Cs2g18475	3.69765	0.00101601	NA
Cs3g20720	4.0642	0.00101601	Cs3g20720.1: Bidirectional sugar transporter SWEET1; Putative bidirectional sugar transporter SWEET7e;Putative uncharacterized protein Sb03g001520 --Cs3g20720.2: Bidirectional sugar transporter SWEET1;Putative uncharacterized protein Sb03g001520
Cs5g31860	1.59831	0.00101601	Cs5g31860.1: Predicted protein
Cs5g34610	4.08484	0.00102215	NA
Cs7g01110	4.49816	0.00102247	Cs7g01110.1: Protease inhibitor/seed storage/lipid transfer protein family protein;Uncharacterized GPI-anchored protein At1g27950; Non-specific lipid-transfer protein-like protein At5g64080
Cs3g08650	1.87294	0.00102269	NA
orange1.1t03412	-4.56378	0.00103537	orange1.1t03412.1: Wall-associated receptor kinase 2; Wall-associated receptor kinase-like 8; Putative wall-associated receptor kinase-like 13; Cysteine-rich receptor-like protein kinase 3; Probable LRR receptor-like serine/threonine-protein kinase At5g48740; Probable receptor-like protein kinase At3g17420; Proline-rich receptor-like protein kinase PERK3; Serine/threonine-protein kinase-like prot…
orange1.1t03775	5.28053	0.00103549	orange1.1t03775.1: Linoleate 13S-lipoxygenase 2-1, chloroplastic; Lipoxygenase 2, chloroplastic; Probable lipoxygenase 8, chloroplastic; Probable lipoxygenase 6; Lipoxygenase 6, choloroplastic; Putative lipoxygenase 5; Linoleate 9S-lipoxygenase A; Linoleate 9S-lipoxygenase 6 (Fragment); Probable linoleate 9S-lipoxygenase 4; Linoleate 9S-lipoxygenase 2; Seed linoleate 9S-lipoxygenase-3; Linoleate …
Cs8g16800	2.58112	0.0010411	Cs8g16800.1: Beta-galactosidase 8; Putative beta-galactosidase; Probable beta-galactosidase 2; Beta-galactosidase-1-like protein 3;Beta-galactosidase (Precursor)
Cs7g13380	-1.02292	0.00104248	Cs7g13380.1: Mitochondrial import receptor subunit TOM40 homolog 1; Putative mitochondrial import receptor subunit TOM40 homolog 2;MPT family transporter: outer membrane translocase (Import) Tom40
orange1.1t04217	6.26983	0.00104283	orange1.1t04217.1: Indole-3-acetic acid-induced protein ARG7; Auxin-induced protein 15A;Putative uncharacterized protein AT4g34770
orange1.1t04038	1.93219	0.00104915	orange1.1t04038.1: Putative uncharacterized protein OSJNBb0106M04.15
Cs7g24400	1.15618	0.00105964	Cs7g24400.1: Putative uncharacterized protein Sb09g001450
Cs9g05020	1.83869	0.00106215	Cs9g05020.1: Vesicle-associated protein 2-2; Vesicle-associated membrane protein-associated protein C16G5.05c; Vesicle-associated membrane protein-associated protein B; Vesicle-associated membrane protein-associated protein B/C; Vesicle-associated membrane protein-associated protein A; Vesicle-associated membrane protein/synaptobrevin-binding protein; Uncharacterized protein C17C9.12;Vesicle-asso…
Cs6g11350	-0.944689	0.00107359	Cs6g11350.1: Putative uncharacterized protein Sb06g028450 --Cs6g11350.2: Putative uncharacterized protein Sb06g028450 --Cs6g11350.3: Putative uncharacterized protein Sb06g028450
Cs1g06830	1.64126	0.00107563	Cs1g06830.1: Putative uncharacterized protein 1G01 (Fragment) --Cs1g06830.2: Putative uncharacterized protein 1G01 (Fragment)
Cs4g01850	2.88465	0.00107593	Cs4g01850.1: Serine carboxypeptidase 24; Putative serine carboxypeptidase-like 23; Serine carboxypeptidase-like 22; Serine carboxypeptidase II-2 (Fragment); P-(S)-hydroxymandelonitrile lyase; Virulence-related protein Nf314; Uncharacterized serine carboxypeptidase K10B2.2; Lysosomal protective protein;Similar to Hordeum vulgare carboxypeptidase D
Cs6g12680	2.30213	0.00107593	Cs6g12680.1: Probable receptor protein kinase TMK1; Proline-rich receptor-like protein kinase PERK13; Receptor-like serine/threonine-protein kinase ALE2; Putative proline-rich receptor-like protein kinase PERK11; Probable LRR receptor-like serine/threonine-protein kinase At1g56140; Probable receptor-like protein kinase At5g15080; Receptor-like protein kinase HERK 1; Receptor-like protein kinase T…
Cs3g12560	1.7389	0.00107698	Cs3g12560.1: Putative uncharacterized protein Sb04g021800
Cs7g03120	5.32117	0.00108229	Cs7g03120.1: Putative uncharacterized protein;CLAVATA3/ESR (CLE)-related protein 9
Cs7g07220	2.06108	0.0010882	Cs7g07220.1: Pentatricopeptide repeat-containing protein At5g10690;Pentatricopeptide (PPR) repeat-containing protein / CBS domain-containing protein-like
Cs9g11190	4.7258	0.00109158	Cs9g11190.1: Root-specific chalcone synthase;Chalcone synthase 1; Chalcone synthase J; Chalcone synthase E; Chalcone synthase A; Chalcone synthase D
Cs1g02580	1.61675	0.00109345	Cs1g02580.1: Helix-loop-helix DNA-binding domain containing protein;Transcription factor bHLH91; Transcription factor ABA-INDUCIBLE bHLH-TYPE; Transcription factor ABORTED MICROSPORES; Anthocyanin regulatory Lc protein; Transcription factor FER-LIKE IRON DEFICIENCY-INDUCED TRANSCRIPTION FACTOR; Transcription factor ALC; Transcription factor GLABRA 3; Transcription factor SPATULA --Cs1g02580.2: He…
orange1.1t01657	4.2639	0.0011012	orange1.1t01657.1: Putative uncharacterized protein Sb02g026285 (Fragment) --orange1.1t01657.2: Putative uncharacterized protein Sb02g026285 (Fragment)
Cs7g18730	5.15455	0.00110368	Cs7g18730.1: Predicted protein (Fragment)
Cs6g10950	2.42674	0.00110389	Cs6g10950.1: RNA-directed DNA polymerase (Reverse transcriptase); Chromo; Zinc finger, CCHC-type; Peptidase aspartic, active site; Polynucleotidyl transferase, Ribonuclease H fold;Transposon Ty3-G Gag-Pol polyprotein; Retrotransposable element Tf2 155 kDa protein type 1; Retrovirus-related Pol polyprotein from transposon 297; Retrovirus-related Pol polyprotein from transposon opus; Retrovirus-rel…
orange1.1t00255	2.95323	0.00110596	orange1.1t00255.1: Fasciclin-like arabinogalactan protein 8, putative, expressed;Fasciclin-like arabinogalactan protein 10
Cs3g20420	3.42545	0.00112007	Cs3g20420.1: Putative uncharacterized protein (Fragment)
Cs3g23410	2.74827	0.00112007	Cs3g23410.1: Heat stress transcription factor B-4; Putative heat stress transcription factor B-4a; Heat shock factor protein HSF24;Putative uncharacterized protein At1g46264 (Fragment)
Cs7g32180	2.10575	0.00112275	Cs7g32180.1: Rop guanine nucleotide exchange factor, putative;Rop guanine nucleotide exchange factor 1; Rho guanine nucleotide exchange factor 8 --Cs7g32180.2: Rop guanine nucleotide exchange factor, putative;Rop guanine nucleotide exchange factor 1; Rho guanine nucleotide exchange factor 8
Cs1g23790	-1.44728	0.00113374	Cs1g23790.1: Scarecrow-like protein 15;Scarecrow transcription factor family protein
orange1.1t01907	1.42997	0.00113605	orange1.1t01907.1: Prolycopene isomerase, chloroplastic; Prolycopene isomerase 1, chloroplastic;FAD/NAD(P)-binding oxidoreductase domain-containing protein --orange1.1t01907.2: Prolycopene isomerase, chloroplastic; Prolycopene isomerase 1, chloroplastic;FAD/NAD(P)-binding oxidoreductase domain-containing protein
Cs1g08740	2.80631	0.00114145	Cs1g08740.1: Leucine-rich repeat receptor-like protein kinase (Fragment);Probable inactive receptor kinase At5g58300; Probable leucine-rich repeat receptor-like protein kinase At5g05160; Inactive leucine-rich repeat receptor-like serine/threonine-protein kinase At5g24100; Putative inactive receptor-like protein kinase At1g64210; Probably inactive receptor-like protein kinase At5g41680; Probably i…
Cs2g01020	2.29293	0.00114145	NA
Cs2g24600	3.10534	0.00114145	Cs2g24600.1: Cytochrome P450, family 708, subfamily A, polypeptide 1;Cytochrome P450 87A3; 3-epi-6-deoxocathasterone 23-monooxygenase; Abietadienol/abietadienal oxidase; Abscisic acid 8'-hydroxylase 3
Cs1g01800	-4.23105	0.00114885	Cs1g01800.1: L-ascorbate oxidase; Laccase-11; Laccase-2; Laccase-22; Laccase-16; Laccase-12; Putative laccase-11; Laccase-4; Laccase-14; Laccase-3; Laccase-12/13; Laccase-9; Laccase-21; Laccase-7; Laccase-6; Laccase-8; Laccase-15; Laccase-5; Laccase-10; Laccase-24; Laccase; Laccase-25; Laccase-1;Syringolide-induced protein B13-1-1 (Fragment) --Cs1g01800.2: L-ascorbate oxidase; Laccase-11; Laccase…
Cs3g26250	2.80125	0.0011532	Cs3g26250.1: Thaumatin-like protein 1, putative, expressed;Thaumatin-like protein; Pathogenesis-related protein 5; Glucan endo-1,3-beta-glucosidase; Thaumatin-like protein 1b (Fragment); Osmotin-like protein; Zeamatin; Alpha-amylase/trypsin inhibitor; Pathogenesis-related protein R major form; Pathogenesis-related protein R minor form; Protein P21; Thaumatin-2; Thaumatin-1; Osmotin; Osmotin-like …
Cs9g14210	1.08511	0.00115816	Cs9g14210.1: Deoxyribodipyrimidine photolyase family protein-like;Cryptochrome DASH, chloroplastic/mitochondrial; Blue-light photoreceptor PHR2; Cryptochrome DASH
Cs1g13540	1.57269	0.00116354	Cs1g13540.1: Coleoptile phototropism protein 1; BTB/POZ domain-containing protein At5g03250; Root phototropism protein 3; Putative BTB/POZ domain-containing protein At5g13600;Transposon protein, putative, Mutator sub-class, expressed
Cs5g10740	1.18634	0.00116354	Cs5g10740.1: Geranylgeranyl diphosphate reductase, chloroplastic; Geranylgeranyl diphosphate reductase;Putative plastid geranylgeranyl reductase (Precursor)
Cs1g21920	2.76969	0.00117297	Cs1g21920.1: Acyl-CoA-binding domain-containing protein 3; Enoyl-CoA delta isomerase 2, mitochondrial;Acyl-CoA-binding domain-containing protein 6 (Fragment)
Cs3g12000	0.870555	0.00117297	Cs3g12000.1: Copper/zinc superoxide dismutase (Fragment);Superoxide dismutase [Cu-Zn] 4A; Superoxide dismutase [Cu-Zn], chloroplastic; Superoxide dismutase [Cu-Zn], chloroplastic (Fragment) --Cs3g12000.2: Copper/zinc superoxide dismutase (Fragment);Superoxide dismutase [Cu-Zn] 4A; Superoxide dismutase [Cu-Zn], chloroplastic; Superoxide dismutase [Cu-Zn], chloroplastic (Fragment) --Cs3g12000.3: Co…
Cs5g27660	2.6178	0.00117297	Cs5g27660.1: Putative uncharacterized protein
orange1.1t04304	2.54372	0.00119444	orange1.1t04304.1: Probable receptor protein kinase TMK1; Proline-rich receptor-like protein kinase PERK12; Cysteine-rich receptor-like protein kinase 10; Probable LRR receptor-like protein kinase At1g51890; Receptor-like protein kinase THESEUS 1; Probable receptor-like protein kinase At5g24010; Probable LRR receptor-like serine/threonine-protein kinase At4g36180; Probable leucine-rich repeat rec…
Cs6g20620	2.35916	0.00121944	Cs6g20620.1: Hypersensitive-induced response protein 2; Protein PPLZ12;Hypersensitive-induced response protein, putative, expressed --Cs6g20620.2: Hypersensitive-induced response protein 2; Protein PPLZ12;Hypersensitive-induced response protein, putative, expressed --Cs6g20620.3: Hypersensitive-induced response protein 2; Protein PPLZ12;Hypersensitive-induced response protein, putative, expressed…
Cs8g14280	-1.62459	0.00121944	Cs8g14280.1: Putative uncharacterized protein
Cs5g32780	7.13998	0.00122245	Cs5g32780.1: Glutathione S-transferase F13; Probable glutathione S-transferase GSTF1; Glutathione S-transferase APIC; Glutathione S-transferase PARB; Glutathione S-transferase F8, chloroplastic; Protein gstA; Glutathione S-transferase 2 (Fragment);Glutathione S-transferase-like protein (Fragment)
Cs9g19420	-1.18801	0.00122482	Cs9g19420.1: Protein TRANSPARENT TESTA 12; MATE efflux family protein LAL5; Multidrug and toxin extrusion protein 1;Putative uncharacterized protein Sb04g037630 --Cs9g19420.2: Protein TRANSPARENT TESTA 12; MATE efflux family protein LAL5; Multidrug and toxin extrusion protein 1;Putative uncharacterized protein Sb04g037630 --Cs9g19420.3: Protein TRANSPARENT TESTA 12; MATE efflux family protein LAL…
orange1.1t02080	-5.89816	0.00122482	orange1.1t02080.1: Transposon protein, putative, CACTA, En/Spm sub-class
Cs8g13640	-1.43691	0.00122761	Cs8g13640.1: Putative uncharacterized protein Sb08g002220;Ankyrin-1; Putative ankyrin repeat protein RF_0381; Kinase D-interacting substrate of 220 kDa; 26S proteasome non-ATPase regulatory subunit 10; Ankyrin repeat, PH and SEC7 domain containing protein secG; Ankyrin-3; Histone-lysine N-methyltransferase EHMT1; Ankyrin repeat and protein kinase domain-containing protein 1; Death-associated prot…
Cs2g12430	5.11179	0.00123228	Cs2g12430.1: Prolyl oligopeptidase, N-terminal beta-propeller domain protein;Protease 2; Prolyl endopeptidase; Uncharacterized peptidase RP174
Cs6g09660	3.71985	0.00123303	Cs6g09660.1: D-mannose binding lectin protein with Apple-like carbohydrate-binding domain;Epidermis-specific secreted glycoprotein EP1 --Cs6g09660.2: D-mannose binding lectin protein with Apple-like carbohydrate-binding domain;Epidermis-specific secreted glycoprotein EP1
Cs3g20450	2.27728	0.00123636	Cs3g20450.1: Senescence-inducible chloroplast stay-green protein 1 --Cs3g20450.2: Senescence-inducible chloroplast stay-green protein (Fragment)
Cs6g10300	2.20674	0.00123718	Cs6g10300.1: Leucine-rich repeat receptor-like protein kinase (Fragment);Probable inactive receptor kinase At5g58300; Probable leucine-rich repeat receptor-like protein kinase At5g05160; Putative inactive receptor-like protein kinase At1g64210; Inactive leucine-rich repeat receptor-like serine/threonine-protein kinase At5g24100; Probably inactive receptor-like protein kinase At5g41680; Probable L…
orange1.1t03052	1.14458	0.00123718	orange1.1t03052.1: Aldo-keto reductase family 4 member C9; Aldose reductase; Alcohol dehydrogenase [NADP+]; 1,5-anhydro-D-fructose reductase; Aldose reductase A; Aldose reductase C; Uncharacterized oxidoreductase C26F1.07; Aldo-keto reductase family 1 member C1 homolog; Alcohol dehydrogenase [NADP+] A; NAD(P)H-dependent 6'-deoxychalcone synthase; Rho crystallin; NAD(P)H-dependent D-xylose reducta…
Cs1g26260	2.4072	0.00126058	Cs1g26260.1: Regulator of Vps4 activity in the MVB pathway protein;IST1-like protein; IST1 homolog --Cs1g26260.2: Regulator of Vps4 activity in the MVB pathway protein;IST1-like protein
Cs9g07570	2.38623	0.0012721	Cs9g07570.1: Protein IQ-DOMAIN 31;IQ calmodulin-binding motif family protein, expressed
Cs1g03980	1.2043	0.00128624	Cs1g03980.1: Putative cellulose synthase catalytic subunit (Fragment);Cellulose synthase-like protein B4; Putative cellulose synthase-like protein H3; Cellulose synthase A catalytic subunit 7 [UDP-forming]; Probable mixed-linked glucan synthase 7; Probable cellulose synthase A catalytic subunit 2 [UDP-forming]
Cs2g28180	-1.90872	0.00128624	Cs2g28180.1: Alcohol dehydrogenase zinc-binding domain protein;Quinone oxidoreductase-like protein At1g23740, chloroplastic; Reticulon-4-interacting protein 1, mitochondrial; Reticulon-4-interacting protein 1 homolog, mitochondrial; Quinone-oxidoreductase homolog, chloroplastic; Zinc-type alcohol dehydrogenase-like protein C16A3.02c; Putative quinone-oxidoreductase homolog, chloroplastic; Protein…
Cs3g17810	4.07956	0.00130301	Cs3g17810.1: Putative uncharacterized protein Sb02g027240;Blue copper protein; Uclacyanin-2; Mavicyanin; Stellacyanin; Chemocyanin; Umecyanin; Basic blue protein; Early nodulin-like protein 1; Cucumber peeling cupredoxin; Early nodulin-20; Lamin-like protein
Cs1g24890	1.41341	0.00130617	Cs1g24890.1: Cytochrome P450, family 711, subfamily A, polypeptide 1;Thromboxane-A synthase; Cytochrome P450 3A13
Cs3g01080	4.01313	0.00130617	Cs3g01080.1: Endoglucanase 25; Endoglucanase 2 (Fragment);Hordeum vulgare protein similar to endo-1,4-b-glucanase BAA94257
Cs7g07860	3.73628	0.00132122	Cs7g07860.1: Microtubule-associated protein SPIRAL2-like;Putative potyviral helper component protease-interacting protein 2 --Cs7g07860.2: Microtubule-associated protein SPIRAL2-like;Putative potyviral helper component protease-interacting protein 2 --Cs7g07860.3: Microtubule-associated protein SPIRAL2-like;Putative potyviral helper component protease-interacting protein 2 --Cs7g07860.4: Microtub…
Cs7g18460	3.04658	0.00133937	Cs7g18460.1: Glucomannan 4-beta-mannosyltransferase 2; Probable mannan synthase 9; Mannan synthase 1; Probable xyloglucan glycosyltransferase 5; Xyloglucan glycosyltransferase 4; Putative xyloglucan glycosyltransferase 10;Cellulose synthase-like A1, glycosyltransferase family 2 protein; mannan synthase
orange1.1t03893	-4.13716	0.00133937	orange1.1t03893.1: Probable LRR receptor-like serine/threonine-protein kinase At3g47570; LRR receptor-like serine/threonine-protein kinase GSO1; LRR receptor-like serine/threonine-protein kinase EFR; Putative receptor-like protein kinase At3g47110; Probable leucine-rich repeat receptor-like protein kinase At5g63930; Leucine-rich repeat receptor-like serine/threonine-protein kinase At1g17230; Leuc…
Cs1g20760	-2.80423	0.00134778	Cs1g20760.1: Leucine-rich repeat receptor-like protein kinase (Fragment);Nodulation receptor kinase; Probable LRR receptor-like serine/threonine-protein kinase At1g67720; Probable LRR receptor-like protein kinase At1g51890; Putative receptor-like protein kinase At3g46340; Receptor-like protein kinase At3g21340; Putative leucine-rich repeat receptor-like serine/threonine-protein kinase At2g19230; …
Cs6g20450	-2.16757	0.00137069	Cs6g20450.1: ATP binding / ATPase/ nucleoside-triphosphatase/ nucleotide binding protein;Putative AAA family ATPase L572; Mitochondrial chaperone BCS1; Probable mitochondrial chaperone BCS1-B
orange1.1t04962	4.38506	0.00138349	NA
orange1.1t00841	7.25858	0.00138446	orange1.1t00841.1: Protein EPIDERMAL PATTERNING FACTOR 1; EPIDERMAL PATTERNING FACTOR-like protein 7;Putative uncharacterized protein Sb06g030110
orange1.1t02032	1.22187	0.00138751	orange1.1t02032.1: Plastid-lipid associated protein PAP/fibrillin family-like protein (ISS);Probable plastid-lipid-associated protein 12, chloroplastic --orange1.1t02032.2: Plastid-lipid associated protein PAP/fibrillin family-like protein (ISS);Probable plastid-lipid-associated protein 12, chloroplastic
Cs3g21660	-2.47053	0.0014347	Cs3g21660.1: Ethylene-responsive transcription factor ERF110;AP2 domain-containing transcription factor family protein (Fragment)
Cs7g09710	1.92774	0.0014347	Cs7g09710.1: Putative uncharacterized protein --Cs7g09710.2: Putative uncharacterized protein
Cs5g04290	0.792764	0.00143759	Cs5g04290.1: Homeobox-leucine zipper protein HAT5; Putative homeobox-leucine zipper protein ATHB-51;Homeodomain leucine zipper protein CPHB-5 --Cs5g04290.2: Homeobox-leucine zipper protein HAT5; Putative homeobox-leucine zipper protein ATHB-51;Homeodomain leucine zipper protein CPHB-5
Cs4g07720	-2.26982	0.00144285	Cs4g07720.1: Probable calcium-binding protein CML21; Calcium-dependent protein kinase 9; Calmodulin; Troponin C, skeletal muscle;Putative uncharacterized protein Sb04g006670 --Cs4g07720.2: Probable calcium-binding protein CML21; Calcium-dependent protein kinase 9; Calmodulin;Putative uncharacterized protein Sb04g006670
Cs7g30910	2.25451	0.0014436	Cs7g30910.1: Chromosome undetermined scaffold_65, whole genome shotgun sequence;Ribonucleoside-diphosphate reductase small chain; Putative ribonucleoside-diphosphate reductase small chain B; Ribonucleoside-diphosphate reductase small chain C; Ribonucleoside-diphosphate reductase small chain A; Ribonucleoside-diphosphate reductase subunit M2; Ribonucleoside-diphosphate reductase small subunit; Rib…
Cs4g04330	3.42443	0.00146285	Cs4g04330.1: Similar to putative receptor protein kinase from A. thaliana;Probable LRR receptor-like serine/threonine-protein kinase At1g56140; Probable leucine-rich repeat receptor-like serine/threonine-protein kinase At3g14840; G-type lectin S-receptor-like serine/threonine-protein kinase B120; Cysteine-rich receptor-like protein kinase 10; Putative receptor-like protein kinase At4g00960; Putat…
Cs2g12210	-5.58156	0.00146643	Cs2g12210.1: Sodium/hydrogen exchanger 6;Putative uncharacterized protein Sb02g028040
Cs3g23170	2.48532	0.00146655	Cs3g23170.1: Uncharacterized basic helix-loop-helix protein At1g06150;Serine/threonine-protein kinase WNK (With No Lysine)-related protein --Cs3g23170.2: Uncharacterized basic helix-loop-helix protein At1g06150;Serine/threonine-protein kinase WNK (With No Lysine)-related protein --Cs3g23170.3: Uncharacterized basic helix-loop-helix protein At1g06150;Serine/threonine-protein kinase WNK (With No Ly…
Cs3g22470	-2.13073	0.00146925	Cs3g22470.1: Leucine-rich repeat receptor-like tyrosine-protein kinase At2g41820; Leucine-rich repeat receptor-like protein kinase PXL2; Probable leucine-rich repeat receptor-like protein kinase At5g63930; Receptor-like protein kinase 2; Leucine-rich repeat receptor-like serine/threonine-protein kinase At1g17230; LRR receptor-like serine/threonine-protein kinase RCH1; LRR receptor-like serine/thr…
orange1.1t00230	3.82479	0.00146925	orange1.1t00230.1: Leucine-rich repeat receptor-like protein kinase;Protein NSP-INTERACTING KINASE 2; Leucine-rich repeat receptor protein kinase EXS; Probably inactive leucine-rich repeat receptor-like protein kinase At3g28040; Probable leucine-rich repeat receptor-like protein kinase At5g63930; Probable LRR receptor-like serine/threonine-protein kinase At1g12460; Receptor-like protein kinase HA…
Cs2g20030	2.15838	0.00148586	Cs2g20030.1: Fasciclin-like arabinogalactan protein 7;Putative uncharacterized protein Sb06g019725 (Fragment) --Cs2g20030.2: Fasciclin-like arabinogalactan protein 7;Putative uncharacterized protein Sb06g019725 (Fragment) --Cs2g20030.3: Fasciclin-like arabinogalactan protein 7;Putative uncharacterized protein Sb06g019725 (Fragment)
Cs7g04390	-1.01976	0.00148586	Cs7g04390.1: Nitrate transporter 1.2; Probable peptide/nitrate transporter At1g27040; Peptide transporter PTR2; Putative peptide/nitrate transporter At3g25280; Probable nitrite transporter At1g68570;TGF-beta receptor, type I/II extracellular region; ABC transporter related
orange1.1t04036	-1.22829	0.00148586	orange1.1t04036.1: Proline-rich receptor-like protein kinase PERK10; Wall-associated receptor kinase 5; Protein STRUBBELIG-RECEPTOR FAMILY 8; Wall-associated receptor kinase-like 2; Probable LRR receptor-like serine/threonine-protein kinase At1g53420; Receptor-like serine/threonine-protein kinase ALE2; Phytosulfokine receptor 2; Senescence-induced receptor-like serine/threonine-protein kinase; Pu…
Cs2g06550	4.17929	0.00149394	Cs2g06550.1: Putative uncharacterized protein Sb02g036550
Cs6g15950	3.13458	0.0015191	Cs6g15950.1: Putative uncharacterized protein Sb01g049210 --Cs6g15950.2: Periplasmic-binding protein of ABC transporter --Cs6g15950.3: Putative uncharacterized protein Sb01g049210 --Cs6g15950.4: Periplasmic-binding protein of ABC transporter --Cs6g15950.5: Periplasmic-binding protein of ABC transporter
orange1.1t03040	1.60016	0.0015191	orange1.1t03040.1: Tropinone reductase homolog; Tropinone reductase 1; 3-oxoacyl-[acyl-carrier-protein] reductase FabG; Dehydrogenase/reductase SDR family member 4; Gluconate 5-dehydrogenase; Bacilysin biosynthesis oxidoreductase BacC; Peroxisomal trans-2-enoyl-CoA reductase; 7-alpha-hydroxysteroid dehydrogenase; Dehydrogenase/reductase SDR family member 4 (Fragment); General stress protein 39; P…
Cs7g12930	0.664349	0.00151959	Cs7g12930.1: Endosomal targeting BRO1-like domain-containing protein --Cs7g12930.2: Endosomal targeting BRO1-like domain-containing protein
Cs3g16940	2.89681	0.0015264	Cs3g16940.1: Putative uncharacterized protein Sb07g024560
Cs5g10730	-0.959005	0.00152839	Cs5g10730.1: Malate dehydrogenase, chloroplastic; Malate dehydrogenase, glyoxysomal; Malate dehydrogenase, mitochondrial; Malate dehydrogenase 1, mitochondrial; Probable malate dehydrogenase, glyoxysomal; Malate dehydrogenase 2, glyoxysomal; Probable malate dehydrogenase, mitochondrial; Malate dehydrogenase;Putative uncharacterized protein Sb02g040190
Cs1g16220	-1.81869	0.00154006	Cs1g16220.1: Putative uncharacterized protein
Cs7g24570	3.0381	0.00154006	Cs7g24570.1: Armadillo repeat-containing kinesin-like protein 1; Kinesin-related protein 3; Kinesin heavy chain; Kinesin-1 heavy chain; Kinesin-like protein KIF3B; Kinesin heavy chain isoform 5C; Osmotic avoidance abnormal protein 3; Kinesin-II 85 kDa subunit; 125 kDa kinesin-related protein; Kinesin-like protein bimC; Probable 125 kDa kinesin-related protein;Chromosome undetermined scaffold_70, …
Cs6g08700	-1.31255	0.00154294	Cs6g08700.1: Mitochondrial inner membrane protein, putative; Sco2p;Protein SCO1 homolog 1, mitochondrial; Protein SCO1 homolog, mitochondrial; Protein sco1; Protein SCO1, mitochondrial; SCO2-like protein RBE_0699; Protein senC; SCO1 protein homolog
Cs1g23610	2.12432	0.00155622	Cs1g23610.1: Glycosyl transferase family 8 protein, putative, expressed;Probable galacturonosyltransferase-like 2; Probable galacturonosyltransferase 11; Glycosyltransferase 8 domain-containing protein 1
Cs3g23560	-2.37759	0.00155622	Cs3g23560.1: Alpha-amylase; Alpha-amylase isozyme 3D; Alpha-amylase type B isozyme; Alpha-amylase type A isozyme; Alpha-amylase type B isozyme (Fragment); Alpha-amylase isozyme C;Pentatricopeptide repeat-containing protein, putative --Cs3g23560.2: Pentatricopeptide repeat-containing protein, putative;Alpha-amylase; Alpha-amylase isozyme 3C; Alpha-amylase type B isozyme; Alpha-amylase type A isozy…
Cs6g17360	2.02848	0.00155622	Cs6g17360.1: Leucine-rich repeat receptor-like protein kinase (Fragment);Probable inactive receptor kinase RLK902; Probable leucine-rich repeat receptor-like protein kinase At1g68400; Inactive leucine-rich repeat receptor-like serine/threonine-protein kinase At5g24100; Putative inactive receptor-like protein kinase At1g64210; Probably inactive receptor-like protein kinase At5g41680; Probably inac…
Cs7g03660	6.63902	0.00155753	Cs7g03660.1: Transcription factor MYB44; Transcriptional activator Myb; Myb-related protein B; Myb-like protein AA; Myb-related protein A; Myb-like protein A; Myb-related protein 3R-1; Transforming protein Myb; Myb protein; Myb-like protein Q; Transcription factor WER; Trichome differentiation protein GL1; Transcription factor GAMYB; Transcription repressor MYB4;Putative uncharacterized protein S…
Cs2g03280	7.35343	0.00156057	NA
Cs8g05480	2.52602	0.00156176	Cs8g05480.1: Putative uncharacterized protein At3g19310 (Fragment);PI-PLC X domain-containing protein At5g67130
orange1.1t01859	3.1965	0.00156186	orange1.1t01859.1: Uncharacterized protein At5g39865; Glutaredoxin domain-containing cysteine-rich protein 1;Putative uncharacterized protein Sb01g035080
Cs4g10940	-0.927736	0.00156593	Cs4g10940.1: DEAD-box ATP-dependent RNA helicase 32; Probable ATP-dependent RNA helicase ddx10; ATP-dependent RNA helicase dbp4; Probable ATP-dependent RNA helicase pitchoune;Probable HCA4-can suppress the U14 snoRNA rRNA processing function
Cs8g03620	4.20653	0.00158571	Cs8g03620.1: Putative uncharacterized protein At2g16270
Cs9g09210	-0.983191	0.00158571	Cs9g09210.1: Pentatricopeptide repeat-containing protein, putative;Pentatricopeptide repeat-containing protein At4g33170; Putative pentatricopeptide repeat-containing protein At1g68930; Pentatricopeptide repeat-containing protein At2g03880, mitochondrial; Putative pentatricopeptide repeat-containing protein At3g13770, mitochondrial; Pentatricopeptide repeat-containing protein At3g49170, chloropla…
Cs9g10610	7.35725	0.00160215	NA
orange1.1t04193	3.8676	0.00160775	orange1.1t04193.1: Anthranilate N-methyltransferase; Caffeic acid 3-O-methyltransferase 1; Quercetin 3-O-methyltransferase 1; Tricetin 3',4',5'-O-trimethyltransferase; Bergaptol O-methyltransferase; (Iso)eugenol O-methyltransferase; Inositol 4-methyltransferase; Isoliquiritigenin 2'-O-methyltransferase; (S)-scoulerine 9-O-methyltransferase; Flavone O-methyltransferase 1; Caffeic acid 3-O-methyltr…
Cs2g17090	2.84963	0.00162075	Cs2g17090.1: Endoglucanase 8;Putative uncharacterized protein Sb02g030710 --Cs2g17090.2: Putative uncharacterized protein Sb02g030710;Endoglucanase 8; Endoglucanase B; Endoglucanase A; Endoglucanase F
Cs4g18640	1.74538	0.00163063	Cs4g18640.1: Bet v I allergen family protein, putative, expressed;Abscisic acid receptor PYL2
orange1.1t04963	4.18587	0.00165163	NA
Cs3g03460	2.63638	0.00165216	Cs3g03460.1: Putative uncharacterized protein Sb04g028510;Dynamin-2A; Dynamin-2B; Dynamin-related protein 1E; Interferon-induced GTP-binding protein Mx2; Protein msp1, mitochondrial
Cs6g18530	2.92367	0.00165216	Cs6g18530.1: At1g67050-like protein (Fragment)
orange1.1t05064	4.69725	0.00165216	orange1.1t05064.1: Disease resistance response protein 206;Disease resistance response protein, putative
Cs8g05230	3.20727	0.00165346	Cs8g05230.1: Uncharacterized protein At4g06744; Pollen-specific leucine-rich repeat extensin-like protein 4; Leucine-rich repeat extensin-like protein 3; Leucine-rich repeat receptor-like protein kinase TDR; Leucine-rich repeat receptor-like protein kinase PXL1; Probable leucine-rich repeat receptor-like protein kinase At2g33170; LRR receptor-like serine/threonine-protein kinase GSO1; DNA-damage-…
Cs6g10310	2.7519	0.00165348	Cs6g10310.1: Putative uncharacterized protein Sb03g006540 --Cs6g10310.2: Putative uncharacterized protein Sb03g006540 --Cs6g10310.3: Putative uncharacterized protein Sb03g006540
Cs5g05850	2.62466	0.00165442	Cs5g05850.1: Leucine-rich repeat receptor protein kinase EXS, putative;Probable LRR receptor-like serine/threonine-protein kinase At4g26540; Receptor-like protein kinase 2; LRR receptor-like serine/threonine-protein kinase RCH1; Probable leucine-rich repeat receptor-like protein kinase At5g63930; Leucine-rich repeat receptor-like serine/threonine-protein kinase At1g17230; Leucine-rich repeat rece…
Cs1g11670	-1.1624	0.00166915	Cs1g11670.1: 3-isopropylmalate dehydrogenase 2, chloroplastic; 3-isopropylmalate dehydrogenase, chloroplastic; 3-isopropylmalate dehydrogenase;3-isopropylmalate dehydrogenase (Fragment) --Cs1g11670.2: 3-isopropylmalate dehydrogenase 2, chloroplastic; 3-isopropylmalate dehydrogenase, chloroplastic; 3-isopropylmalate dehydrogenase;3-isopropylmalate dehydrogenase (Fragment) --Cs1g11670.3: 3-isopropy…
Cs2g16420	1.6794	0.00166915	Cs2g16420.1: Putative basic helix-loop-helix protein BHLH7;Transcription factor bHLH63; Transcription factor BEE 2; Transcription factor BPE; Transcription factor SPATULA; Transcription factor ALC --Cs2g16420.2: Putative basic helix-loop-helix protein BHLH7;Transcription factor bHLH63; Transcription factor BEE 2; Transcription factor BPE; Transcription factor SPATULA; Transcription factor ALC --C…
Cs9g16330	6.72525	0.00166915	Cs9g16330.1: Malonyl-coenzyme:anthocyanin 5-O-glucoside-6'''-O-malonyltransferase; Anthocyanin 5-aromatic acyltransferase; Malonyl-coenzyme A:anthocyanin 3-O-glucoside-6''-O-malonyltransferase; Agmatine coumaroyltransferase;Hydroxycinnamoyl-CoA:anthocyanin 5-glucoside-6'''-O-hydroxycinnamoyltransferase
orange1.1t02972	-3.54618	0.00167494	orange1.1t02972.1: Putative uncharacterized protein (Fragment)
Cs5g01160	1.52468	0.00171937	Cs5g01160.1: Putative uncharacterized protein At1g63310
Cs7g30000	2.91277	0.00172984	Cs7g30000.1: High-affinity potassium transporter protein 2 (Fragment);Potassium transporter 2; Probable potassium transporter 9; Putative potassium transporter 8; High affinity potassium transporter; Probable potassium transport system protein kup 2 --Cs7g30000.2: High-affinity potassium transporter protein 2 (Fragment);Potassium transporter 2; Probable potassium transporter 9; Putative potassium…
Cs5g12480	-1.46504	0.00173329	Cs5g12480.1: Putative uncharacterized protein Sb06g021490
Cs6g04880	1.95084	0.00173495	Cs6g04880.1: Putative uncharacterized protein Sb09g022790;Protein IQ-DOMAIN 1 --Cs6g04880.2: Putative uncharacterized protein Sb09g022790;Protein IQ-DOMAIN 1 --Cs6g04880.3: Putative uncharacterized protein Sb09g022790;Protein IQ-DOMAIN 1 --Cs6g04880.4: Putative uncharacterized protein Sb09g022790;Protein IQ-DOMAIN 1
orange1.1t00555	0.965544	0.00174277	orange1.1t00555.1: CBL-interacting serine/threonine-protein kinase 9; CBL-interacting protein kinase 9; Pentatricopeptide repeat-containing protein At5g21222; Putative CBL-interacting protein kinase 27;CBL-interacting serine/threonine-protein kinase, putative --orange1.1t00555.2: CBL-interacting serine/threonine-protein kinase 9; CBL-interacting protein kinase 9; Pentatricopeptide repeat-containi…
Cs2g09770	1.22069	0.00175814	Cs2g09770.1: Homeobox-leucine zipper protein ATHB-14; Homeobox-leucine zipper protein REVOLUTA;Class III homeodomain-leucine zipper protein C3HDZ1 --Cs2g09770.2: Class III homeodomain-leucine zipper protein C3HDZ1;Homeobox-leucine zipper protein ATHB-14; Homeobox-leucine zipper protein REVOLUTA; Homeobox-leucine zipper protein PROTODERMAL FACTOR 2; Homeobox-leucine zipper protein MERISTEM L1; Hom…
Cs1g20230	2.49364	0.00177172	Cs1g20230.1: Peroxidase 4; Cationic peroxidase 1; Lignin-forming anionic peroxidase; Peroxidase C1C (Fragment); Peroxidase N; Basic peroxidase;Putative uncharacterized protein Sb0246s002010 --Cs1g20230.2: Peroxidase 4; Cationic peroxidase 1; Lignin-forming anionic peroxidase; Peroxidase C1C (Fragment); Peroxidase N; Basic peroxidase;Putative uncharacterized protein Sb0246s002010
Cs7g10740	1.17195	0.00177172	Cs7g10740.1: Type II chlorophyll a/b binding protein from photosystem I (Precursor);Chlorophyll a-b binding protein, chloroplastic; Chlorophyll a-b binding protein 7, chloroplastic; Chlorophyll a-b binding protein 1B-20, chloroplastic (Fragment); Chlorophyll a-b binding protein type 2 member 1B, chloroplastic; Chlorophyll a-b binding protein of LHCII type I, chloroplastic; Chlorophyll a-b binding…
Cs7g21760	3.62208	0.00179686	NA
Cs1g19240	2.83369	0.00179751	Cs1g19240.1: Phosphatidylinositol-4-phosphate 5-kinase family protein;Phosphatidylinositol-4-phosphate 5-kinase 2; Probable phosphatidylinositol phosphate kinase DDB_G0267588; Phosphatidylinositol-4-phosphate 5-kinase type-1 gamma; Putative phosphatidylinositol-4-phosphate 5-kinase 11; Phosphatidylinositol-4-phosphate 5-kinase type-1 alpha; Phosphatidylinositol-4-phosphate 5-kinase type-1 beta; P…
Cs7g07790	-0.955895	0.00179751	Cs7g07790.1: cDNA, FLJ96564, highly similar to Homo sapiens SKB1 homolog (S. pombe) (SKB1), mRNA;Protein arginine N-methyltransferase 1.5 --Cs7g07790.2: cDNA FLJ54078, highly similar to Protein arginine N-methyltransferase 5 (EC 2.1.1.-);Protein arginine N-methyltransferase 5 --Cs7g07790.3: cDNA, FLJ96564, highly similar to Homo sapiens SKB1 homolog (S. pombe) (SKB1), mRNA;Protein arginine N-meth…
Cs5g12810	1.69967	0.00180562	Cs5g12810.1: Putative 24 kDa seed maturation protein-like protein;Reticulon-like protein B9
Cs7g31580	6.47645	0.00180562	Cs7g31580.1: Putative D-arabinono-1,4-lactone oxidase; Probable xylitol oxidase; D-arabinono-1,4-lactone oxidase; Xylitol oxidase;FAD-binding domain-containing protein, putative, expressed
Cs5g03620	2.8962	0.00181404	Cs5g03620.1: Putative uncharacterized protein Sb03g037490;Tubulin beta-6 chain; Tubulin beta chain; Tubulin beta-3 chain (Fragment)
Cs7g09963	0.944175	0.00182724	NA
Cs2g23750	-2.88965	0.00183519	Cs2g23750.1: UDP-glycosyltransferase 74E2; Indole-3-acetate beta-glucosyltransferase; Limonoid UDP-glucosyltransferase; Cinnamate beta-D-glucosyltransferase; Cyanohydrin beta-glucosyltransferase; UDP-glucosyl transferase 73B2; Anthocyanidin 3-O-glucosyltransferase 2;UDP-glucoronosyl/UDP-glucosyl transferase family protein
Cs1g03010	2.17898	0.00184151	Cs1g03010.1: cDNA clone:J013108N17, full insert sequence;Rac-like GTP-binding protein ARAC9; Rho-related protein rac1A; Ras-related C3 botulinum toxin substrate 1; Rho-related protein racA; Ras-related protein Rac2; Rho-related protein racB; Rho-related GTP-binding protein RhoG; Cell division control protein 42; Cell division control protein 42 homolog
Cs4g20590	3.11623	0.00184151	Cs4g20590.1: FAD/NAD(P)-binding oxidoreductase family protein --Cs4g20590.2: FAD/NAD(P)-binding oxidoreductase family protein
Cs1g05810	-0.63562	0.00184371	Cs1g05810.1: Hydroxycinnamoyl-Coenzyme A shikimate/quinate hydroxycinnamoyltransferase; Anthranilate N-benzoyltransferase protein 2; Omega-hydroxypalmitate O-feruloyl transferase; Benzyl alcohol O-benzoyltransferase; 13-hydroxylupanine O-tigloyltransferase; 10-deacetylbaccatin III 10-O-acetyltransferase;Quinate O-hydroxycinnamoyltransferase/shikimate O-hydroxycinnamoyltransferase --Cs1g05810.2: H…
orange1.1t00536	1.7988	0.00185977	orange1.1t00536.1: Ras-related protein RABA3; GTP-binding protein ypt3;Putative uncharacterized protein Sb0012s021070
Cs6g09670	1.5055	0.00186648	Cs6g09670.1: Putative uncharacterized protein OJ1167_G06.116 --Cs6g09670.2: Putative uncharacterized protein OJ1167_G06.116
Cs1g03640	2.67765	0.00188054	Cs1g03640.1: Transcription factor squamosa promoter binding protein-like;Squamosa promoter-binding-like protein 7; Squamosa promoter-binding protein 1; Putative squamosa promoter-binding-like protein 19; Protein LIGULELESS 1
Cs6g05615	-0.749774	0.00188054	Cs6g05615.1: Putative uncharacterized protein Sb08g018560;Diaminopimelate epimerase, chloroplastic; Putative diaminopimelate epimerase, chloroplastic; Diaminopimelate epimerase
Cs6g12400	2.15131	0.00188054	Cs6g12400.1: Intracellular protein transport protein USO1-like;Uncharacterized protein At5g41620 --Cs6g12400.2: Intracellular protein transport protein USO1-like;Uncharacterized protein At5g41620
orange1.1t00094	-5.91433	0.00188054	orange1.1t00094.1: Transposon protein, putative, CACTA, En/Spm sub-class
Cs3g20230	3.15115	0.00188744	Cs3g20230.1: Proline-rich receptor-like protein kinase PERK9; Receptor-like serine/threonine-protein kinase ALE2; Putative proline-rich receptor-like protein kinase PERK11; Receptor-like cytosolic serine/threonine-protein kinase RBK2; Probable receptor-like serine/threonine-protein kinase At5g57670; Probable serine/threonine-protein kinase At1g01540; Protein NSP-INTERACTING KINASE 2; Probable rec…
Cs3g05810	5.25352	0.00190255	Cs3g05810.1: Cytochrome P450, family 706, subfamily A, polypeptide 1;Flavonoid 3'-monooxygenase; Cytochrome P450 93A3; Cytochrome P450 76A1 (Fragment); Beta-amyrin 24-hydroxylase; Angelicin synthase (Fragment); Berbamunine synthase; 7-ethoxycoumarin O-deethylase; Licodione synthase; Psoralen synthase (Fragment); Premnaspirodiene oxygenase; Psoralen synthase; (S)-N-methylcoclaurine 3'-hydroxylase …
Cs3g19210	-1.32963	0.00190695	Cs3g19210.1: Pentatricopeptide repeat-containing protein At4g08210; Pentatricopeptide repeat-containing protein At3g57430, chloroplastic; Pentatricopeptide repeat-containing protein At3g53360, mitochondrial; Putative pentatricopeptide repeat-containing protein At3g25970; Putative pentatricopeptide repeat-containing protein At1g69350, mitochondrial;Pentatricopeptide repeat-containing protein, puta…
Cs6g01840	2.38596	0.00192424	Cs6g01840.1: Hydrophobic protein LTI6A; Low temperature-induced protein lt101.1; Salt stress-induced hydrophobic peptide ESI3; UPF0057 membrane protein At1g57550; Plasma membrane proteolipid 3;Low temperature and salt responsive protein LTI6B --Cs6g01840.2: Hydrophobic protein LTI6A; Low temperature-induced protein lt101.1; Salt stress-induced hydrophobic peptide ESI3; UPF0057 membrane protein At…
Cs5g13050	3.36302	0.00194151	Cs5g13050.1: Glucan endo-1,3-beta-glucosidase; Glucan endo-1,3-beta-glucosidase-like protein 2;Hydrolase, hydrolyzing O-glycosyl compounds, putative --Cs5g13050.2: Hydrolase, hydrolyzing O-glycosyl compounds, putative;Glucan endo-1,3-beta-glucosidase; Glucan endo-1,3-beta-glucosidase-like protein 1
Cs5g28460	1.27204	0.00196005	Cs5g28460.1: 3-beta hydroxysteroid dehydrogenase/isomerase family protein;Protein TIC 62, chloroplastic; Uncharacterized protein At2g34460, chloroplastic; Uncharacterized protein ycf39 --Cs5g28460.2: 3-beta hydroxysteroid dehydrogenase/isomerase family protein;Protein TIC 62, chloroplastic; Uncharacterized protein At2g34460, chloroplastic; Uncharacterized protein ycf39 --Cs5g28460.3: 3-beta hydro…
Cs5g31530	-1.64764	0.00196005	Cs5g31530.1: Uncharacterized isomerase BH0283; Phenazine biosynthesis-like domain-containing protein 1; Uncharacterized isomerase yfhB;Phenazine biosynthesis PhzC/PhzF family protein --Cs5g31530.2: Phenazine biosynthesis PhzC/PhzF family protein;Phenazine biosynthesis-like domain-containing protein 1; Uncharacterized isomerase BH0283; Uncharacterized isomerase yfhB; Uncharacterized isomerase yddE…
Cs3g09670	0.937239	0.00197123	Cs3g09670.1: Putative uncharacterized protein Sb01g000830
Cs3g14000	1.50152	0.00197784	Cs3g14000.1: Wall-associated receptor kinase-like 2; Putative wall-associated receptor kinase-like 13; Wall-associated receptor kinase 2; Inactive serine/threonine-protein kinase At1g67470; Serine/threonine-protein kinase At3g07070; Probable receptor-like protein kinase At3g55450; Probable inactive receptor-like protein kinase At1g65250; Protein kinase APK1A, chloroplastic; Receptor-like serine/t…
Cs1g17850	-1.61396	0.00198618	Cs1g17850.1: Putative puromycin-sensitive aminopeptidase; metalloproteinase MP100;Puromycin-sensitive aminopeptidase; Aminopeptidase 2, mitochondrial; Alanine/arginine aminopeptidase; Aminopeptidase 2; Leucyl-cystinyl aminopeptidase; Glutamyl aminopeptidase; Puromycin-sensitive aminopeptidase-like protein; Endoplasmic reticulum aminopeptidase 2; Probable aminopeptidase 2; Probable M1 family amino…
Cs8g01400	4.27503	0.00199615	Cs8g01400.1: Proton-coupled amino acid transporter 1;Aromatic and neutral amino acid transporter (Fragment)
Cs2g15060	4.36173	0.00200047	Cs2g15060.1: O-linked n-acetylglucosamine transferase, ogt, putative
Cs2g25730	3.33539	0.00201183	Cs2g25730.1: Pollen Ole e 1 allergen and extensin family protein
Cs3g17140	4.8616	0.00201183	Cs3g17140.1: Protein VERNALIZATION INSENSITIVE 3;Fibronectin type III domain containing protein, expressed --Cs3g17140.2: Protein VERNALIZATION INSENSITIVE 3;Fibronectin type III domain containing protein, expressed
Cs1g15250	1.34938	0.00201537	Cs1g15250.1: Putative uncharacterized protein GLT3-1 (Fragment);Probable plastidic glucose transporter 3; Plastidic glucose transporter 4; Sugar transporter ERD6-like 4; Putative metabolite transport protein ywtG; Probable metabolite transport protein CsbC; Solute carrier family 2, facilitated glucose transporter member 3; Glucose transport protein; Facilitated trehalose transporter Tret1; Probab…
Cs1g22310	2.10979	0.00201537	Cs1g22310.1: Microtubule-associated protein RP/EB family member 3; Protein BIM1; Microtubule integrity protein mal3;Microtubule-associated EB1 family protein, putative, expressed
Cs5g04130	2.44924	0.00201537	Cs5g04130.1: Putative uncharacterized protein (Fragment);Protein IQ-DOMAIN 31; Myosin-VIIb --Cs5g04130.2: Putative uncharacterized protein (Fragment);Protein IQ-DOMAIN 31; Myosin-VIIb
Cs6g11040	-2.93577	0.00201537	Cs6g11040.1: Late embryogenesis abundant (LEA) hydroxyproline-rich glycoprotein
Cs8g05250	2.83974	0.00204233	Cs8g05250.1: Plant-specific domain TIGR01627 family protein
Cs4g15510	-2.70637	0.00204802	Cs4g15510.1: Receptor-like protein kinase HSL1; LRR receptor-like serine/threonine-protein kinase HSL2; Leucine-rich repeat receptor-like protein kinase TDR; Leucine-rich repeat receptor-like serine/threonine-protein kinase BAM1; Leucine-rich repeat receptor-like protein kinase PXL2; Receptor protein kinase CLAVATA1; Probable leucine-rich repeat receptor-like protein kinase At2g33170; Probable LR…
Cs8g08440	1.08435	0.00204802	Cs8g08440.1: FGGY family of carbohydrate kinase, N-terminal domain protein
orange1.1t02091	-6.14491	0.00204802	orange1.1t02091.1: Caffeic acid 3-O-methyltransferase 1; Quercetin 3-O-methyltransferase 1; (Iso)eugenol O-methyltransferase; Caffeic acid 3-O-methyltransferase (Fragment); Bergaptol O-methyltransferase; Tricetin 3',4',5'-O-trimethyltransferase; Inositol 4-methyltransferase; Anthranilate N-methyltransferase; Flavone O-methyltransferase 1; (S)-scoulerine 9-O-methyltransferase; Isoliquiritigenin 2'…
Cs5g10560	-1.90484	0.00205509	Cs5g10560.1: Pathogenesis-related thaumatin (Fragment);Thaumatin-like protein; Osmotin-like protein OSM34; Protein P21; Osmotin-like protein TPM-1 (Fragment); Osmotin; Zeamatin; Pathogenesis-related protein R minor form; Pathogenesis-related protein R major form; Alpha-amylase/trypsin inhibitor; Pathogenesis-related protein; Thaumatin-2; Thaumatin-1; Glucan endo-1,3-beta-glucosidase; Thaumatin-li…
Cs5g08740	2.7569	0.00205553	Cs5g08740.1: Putative auxin-independent growth promoter; 88924-91907;DUF246 domain-containing protein At1g04910
Cs2g15330	-1.29732	0.00206881	Cs2g15330.1: 50S ribosomal protein L1;Putative uncharacterized protein At2g42710
orange1.1t04215	7.54382	0.00206932	orange1.1t04215.1: Auxin-induced protein X10A; Indole-3-acetic acid-induced protein ARG7;Auxin-induced protein-like protein
Cs6g21420	-3.97704	0.00208092	Cs6g21420.1: Putative uncharacterized protein OJ1118_B03.113;Probable calcium-binding protein CML45; Calmodulin-like protein 5; Calcium-binding protein CML42; Calcium-binding protein CAST; Calcium-binding allergen Bet v 3; Calmodulin; Fimbrin; Calmodulin-related protein; Calmodulin-1/4; Calmodulin-2/3/5; Calmodulin, flagellar
Cs4g06600	1.60791	0.00208276	Cs4g06600.1: Glucan endo-1,3-beta-glucosidase 5; Glucan endo-1,3-beta-glucosidase, acidic isoform; Glucan endo-1,3-beta-glucosidase, basic isoform; Glucan endo-1,3-beta-glucosidase, basic isoform 1 (Fragment); Glucan endo-1,3-beta-glucosidase, acidic isoform PR-Q'; Glucan endo-1,3-beta-glucosidase B; Glucan endo-1,3-beta-glucosidase, basic vacuolar isoform; Lichenase; Glucan endo-1,3-beta-glucosi…
orange1.1t03773	-3.60797	0.00208276	orange1.1t03773.1: Linoleate 13S-lipoxygenase 2-1, chloroplastic; Lipoxygenase 2, chloroplastic; Probable lipoxygenase 8, chloroplastic; Lipoxygenase 6, choloroplastic; Probable lipoxygenase 6; Putative lipoxygenase 5; Linoleate 9S-lipoxygenase 1; Linoleate 9S-lipoxygenase 6 (Fragment); Probable linoleate 9S-lipoxygenase 4; Linoleate 9S-lipoxygenase A; Seed linoleate 9S-lipoxygenase; Putative lin…
Cs7g21670	-1.25267	0.00208325	Cs7g21670.1: Plastid envelope DNA binding protein (Fragment)
Cs4g09870	1.67139	0.0020875	Cs4g09870.1: GDP-L-galactose:hexose-1-phosphate guanylyltransferase (Fragment);GDP-L-galactose phosphorylase 1; GDP-D-glucose phosphorylase C15orf58 homolog; GDP-D-glucose phosphorylase C15orf58 --Cs4g09870.2: GDP-L-galactose:hexose-1-phosphate guanylyltransferase (Fragment);GDP-L-galactose phosphorylase 1; GDP-D-glucose phosphorylase C15orf58 homolog; GDP-D-glucose phosphorylase C15orf58
Cs6g12150	3.55664	0.0020875	Cs6g12150.1: mRNA-decapping enzyme-like protein;Dcp1-like decapping family, putative --Cs6g12150.2: mRNA-decapping enzyme-like protein;Dcp1-like decapping family, putative
Cs1g19780	1.37572	0.00209868	Cs1g19780.1: Protein CbbY; Protein CbbY, chromosomal; Uncharacterized protein in fgs 3'region;HAD-superfamily hydrolase, subfamily IA, variant 3 containing protein, expressed
Cs5g34860	2.59138	0.00210887	Cs5g34860.1: Histidine-containing phosphotransfer protein Zmhp2 chain D;Histidine-containing phosphotransfer protein 1 --Cs5g34860.2: Histidine-containing phosphotransfer protein 3;Histidine-containing phosphotransfer protein Zmhp2 chain D
Cs7g09080	1.8989	0.00210887	Cs7g09080.1: Putative uncharacterized protein Sb03g004510 --Cs7g09080.2: Putative uncharacterized protein Sb03g004510 --Cs7g09080.3: Putative uncharacterized protein Sb03g004510
Cs3g12260	-1.37066	0.00212568	Cs3g12260.1: B2 protein;DCD (Development and Cell Death) domain-containing protein
Cs1g19750	3.55853	0.0021307	NA
Cs2g19680	1.61126	0.0021307	Cs2g19680.1: Chlorophyll a-b binding protein 151, chloroplastic; Chlorophyll a-b binding protein of LHCII type I, chloroplastic; Chlorophyll a-b binding protein, chloroplastic; Chlorophyll a-b binding protein type I, chloroplastic; Chlorophyll a-b binding protein 5, chloroplastic (Fragment); Chlorophyll a-b binding protein type 1 member F3, chloroplastic; Chlorophyll a-b binding protein C, chloro…
Cs5g26800	-0.741491	0.00213948	Cs5g26800.1: T-complex protein 1 subunit alpha (Fragment);T-complex protein 1 subunit alpha; Thermosome subunit; Thermosome subunit alpha; Thermosome subunit beta; Thermosome subunit beta (Fragment) --Cs5g26800.2: T-complex protein 1 subunit alpha (Fragment);T-complex protein 1 subunit alpha; Thermosome subunit; Thermosome subunit alpha; Thermosome subunit beta; Thermosome subunit beta (Fragment)…
Cs7g18970	2.18674	0.00214467	Cs7g18970.1: Polygalacturonase-inhibiting protein (Fragment);Polygalacturonase inhibitor; DNA-damage-repair/toleration protein DRT100; Leucine-rich repeat receptor-like protein kinase PEPR1; LRR receptor-like serine/threonine-protein kinase FLS2; LRR receptor-like serine/threonine-protein kinase ERECTA; Probable LRR receptor-like serine/threonine-protein kinase At4g08850; Probable leucine-rich re…
Cs8g09630	3.17936	0.00214469	Cs8g09630.1: UDP-N-acetylglucosamine 1-carboxyvinyltransferase 2;UDP-N-acetylglucosamine 1-carboxyvinyltransferase (Fragment)
orange1.1t05849	1.18509	0.00215734	NA
Cs4g17400	-2.5404	0.00216746	Cs4g17400.1: Probable receptor-like protein kinase At5g20050; G-type lectin S-receptor-like serine/threonine-protein kinase SD2-5; Somatic embryogenesis receptor kinase 4; BRASSINOSTEROID INSENSITIVE 1-associated receptor kinase 1; Proline-rich receptor-like protein kinase PERK3; Probable LRR receptor-like serine/threonine-protein kinase At1g56140; Cysteine-rich receptor-like protein kinase 26; P…
Cs7g18800	0.958529	0.00216746	Cs7g18800.1: NADP-dependent oxidoreductase domain-containing protein;Uncharacterized oxidoreductase At1g06690, chloroplastic; Uncharacterized oxidoreductase YajO; Uncharacterized oxidoreductase Mb2320; Putative aryl-alcohol dehydrogenase C977.14c; Uncharacterized oxidoreductase YrpG; Uncharacterized protein yghZ; Uncharacterized oxidoreductase YccK; Aldo-keto reductase yakc [NADP+]; 2,5-diketo-D-…
orange1.1t00564	2.51791	0.00216746	orange1.1t00564.1: RNA-binding region-containing protein, putative;RNA-binding protein 38; Heterogeneous nuclear ribonucleoprotein 27C; Uncharacterized RNA-binding protein C660.15; DAZ-associated protein 1; RNA-binding protein Musashi homolog 2; Glycine-rich RNA-binding protein 2; Heterogeneous nuclear ribonucleoprotein A/B; Glycine-rich RNA-binding, abscisic acid-inducible protein; Glycine-rich …
Cs4g09890	4.16445	0.00217445	Cs4g09890.1: Condensin complex component, barren domain-containing non-smc subunit;Condensin complex subunit 2
orange1.1t02085	-7.12404	0.00217445	orange1.1t02085.1: S-adenosyl-L-methionine: caffeic acid 3-0-methyltransferase;Caffeic acid 3-O-methyltransferase 1; Quercetin 3-O-methyltransferase 1; (Iso)eugenol O-methyltransferase; Caffeic acid 3-O-methyltransferase (Fragment); Tricetin 3',4',5'-O-trimethyltransferase; Bergaptol O-methyltransferase; Inositol 4-methyltransferase; Anthranilate N-methyltransferase; Flavone O-methyltransferase 1…
Cs1g14360	1.0169	0.00217596	Cs1g14360.1: Putative uncharacterized protein At4g13270 (Fragment)
Cs1g26350	2.47881	0.0021769	Cs1g26350.1: Putative uncharacterized protein OSJNBa0038K02.39;MATE efflux family protein 3, chloroplastic; MATE efflux family protein 1 --Cs1g26350.2: Putative uncharacterized protein OSJNBa0038K02.39;MATE efflux family protein 3, chloroplastic; MATE efflux family protein 1 --Cs1g26350.3: Putative uncharacterized protein OSJNBa0038K02.39;MATE efflux family protein 3, chloroplastic; MATE efflux f…
Cs1g20800	-1.63066	0.00218153	Cs1g20800.1: Putative uncharacterized protein Sb05g025070 --Cs1g20800.2: Putative uncharacterized protein Sb05g025070 --Cs1g20800.3: Putative uncharacterized protein Sb05g025070 --Cs1g20800.4: Putative uncharacterized protein Sb05g025070
Cs5g14790	-0.721197	0.00218153	Cs5g14790.1: Putative uncharacterized protein Sb03g030600;60S ribosomal protein L18a
Cs2g10560	2.76369	0.0021843	Cs2g10560.1: Putative uncharacterized protein
orange1.1t02927	-2.90318	0.00218555	orange1.1t02927.1: Leucine-rich repeat receptor protein kinase exs, putative;Receptor-like protein 12; Protein BRASSINOSTEROID INSENSITIVE 1; Probably inactive leucine-rich repeat receptor-like protein kinase IMK2; Receptor-like protein kinase 2; Probable LRR receptor-like serine/threonine-protein kinase At1g12460; LRR receptor-like serine/threonine-protein kinase GSO1; DNA-damage-repair/tolerati…
Cs9g19250	1.5157	0.00219085	Cs9g19250.1: Glycoside hydrolase family 28 protein/polygalacturonase family protein;Probable polygalacturonase
orange1.1t03333	6.27024	0.00219151	orange1.1t03333.1: Putative uncharacterized protein Sb03g037520
Cs9g07480	3.23842	0.00220147	Cs9g07480.1: Leucine-rich repeat extensin-like protein 6; Pollen-specific leucine-rich repeat extensin-like protein 1; Uncharacterized protein At4g06744; Receptor-like protein kinase 2; Leucine-rich repeat receptor-like protein kinase TDR; Leucine-rich repeat receptor-like protein kinase PXL1; Probably inactive leucine-rich repeat receptor-like protein kinase IMK2; LRR receptor-like serine/threon…
Cs3g16240	-2.76829	0.00222032	Cs3g16240.1: Putative uncharacterized protein (Fragment)
Cs7g10240	1.39169	0.00225522	Cs7g10240.1: Putative uncharacterized protein OSJNBa0010B01.2;Putative ankyrin repeat protein RF_0381; Alpha-latrocrustotoxin-Lt1a (Fragment); Serine/threonine-protein phosphatase 6 regulatory ankyrin repeat subunit B; E3 ubiquitin-protein ligase MIB2; Ankyrin-3; Protein phosphatase 1 regulatory subunit 12A; Ankycorbin; 26S proteasome non-ATPase regulatory subunit 10; Ankyrin repeat domain-contai…
Cs8g10700	-1.48242	0.00225522	Cs8g10700.1: Ethylene-responsive transcription factor ERF114; Pathogenesis-related genes transcriptional activator PTI6; Dehydration-responsive element-binding protein 3;AP2 domain-containing transcription factor family protein (Fragment) --Cs8g10700.2: Ethylene-responsive transcription factor ERF114; Pathogenesis-related genes transcriptional activator PTI6; Dehydration-responsive element-bindin…
Cs3g21590	-0.800462	0.00226061	Cs3g21590.1: Putative uncharacterized protein Sb06g028650;60S ribosomal protein L3; (-)-germacrene D synthase; Valencene synthase; Pinene synthase; (+)-delta-cadinene synthase isozyme A; (+)-delta-cadinene synthase isozyme XC14; (+)-delta-cadinene synthase; (E,E)-germacrene B synthase; Beta-caryophyllene synthase; Germacrene C synthase; Germacrene-D synthase; Patchoulol synthase; Ribosomal protei…
Cs3g23510	-1.39475	0.00226061	Cs3g23510.1: Putative uncharacterized protein --Cs3g23510.2: Putative uncharacterized protein --Cs3g23510.3: Putative uncharacterized protein --Cs3g23510.4: Putative uncharacterized protein --Cs3g23510.5: Putative uncharacterized protein --Cs3g23510.6: Putative uncharacterized protein
Cs6g10460	3.92791	0.0022741	Cs6g10460.1: Putative uncharacterized protein Sb01g048320;Bromodomain and PHD finger-containing protein 3; Bromodomain-containing protein 9; Peregrin; Histone acetyltransferase GCN5; Nucleosome-remodeling factor subunit NURF301
Cs5g03980	1.21112	0.00227989	Cs5g03980.1: Transcription factor TCP14;Auxin-induced basic helix-loop-helix transcription factor
Cs6g21150	3.34081	0.00227989	Cs6g21150.1: Homeobox-leucine zipper protein HAT7 , putative (Fragment);Homeobox-leucine zipper protein HAT7; Putative homeobox-leucine zipper protein ATHB-51
Cs8g03860	2.59413	0.00227989	Cs8g03860.1: Serine carboxypeptidase-like 17; Serine carboxypeptidase 1; Putative serine carboxypeptidase-like 30; Lysosomal protective protein; Virulence-related protein Nf314;1-O-acylglucose:anthocyanin-O-acyltransferase-like protein
orange1.1t01334	1.53136	0.00227989	orange1.1t01334.1: Putative uncharacterized protein Sb02g028940 --orange1.1t01334.2: Putative uncharacterized protein Sb02g028940
Cs5g34410	-2.50105	0.00229147	Cs5g34410.1: Disulfide oxidoreductase/ monooxygenase/ oxidoreductase;Flavin-containing monooxygenase YUCCA8; Putative flavin-containing monooxygenase YUCCA7
Cs9g10440	-3.54092	0.00229147	Cs9g10440.1: Probable glutathione S-transferase; Glutathione S-transferase U7; Glutathione transferase GST 23; Probable glutathione S-transferase parC; Probable glutathione S-transferase parA; Probable maleylacetoacetate isomerase; Glutathione S-transferase 2 (Fragment); Glutathione S-transferase zeta class; Maleylacetoacetate isomerase;Putative tau class glutathione transferase GSTU23
orange1.1t04009	1.3433	0.0023054	orange1.1t04009.1: PLATZ transcription factor domain-containing protein --orange1.1t04009.2: PLATZ transcription factor domain-containing protein --orange1.1t04009.3: PLATZ transcription factor domain-containing protein --orange1.1t04009.4: PLATZ transcription factor domain-containing protein
Cs7g06250	3.2012	0.00232109	Cs7g06250.1: U-box domain-containing protein 4; E3 ubiquitin-protein ligase SPL11; Protein spotted leaf 11;Armadillo/beta-catenin-like repeats-containing protein --Cs7g06250.2: U-box domain-containing protein 4; E3 ubiquitin-protein ligase SPL11; Protein spotted leaf 11;Armadillo/beta-catenin-like repeats-containing protein
Cs2g25450	-5.87311	0.00234117	Cs2g25450.1: Peroxidase 55; Cationic peroxidase 2; Basic peroxidase;Putative uncharacterized protein Sb02g029340
orange1.1t01957	-3.425	0.00234839	orange1.1t01957.1: (S)-tetrahydroprotoberberine oxidase;Reticuline oxidase-like protein; Reticuline oxidase; Uncharacterized FAD-linked oxidoreductase yvdP --orange1.1t01957.2: (S)-tetrahydroprotoberberine oxidase;Reticuline oxidase-like protein; Reticuline oxidase; Uncharacterized FAD-linked oxidoreductase yvdP --orange1.1t01957.3: (S)-tetrahydroprotoberberine oxidase;Reticuline oxidase-like pro…
Cs8g15060	4.17598	0.00234851	Cs8g15060.1: Hydrolase, alpha/beta fold family protein, putative, expressed --Cs8g15060.2: Hydrolase, alpha/beta fold family protein, putative, expressed
Cs1g26490	3.66517	0.00236452	Cs1g26490.1: Protein RKD5;Pentatricopeptide (PPR) repeat-containing protein-like
Cs2g01120	-2.33519	0.00237257	Cs2g01120.1: Putative uncharacterized protein AT4g31980
Cs3g19080	2.45092	0.00237257	Cs3g19080.1: Probable 6-phosphogluconolactonase 1; Probable 6-phosphogluconolactonase 4, chloroplastic; 6-phosphogluconolactonase;Glucosamine/galactosamine-6-phosphate isomerase family protein --Cs3g19080.2: Probable 6-phosphogluconolactonase 1; Probable 6-phosphogluconolactonase 4, chloroplastic; 6-phosphogluconolactonase;Glucosamine/galactosamine-6-phosphate isomerase family protein
Cs4g18160	1.76561	0.00237257	Cs4g18160.1: Eukaryotic translation initiation factor 2B family protein, putative, expressed;Protein LURP-one-related 12
orange1.1t04710	-1.28474	0.00237257	orange1.1t04710.1: Pentatricopeptide repeat-containing protein At5g61370, mitochondrial;Pentatricopeptide repeat-containing protein, putative
orange1.1t04099	1.92625	0.00237506	orange1.1t04099.1: Polyketide cyclase / dehydrase and lipid transport protein --orange1.1t04099.2: Polyketide cyclase / dehydrase and lipid transport protein
Cs6g04640	1.83048	0.00239249	Cs6g04640.1: Putative uncharacterized protein F11F8_32
Cs7g12320	1.67029	0.00239249	Cs7g12320.1: Probable acetyltransferase NSI; Uncharacterized N-acetyltransferase ycf52; Acetyltransferase NSI;Acyl-CoA N-acyltransferase domain-containing protein
Cs1g03890	2.21671	0.00239332	Cs1g03890.1: Putative uncharacterized protein Sb03g032810;Ras-related protein Rab7; GTP-binding protein YPTC5; Probable Ras-related protein Rab7
Cs7g22980	1.91105	0.00241697	Cs7g22980.1: Protein LOL1;Charged multivesicular body protein 2b-B, putative --Cs7g22980.2: Protein LOL1;Charged multivesicular body protein 2b-B, putative --Cs7g22980.3: Protein LSD1;Charged multivesicular body protein 2b-B, putative
Cs4g02520	-0.554482	0.00241713	Cs4g02520.1: Cytochrome c oxidase subunit 6b-3; Putative cytochrome c oxidase subunit 6b-like; Probable cytochrome c oxidase subunit 6B;Putative uncharacterized protein Sb02g025180
orange1.1t04629	2.35495	0.00241713	orange1.1t04629.1: Alcohol dehydrogenase-like 2; Alcohol dehydrogenase 1; Alcohol dehydrogenase class-P; S-(hydroxymethyl)glutathione dehydrogenase; Alcohol dehydrogenase class-3 chain H; Alcohol dehydrogenase class-3 chain L; Probable S-(hydroxymethyl)glutathione dehydrogenase 1; Alcohol dehydrogenase class 4 mu/sigma chain;Putative uncharacterized protein Sb01g044580
Cs2g11940	2.3979	0.00243114	Cs2g11940.1: Probable GMP synthase [glutamine-hydrolyzing]; DNA-3-methyladenine glycosylase 1;DNA-3-methyladenine glycosylase, putative (Fragment)
Cs6g07740	1.24479	0.00243114	Cs6g07740.1: ARID/BRIGHT DNA-binding domain-containing protein, putative, expressed;AT-rich interactive domain-containing protein 2 --Cs6g07740.2: ARID/BRIGHT DNA-binding domain-containing protein, putative, expressed;AT-rich interactive domain-containing protein 2 --Cs6g07740.3: ARID/BRIGHT DNA-binding domain-containing protein, putative, expressed;AT-rich interactive domain-containing protein 2…
Cs8g03240	-1.33556	0.0024398	Cs8g03240.1: Leucine-rich repeat receptor-like protein kinase (Fragment);Receptor-like protein kinase HAIKU2; LRR receptor-like serine/threonine-protein kinase HSL2; Leucine-rich repeat receptor-like serine/threonine-protein kinase BAM1; Receptor protein kinase CLAVATA1; Leucine-rich repeat receptor-like protein kinase PXL2; Leucine-rich repeat receptor-like protein kinase TDR; Probable leucine-r…
orange1.1t01109	0.772935	0.00244304	orange1.1t01109.1: Rubredoxin-type Fe(Cys)4 protein family protein (Fragment) --orange1.1t01109.2: Rubredoxin-type Fe(Cys)4 protein family protein (Fragment) --orange1.1t01109.3: Rubredoxin-type Fe(Cys)4 protein family protein (Fragment)
orange1.1t02212	3.39355	0.00244464	orange1.1t02212.1: Metal tolerance protein 4; Putative metal tolerance protein C3;Putative uncharacterized protein Sb04g034705 (Fragment)
Cs6g04150	-1.09185	0.0024524	Cs6g04150.1: Caffeoyl-CoA O-methyltransferase; Probable caffeoyl-CoA O-methyltransferase At4g34050; Putative caffeoyl-CoA O-methyltransferase At1g67980; O-methyltransferase mdmC; Catechol O-methyltransferase domain-containing protein 1;Putative caffeoyl-CoA O-methyltransferase protein --Cs6g04150.2: Caffeoyl-CoA O-methyltransferase; Probable caffeoyl-CoA O-methyltransferase At4g34050; Putative ca…
Cs3g13200	-2.86004	0.00247479	Cs3g13200.1: Probable disease resistance protein At1g61300; Putative disease resistance protein At5g05400;Disease resistance protein RFL1, putative
Cs8g02440	-2.43392	0.00248212	Cs8g02440.1: FAD binding domain containing protein, expressed
Cs9g08110	2.00446	0.00248212	Cs9g08110.1: Indole-3-acetic acid 14 transcription factor like;Auxin-responsive protein IAA14; Auxin-induced protein AUX28 --Cs9g08110.2: Indole-3-acetic acid 14 transcription factor like;Auxin-responsive protein IAA14; Auxin-induced protein AUX28
Cs3g06830	1.78661	0.00251458	Cs3g06830.1: Putative progesterone 5 beta reductase
Cs3g06740	1.71274	0.00252823	Cs3g06740.1: Putative uncharacterized protein (Fragment) --Cs3g06740.2: Putative uncharacterized protein (Fragment) --Cs3g06740.3: Putative uncharacterized protein (Fragment)
Cs6g22170	-0.791688	0.00252891	Cs6g22170.1: Ribosome biogenesis protein WDR12 homolog; Ribosome biogenesis protein wdr12; Ribosome biogenesis protein WDR12 homolog (Fragment);Chromosome 3 SCAF14756, whole genome shotgun sequence. (Fragment)
Cs1g20260	2.79312	0.00253726	Cs1g20260.1: Putative uncharacterized protein Sb04g033895 (Fragment)
Cs4g14150	1.49771	0.00255729	Cs4g14150.1: Probable polyamine oxidase 5; Peroxisomal N(1)-acetyl-spermine/spermidine oxidase; Spermine oxidase; Lysine-specific histone demethylase 1A;Putative uncharacterized protein Sb03g032650
Cs1g06140	-2.74318	0.00255805	NA
Cs1g15160	1.7513	0.00258355	Cs1g15160.1: Putative uncharacterized protein Sb03g035210;Rho guanine nucleotide exchange factor 8; Rop guanine nucleotide exchange factor 1
Cs3g09040	-4.21777	0.00260236	Cs3g09040.1: Putative uncharacterized protein;Cytochrome P450 82C4; Cytochrome P450 82A1 (Fragment); Flavonoid 3'-monooxygenase; Isoflavone 2'-hydroxylase; Psoralen synthase (Fragment); Premnaspirodiene oxygenase; Psoralen synthase; Beta-amyrin 24-hydroxylase; Germacrene A oxidase; Angelicin synthase (Fragment); (+)-menthofuran synthase
Cs8g17820	-0.675168	0.00262141	Cs8g17820.1: Putative uncharacterized protein Sb04g020240;60S ribosomal protein L35
Cs9g02910	7.90488	0.00264027	Cs9g02910.1: 1-aminocyclopropane-1-carboxylate oxidase homolog 5; Flavone synthase; Naringenin,2-oxoglutarate 3-dioxygenase (Fragment); Naringenin,2-oxoglutarate 3-dioxygenase; Leucoanthocyanidin dioxygenase; Flavonol synthase/flavanone 3-hydroxylase; Flavanone 3-dioxygenase; Deacetoxyvindoline 4-hydroxylase; Codeine O-demethylase; Thebaine 6-O-demethylase; Probable 2-oxoglutarate/Fe(II)-dependen…
Cs6g09990	3.14709	0.00266442	Cs6g09990.1: Putative uncharacterized protein
Cs9g09860	2.99155	0.00267904	Cs9g09860.1: cDNA, FLJ95005, highly similar to Homo sapiens kinesin family member 11 (KIF11), mRNA;Kinesin-1; Kinesin-like protein KIF22; Kinesin-like protein bimC; Bipolar kinesin KRP-130; Kinesin-related protein 13; Kinesin-2; Osmotic avoidance abnormal protein 3; Kinesin-like protein KLP2 (Fragment); Kinesin-II 85 kDa subunit; Kinesin-3; Kinesin heavy chain; Kinesin-4; Chromosome-associated ki…
Cs5g27340	1.46801	0.00268163	Cs5g27340.1: Xylosyltransferase 2;Core-2/I-branching beta-1,6-N-acetylglucosaminyltransferase family protein
Cs3g12460	-3.10331	0.00269985	Cs3g12460.1: Cysteine-rich receptor-like protein kinase 10; Putative cysteine-rich receptor-like protein kinase 20; G-type lectin S-receptor-like serine/threonine-protein kinase B120; Receptor-like serine/threonine-protein kinase SD1-6; Putative G-type lectin S-receptor-like serine/threonine-protein kinase At1g61610; Putative serine/threonine-protein kinase receptor;Putative cysteine-rich recepto…
Cs2g13270	-3.24287	0.00270166	Cs2g13270.1: Probable receptor-like protein kinase At5g39020; G-type lectin S-receptor-like serine/threonine-protein kinase SD2-5; Putative receptor protein kinase ZmPK1; Probable L-type lectin-domain containing receptor kinase S.5; Putative L-type lectin-domain containing receptor kinase V.2; Probable LRR receptor-like serine/threonine-protein kinase At1g56140; Proline-rich receptor-like protein…
Cs5g01920	5.46879	0.00270166	Cs5g01920.1: Protein ABIL3; Putative protein ABIL2; Probable protein ABIL3;cDNA, clone: J100047N06, full insert sequence
Cs5g30770	2.38683	0.00270166	Cs5g30770.1: Ankyrin repeat and sterile alpha motif domain-containing protein 1B; Protein phosphatase 1 regulatory subunit 12B;Ankyrin repeat-containing protein, putative --Cs5g30770.2: Ankyrin repeat and sterile alpha motif domain-containing protein 1B; Protein phosphatase 1 regulatory subunit 12B;Ankyrin repeat-containing protein, putative
orange1.1t03219	-3.39571	0.00272156	orange1.1t03219.1: Putative uncharacterized protein Sb04g036820;F-box protein PP2-B11; Putative F-box protein PP2-B2; F-box protein VBF
Cs9g04890	-3.0169	0.00272255	Cs9g04890.1: CASP-like protein RCOM_0679870; CASP-like protein IN26 (Fragment); Casparian strip membrane protein Sb06g018970;Nitrate, fromate, iron dehydrogenase
orange1.1t02924	1.75136	0.00272801	orange1.1t02924.1: LRR receptor-like serine/threonine-protein kinase ERECTA; Serine/threonine-protein kinase BRI1-like 2; Leucine-rich repeat receptor-like tyrosine-protein kinase At2g41820; Probable leucine-rich repeat receptor-like protein kinase At2g33170; LRR receptor-like serine/threonine-protein kinase GSO2; Brassinosteroid LRR receptor kinase; Probable LRR receptor-like serine/threonine-pr…
Cs1g20430	4.52987	0.00274643	Cs1g20430.1: Similar to an Arabidopsis thialiana chromosome BAC genomic sequence
Cs4g18660	2.18044	0.00274643	Cs4g18660.1: Putative uncharacterized protein Sb03g003080;Pollen-specific protein SF21; Protein NDRG1 --Cs4g18660.2: Putative uncharacterized protein Sb03g003080;Pollen-specific protein SF21; Protein NDRG1 --Cs4g18660.3: Pollen-specific protein SF21; Protein NDRG1-A;Putative uncharacterized protein Sb03g003080
Cs6g06940	7.47271	0.00274831	Cs6g06940.1: Probable WRKY transcription factor 49; WRKY transcription factor 1; Protein WRKY1;WRKY11-superfamily of TFs having WRKY and zinc finger domains
Cs7g06610	-1.34237	0.00274831	Cs7g06610.1: Solute carrier family 35 member F5; Uncharacterized vacuolar membrane protein YML018C; Thiamine-repressible mitochondrial transport protein THI74; Uncharacterized transporter C405.03c;Putative uncharacterized protein BofuT4_P084730.1 --Cs7g06610.2: Solute carrier family 35 member F5; Uncharacterized vacuolar membrane protein YML018C; Thiamine-repressible mitochondrial transport prote…
orange1.1t05232	4.05293	0.00275494	orange1.1t05232.1: Caffeic acid 3-O-methyltransferase; Quercetin 3-O-methyltransferase 1; (Iso)eugenol O-methyltransferase; Anthranilate N-methyltransferase; Tricetin 3',4',5'-O-trimethyltransferase; Bergaptol O-methyltransferase; Flavone O-methyltransferase 1; Inositol 4-methyltransferase; Eugenol O-methyltransferase; Isoliquiritigenin 2'-O-methyltransferase; (S)-scoulerine 9-O-methyltransferase…
orange1.1t00172	3.49502	0.00276636	orange1.1t00172.1: Putative uncharacterized protein At3g13960 (Fragment) --orange1.1t00172.2: Putative uncharacterized protein At3g13960 (Fragment) --orange1.1t00172.3: Putative uncharacterized protein At3g13960 (Fragment)
Cs4g20290	3.00198	0.00278783	Cs4g20290.1: Putative uncharacterized protein CYCA1-1;Cyclin-A2-1; Cyclin-A2-2; Cyclin-A2-4; Cyclin-A2-3; Cyclin-A1-1; Cyclin-A1-3; Cyclin-A1-2; Cyclin-A1-4; Putative cyclin-A3-1; Cyclin-A3-2; Cyclin-A3-4; Cyclin-A3-1; G2/mitotic-specific cyclin C13-1 (Fragment); Cyclin-A3-3; G2/mitotic-specific cyclin-A (Fragment); Cyclin-A1; G2/mitotic-specific cyclin-B1; Cyclin-B2-2; Cyclin-B2-1; G2/mitotic-sp…
Cs2g10160	-4.38459	0.00279209	Cs2g10160.1: Reticuline oxidase-like protein; Reticuline oxidase; Uncharacterized FAD-linked oxidoreductase yvdP; Mitomycin radical oxidase; FAD-linked oxidoreductase DDB_G0289697;FAD-binding and BBE domain-containing protein
orange1.1t02586	4.3558	0.00279817	orange1.1t02586.1: Putative uncharacterized protein OSJNBa0052M16.13
Cs9g11700	-1.22285	0.00279817	Cs9g11700.1: Glycine-rich RNA-binding protein 2, mitochondrial; 40S ribosomal protein S19, mitochondrial; Glycine-rich RNA-binding protein blt801; Ribonucleoprotein At2g37220, chloroplastic; 29 kDa ribonucleoprotein B, chloroplastic; 31 kDa ribonucleoprotein, chloroplastic; 30 kDa ribonucleoprotein, chloroplastic; 29 kDa ribonucleoprotein A, chloroplastic; 28 kDa ribonucleoprotein, chloroplastic;…
Cs7g06320	-3.57937	0.00283652	Cs7g06320.1: Putative uncharacterized protein At1g80840 (Fragment);Probable WRKY transcription factor 40; WRKY transcription factor 18; Protein WRKY1 --Cs7g06320.2: Putative uncharacterized protein At1g80840 (Fragment);Probable WRKY transcription factor 40; WRKY transcription factor 18; Protein WRKY1 --Cs7g06320.3: Putative uncharacterized protein At1g80840 (Fragment);Probable WRKY transcription …
Cs5g11430	1.34969	0.00288592	Cs5g11430.1: Glycosyl hydrolase family 79 N-terminal domain-containing protein;Heparanase-like protein 1; Heparanase --Cs5g11430.2: Glycosyl hydrolase family 79 N-terminal domain-containing protein;Heparanase-like protein 1; Heparanase --Cs5g11430.3: Glycosyl hydrolase family 79 N-terminal domain-containing protein;Heparanase-like protein 1; Heparanase --Cs5g11430.4: Glycosyl hydrolase family 79 …
orange1.1t02803	3.15393	0.00288592	orange1.1t02803.1: Putative uncharacterized protein Sb01g049905 (Fragment)
Cs5g33170	3.21633	0.00288792	Cs5g33170.1: Invertase/pectin methylesterase inhibitor family protein / DC 1.2-like protein;21 kDa protein; Pectinesterase 1; Pectinesterase/pectinesterase inhibitor 3; Probable pectinesterase/pectinesterase inhibitor 34
Cs3g23220	3.03197	0.00290076	Cs3g23220.1: Chromosome-associated kinesin KIF4; Kinesin-like protein KIF21B; Osmotic avoidance abnormal protein 3; Kinesin-II 85 kDa subunit; Kinesin-related protein 1; Kinesin-1 heavy chain; Kinesin heavy chain; Probable 125 kDa kinesin-related protein; Kinesin heavy chain isoform 5A;Chromosome-associated kinesin KIF4A variant (Fragment)
Cs2g09830	1.80415	0.00290685	Cs2g09830.1: 2-succinylbenzoate--CoA ligase, chloroplastic/peroxisomal; 2-succinylbenzoate--CoA ligase;Acyl-CoA synthetases (AMP-forming)/AMP-acid ligases II
orange1.1t02238	2.32055	0.00290685	orange1.1t02238.1: Putative uncharacterized protein
orange1.1t03155	-3.58047	0.00290685	NA
Cs1g19630	0.842897	0.00290949	Cs1g19630.1: [S] KOG4843 Uncharacterized conserved protein --Cs1g19630.2: [S] KOG4843 Uncharacterized conserved protein --Cs1g19630.3: [S] KOG4843 Uncharacterized conserved protein --Cs1g19630.4: [S] KOG4843 Uncharacterized conserved protein
Cs4g07780	-4.8736	0.00291364	Cs4g07780.1: Putative uncharacterized protein Sb02g036250;Transcription factor MYB39; Protein ODORANT1; Myb-related protein Pp2; Transcription repressor MYB6; Myb-related protein P; Anthocyanin regulatory C1 protein; Trichome differentiation protein GL1; Transcription factor GAMYB; Transcription factor WER; Myb-related protein B
Cs6g11260	-1.17464	0.00291482	Cs6g11260.1: Chromosome 7 SCAF14557, whole genome shotgun sequence. (Fragment);Hypoxia up-regulated protein 1 (Fragment); Hypoxia up-regulated protein 1; Luminal-binding protein 1; Heat shock 70 kDa protein; Heat shock protein SSA1; Major heat shock 70 kDa protein Bbb; Major heat shock 70 kDa protein Ab; Major heat shock 70 kDa protein Aa; Major heat shock 70 kDa protein Bc; Major heat shock 70 k…
Cs4g18820	1.76937	0.00292644	NA
Cs9g07800	3.27922	0.00293894	Cs9g07800.1: Putative uncharacterized protein --Cs9g07800.2: Putative uncharacterized protein
Cs7g21220	0.837892	0.00294785	Cs7g21220.1: 3-phosphoinositide-dependent protein kinase 2; Putative 3-phosphoinositide-dependent protein kinase 2; Serine/threonine-protein kinase PKH2; 3-phosphoinositide-dependent protein kinase B; Protein kinase 3; RAC family serine/threonine-protein kinase homolog; Ribosomal protein S6 kinase beta-1; Putative ribosomal protein S6 kinase alpha-1; Flippase kinase 1; cAMP-dependent protein kina…
Cs2g08760	-0.879374	0.00298067	Cs2g08760.1: Mitochondrial transcription termination factor family protein
Cs7g04700	2.46914	0.00298067	Cs7g04700.1: Putative uncharacterized protein Sb02g005713 (Fragment);Transcription factor BPE; Transcription factor bHLH79; Transcription factor BEE 2; Transcription factor SPATULA; Transcription factor ALC; Putative transcription factor bHLH056; Transcription factor GLABRA 3; Anthocyanin regulatory R-S protein
Cs2g10040	2.218	0.00301302	Cs2g10040.1: cDNA, FLJ96578, highly similar to Homo sapiens fatty acid hydroxylase (FAAH), mRNA;Fatty acid 2-hydroxylase; Ceramide very long chain fatty acid hydroxylase SCS7; Ceramide very long chain fatty acid hydroxylase-like protein C19G12.08 --Cs2g10040.2: cDNA, FLJ96578, highly similar to Homo sapiens fatty acid hydroxylase (FAAH), mRNA;Fatty acid 2-hydroxylase; Ceramide very long chain fat…
Cs8g10860	1.83478	0.00304945	Cs8g10860.1: Probable peptide/nitrate transporter At5g13400; Peptide transporter PTR1; Probable nitrite transporter At1g68570; Nitrate transporter 1.2; Putative peptide/nitrate transporter At2g37900; Probable peptide transporter At1g52190; Probable nitrate excretion transporter 2;Proton-dependent oligopeptide transport family protein --Cs8g10860.2: Probable peptide/nitrate transporter At5g13400; …
Cs7g06310	4.2275	0.00305394	Cs7g06310.1: CBL-interacting serine/threonine-protein kinase, putative;CBL-interacting serine/threonine-protein kinase 5; CBL-interacting protein kinase 16; Putative CBL-interacting protein kinase 27
Cs1g25000	5.90572	0.00305546	Cs1g25000.1: Putative uncharacterized protein;Probable pectinesterase 53; Pectinesterase QRT1; Putative pectinesterase 11; Probable pectinesterase/pectinesterase inhibitor 58; Putative pectinesterase/pectinesterase inhibitor 22; Pectinesterase/pectinesterase inhibitor PPE8B
orange1.1t01981	-1.12524	0.00306927	orange1.1t01981.1: UDP-glycosyltransferase 73C2; Anthocyanin 3'-O-beta-glucosyltransferase; UDP-glucosyl transferase 73B2; Abscisate beta-glucosyltransferase; Anthocyanidin 3-O-glucosyltransferase 4 (Fragment); Zeatin O-xylosyltransferase; Hydroquinone glucosyltransferase;UDP-glucoronosyl/UDP-glucosyl transferase family protein --orange1.1t01981.2: UDP-glycosyltransferase 73C2; Anthocyanin 3'-O-b…
Cs5g07990	2.23925	0.00307725	Cs5g07990.1: FAD binding domain containing protein, expressed;Zeaxanthin epoxidase, chloroplastic
Cs2g08160	-1.13151	0.00310809	Cs2g08160.1: p21-activated protein kinase-interacting protein 1;Chromosome 15 SCAF14981, whole genome shotgun sequence. (Fragment)
Cs1g23000	-1.10486	0.00310867	Cs1g23000.1: Ribosomal 5S rRNA E-loop binding protein Ctc/L25/TL5 containing protein, expressed;50S ribosomal protein L25
Cs6g16690	-2.05869	0.00313734	Cs6g16690.1: Putative uncharacterized protein T17F3.2
Cs7g02040	1.5975	0.00314437	Cs7g02040.1: Cycloartenol-C-24-methyltransferase; Probable cycloartenol-C-24-methyltransferase 1; Sterol 24-C-methyltransferase; 24-methylenesterol C-methyltransferase 2; Phosphoethanolamine N-methyltransferase; Dimethylglycine N-methyltransferase; Sarcosine/dimethylglycine N-methyltransferase; Phthiotriol/phenolphthiotriol dimycocerosates methyltransferase; Demethylmenaquinone methyltransferase;…
Cs5g33450	4.12279	0.00315477	Cs5g33450.1: Pectinesterase (Precursor);Probable pectinesterase/pectinesterase inhibitor 40; Pectinesterase 3; Pectinesterase/pectinesterase inhibitor U1; Putative pectinesterase/pectinesterase inhibitor 22 --Cs5g33450.2: Pectinesterase (Precursor);Probable pectinesterase/pectinesterase inhibitor 40; Pectinesterase 3; Pectinesterase/pectinesterase inhibitor U1; Putative pectinesterase/pectinester…
Cs2g12900	-1.67471	0.00316277	Cs2g12900.1: Putative uncharacterized protein Sb03g031670;Probable receptor-like protein kinase At5g39030; G-type lectin S-receptor-like serine/threonine-protein kinase At5g24080; Probable LRR receptor-like serine/threonine-protein kinase At1g56140; Putative cysteine-rich receptor-like protein kinase 39; Cysteine-rich receptor-like protein kinase 36; Putative receptor-like protein kinase At4g0096…
Cs6g18090	-2.70108	0.00316277	Cs6g18090.1: Multidrug resistance protein ABC transporter family protein
Cs4g04210	-2.53065	0.00319849	Cs4g04210.1: Putative uncharacterized protein Sb04g017390;Transcription factor bHLH35; Transcription factor ABORTED MICROSPORES; Transcription factor FER-LIKE IRON DEFICIENCY-INDUCED TRANSCRIPTION FACTOR; Transcription factor ABA-INDUCIBLE bHLH-TYPE; Transcription factor DYSFUNCTIONAL TAPETUM 1; Transcription factor GLABRA 3
Cs5g11390	-3.18935	0.00320103	NA
orange1.1t03779	-0.996708	0.00320103	orange1.1t03779.1: Pentatricopeptide repeat-containing protein At1g11290; Putative pentatricopeptide repeat-containing protein At3g49142; Pentatricopeptide repeat-containing protein At2g03380, mitochondrial; Pentatricopeptide repeat-containing protein At3g57430, chloroplastic; Putative pentatricopeptide repeat-containing protein At1g69350, mitochondrial; Putative pentatricopeptide repeat-containi…
orange1.1t00811	5.30323	0.00320344	orange1.1t00811.1: Putative uncharacterized protein Sb02g036470
Cs2g23880	2.26185	0.00321347	Cs2g23880.1: Putative uncharacterized protein Sb07g018020;Reticulon-like protein B18
Cs7g11020	-1.21183	0.00321347	Cs7g11020.1: Probable WRKY transcription factor 75; WRKY transcription factor 1; Probable WRKY transcription factor protein 1;Putative uncharacterized protein Sb03g033780
Cs3g17220	2.98482	0.00322186	Cs3g17220.1: Chromosome-associated kinesin KIF4A, putative;Chromosome-associated kinesin KIF4; Kinesin-like protein KIF21B; Kinesin-II 85 kDa subunit; Osmotic avoidance abnormal protein 3; Kinesin-1 heavy chain; Kinesin-related protein 3; Probable 125 kDa kinesin-related protein; Bipolar kinesin KRP-130; Kinesin heavy chain; Kinesin heavy chain isoform 5A; 125 kDa kinesin-related protein --Cs3g17…
Cs7g04850	3.8472	0.00322186	Cs7g04850.1: 3-ketoacyl-CoA synthase (Fragment);3-ketoacyl-CoA synthase 11; Probable 3-ketoacyl-CoA synthase 2 --Cs7g04850.2: 3-ketoacyl-CoA synthase (Fragment);3-ketoacyl-CoA synthase 11; Probable 3-ketoacyl-CoA synthase 2
orange1.1t00821	3.89507	0.00322186	orange1.1t00821.1: Putative uncharacterized protein Sb02g036550
Cs8g08730	1.28652	0.00322605	Cs8g08730.1: Kinesin-related protein 4; Centromere-associated protein E; Kinesin-like protein KIF3B; Kinesin-II 95 kDa subunit; Osmotic avoidance abnormal protein 3; Kinesin heavy chain; Kinesin heavy chain isoform 5C; Kinesin-1 heavy chain; Probable 125 kDa kinesin-related protein; Bipolar kinesin KRP-130;ATP binding microtubule motor family protein --Cs8g08730.2: Kinesin-related protein 4; Cent…
Cs1g02880	2.15624	0.00324276	Cs1g02880.1: Putative uncharacterized protein Sb04g024560 --Cs1g02880.2: Putative uncharacterized protein Sb04g024560
Cs9g03660	-1.8431	0.00326272	Cs9g03660.1: Major allergen Pru ar 1; Major allergen Pru av 1; Pathogenesis-related protein STH-21; Major allergen Mal d 1; Major allergen Pyr c 1; Major pollen allergen Bet v 1-D/H; Major pollen allergen Aln g 1; Class-10 pathogenesis-related protein 1; Major pollen allergen Car b 1 isoform 2; Root allergen protein; Probable intracellular pathogenesis-related protein T1; Major pollen allergen Co…
Cs8g12070	1.42349	0.0032737	Cs8g12070.1: Putative uncharacterized protein Sb04g021400
orange1.1t03632	-4.50846	0.0032737	orange1.1t03632.1: Glutathione transferase GST 23; Probable glutathione S-transferase; Glutathione S-transferase U7; Probable glutathione S-transferase parA; Probable glutathione S-transferase parC; Maleylacetoacetate isomerase; Probable maleylacetoacetate isomerase;Putative tau class glutathione transferase GSTU47
Cs6g14360	2.01979	0.00328609	Cs6g14360.1: P-loop containing nucleoside triphosphate hydrolase-like protein;125 kDa kinesin-related protein; Probable 125 kDa kinesin-related protein; Kinesin-like protein KIF11-B; Bipolar kinesin KRP-130; Kinesin-like protein bimC; Kinesin-related protein 13; Kinesin-like protein KLP2 (Fragment); Kinesin-II 95 kDa subunit; Chromosome-associated kinesin KIF4A; Kinesin heavy chain; Osmotic avoid…
Cs6g17320	2.9364	0.00328989	Cs6g17320.1: Glucan endo-1,3-beta-glucosidase 3, putative, expressed;Glucan endo-1,3-beta-glucosidase 2; Probable glucan endo-1,3-beta-glucosidase A6; Glucan endo-1,3-beta-glucosidase, acidic isoform GL153; Glucan endo-1,3-beta-glucosidase GV; Glucan endo-1,3-beta-glucosidase B; Glucan endo-1,3-beta-glucosidase, acidic isoform PR-Q'; Glucan endo-1,3-beta-glucosidase A; Glucan endo-1,3-beta-glucos…
Cs4g14050	1.43317	0.00333394	Cs4g14050.1: Putative uncharacterized protein
Cs4g12190	3.08649	0.00333804	Cs4g12190.1: Putative uncharacterized protein Sb07g002930
Cs5g08790	4.15712	0.0033406	Cs5g08790.1: Zinc finger protein ZAT9;Putative TFIIIA (Or kruppel)-like zinc finger protein
Cs3g24380	1.61368	0.00334215	Cs3g24380.1: Glycosyl transferase family 8 protein, putative, expressed;Probable galacturonosyltransferase-like 1; Probable galacturonosyltransferase 11; Galacturonosyltransferase 8
Cs1g16180	4.39344	0.00336107	Cs1g16180.1: Aspartic proteinase nepenthesin-1;Putative uncharacterized protein Sb02g025885 (Fragment)
Cs3g26260	-1.42597	0.00336134	Cs3g26260.1: Endoplasmin homolog; Endoplasmin; Endoplasmin (Fragment); Heat shock protein HSP 90-alpha 1; Heat shock protein 90-1; Heat shock cognate protein HSP 90-beta; Heat shock-like 85 kDa protein; Heat shock protein 82 (Fragment); Heat shock cognate 90 kDa protein; Heat shock protein 90 homolog; Heat shock cognate protein 80;Chromosome 13 SCAF15000, whole genome shotgun sequence. (Fragment)…
orange1.1t03781	-1.30108	0.00337423	orange1.1t03781.1: BRASSINOSTEROID INSENSITIVE 1-associated receptor kinase 1, putative;G-type lectin S-receptor-like serine/threonine-protein kinase RLK1; Putative receptor protein kinase ZmPK1; Probable LRR receptor-like serine/threonine-protein kinase At2g23950; Protein NSP-INTERACTING KINASE 3; Probable L-type lectin-domain containing receptor kinase S.7; Somatic embryogenesis receptor kinase…
Cs2g07450	-4.31304	0.00338615	Cs2g07450.1: Cysteine-rich receptor-like protein kinase 8; Putative cysteine-rich receptor-like protein kinase 12; Receptor-like serine/threonine-protein kinase SD1-6; G-type lectin S-receptor-like serine/threonine-protein kinase At1g11330; Putative G-type lectin S-receptor-like serine/threonine-protein kinase At1g61610; Putative serine/threonine-protein kinase receptor;Serine-threonine protein k…
Cs7g13500	2.67445	0.00341605	Cs7g13500.1: Chromosome 15 SCAF14542, whole genome shotgun sequence. (Fragment);Transmembrane protein 53 --Cs7g13500.2: Chromosome 15 SCAF14542, whole genome shotgun sequence. (Fragment);Transmembrane protein 53 --Cs7g13500.3: Chromosome 15 SCAF14542, whole genome shotgun sequence. (Fragment);Transmembrane protein 53 --Cs7g13500.4: Chromosome 15 SCAF14542, whole genome shotgun sequence. (Fragment…
Cs1g18310	-1.0008	0.00342163	Cs1g18310.1: Transcription factor tau subunit sfc4; Transcription factor tau 131 kDa subunit;O-linked n-acetylglucosamine transferase, ogt, putative
Cs7g23120	-4.52104	0.00342501	Cs7g23120.1: Serine-threonine protein kinase, plant-type, putative (Fragment);Probable LRR receptor-like serine/threonine-protein kinase At3g47570; LRR receptor-like serine/threonine-protein kinase EFR; Putative receptor-like protein kinase At3g47110; LRR receptor-like serine/threonine-protein kinase FLS2; Leucine-rich repeat receptor-like serine/threonine-protein kinase At1g17230; Probable leuci…
Cs1g20380	1.74885	0.00343125	Cs1g20380.1: Similarity to auxin-independent growth promoter;DUF246 domain-containing protein At1g04910
Cs2g20620	1.87457	0.00345197	Cs2g20620.1: Armadillo/beta-catenin-like repeat family protein, expressed;Vacuolar protein 8
orange1.1t03624	-4.85799	0.00349405	orange1.1t03624.1: Putative tau class glutathione transferase GSTU47;Glutathione transferase GST 23; Probable glutathione S-transferase; Glutathione S-transferase U8 --orange1.1t03624.2: Putative tau class glutathione transferase GSTU47;Probable glutathione S-transferase; Glutathione transferase GST 23; Glutathione S-transferase U7; Probable glutathione S-transferase parA; Probable glutathione S-…
Cs7g10530	1.23165	0.00352424	Cs7g10530.1: Putative uncharacterized protein Sb06g014508 (Fragment)
Cs6g19380	-2.04425	0.00354499	Cs6g19380.1: Cytochrome P450 monooxygenase CYP707A17 (Fragment);Abscisic acid 8'-hydroxylase 1; Cytochrome P450 85A1; Ent-kaurenoic acid oxidase 2; Taxane 13-alpha-hydroxylase; 3-epi-6-deoxocathasterone 23-monooxygenase; Taxadiene 5-alpha hydroxylase; Putative cytochrome P450 120; Abietadienol/abietadienal oxidase --Cs6g19380.2: Cytochrome P450 monooxygenase CYP707A17 (Fragment);Abscisic acid 8'-…
Cs4g14890	-3.54591	0.0035733	Cs4g14890.1: Putative nuclease HARBI1;Putative uncharacterized protein P0512G09.2-1
Cs3g18980	-1.62847	0.00357916	Cs3g18980.1: Putative uncharacterized protein (Fragment)
Cs1g24730	2.73106	0.00359145	Cs1g24730.1: Putative uncharacterized protein;Beta-galactosidase 3; Putative beta-galactosidase; Probable beta-galactosidase 2; Beta-galactosidase-1-like protein 3 --Cs1g24730.2: Putative uncharacterized protein;Beta-galactosidase 3; Putative beta-galactosidase; Probable beta-galactosidase 2; Beta-galactosidase-1-like protein 3
Cs6g13860	2.84977	0.00360159	Cs6g13860.1: Putative uncharacterized protein Sb06g018170;Aspartic proteinase nepenthesin-1
Cs3g14390	-1.695	0.00360251	Cs3g14390.1: Translationally-controlled tumor protein homolog; Translationally-controlled tumor protein;Translationally controlled tumor protein like protein (Fragment)
Cs2g14050	-7.42802	0.0036169	Cs2g14050.1: Putative uncharacterized protein Sb10g025475 (Fragment);Homogentisate phytyltransferase 1, chloroplastic; Probable homogentisate phytyltransferase 1, chloroplastic
orange1.1t02054	1.00885	0.0036169	orange1.1t02054.1: Putative uncharacterized protein Sb07g022580
Cs5g05820	2.72405	0.00362736	Cs5g05820.1: Putative uncharacterized protein Sb01g004360 --Cs5g05820.2: Putative uncharacterized protein Sb01g004360
orange1.1t00288	2.16491	0.00364666	orange1.1t00288.1: Putative uncharacterized protein Sb08g020055 (Fragment);SPX and EXS domain-containing protein 3; Xenotropic and polytropic retrovirus receptor 1 homolog; Phosphate transporter PHO1 homolog 10; Xenotropic and polytropic retrovirus receptor 1; Protein ERD1 homolog 2; Phosphate transporter PHO1-2
Cs1g13130	2.20181	0.00367124	Cs1g13130.1: Putative uncharacterized protein Sb10g002790
Cs8g05780	4.02583	0.00367467	Cs8g05780.1: Putative uncharacterized protein Sb01g044910;B3 domain-containing protein At3g19184; Putative B3 domain-containing protein At5g58280 --Cs8g05780.2: Putative uncharacterized protein Sb01g044910;B3 domain-containing protein At3g19184; Putative B3 domain-containing protein At5g58280 --Cs8g05780.3: Putative uncharacterized protein Sb01g044910;B3 domain-containing protein At3g19184; Putat…
Cs2g12860	2.37831	0.0036812	Cs2g12860.1: Leucine-rich repeat receptor-like protein kinase (Fragment);Probable leucine-rich repeat receptor-like protein kinase At1g68400; Probable inactive receptor kinase At1g48480; Inactive leucine-rich repeat receptor-like serine/threonine-protein kinase At1g60630; Putative inactive receptor-like protein kinase At1g64210; Probable LRR receptor-like serine/threonine-protein kinase RLK; Prob…
Cs7g09390	0.87223	0.00370666	Cs7g09390.1: BTB/POZ domain-containing protein At1g67900; Root phototropism protein 3; Coleoptile phototropism protein 1; Putative BTB/POZ domain-containing protein At5g13600;Putative uncharacterized protein Sb01g014760 --Cs7g09390.2: BTB/POZ domain-containing protein At1g67900; Root phototropism protein 3; Coleoptile phototropism protein 1; Putative BTB/POZ domain-containing protein At5g13600;Pu…
Cs8g16670	2.11681	0.00371326	Cs8g16670.1: BRASSINOSTEROID INSENSITIVE 1-associated receptor kinase 1;Protein kinase APK1A, chloroplastic; Wall-associated receptor kinase-like 20; Probable LRR receptor-like serine/threonine-protein kinase At5g37450; Proline-rich receptor-like protein kinase PERK2; Putative leucine-rich repeat receptor-like serine/threonine-protein kinase At3g53590; Receptor-like protein kinase HERK 1; Probabl…
Cs3g24680	2.07587	0.00371546	Cs3g24680.1: Deoxyuridine 5'-triphosphate nucleotidohydrolase, putative;Deoxyuridine 5'-triphosphate nucleotidohydrolase; Probable deoxyuridine 5'-triphosphate nucleotidohydrolase; Deoxyuridine 5'-triphosphate nucleotidohydrolase, mitochondrial; Putative deoxyuridine 5'-triphosphate nucleotidohydrolase
Cs6g05620	2.65637	0.00371546	Cs6g05620.1: 125 kDa kinesin-related protein; Probable 125 kDa kinesin-related protein; Kinesin-like protein KIF11; Bipolar kinesin KRP-130; Kinesin-like protein bimC; Kinesin-related protein 13; Kinesin-like protein KLP2 (Fragment); Kinesin-II 85 kDa subunit; Chromosome-associated kinesin KIF4; Osmotic avoidance abnormal protein 3; Kinesin heavy chain;P-loop containing nucleoside triphosphate hy…
Cs9g15710	-0.623642	0.00374299	Cs9g15710.1: Pentatricopeptide repeat-containing protein At4g18750, chloroplastic; Pentatricopeptide repeat-containing protein At2g27610; Pentatricopeptide repeat-containing protein At3g53360, mitochondrial; Putative pentatricopeptide repeat-containing protein At3g25970; Putative pentatricopeptide repeat-containing protein At5g13230, mitochondrial;Pentatricopeptide repeat-containing protein, puta…
Cs1g22540	-4.13044	0.00375421	Cs1g22540.1: Mitogen-activated protein kinase kinase kinase 1; Mitogen-activated protein kinase kinase kinase A; Serine/threonine-protein kinase BCK1/SLK1/SSP31; Cytokinesis protein sepH; MAP kinase kinase kinase mkh1; Protein kinase byr2; Probable serine/threonine-protein kinase DDB_G0284251; Probable WRKY transcription factor 19; Serine/threonine-protein kinase svkA; Cell division control prote…
Cs3g07640	1.23599	0.00376322	Cs3g07640.1: Putative uncharacterized protein Sb04g021530
orange1.1t04712	-1.11837	0.0038197	orange1.1t04712.1: Sensory transduction histidine kinase, putative;Two-component response regulator-like APRR1; Two-component response regulator ARR12; Putative two-component response regulator ARR20; 3',5'-cyclic-nucleotide phosphodiesterase regA; Zinc finger protein CONSTANS-LIKE 5; Protein CHLOROPLAST IMPORT APPARATUS 2; Acetoacetate metabolism regulatory protein AtoC; Transcriptional regulato…
Cs2g03760	-3.87178	0.00382322	Cs2g03760.1: Hydrolase, hydrolyzing O-glycosyl compounds, putative;Glucan endo-1,3-beta-glucosidase; Glucan endo-1,3-beta-glucosidase-like protein 1
Cs2g23790	-3.40578	0.00383536	Cs2g23790.1: UDP-glycosyltransferase 74E2; Indole-3-acetate beta-glucosyltransferase; Limonoid UDP-glucosyltransferase; Cinnamate beta-D-glucosyltransferase; Anthocyanidin 3-O-glucosyltransferase; Cyanohydrin beta-glucosyltransferase; UDP-glucosyl transferase 73B2;UDP-glucoronosyl/UDP-glucosyl transferase family protein
Cs7g32220	-2.2387	0.00383536	Cs7g32220.1: UDP-glycosyltransferase 76F1; Cyanohydrin beta-glucosyltransferase; Limonoid UDP-glucosyltransferase; Anthocyanidin 3-O-glucosyltransferase; Anthocyanidin 3-O-glucosyltransferase 7 (Fragment);UDP-glucoronosyl/UDP-glucosyl transferase family protein --Cs7g32220.2: UDP-glycosyltransferase 76F1; Cyanohydrin beta-glucosyltransferase; Anthocyanidin 3-O-glucosyltransferase 7 (Fragment); An…
Cs2g02910	-1.1433	0.00384435	Cs2g02910.1: Hepatocellular carcinoma-associated antigen, putative;U3 small nucleolar RNA-associated protein 6 --Cs2g02910.2: Hepatocellular carcinoma-associated antigen, putative --Cs2g02910.3: Hepatocellular carcinoma-associated antigen, putative;U3 small nucleolar RNA-associated protein 6
Cs5g05320	3.68392	0.00385189	Cs5g05320.1: Probable polygalacturonase non-catalytic subunit JP650; Polygalacturonase non-catalytic subunit AroGP2; Polygalacturonase-1 non-catalytic subunit beta; BURP domain-containing protein 12; Dehydration-responsive protein RD22; Protein RAFTIN 1A;Polygalacturonase non-catalytic subunit AroGP2, putative
Cs7g30400	4.59075	0.00385631	Cs7g30400.1: Probably inactive leucine-rich repeat receptor-like protein kinase IMK2; Probable leucine-rich repeat receptor-like protein kinase IMK3; Brassinosteroid LRR receptor kinase; Systemin receptor SR160; Putative kinase-like protein TMKL1; Receptor protein kinase CLAVATA1; Serine/threonine-protein kinase BRI1-like 1; Receptor-like protein kinase BRI1-like 3; Probable inactive receptor kin…
Cs3g27260	3.64663	0.00388052	Cs3g27260.1: Cyclin-B2-4; Cyclin-B2-3; G2/mitotic-specific cyclin-1; Cyclin-B2-2; Cyclin-B2-1; G2/mitotic-specific cyclin-2 (Fragment); Cyclin-B2-5; Cyclin-B1-2; Cyclin-B1-5; Cyclin-B1-3; G2/mitotic-specific cyclin S13-6; Cyclin-B1-1; G2/mitotic-specific cyclin S13-7 (Fragment); Putative cyclin-B3-1; Cyclin-B1-4; G2/mitotic-specific cyclin-B; Cyclin-A1-2; Cyclin-A2-1; Cyclin-A1-1; Cyclin-A1-3;Put…
Cs3g12080	-4.4984	0.00389084	Cs3g12080.1: Cu/Zn superoxide dismutase (Fragment)
Cs8g16920	1.54157	0.00389084	Cs8g16920.1: Putative uncharacterized protein Sb01g048500;MLO-like protein 3; MLO protein homolog 1; Protein MLO; MLO-like protein (Fragment) --Cs8g16920.2: Putative uncharacterized protein Sb01g048500;MLO-like protein 3; MLO protein homolog 1; Protein MLO; MLO-like protein (Fragment)
Cs2g29390	-0.91599	0.00390266	Cs2g29390.1: Putative uncharacterized protein Sb01g034530;10 kDa chaperonin; 10 kDa heat shock protein, mitochondrial
Cs4g02890	4.99076	0.00392247	NA
Cs3g21170	-1.62342	0.00392274	NA
Cs7g29430	4.19559	0.0039404	Cs7g29430.1: Thioredoxin H-type; Thioredoxin H4-1; Putative thioredoxin H10; Thioredoxin-like protein CXXS2; TPR repeat-containing thioredoxin TDX; Thioredoxin-1;Putative uncharacterized protein
Cs1g02370	5.35626	0.00399245	Cs1g02370.1: Gamma-glutamyltranspeptidase 1; Putative gamma-glutamyltranspeptidase 3; Acylase ACY 1; Gamma-glutamyltransferase 5; Capsule biosynthesis protein CapD; Gamma-glutamyltransferase light chain 1; Putative gamma-glutamyltransferase light chain 3;Novel protein similar to H.sapiens GGT1, gamma-glutamyltransferase 1 (GGT1, zgc:64172) --Cs1g02370.2: Gamma-glutamyltranspeptidase 1; Putative g…
Cs2g29020	-1.92991	0.00399769	Cs2g29020.1: Calmodulin-related protein; Calmodulin; Calmodulin-7; Calmodulin-1; Calmodulin-1/11/16; Calmodulin-2; Calmodulin-2/3/5; Calmodulin-6; Calmodulin-5/6/7/8; Calmodulin-3; Calmodulin-2/4 (Fragment); Calmodulin-1/4; Putative calmodulin-3 (Fragment);Putative uncharacterized protein Sb02g043510
Cs3g27050	1.93833	0.00400939	Cs3g27050.1: Putative uncharacterized protein At1g77500 (Fragment)
orange1.1t04606	3.70874	0.00400939	orange1.1t04606.1: Long chain polyunsaturated fatty acid elongation enzyme-like protein;Putative elongation of fatty acids protein DDB_G0272012; Elongation of very long chain fatty acids protein 2; Elongation of fatty acids protein 1
Cs1g09920	-0.731268	0.00401595	Cs1g09920.1: DNA polymerase delta catalytic subunit; DNA polymerase; DNA polymerase catalytic subunit;Polymerase (DNA directed), delta 1, catalytic subunit, isoform CRA_c --Cs1g09920.2: DNA polymerase delta catalytic subunit; DNA polymerase; DNA polymerase catalytic subunit;Polymerase (DNA directed), delta 1, catalytic subunit, isoform CRA_c --Cs1g09920.3: DNA polymerase delta catalytic subunit; …
Cs1g19890	1.32887	0.00401595	Cs1g19890.1: Putative uncharacterized protein Sb02g027330;Peroxidase 17; Peroxidase N; Peroxidase C1C (Fragment); Cationic peroxidase 1; Lignin-forming anionic peroxidase
Cs5g29920	3.94836	0.00401595	Cs5g29920.1: Putative uncharacterized protein Sb01g046940;RING-H2 finger protein ATL16; Putative RING-H2 finger protein ATL53; E3 ubiquitin-protein ligase Os04g0590900; RING finger protein 44
Cs7g22600	0.997065	0.00401595	Cs7g22600.1: Putative uncharacterized protein OSJNBa0013O08.23;Probable methyltransferase PMT14; Probable pectin methyltransferase QUA2 --Cs7g22600.2: Putative uncharacterized protein OSJNBa0013O08.23;Probable methyltransferase PMT14; Probable pectin methyltransferase QUA2
Cs6g09340	1.06271	0.00404571	Cs6g09340.1: Putative uncharacterized protein Sb03g041370;Patellin-6; Patellin-3; Patellin-5; Patellin-4; Patellin-2; Patellin-1; Phosphatidylinositol transfer protein SFH5; SEC14 cytosolic factor
Cs7g09480	2.84985	0.00404977	Cs7g09480.1: Putative uncharacterized protein Sb01g004400
Cs7g27120	-2.6019	0.00405636	Cs7g27120.1: Putative uncharacterized protein Sb03g007000 --Cs7g27120.2: Putative uncharacterized protein Sb03g007000
Cs1g03070	4.20088	0.00405942	Cs1g03070.1: Nuc-1 negative regulatory protein preg, putative;Cyclin-U4-1; Cyclin-U4-3; Cyclin-U4-2; Cyclin-P4-1; Cyclin-P3-1; Cyclin-U3-1; Cyclin-U2-1; Cyclin-U1-1; Cyclin-U2-2; Cyclin-P1-1; Cyclin-P2-1; PHO85 cyclin-like protein C20F10.10; PHO85 cyclin-7; Nuc-1 negative regulatory protein preg; PHO85 cyclin PHO80
Cs4g16030	2.96066	0.00405942	Cs4g16030.1: Putative uncharacterized protein Sb03g000940 --Cs4g16030.2: Putative uncharacterized protein Sb03g000940 --Cs4g16030.3: Putative uncharacterized protein Sb03g000940
Cs1g15860	3.00638	0.00408156	Cs1g15860.1: Putative uncharacterized protein Sb03g034245 (Fragment)
Cs1g22050	2.66703	0.00408156	NA
Cs3g25990	1.746	0.00409018	Cs3g25990.1: HVA22-like protein i; HVA22-like protein h; Putative HVA22-like protein g; HVA22-like protein j; Receptor expression-enhancing protein 4; Uncharacterized protein T19C3.4; HVA22-like protein k; Protein YOP1; HVA22-like protein e;Putative uncharacterized protein OSJNBa0047G15.1 (Fragment) --Cs3g25990.2: HVA22-like protein i; HVA22-like protein h; Putative HVA22-like protein g; HVA22-li…
Cs5g12290	-4.00739	0.00409018	Cs5g12290.1: MADS-box transcription factor FUL-like 1 (Fragment);Agamous-like MADS-box protein AGL8 homolog; Agamous-like MADS-box protein AGL8; Floral homeotic protein APETALA 1; Transcription factor CAULIFLOWER; MADS-box transcription factor 14; MADS-box protein CMB1; Developmental protein SEPALLATA 2; Floral homeotic protein AGAMOUS --Cs5g12290.2: MADS-box transcription factor FUL-like 1 (Frag…
Cs8g05590	3.12541	0.00409915	Cs8g05590.1: Probable carboxylesterase 2;A/G-specific adenine glycosylase muty, putative
Cs2g10470	4.46597	0.00410078	Cs2g10470.1: Protein prune homolog;Chromosome undetermined SCAF7304, whole genome shotgun sequence
Cs7g15500	-2.54644	0.00410078	Cs7g15500.1: Cytochrome P450 89A2; Cytochrome P450 77A1 (Fragment);Cytochrome P450, family 87, subfamily A, polypeptide 6
Cs5g19110	0.725699	0.00411091	Cs5g19110.1: Probable carboxylesterase 18; Gibberellin receptor GID1C; Carboxylesterase 1; Arylacetamide deacetylase-like 2; Neutral cholesterol ester hydrolase 1; Arylacetamide deacetylase;Putative uncharacterized protein Sb02g041040
Cs6g06210	2.81119	0.00411091	Cs6g06210.1: Putative uncharacterized protein Sb03g039420 --Cs6g06210.2: Putative uncharacterized protein Sb03g039420 --Cs6g06210.3: Putative uncharacterized protein Sb03g039420
orange1.1t04788	2.77935	0.00412443	orange1.1t04788.1: Heavy metal transport/detoxification domain-containing protein --orange1.1t04788.2: Heavy metal transport/detoxification domain-containing protein
Cs3g08960	-0.922177	0.00416054	Cs3g08960.1: Cox 11/CtaG family of cytochrome oxidase assembly protein-like protein (Fragment);Cytochrome c oxidase assembly protein COX11, mitochondrial; Cytochrome c oxidase assembly protein ctaG; Rsm22-cox11 tandem protein 1, mitochondrial; Cytochrome c oxidase assembly protein CtaG --Cs3g08960.2: Cox 11/CtaG family of cytochrome oxidase assembly protein-like protein (Fragment);Cytochrome c ox…
Cs6g18930	2.1106	0.00416243	Cs6g18930.1: Putative uncharacterized protein Sb03g006590;AP2/ERF and B3 domain-containing transcription repressor RAV2; AP2/ERF and B3 domain-containing transcription factor RAV1; AP2/ERF and B3 domain-containing protein Os01g0693400; Putative AP2/ERF and B3 domain-containing protein Os01g0140700; B3 domain-containing protein Os02g0764100; B3 domain-containing transcription factor NGA1; Putative…
Cs3g17910	1.48665	0.00416275	Cs3g17910.1: TL29_LYCES Putative L-ascorbate peroxidase, chloroplast (ISS);Thylakoid lumenal 29 kDa protein, chloroplastic; Probable L-ascorbate peroxidase 3; L-ascorbate peroxidase 5, peroxisomal; L-ascorbate peroxidase 2, cytosolic; Putative L-ascorbate peroxidase 6; L-ascorbate peroxidase, cytosolic; L-ascorbate peroxidase S, chloroplastic/mitochondrial
Cs5g19240	-1.58193	0.00416275	Cs5g19240.1: Putative disease resistance protein At4g11170; TMV resistance protein N; Probable WRKY transcription factor 19; Protein DA1-related 4; Protein SUPPRESSOR OF npr1-1, CONSTITUTIVE 1; Probable disease resistance protein At1g15890; Protein popC; p53-induced protein with a death domain; Leucine-rich repeat protein soc-2 homolog; Leucine-rich repeat protein SHOC-2; Leucine-rich repeat-cont…
Cs3g07280	1.8784	0.00416534	Cs3g07280.1: Dehydration-responsive family protein, putative, expressed;Probable methyltransferase PMT20; Probable pectin methyltransferase QUA2
Cs9g01980	2.0715	0.00419098	Cs9g01980.1: Putative uncharacterized protein P0033D06.14 --Cs9g01980.10: Putative uncharacterized protein P0033D06.14 --Cs9g01980.2: Putative uncharacterized protein P0033D06.14 --Cs9g01980.3: Putative uncharacterized protein P0033D06.14 --Cs9g01980.4: Putative uncharacterized protein P0033D06.14 --Cs9g01980.5: Putative uncharacterized protein P0033D06.14 --Cs9g01980.6: Putative uncharacterized …
Cs7g04560	1.96269	0.00420982	Cs7g04560.1: Probable serine/threonine-protein kinase At1g18390; Wall-associated receptor kinase-like 14; Probable LRR receptor-like serine/threonine-protein kinase At5g48740; Wall-associated receptor kinase 3; Probable leucine-rich repeat receptor-like protein kinase At4g00330; Putative wall-associated receptor kinase-like 16; Serine/threonine-protein kinase-like protein ACR4; Probable receptor-…
Cs2g27750	-1.16403	0.00422792	Cs2g27750.1: tRNA (adenine-N(1)-)-methyltransferase catalytic subunit TRMT61A; tRNA (adenine-N(1)-)-methyltransferase TrmI;tRNA (Adenine-N(1)-)-methyltransferase catalytic subunit, putative --Cs2g27750.2: tRNA (adenine-N(1)-)-methyltransferase catalytic subunit TRMT61A; tRNA (adenine-N(1)-)-methyltransferase TrmI;tRNA (Adenine-N(1)-)-methyltransferase catalytic subunit, putative --Cs2g27750.3: tR…
Cs5g04310	2.05971	0.00425451	Cs5g04310.1: LRR receptor-like serine/threonine-protein kinase FEI 1; Leucine-rich repeat receptor protein kinase EXS; Probable LRR receptor-like serine/threonine-protein kinase At5g63710; Serine/threonine-protein kinase BRI1-like 1; Protein NSP-INTERACTING KINASE 2; Systemin receptor SR160; Brassinosteroid LRR receptor kinase; Phytosulfokine receptor 1; Receptor-like protein kinase BRI1-like 3; …
Cs3g06040	-1.26234	0.00427477	Cs3g06040.1: Resistance protein RPP8-like protein (Fragment);Disease resistance RPP8-like protein 3; Probable disease resistance RPP8-like protein 4; Putative disease resistance protein At1g59780
Cs3g26470	1.7415	0.00427477	Cs3g26470.1: GDSL-like Lipase/Acylhydrolase family protein, expressed;GDSL esterase/lipase EXL3; Anter-specific proline-rich protein APG; GDSL esterase/lipase APG; Anther-specific proline-rich protein APG (Fragment)
Cs8g05120	2.45876	0.0043145	Cs8g05120.1: DNA-damage-repair/toleration protein DRT100; Leucine-rich repeat receptor-like serine/threonine-protein kinase At1g17230; LRR receptor-like serine/threonine-protein kinase FLS2; Polygalacturonase inhibitor 1; Leucine-rich repeat receptor-like tyrosine-protein kinase At2g41820; Putative leucine-rich repeat receptor-like serine/threonine-protein kinase At2g24130; Leucine-rich repeat re…
Cs7g28150	3.55809	0.0043146	Cs7g28150.1: Putative uncharacterized protein OJ1281_H05.19;Probable membrane-associated kinase regulator 4
Cs7g13530	3.83318	0.00433121	Cs7g13530.1: Putative uncharacterized protein Sb04g028340;Peroxidase 65; Cationic peroxidase 2; Lignin-forming anionic peroxidase; Peroxidase C1C (Fragment)
Cs6g06960	3.56506	0.00438172	Cs6g06960.1: Haloacid dehalogenase-like hydrolase family protein, putative, expressed;Uncharacterized protein C24B11.05; Suppressor of disruption of TFIIS --Cs6g06960.2: Haloacid dehalogenase-like hydrolase family protein, putative, expressed;Uncharacterized protein C24B11.05; Suppressor of disruption of TFIIS --Cs6g06960.3: Haloacid dehalogenase-like hydrolase family protein, putative, expressed…
Cs9g06590	6.35014	0.00438172	Cs9g06590.1: Putative uncharacterized protein Sb01g042690;Sugar transport protein 8; Sugar carrier protein C; Sugar carrier protein A; Hexose carrier protein HEX6; H(+)/hexose cotransporter 1; Putative metabolite transport protein ywtG; Putative polyol transporter 2; Probable polyol transporter 6; Galactose-proton symporter; D-xylose-proton symporter; Probable inositol transporter 2; Glucose tran…
Cs2g28910	1.51335	0.00440234	Cs2g28910.1: Hsp20/alpha crystallin family protein, expressed
Cs7g26790	1.11489	0.00440234	Cs7g26790.1: Putative uncharacterized protein Sb03g007280
Cs8g19890	5.31185	0.00440566	Cs8g19890.1: Putative uncharacterized protein Sb02g033020
orange1.1t03073	2.55279	0.00440566	orange1.1t03073.1: TPR repeat-containing thioredoxin TTL1; Protein TOM71; Small glutamine-rich tetratricopeptide repeat-containing protein alpha; Serine/threonine-protein phosphatase 5; RNA polymerase II-associated protein 3; Small glutamine-rich tetratricopeptide repeat-containing protein beta; Mitochondrial import receptor subunit TOM70; Thioredoxin; Heat shock protein STI; Small glutamine-rich…
Cs7g03770	-2.50854	0.00441438	Cs7g03770.1: Extracellular ribonuclease LE; Ribonuclease 1; Intracellular ribonuclease LX; Ribonuclease MC; Ribonuclease DdI; Ribonuclease-like storage protein; Ribonuclease Oy; Ribonuclease Phyb; Ribonuclease Rh; Ribonuclease Trv;Putative uncharacterized protein Sb07g021330
Cs2g17270	1.0356	0.00441554	Cs2g17270.1: cDNA, clone: J100068E06, full insert sequence --Cs2g17270.2: cDNA, clone: J100068E06, full insert sequence
Cs6g13420	1.67904	0.00441554	Cs6g13420.1: Lymphoid organ expressed yellow head virus receptor protein
Cs1g09580	-2.03936	0.00442635	NA
Cs1g22230	1.33278	0.004445	Cs1g22230.1: Cytochrome P450, family 81, subfamily D, polypeptide 2;Isoflavone 2'-hydroxylase; Cytochrome P450 81D1; Cytochrome P450 82A1 (Fragment); Flavonoid 3'-monooxygenase; Psoralen synthase; Psoralen synthase (Fragment); Premnaspirodiene oxygenase; Licodione synthase; Germacrene A oxidase
Cs2g31010	3.62149	0.004445	NA
Cs5g05640	2.56004	0.004445	Cs5g05640.1: Putative uncharacterized protein Sb01g028890
Cs3g19900	1.78742	0.00445529	Cs3g19900.1: Putative uncharacterized protein Sb07g024936 (Fragment);E3 ubiquitin ligase BIG BROTHER-related; E3 ubiquitin ligase BIG BROTHER; RING finger protein 44; E3 ubiquitin-protein ligase Arkadia; E3 ubiquitin-protein ligase arkadia-A (Fragment); E3 ubiquitin-protein ligase arkadia; E3 ubiquitin-protein ligase arkadia-C; E3 ubiquitin-protein ligase arkadia-B; E3 ubiquitin-protein ligase RN…
orange1.1t03167	5.19896	0.00445572	orange1.1t03167.1: Cytochrome P450, family 706, subfamily A, polypeptide 1;Flavonoid 3',5'-hydroxylase 1; Cytochrome P450 76C1; Isoflavone 2'-hydroxylase; Cytochrome P450 71D11 (Fragment); Germacrene A oxidase; Licodione synthase; Premnaspirodiene oxygenase; 7-ethoxycoumarin O-deethylase; Beta-amyrin 24-hydroxylase; 5-epiaristolochene 1,3-dihydroxylase; Angelicin synthase (Fragment); Indoleacetal…
Cs1g22500	2.0417	0.00446776	Cs1g22500.1: BRASSINOSTEROID INSENSITIVE 1-associated receptor kinase 1, putative;Probable serine/threonine-protein kinase At1g01540; Probable receptor-like serine/threonine-protein kinase At4g34500; Probable receptor-like protein kinase At5g18500; Proline-rich receptor-like protein kinase PERK1; Putative receptor-like protein kinase At2g30940; Putative proline-rich receptor-like protein kinase P…
Cs5g27620	2.87015	0.00448174	Cs5g27620.1: Nuclear transport factor 2 and RNA recognition motif domain-containing protein;Ninja-family protein AFP3; AFP homolog 2
Cs1g24250	4.11364	0.00451915	Cs1g24250.1: Putative uncharacterized protein Sb03g039530;Laccase-11; Laccase-2; Laccase-4; Laccase-22; Laccase-16; Laccase-10; Laccase-17; Laccase-12/13; Laccase-1; Putative laccase-11; Laccase-3; Laccase-12; Laccase-5; Laccase-13; Laccase-23; Laccase-14; Laccase-21; Laccase-7; Laccase-6; Laccase-25; Laccase-8; Laccase-24; Laccase-9; Laccase-15; Laccase-18; Laccase-19; Laccase-20; L-ascorbate ox…
Cs5g03650	7.1657	0.00452586	Cs5g03650.1: Histone-like transcription factor (CBF/NF-Y) and archaeal histone;Nuclear transcription factor Y subunit C-3; Transcriptional activator HAP5; Nuclear transcription factor Y subunit gamma; DNA polymerase epsilon subunit 4; Putative transcription factor C16C4.22; Dr1-associated corepressor
Cs9g01160	1.8417	0.00455108	Cs9g01160.1: Protein CHUP1, chloroplastic;Hydroxyproline-rich glycoprotein family protein
Cs1g07150	6.02819	0.00458245	NA
Cs7g03810	2.19606	0.00461113	Cs7g03810.1: Homeobox domain, ZF-HD class; ZF-HD homeobox protein Cys/His-rich dimerisation region; Homeodomain-like;ZF-HD homeobox protein At4g24660
orange1.1t00439	1.53808	0.00461113	orange1.1t00439.1: Rhamnogalacturonan II Xylosyl transferase-like protein
Cs5g10130	1.02715	0.004623	Cs5g10130.1: Candidate developmental transcription factor TCP4 (Fragment);Transcription factor TCP19
Cs9g06090	2.28538	0.00462854	Cs9g06090.1: Putative RING zinc finger protein
Cs7g20260	3.41297	0.00463627	Cs7g20260.1: Adipocyte plasma membrane-associated protein; Strictosidine synthase 3; Strictosidine synthase (Fragment);Adipocyte plasma membrane-associated protein, putative --Cs7g20260.2: Adipocyte plasma membrane-associated protein; Strictosidine synthase 3; Strictosidine synthase (Fragment);Adipocyte plasma membrane-associated protein, putative
Cs7g10990	3.60341	0.00464652	Cs7g10990.1: Putative uncharacterized protein Sb02g029300;Squamosa promoter-binding-like protein 16; Putative squamosa promoter-binding-like protein 19; Protein LIGULELESS 1; Squamosa promoter-binding protein 2 --Cs7g10990.2: Putative uncharacterized protein Sb02g029300;Squamosa promoter-binding-like protein 16; Putative squamosa promoter-binding-like protein 19; Protein LIGULELESS 1; Squamosa pr…
Cs2g09800	1.27167	0.00465484	Cs2g09800.1: Putative uncharacterized protein Sb04g029530;ADP-ribosylation factor GTPase-activating protein AGD12; Probable ADP-ribosylation factor GTPase-activating protein AGD13; Stromal membrane-associated protein 2; Centaurin-gamma-1A; Arf-GAP with GTPase, ANK repeat and PH domain-containing protein 3; Arf-GAP with dual PH domain-containing protein 1; Arf-GAP with coiled-coil, ANK repeat and …
orange1.1t04182	-2.80401	0.00478157	orange1.1t04182.1: Cell death associated protein, putative, expressed;Probable carboxylesterase 6; Gibberellin receptor GID1C; Carboxylesterase 1; Arylacetamide deacetylase
Cs6g07190	-3.67291	0.00482019	Cs6g07190.1: Putative uncharacterized protein
Cs2g26900	1.52239	0.00483091	Cs2g26900.1: Putative uncharacterized protein (Fragment)
Cs6g13840	1.82188	0.00483092	Cs6g13840.1: Transposon protein, putative, Mutator sub-class, expressed
Cs6g12600	3.06758	0.00483652	Cs6g12600.1: Putative uncharacterized protein Sb01g013950;Serine/threonine-protein kinase Nek5; Probable serine/threonine-protein kinase nek3; G2-specific protein kinase nim-1; G2-specific protein kinase nimA; Putative serine/threonine-protein kinase A; Putative serine/threonine-protein kinase B
Cs1g05220	-2.93196	0.00489308	Cs1g05220.1: UDP-glycosyltransferase 76C4; Cyanohydrin beta-glucosyltransferase; Kaempferol 3-O-beta-D-galactosyltransferase; Anthocyanidin 3-O-glucosyltransferase;UDP-glucoronosyl/UDP-glucosyl transferase family protein
Cs2g30660	2.67921	0.00489308	Cs2g30660.1: ABC transporter G family member 13; ATP-binding cassette sub-family G member 2; Protein white;White-brown-complex ABC transporter family (Fragment)
Cs6g11870	1.9864	0.00490132	Cs6g11870.1: Cytokinin riboside 5'-monophosphate phosphoribohydrolase LOG3;Cytokinin riboside 5'-monophosphate phosphoribohydrolase LOG3; Probable cytokinin riboside 5'-monophosphate phosphoribohydrolase LOGL2; Cytokinin riboside 5'-monophosphate phosphoribohydrolase LOG; LOG family protein PA4923; LOG family protein yvdD; Putative cytokinin riboside 5'-monophosphate phosphoribohydrolase LOG9; LO…
Cs8g19340	-1.06419	0.00490132	Cs8g19340.1: Putative uncharacterized protein Sb02g035860;Pentatricopeptide repeat-containing protein At3g46870; Pentatricopeptide repeat-containing protein At1g22960, mitochondrial; Protein Rf1, mitochondrial; Putative pentatricopeptide repeat-containing protein At5g65820; Pentatricopeptide repeat-containing protein At5g04810, chloroplastic --Cs8g19340.2: Putative uncharacterized protein Sb02g03…
Cs1g18410	1.66302	0.00492232	Cs1g18410.1: Phospholipase D epsilon; Phospholipase D alpha 1; Phospholipase D zeta; Phospholipase D gamma 2; Phospholipase D beta 1; Phospholipase D delta; Phospholipase D A; Phospholipase D2; Phospholipase D; Phospholipase D C; Phospholipase D B;Phospholipase D (Fragment)
Cs3g26410	-2.72342	0.00494812	Cs3g26410.1: Receptor-like cytosolic serine/threonine-protein kinase RBK1; Proline-rich receptor-like protein kinase PERK2; Probable receptor-like serine/threonine-protein kinase At5g57670; Putative proline-rich receptor-like protein kinase PERK11; Receptor-like serine/threonine-protein kinase ALE2; Probable serine/threonine-protein kinase At1g01540; Probable receptor-like protein kinase At5g1508…
Cs2g15970	2.52106	0.00496303	Cs2g15970.1: Rac-like GTP-binding protein RAC2; Ras-related C3 botulinum toxin substrate 1; Ras-related protein Rac2; Rho-related protein racA; Rho-related protein rac1C; Rho-related protein racB; Rho-related protein racG; Cell division control protein 42 homolog; Rho-related protein racC; Rho-related GTP-binding protein RhoQ;cDNA clone:J013108N17, full insert sequence --Cs2g15970.2: Putative unc…
Cs2g28800	-4.32926	0.00496303	Cs2g28800.1: Probable LRR receptor-like serine/threonine-protein kinase At3g47570; LRR receptor-like serine/threonine-protein kinase EFR; Putative leucine-rich repeat receptor-like serine/threonine-protein kinase At2g24130; LRR receptor-like serine/threonine-protein kinase GSO1; Receptor-like protein kinase 2; Leucine-rich repeat receptor protein kinase EXS; Leucine-rich repeat receptor-like seri…
orange1.1t05108	-3.31909	0.00496303	orange1.1t05108.1: Pentatricopeptide repeat-containing protein At4g01030, mitochondrial; Putative disease resistance protein At4g11170; TMV resistance protein N; Protein SUPPRESSOR OF npr1-1, CONSTITUTIVE 1; Pentatricopeptide repeat-containing protein At1g19720; Protein PHLOEM PROTEIN 2-LIKE A5; Pentatricopeptide repeat-containing protein At5g55740, chloroplastic; Probable WRKY transcription fact…
orange1.1t01065	2.61688	0.00499605	orange1.1t01065.1: F-box protein At2g02240; Putative F-box protein PP2-B2; F-box protein VBF; Putative protein PHLOEM PROTEIN 2-LIKE B4;F-box domain containing protein, expressed
Cs3g18140	1.87749	0.00500264	Cs3g18140.1: Probable pectin methyltransferase QUA2; Probable methyltransferase PMT4;S-adenosylmethionine-dependent methyltransferase, putative --Cs3g18140.2: Probable pectin methyltransferase QUA2; Probable methyltransferase PMT4;S-adenosylmethionine-dependent methyltransferase, putative --Cs3g18140.3: Probable pectin methyltransferase QUA2; Probable methyltransferase PMT4;S-adenosylmethionine-d…
orange1.1t01512	3.16935	0.00501089	orange1.1t01512.1: Adenosylmethionine/pyridoxal dependant decarboxylase fusion protein;Ornithine decarboxylase; Ornithine decarboxylase (Fragment); Probable ornithine decarboxylase; Antizyme inhibitor 1; Arginine decarboxylase; Lysine/ornithine decarboxylase
Cs1g10670	1.44335	0.00502818	Cs1g10670.1: Putative uncharacterized protein Sb01g030324 (Fragment);Uncharacterized membrane protein At1g16860 --Cs1g10670.2: Putative uncharacterized protein Sb01g030324 (Fragment);Uncharacterized membrane protein At1g16860 --Cs1g10670.3: Putative uncharacterized protein Sb01g030324 (Fragment);Uncharacterized membrane protein At1g16860 --Cs1g10670.4: Putative uncharacterized protein Sb01g030324…
Cs2g26640	1.34448	0.00502818	Cs2g26640.1: Transcription activator GLK1; Probable transcription factor GLK1; Two-component response regulator-like APRR2; Two-component response regulator ARR18; Putative two-component response regulator ARR21; Putative two-component response regulator-like APRR4; Myb family transcription factor APL; Putative Myb family transcription factor At1g14600; Transcription repressor KAN1;Putative uncha…
Cs5g23510	1.82756	0.00502818	Cs5g23510.1: (-)-germacrene D synthase; Valencene synthase; Pinene synthase; (+)-delta-cadinene synthase isozyme A; (E,E)-germacrene B synthase; (+)-delta-cadinene synthase isozyme XC14; (+)-delta-cadinene synthase; Beta-caryophyllene synthase; Germacrene C synthase; (E)-beta-farnesene synthase; Vetispiradiene synthase 1; Casbene synthase, chloroplastic; 5-epi-aristolochene synthase 3; Probable 5…
Cs3g26220	1.40716	0.00503374	Cs3g26220.1: Chaperone protein dnaJ 11, chloroplastic; Chaperone protein DnaJ;Putative uncharacterized protein Sb07g024945 (Fragment)
orange1.1t05665	6.25437	0.00504186	orange1.1t05665.1: Putative uncharacterized protein
Cs8g18460	-0.878813	0.00507812	Cs8g18460.1: Predicted GTP-binding protein (ODN superfamily) (ISS);GTPase obg; GTPase obgE; Uncharacterized GTP-binding protein P8A3.11c, mitochondrial; GTP-binding protein 5 --Cs8g18460.2: Predicted GTP-binding protein (ODN superfamily) (ISS);GTPase obg; GTPase obgE; GTP-binding protein 5
Cs3g26050	2.71419	0.00511357	Cs3g26050.1: Putative uncharacterized protein Sb09g026080;Hexokinase-2, chloroplastic; Hexokinase-4, chloroplastic; Hexokinase-like 1 protein; Hexokinase-1; Hexokinase-2; Hexokinase-6; Hexokinase-9; Hexokinase-5; Hexokinase-7; Hexokinase-8; Hexokinase-3; Hexokinase-4; Hexokinase-10; Probable hexokinase-like 2 protein; Putative hexokinase HKDC1; Hexokinase; Glucokinase; Hexokinase type 2
orange1.1t00306	2.02098	0.00515125	orange1.1t00306.1: FAS-associated factor 2-B; UBX domain-containing protein 10;Predicted regulator of the ubiquitin pathway (Contains UAS and UBX domains) (ISS) --orange1.1t00306.2: FAS-associated factor 2-B; UBX domain-containing protein 10;Predicted regulator of the ubiquitin pathway (Contains UAS and UBX domains) (ISS) --orange1.1t00306.3: Putative uncharacterized protein OJ1439_F07.4-1
Cs7g01130	1.49584	0.00515297	Cs7g01130.1: Cell Division Protein AAA ATPase family, putative, expressed;Probable mitochondrial chaperone bcs1; Mitochondrial chaperone BCS1; Uncharacterized protein R776; Uncharacterized ATPase YjoB
Cs4g09140	-2.16726	0.005164	Cs4g09140.1: ABC transporter C family member 3; Putative ABC transporter C family member 15; Canalicular multispecific organic anion transporter 1; Multidrug resistance-associated protein 1; ATP-binding cassette transporter abc2; Metal resistance protein YCF1; Uncharacterized ABC transporter ATP-binding protein/permease C359.05; ATP-dependent bile acid permease; Bile pigment transporter 1; ATP-bi…
Cs8g17250	1.73136	0.00516413	Cs8g17250.1: Putative uncharacterized protein Sb03g035030;Interactor of constitutive active ROPs 3; Interactor of constitutive active ROPs 2, chloroplastic --Cs8g17250.2: Putative uncharacterized protein Sb03g035030;Interactor of constitutive active ROPs 3; Interactor of constitutive active ROPs 2, chloroplastic --Cs8g17250.3: Putative uncharacterized protein Sb03g035030;Interactor of constitutiv…
orange1.1t00267	0.801927	0.00517421	orange1.1t00267.1: Putative uncharacterized protein Sb01g005720;Probable carboxylesterase 8; Carboxylesterase 1; Gibberellin receptor GID1
Cs1g21620	-1.29928	0.00518151	Cs1g21620.1: ADIPOR-like receptor CG5315; Adiponectin receptor protein 2; Progestin and adipoq receptor-like protein 1; Progestin and adipoQ receptor family member 3; Uncharacterized protein C30D11.11;Haemolysin-III related family protein, expressed
Cs7g22450	-1.82349	0.00518151	Cs7g22450.1: NAC domain-containing protein 100; Protein BEARSKIN1; Protein CUP-SHAPED COTYLEDON 2; Protein FEZ; Putative NAC domain-containing protein 94; Protein SOMBRERO;NAC domain-containing protein 21/22, putative
Cs3g17000	2.34656	0.00520251	Cs3g17000.1: Kinesin-4; Kinesin-like protein KIFC3; Kinesin-2; Kinesin-like calmodulin-binding protein; Kinesin-3; Kinesin-1; Kinesin-like calmodulin-binding protein homolog; Kinesin-like protein klpA; Kinesin-II 95 kDa subunit; Carboxy-terminal kinesin 2; Chromosome-associated kinesin KIF4B; Kinesin heavy chain; Kinesin-related protein 2; Protein claret segregational; Kinesin-1 heavy chain;Di-gl…
Cs8g20460	0.969776	0.00521172	Cs8g20460.1: 6-phosphofructo-2-kinase/fructose-2,6-biphosphatase 1; 6-phosphofructo-2-kinase/fructose-2,6-biphosphatase 3 (Fragment); Probable 6-phosphofructo-2-kinase/fructose-2,6-biphosphatase; Fructose-2,6-bisphosphatase; 6-phosphofructo-2-kinase 1; Putative 6-phosphofructo-2-kinase/fructose-2,6-biphosphatase YLR345W;'putative 6-phosphofructo-2-kinase / fructose-2, 6-bisphosphate 2-phosphatase…
Cs6g18920	1.79932	0.00521209	Cs6g18920.1: Protein rough sheath 2 homolog; Transcription factor AS1; Protein rough sheath 2; Myb-related protein 340; Transcription factor GAMYB; Transcription factor WER; Trichome differentiation protein GL1; Anthocyanin regulatory C1 protein; Myb-related protein P; Transcription repressor MYB5; Protein ODORANT1;Myb-like DNA-binding domain containing protein, expressed
Cs2g07120	-1.86486	0.00521677	Cs2g07120.1: Receptor-like serine/threonine-protein kinase SD1-7; G-type lectin S-receptor-like serine/threonine-protein kinase SRK; Putative serine/threonine-protein kinase receptor; Cysteine-rich receptor-like protein kinase 10; G-type lectin S-receptor-like serine/threonine-protein kinase SD1-1; Putative cysteine-rich receptor-like protein kinase 35; Putative G-type lectin S-receptor-like seri…
orange1.1t00470	-0.882988	0.00523417	orange1.1t00470.1: Hydroquinone glucosyltransferase; UDP-glycosyltransferase 72B1; Anthocyanidin 3-O-glucosyltransferase 5; Baicalein 7-O-glucuronosyltransferase; Anthocyanidin 3-O-glucosyltransferase 2 (Fragment);UDP-glucoronosyl/UDP-glucosyl transferase family protein
Cs3g06840	1.93955	0.00526849	Cs3g06840.1: Putative progesterone 5 beta reductase --Cs3g06840.2: Putative progesterone 5 beta reductase
orange1.1t04073	3.35146	0.00528751	orange1.1t04073.1: Phosphatidylinositol-3,4,5-trisphosphate 3-phosphatase and dual-specificity protein phosphatase PTEN, putative;Phosphatidylinositol-3,4,5-trisphosphate 3-phosphatase and dual-specificity protein phosphatase PTEN; Putative tyrosine-protein phosphatase TPTE; Phosphatidylinositol-3,4,5-trisphosphate 3-phosphatase TPTE2; Phosphatidylinositol-3,4,5-trisphosphate 3-phosphatase cnrN; …
Cs2g01150	-2.23061	0.00529912	Cs2g01150.1: Putative uncharacterized protein B1153F04.33;Putative UPF0481 protein At3g02645 --Cs2g01150.2: Putative uncharacterized protein B1153F04.33;Putative UPF0481 protein At3g02645
Cs7g26410	1.57473	0.00529912	Cs7g26410.1: Aspartic proteinase nepenthesin-1; Probable aspartic protease At2g35615; Aspartic proteinase nepenthesin-1 (Fragments);Chloroplast nucleoid DNA binding protein, putative
Cs8g13760	-0.966493	0.00529912	Cs8g13760.1: Aldehyde oxidase 1; Abscisic-aldehyde oxidase; Probable aldehyde oxidase 3; Putative aldehyde oxidase-like protein; Xanthine dehydrogenase/oxidase; Xanthine dehydrogenase; Aldehyde oxidoreductase; Carbon monoxide dehydrogenase small chain; Xanthine dehydrogenase iron-sulfur-binding subunit; 4-hydroxybenzoyl-CoA reductase subunit gamma; Probable xanthine dehydrogenase subunit E; Putat…
Cs5g34310	-2.23126	0.00531401	Cs5g34310.1: Disease resistance-like protein/LRR domain-containing protein;LRR receptor-like serine/threonine-protein kinase FLS2; Leucine-rich repeat receptor protein kinase EXS; Receptor-like protein 12; Probable LRR receptor-like serine/threonine-protein kinase At4g36180; Leucine-rich repeat receptor-like serine/threonine-protein kinase At1g17230; Brassinosteroid LRR receptor kinase; Systemin …
Cs4g09380	2.58262	0.00533088	Cs4g09380.1: Putative phragmoplast-associated kinesin-related protein 1;Kinesin-like protein KIF15; Kinesin heavy chain; Osmotic avoidance abnormal protein 3; Kinesin-related protein 3; Kinesin-II 95 kDa subunit; Centromere-associated protein E; Chromosome-associated kinesin KIF4 --Cs4g09380.2: Putative phragmoplast-associated kinesin-related protein 1;Kinesin-like protein KIF15-B; Kinesin heavy …
Cs8g18110	0.736356	0.00533733	Cs8g18110.1: Putative uncharacterized protein Sb03g005990
Cs7g10810	1.13724	0.0053495	Cs7g10810.1: YTH domain family protein 1; YTH domain-containing protein YDR374C; Probable ATP-dependent RNA helicase YTHDC2;Evolutionarily conserved C-terminal region 9 --Cs7g10810.2: Putative uncharacterized protein Sb01g005500;YTH domain family protein 2
Cs4g20230	1.55419	0.00537525	Cs4g20230.1: PsbP domain-containing protein 5, chloroplastic;Putative uncharacterized protein P0686E09.32-1
Cs8g10250	1.07446	0.00538459	Cs8g10250.1: Putative MADS-domain transcription factor MpMADS1;MADS-box protein SVP; MADS-box protein JOINTLESS; MADS-box transcription factor 22; MADS-box protein AGL24
Cs1g23760	7.26764	0.0053881	Cs1g23760.1: Homeobox-leucine zipper protein ATHB-40; Putative homeobox-leucine zipper protein ATHB-51;Putative uncharacterized protein At2g18550 (Fragment)
Cs6g02200	2.44012	0.0053881	Cs6g02200.1: BRASSINOSTEROID INSENSITIVE 1-associated receptor kinase 1;Probable receptor-like protein kinase At5g18500; Probable serine/threonine-protein kinase At1g01540; Probable receptor-like serine/threonine-protein kinase At4g34500; Proline-rich receptor-like protein kinase PERK12; Receptor-like serine/threonine-protein kinase ALE2; Putative proline-rich receptor-like protein kinase PERK11;…
Cs6g08500	-1.75926	0.00541987	Cs6g08500.1: 2-oxoglutarate (2OG) and Fe(II)-dependent oxygenase-like protein;Leucoanthocyanidin dioxygenase; Protein SRG1; Probable 2-oxoglutarate/Fe(II)-dependent dioxygenase; Codeine O-demethylase; Flavonol synthase/flavanone 3-hydroxylase; Thebaine 6-O-demethylase; S-norcoclaurine synthase 1; Naringenin,2-oxoglutarate 3-dioxygenase; 1-aminocyclopropane-1-carboxylate oxidase 1; Naringenin,2-ox…
Cs4g01290	0.763166	0.00544591	Cs4g01290.1: Adenylate kinase, chloroplastic; Probable adenylate kinase 2, chloroplastic; Adenylate kinase;Putative Adenylate kinase, chloroplast (ISS) --Cs4g01290.2: Probable adenylate kinase 2, chloroplastic; Adenylate kinase, chloroplastic; Adenylate kinase;Putative uncharacterized protein Sb07g000980 --Cs4g01290.3: Adenylate kinase, chloroplastic; Probable adenylate kinase 2, chloroplastic; A…
Cs5g03460	2.3065	0.00545697	Cs5g03460.1: Probable aquaporin PIP1-2; Aquaporin PIP1-2; Probable aquaporin PIP-type pTOM75; Aquaporin PIP 1-3; Aquaporin PIP-type; Aquaporin-1; Aquaporin FA-CHIP; Aquaporin-4;Putative uncharacterized protein Sb04g032430 --Cs5g03460.2: Probable aquaporin PIP1-2; Aquaporin PIP1-2; Probable aquaporin PIP-type pTOM75; Aquaporin PIP 1-3; Aquaporin PIP-type; Aquaporin-1; Aquaporin FA-CHIP; Aquaporin-…
Cs6g19960	-1.52362	0.00546459	Cs6g19960.1: Putative uncharacterized protein Sb08g002505 (Fragment);Pentatricopeptide repeat-containing protein At3g02330; Pentatricopeptide repeat-containing protein At3g09040, mitochondrial; Pentatricopeptide repeat-containing protein At3g57430, chloroplastic; Putative pentatricopeptide repeat-containing protein At5g09950; Putative pentatricopeptide repeat-containing protein At1g69350, mitocho…
Cs9g12400	-2.01961	0.00547728	Cs9g12400.1: Pentatricopeptide repeat-containing protein, putative;Pentatricopeptide repeat-containing protein At2g33680; Putative pentatricopeptide repeat-containing protein At2g01510; Pentatricopeptide repeat-containing protein At3g49170, chloroplastic; Pentatricopeptide repeat-containing protein At3g53360, mitochondrial; Putative pentatricopeptide repeat-containing protein At5g13230, mitochond…
Cs4g18500	3.71188	0.0054786	Cs4g18500.1: GATA transcription factor 21; Putative GATA transcription factor 22;Putative uncharacterized protein At4g36620 (Fragment) --Cs4g18500.2: GATA transcription factor 21; Putative GATA transcription factor 22;Putative uncharacterized protein At4g36620 (Fragment)
Cs2g02940	4.14663	0.00549689	Cs2g02940.1: Putative uncharacterized protein Sb02g034420;L-ascorbate oxidase homolog; Monocopper oxidase-like protein SKU5; Laccase-2; Laccase-3 --Cs2g02940.2: Putative uncharacterized protein Sb02g034420;L-ascorbate oxidase homolog; Monocopper oxidase-like protein SKU5; Laccase-2; Laccase-3
Cs6g13270	3.36431	0.00550096	Cs6g13270.1: Anaphase-promoting complex subunit cdc20; Cell division cycle protein 20 homolog; Protein FIZZY-RELATED 2; Fizzy-related protein homolog; WD repeat-containing protein slp1; Meiotic fizzy-related protein 1; APC/C activator protein CDH1; Cell division cycle protein 20 homolog B; Meiosis-specific APC/C activator protein AMA1; Uncharacterized WD repeat-containing protein alr3466; Vegetat…
Cs5g02110	1.68763	0.00552071	Cs5g02110.1: Probable phosphatidylinositol 4-kinase type 2-beta At1g26270; Ubiquitin-like protein-NEDD8-like protein RUB3;Phosphatidylinositol 3-and 4-kinase family protein / ubiquitin family protein
Cs8g05020	-0.759461	0.00552071	Cs8g05020.1: Reticulon-like protein B10; Reticulon-3-A; Reticulon-3-B; Reticulon-1; Reticulon-3; Reticulon-1-A; Reticulon-4;Putative uncharacterized protein Sb06g032290
Cs8g08720	1.38251	0.00552071	Cs8g08720.1: Probable salt tolerance-like protein At1g78600; Salt tolerance protein; Salt tolerance-like protein; Zinc finger protein CONSTANS-LIKE 3; Zinc finger protein CONSTANS; Putative zinc finger protein At1g68190; Zinc finger protein HD1; Putative zinc finger protein CONSTANS-LIKE 11;B-box type zinc finger-containing protein (Fragment) --Cs8g08720.2: Probable salt tolerance-like protein At…
Cs9g16570	2.37906	0.00552071	Cs9g16570.1: Putative uncharacterized protein AT4g25430 (Fragment) --Cs9g16570.2: Putative uncharacterized protein AT4g25430 (Fragment)
Cs6g15440	3.69993	0.00553622	Cs6g15440.1: Putative uncharacterized protein At2g27770/F15K20.13
orange1.1t04208	-1.95962	0.00555489	orange1.1t04208.1: NBS-LRR type putative disease resistance protein CNL-J3
Cs6g19060	2.52405	0.00558736	Cs6g19060.1: Proline-rich receptor-like protein kinase PERK8; Putative proline-rich receptor-like protein kinase PERK11; Receptor-like serine/threonine-protein kinase ALE2; Probable receptor-like protein kinase At3g17420; Serine/threonine-protein kinase PBS1; Probable serine/threonine-protein kinase RLCKVII; Phytosulfokine receptor 1; Probable serine/threonine-protein kinase At1g01540; Somatic em…
Cs1g18380	2.68778	0.00559126	Cs1g18380.1: Leucine-rich repeat containing protein, putative;Putative disease resistance protein RGA1; Disease resistance protein RGA2; Probable disease resistance RPP8-like protein 4 --Cs1g18380.2: Leucine-rich repeat containing protein, putative;Putative disease resistance protein RGA1; Disease resistance protein RGA2; Probable disease resistance RPP8-like protein 4 --Cs1g18380.3: Leucine-rich…
Cs7g25850	2.2695	0.00559218	Cs7g25850.1: Transcription factor BIM1; Transcription factor ALC; Sterol regulatory element-binding protein 2; Transcription factor GLABRA 3;Putative uncharacterized protein At5g08130 (Fragment) --Cs7g25850.2: Transcription factor BIM1; Transcription factor ALC; Sterol regulatory element-binding protein 2; Transcription factor GLABRA 3;Putative uncharacterized protein At5g08130 (Fragment)
Cs1g22960	3.54745	0.00559478	Cs1g22960.1: Peroxidase 10; Peroxidase N; Lignin-forming anionic peroxidase; Cationic peroxidase 1; Peroxidase C1C (Fragment);Putative uncharacterized protein Sb01g041760
Cs7g23960	1.68444	0.00560187	Cs7g23960.1: NADH-cytochrome b5 reductase 1; NADH-cytochrome b5 reductase-like protein;Whole genome shotgun sequence assembly, scaffold_193, strain Mel28
Cs1g06710	1.77602	0.00568356	Cs1g06710.1: Peptidyl-prolyl cis-trans isomerase TLP38, chloroplast / thylakoid lumen PPIase of 38 kDa / cyclophilin / rotamase (ISS);Peptidyl-prolyl cis-trans isomerase CYP37, chloroplastic; Putative thylakoid lumen peptidyl-prolyl cis-trans isomerase sll0408; Peptidyl-prolyl cis-trans isomerase, chloroplastic; Probable peptidyl-prolyl cis-trans isomerase sll0227
Cs4g06180	2.34185	0.00568356	Cs4g06180.1: Putative uncharacterized protein Sb04g038630
Cs4g17040	1.53318	0.00568356	Cs4g17040.1: Chloroplast palmitoyl/oleoyl specific acyl-acyl carrier protein thioesterase (Precursor);Myristoyl-acyl carrier protein thioesterase, chloroplastic; Lauroyl-acyl carrier protein thioesterase, chloroplastic; Oleoyl-acyl carrier protein thioesterase, chloroplastic (Fragment) --Cs4g17040.2: Myristoyl-acyl carrier protein thioesterase, chloroplastic; Lauroyl-acyl carrier protein thioeste…
Cs1g06250	4.60217	0.00569213	Cs1g06250.1: Putative uncharacterized protein Sb10g003540
Cs8g15930	5.33082	0.00569536	Cs8g15930.1: Auxin-induced protein 10A5; Indole-3-acetic acid-induced protein ARG7;Indole-3-acetic acid-induced protein ARG7, putative
Cs1g17630	1.63595	0.00569556	Cs1g17630.1: Ankyrin repeat-containing protein, putative
Cs6g20470	-3.51585	0.0057574	Cs6g20470.1: Cell Division Protein AAA ATPase family, putative, expressed;Probable mitochondrial chaperone BCS1-B; Mitochondrial chaperone BCS1; Putative AAA family ATPase L572; Uncharacterized protein R776
Cs7g06920	-4.0775	0.00575897	Cs7g06920.1: Glutamate receptor 2.1;Putative uncharacterized protein Sb02g025320
Cs1g16630	-3.56974	0.00577719	Cs1g16630.1: Putative uncharacterized protein OJ1005_H01.34
Cs2g20730	-1.46655	0.00578342	Cs2g20730.1: Putative uncharacterized protein Sb03g043760;Glycine-rich RNA-binding protein 2, mitochondrial; Putative RNA-binding protein 3; Cold-inducible RNA-binding protein; Glycine-rich RNA-binding protein GRP2A; Cold-inducible RNA-binding protein B; 30 kDa ribonucleoprotein, chloroplastic; 40S ribosomal protein S19, mitochondrial; 29 kDa ribonucleoprotein A, chloroplastic; Glycine-rich RNA-b…
orange1.1t04857	-1.24796	0.00580303	orange1.1t04857.1: Putative uncharacterized protein Sb05g001760;Protein TRANSPARENT TESTA 12; MATE efflux family protein LAL5; Multidrug and toxin extrusion protein 1 --orange1.1t04857.2: Protein TRANSPARENT TESTA 12; MATE efflux family protein LAL5;Putative uncharacterized protein Sb05g001760 --orange1.1t04857.3: Protein TRANSPARENT TESTA 12; MATE efflux family protein LAL5;Putative uncharacteri…
Cs2g22490	2.07652	0.00581516	NA
Cs3g14750	1.34511	0.00582486	Cs3g14750.1: Putative uncharacterized protein Sb03g013720
Cs6g16900	1.4451	0.00582486	Cs6g16900.1: Putative uncharacterized protein Sb03g037490;Tubulin beta-4 chain; Tubulin beta chain; Tubulin beta-3 chain (Fragment) --Cs6g16900.2: Putative uncharacterized protein Sb03g037490;Tubulin beta-4 chain; Tubulin beta chain; Tubulin beta-3 chain (Fragment)
orange1.1t00502	2.26469	0.00582486	orange1.1t00502.1: Chloroplast nucleoid DNA binding protein, putative;Aspartic proteinase nepenthesin-1; Probable aspartic protease At2g35615; Aspartic proteinase nepenthesin-2 (Fragments); Rhizopuspepsin-5
Cs2g19730	-1.48219	0.00583952	Cs2g19730.1: Endoplasmin homolog; Heat shock protein 90; Heat shock protein HSP 90-alpha; Heat shock cognate protein HSP 90-beta; Heat shock cognate 90 kDa protein; Endoplasmin; Heat shock cognate protein 80; Heat shock-like 85 kDa protein;Putative uncharacterized protein Sb07g028940 --Cs2g19730.2: Endoplasmin homolog; Heat shock protein 90; Heat shock protein HSP 90-alpha; Heat shock cognate pro…
Cs3g22870	1.80605	0.00585944	Cs3g22870.1: Proton-dependent oligopeptide transport family protein;Probable peptide/nitrate transporter At1g22540; Peptide transporter PTR1; Putative peptide/nitrate transporter At2g37900; Probable nitrite transporter At1g68570; Nitrate transporter 1.7; Probable peptide transporter At1g52190 --Cs3g22870.2: Proton-dependent oligopeptide transport family protein;Probable peptide/nitrate transporte…
Cs5g03960	-0.940612	0.00585944	Cs5g03960.1: Nucleosome/chromatin assembly factor group (Fragment);Protein SET; Testis-specific Y-encoded-like protein 2; Putative testis-specific Y-encoded-like protein 3; Suppressor of presenilin-2; Aspartic acid-rich protein; Testis-specific Y-encoded protein 10; Nucleosome assembly protein 1-like 2 --Cs5g03960.2: Nucleosome/chromatin assembly factor group (Fragment);Protein SET; Testis-specif…
Cs8g17270	1.21094	0.00585944	Cs8g17270.1: Dof domain, zinc finger family protein, expressed;Dof zinc finger protein DOF5.3; Dof zinc finger protein PBF
orange1.1t04305	7.30756	0.00585972	orange1.1t04305.1: Probable methyltransferase PMT21;Putative methyltransferase domain-containing protein
Cs7g07450	2.05013	0.0058605	Cs7g07450.1: Cryptochrome DASH, chloroplastic/mitochondrial; Cryptochrome DASH; Blue-light photoreceptor PHR2; Putative cryptochrome DASH; Putative cryptochrome DASH, mitochondrial; Deoxyribodipyrimidine photo-lyase; (6-4)DNA photolyase;Similar to tr|Q4BVE9|Q4BVE9_CROWT Deoxyribodipyrimidine photolyase
Cs9g03470	2.69575	0.0058605	Cs9g03470.1: Putative uncharacterized protein P0699D11.12
Cs5g01570	-2.47458	0.00587918	Cs5g01570.1: Putative uncharacterized protein At4g24110/T19F6_100
Cs3g12640	0.995709	0.00588452	Cs3g12640.1: UPF0603 protein At1g54780, chloroplastic;Beta-propeller domains of methanol dehydrogenase type
Cs1g16920	1.76587	0.00589438	Cs1g16920.1: Beta-ketoacyl-acyl carrier protein synthase (Fragment);3-oxoacyl-[acyl-carrier-protein] synthase II, chloroplastic; 3-oxoacyl-[acyl-carrier-protein] synthase I, chloroplastic; 3-oxoacyl-[acyl-carrier-protein] synthase 2; 3-oxoacyl-[acyl-carrier-protein] synthase 2 (Fragment); 3-oxoacyl-[acyl-carrier-protein] synthase, mitochondrial; Putative 3-oxoacyl-[acyl-carrier-protein] synthase,…
Cs7g02480	-0.68346	0.00590232	Cs7g02480.1: Daxx-interacting protein MSP58/p78, contains FHA domain (ISS);Digestive organ expansion factor homolog; U3 small nucleolar RNA-associated protein 25; Digestive organ expansion factor --Cs7g02480.2: Daxx-interacting protein MSP58/p78, contains FHA domain (ISS);U3 small nucleolar RNA-associated protein 25; Digestive organ expansion factor homolog; Digestive organ expansion factor --Cs7…
Cs1g14980	2.02641	0.00592684	Cs1g14980.1: Putative uncharacterized protein Sb03g013910;Kinesin-like protein KIF2C; Kinesin-related protein 6; Diatom spindle kinesin 1; Osmotic avoidance abnormal protein 3; Kinesin-II 95 kDa subunit; Probable 125 kDa kinesin-related protein; 125 kDa kinesin-related protein; Chromosome-associated kinesin KIF4 --Cs1g14980.2: Kinesin-related protein 6; Kinesin-like protein KIF2C; Diatom spindle …
Cs9g08260	-3.31484	0.00597217	Cs9g08260.1: Ankyrin repeat-containing protein, putative;Ankyrin repeat and protein kinase domain-containing protein 1; Transient receptor potential cation channel subfamily A member 1
Cs5g30360	2.70594	0.00600659	Cs5g30360.1: F-box/LRR-repeat protein 17;Leucine Rich Repeat family protein, expressed --Cs5g30360.2: F-box/LRR-repeat protein 17;Leucine Rich Repeat family protein, expressed
Cs3g23370	4.98318	0.00601131	Cs3g23370.1: Subtilisin-like protease; Cucumisin; Xylem serine proteinase 1; Serine protease AprX;Protease-associated PA; Proteinase inhibitor I9, subtilisin propeptide
Cs9g14590	2.16309	0.00602252	Cs9g14590.1: Beta-fructofuranosidase, soluble isoenzyme I, putative;Beta-fructofuranosidase, soluble isoenzyme I; Acid beta-fructofuranosidase; Beta-fructofuranosidase 1; 6(G)-fructosyltransferase; Bifunctional 6(G)-fructosyltransferase/2,1-fructan:2,1-fructan 1-fructosyltransferase; Beta-fructofuranosidase, insoluble isoenzyme CWINV1; Fructan 6-exohydrolase; Beta-fructofuranosidase, cell wall is…
Cs2g03010	1.92666	0.00603254	Cs2g03010.1: Arogenate dehydratase/prephenate dehydratase 1, chloroplastic; Arogenate dehydratase 3, chloroplastic; P-protein; Prephenate dehydratase;Putative uncharacterized protein Sb06g015310 --Cs2g03010.2: Arogenate dehydratase/prephenate dehydratase 1, chloroplastic; Arogenate dehydratase 3, chloroplastic; P-protein; Prephenate dehydratase;Putative uncharacterized protein Sb06g015310 --Cs2g0…
Cs5g17510	-3.68908	0.00603254	Cs5g17510.1: Serine/threonine-protein kinase-like protein CCR4; Putative serine/threonine-protein kinase-like protein CCR3; Putative receptor protein kinase CRINKLY4; Probable LRR receptor-like serine/threonine-protein kinase At1g67720; Receptor-like protein kinase THESEUS 1; Nodulation receptor kinase; Receptor-like protein kinase HERK 1; Probable receptor-like protein kinase At1g30570; Receptor…
Cs8g17840	2.84204	0.00603254	Cs8g17840.1: Disease resistance-responsive (Dirigent-like protein) family protein
Cs2g11950	2.28932	0.0060552	Cs2g11950.1: Putative uncharacterized protein Sb04g030080
Cs4g05960	4.63417	0.00607428	Cs4g05960.1: Protein RKD5;Putative uncharacterized protein OSJNBa0004G10.21
Cs3g16605	4.1793	0.00608883	NA
orange1.1t05696	-4.88243	0.00609348	NA
orange1.1t02384	-1.06818	0.00609797	orange1.1t02384.1: Protein TIC 22-like, chloroplastic;Chloroplast inner membrane import protein Tic22 (Fragment)
Cs2g21820	2.04104	0.00611236	Cs2g21820.1: Putative uncharacterized protein Sb04g004250;Peroxidase 30; Cationic peroxidase 2; Peroxidase N; Peroxidase C1C (Fragment); Lignin-forming anionic peroxidase --Cs2g21820.2: Putative uncharacterized protein Sb2674s002010;Peroxidase 30; Cationic peroxidase 2; Peroxidase C1C (Fragment); Peroxidase N
Cs1g13900	-3.25415	0.00612114	Cs1g13900.1: Cold-induced wall associated kinase (Fragment);Wall-associated receptor kinase-like 10; Putative wall-associated receptor kinase-like 11; Wall-associated receptor kinase 3; Proline-rich receptor-like protein kinase PERK3; Probable receptor-like protein kinase At4g39110; Probable LRR receptor-like serine/threonine-protein kinase At1g06840; Putative proline-rich receptor-like protein k…
Cs6g11690	3.76314	0.00612543	Cs6g11690.1: Aquaporin PIP2-2; Probable aquaporin PIP2-2; Aquaporin PIP-type; Probable aquaporin PIP-type pTOM75; Aquaporin PIP 1-3; Aquaporin-1; Aquaporin FA-CHIP; Aquaporin-4;Putative plasma membrane intrinsic protein
Cs3g23420	-0.768922	0.00613924	Cs3g23420.1: Transducin / WD-40 repeat protein family-like protein;WD repeat-containing protein 18; Pre-rRNA-processing protein IPI3; F-box/WD repeat-containing protein 7; Periodic tryptophan protein 2 homolog
Cs2g30160	1.16146	0.00616949	Cs2g30160.1: 1-acylglycerol-3-phosphate O-acyltransferase 3 (Predicted), isoform CRA_b;1-acyl-sn-glycerol-3-phosphate acyltransferase 2; 1-acyl-sn-glycerol-3-phosphate acyltransferase gamma; 1-acyl-sn-glycerol-3-phosphate acyltransferase delta; Probable 1-acyl-sn-glycerol-3-phosphate acyltransferase 5
Cs8g19080	5.19201	0.00620162	Cs8g19080.1: Putative uncharacterized protein Sb01g039880;Tropinone reductase homolog At1g07440; Tropinone reductase 1; Gluconate 5-dehydrogenase; Peroxisomal trans-2-enoyl-CoA reductase
Cs1g08340	5.07263	0.00620279	Cs1g08340.1: Amino acid permease 2; Probable amino acid permease 7;Putative uncharacterized protein Sb03g041840
Cs1g02820	1.86645	0.00631727	Cs1g02820.1: Putative uncharacterized protein At2g44600
Cs8g21000	1.59265	0.00632169	NA
Cs4g08170	1.96348	0.00632467	Cs4g08170.1: Kinesin-4; Kinesin-3; Kinesin-2; Carboxy-terminal kinesin 2; Kinesin-like protein KIFC3; Kinesin-1; Kinesin-like protein klpA; Kinesin-related protein 2; Kinesin-like calmodulin-binding protein; Protein claret segregational; Kinesin-like calmodulin-binding protein homolog; Kinesin-II 85 kDa subunit; Osmotic avoidance abnormal protein 3; Kinesin heavy chain; Kinesin-1 heavy chain; Kin…
orange1.1t01342	1.22872	0.00632897	orange1.1t01342.1: Short-chain dehydrogenase TIC 32, chloroplastic; Retinol dehydrogenase 14; WW domain-containing oxidoreductase; Probable oxidoreductase; Uncharacterized oxidoreductase C736.13; Dehydrogenase/reductase SDR family member 13; Dehydrogenase/reductase SDR family member on chromosome X homolog;Rossmann-fold NAD(P)-binding domain-containing protein
Cs3g16520	2.00687	0.0063438	Cs3g16520.1: Putative uncharacterized protein Sb01g009530 --Cs3g16520.2: Putative uncharacterized protein Sb01g009530
Cs6g17080	-1.12871	0.0063438	Cs6g17080.1: Pentatricopeptide repeat-containing protein, putative;Pentatricopeptide repeat-containing protein At1g80270, mitochondrial --Cs6g17080.2: Pentatricopeptide repeat-containing protein, putative;Pentatricopeptide repeat-containing protein At1g80270, mitochondrial
orange1.1t03288	1.70065	0.0063438	orange1.1t03288.1: Helix-loop-helix DNA-binding domain containing protein, expressed;Transcription factor FAMA; Transcription factor bHLH96; Transcription factor MUTE; Transcription factor SPEECHLESS --orange1.1t03288.2: Transcription factor FAMA; Transcription factor bHLH94; Transcription factor MUTE; Transcription factor SPEECHLESS;Helix-loop-helix DNA-binding domain containing protein, express…
Cs3g01485	1.873	0.00634559	Cs3g01485.1: O-sialoglycoprotein endopeptidase, isoform CRA_b;Probable tRNA threonylcarbamoyladenosine biosynthesis protein CG4933; Probable tRNA threonylcarbamoyladenosine biosynthesis protein OSGEP; Probable tRNA threonylcarbamoyladenosine biosynthesis protein Osgep (Fragment); Probable tRNA threonylcarbamoyladenosine biosynthesis protein Osgep; Probable tRNA threonylcarbamoyladenosine biosynth…
orange1.1t00013	-1.00029	0.00634559	orange1.1t00013.1: Putative uncharacterized protein Sb06g010096 (Fragment);MATE efflux family protein DTX1; Protein TRANSPARENT TESTA 12; Multidrug and toxin extrusion protein 1; Uncharacterized transporter C4B3.13; Ethionine resistance-conferring protein 1 --orange1.1t00013.2: MATE efflux family protein DTX1; Protein TRANSPARENT TESTA 12; Uncharacterized transporter C4B3.13; Multidrug and toxin …
Cs4g12180	2.55011	0.00637087	Cs4g12180.1: Putative uncharacterized protein Sb03g036720
Cs8g11060	1.77114	0.00637087	Cs8g11060.1: Probable S-acyltransferase At3g26935; Palmitoyltransferase ZDHHC9; Probable palmitoyltransferase ZDHHC14; Putative ZDHHC-type palmitoyltransferase 1;DHHC zinc finger domain containing protein, expressed
Cs6g08260	1.18096	0.0063722	Cs6g08260.1: Light-harvesting chlorophyll-a/b binding protein Lhcb4 (Fragment);Chlorophyll a-b binding protein CP29.2, chloroplastic; Chlorophyll a-b binding protein CP29; Chlorophyll a-b binding protein, chloroplastic; Chlorophyll a-b binding protein type 1 member F3, chloroplastic; Chlorophyll a-b binding protein of LHCII type III, chloroplastic; Chlorophyll a-b binding protein E, chloroplastic…
orange1.1t01314	-1.05495	0.00640284	orange1.1t01314.1: Chromosome 11 SCAF14528, whole genome shotgun sequence. (Fragment);Small nuclear ribonucleoprotein E; Putative small nuclear ribonucleoprotein polypeptide E-like protein 1; Probable small nuclear ribonucleoprotein E
Cs2g29280	2.6681	0.00641102	Cs2g29280.1: G2/mitotic-specific cyclin-1; G2/mitotic-specific cyclin S13-6; Cyclin-B1-4; Cyclin-B1-1; Cyclin-B1-2; Cyclin-B1-5; Cyclin-B1-3; G2/mitotic-specific cyclin S13-7 (Fragment); Cyclin-B2-1; Cyclin-B2-2; G2/mitotic-specific cyclin-2 (Fragment); Cyclin-B2-3; Putative cyclin-B3-1; Cyclin-B2-4; G2/mitotic-specific cyclin-B; Cyclin-A1-1; G2/mitotic-specific cyclin-B (Fragment); G2/mitotic-sp…
orange1.1t02204	-2.40932	0.00641102	orange1.1t02204.1: Disease resistance response protein, putative (Fragment);Disease resistance response protein 206
Cs6g19630	3.19042	0.00644143	Cs6g19630.1: Cytochrome P450 85A; 3-epi-6-deoxocathasterone 23-monooxygenase; Abietadienol/abietadienal oxidase; Abscisic acid 8'-hydroxylase 3; Ent-kaurenoic acid oxidase 2; Leukotriene-B(4) omega-hydroxylase 2;Cytochrome P450 probable 6-deoxocathasterone to 6-deoxoteasterone or cathasterone to teasterone --Cs6g19630.2: Cytochrome P450 85A; Abscisic acid 8'-hydroxylase 1; 3-epi-6-deoxocathastero…
orange1.1t03236	5.4559	0.00644461	orange1.1t03236.1: Putative uncharacterized protein Sb2674s002010;Peroxidase 7; Cationic peroxidase 2; Peroxidase C1C (Fragment); Lignin-forming anionic peroxidase; Peroxidase N
Cs3g24180	-1.7325	0.00645128	Cs3g24180.1: Putative uncharacterized protein;Cytochrome P450 82A3; Cytochrome P450 82A1 (Fragment); Flavonoid 3'-monooxygenase; Isoflavone 2'-hydroxylase; Beta-amyrin 24-hydroxylase; Licodione synthase; Premnaspirodiene oxygenase; Angelicin synthase (Fragment); Psoralen synthase (Fragment); Psoralen synthase; 4-hydroxyphenylacetaldehyde oxime monooxygenase
Cs9g11390	-1.09554	0.00645128	Cs9g11390.1: Putative uncharacterized protein AT4g31980
Cs7g03140	1.37227	0.0065156	Cs7g03140.1: Putative uncharacterized protein OSJNBa0093I09.4 --Cs7g03140.2: Putative uncharacterized protein Sb2600s002010
orange1.1t02782	2.56944	0.00652248	orange1.1t02782.1: Lamin-like protein; Early nodulin-like protein 1; Blue copper protein; Mavicyanin; Basic blue protein; Uclacyanin-2; Early nodulin-16; Stellacyanin; Chemocyanin;Putative uncharacterized protein Sb02g000840
Cs3g25130	2.1293	0.00654051	Cs3g25130.1: Putative uncharacterized protein At5g66440
Cs8g06680	7.67379	0.00654051	Cs8g06680.1: Epicotyl-specific tissue protein (Fragment);Organ-specific protein S2
Cs9g01920	1.97523	0.00655162	Cs9g01920.1: Putative uncharacterized protein OJ1651_G11.8;Probable O-acetyltransferase CAS1; CAS1 domain-containing protein 1 --Cs9g01920.2: Putative uncharacterized protein OJ1651_G11.8;Probable O-acetyltransferase CAS1; CAS1 domain-containing protein 1 --Cs9g01920.3: Putative uncharacterized protein OJ1651_G11.8;Probable O-acetyltransferase CAS1; CAS1 domain-containing protein 1
Cs5g33680	1.89132	0.00657056	Cs5g33680.1: Probable galacturonosyltransferase-like 7; Glycosyltransferase 8 domain-containing protein 1; Probable galacturonosyltransferase 11;Glycosyl transferase family 8 protein, putative, expressed --Cs5g33680.2: Probable galacturonosyltransferase-like 7; Glycosyltransferase 8 domain-containing protein 1; Probable galacturonosyltransferase 11;Glycosyl transferase family 8 protein, putative,…
Cs1g22750	5.16465	0.00657629	Cs1g22750.1: Putative uncharacterized protein P0451G12.11
Cs2g17820	-5.08564	0.00658214	Cs2g17820.1: U-box domain-containing protein 21; E3 ubiquitin-protein ligase PUB22;Immediate-early fungal elicitor protein CMPG1 (Fragment)
Cs3g20070	-1.87369	0.00660025	Cs3g20070.1: Amino acid permease 3; Probable amino acid permease 7; Lysine histidine transporter-like 1; Lysine histidine transporter 2;Putative uncharacterized protein Sb03g041840
Cs6g16750	-1.60884	0.00660025	Cs6g16750.1: Probable nitrite transporter At1g68570; Peptide transporter PTR2; Probable peptide/nitrate transporter At1g62200; Nitrate transporter 1.7; Probable peptide transporter At1g52190; Putative peptide/nitrate transporter At2g37900; Nitrate excretion transporter 1; Probable nitrate excretion transporter 2; Putative nitrate excretion transporter 7;Putative proton-dependent oligopeptide tran…
orange1.1t02597	1.6453	0.00663437	orange1.1t02597.1: Putative uncharacterized protein Sb02g029300;Squamosa promoter-binding-like protein 13; Putative squamosa promoter-binding-like protein 19; Squamosa promoter-binding protein 1; Protein LIGULELESS 1 --orange1.1t02597.2: Putative uncharacterized protein Sb02g029300;Squamosa promoter-binding-like protein 13; Putative squamosa promoter-binding-like protein 19; Squamosa promoter-bin…
orange1.1t00542	3.835	0.00669254	orange1.1t00542.1: Cytochrome P450 78A3; Flavonoid 3'-monooxygenase; Beta-amyrin 24-hydroxylase; Isoflavone 2'-hydroxylase; Germacrene A oxidase; Cytochrome P450 71A6 (Fragment); Licodione synthase;Cytochrome P450, family 78, subfamily A, polypeptide 6
Cs6g19900	-1.7693	0.00669483	Cs6g19900.1: DNA-directed RNA polymerase 3B, chloroplast, putative;DNA-directed RNA polymerase 2, chloroplastic/mitochondrial; DNA-directed RNA polymerase 1, mitochondrial; DNA-directed RNA polymerase 3, chloroplastic; DNA-directed RNA polymerase 2A (Fragment); DNA-directed RNA polymerase, mitochondrial
Cs3g16200	-1.21633	0.00676526	Cs3g16200.1: Serine carboxypeptidase-like 19; Serine carboxypeptidase 1; Lysosomal protective protein; Putative serine carboxypeptidase-like 30; Serine carboxypeptidase II-2 (Fragment);1-O-acylglucose:anthocyanin-O-acyltransferase-like protein --Cs3g16200.2: Serine carboxypeptidase-like 19; Serine carboxypeptidase 1; Serine carboxypeptidase II-2 (Fragment); Putative serine carboxypeptidase-like 2…
Cs2g05080	3.25712	0.00677193	Cs2g05080.1: Putative uncharacterized protein Sb03g034912;Uncharacterized protein At4g18490
Cs9g06740	-7.45742	0.00678271	Cs9g06740.1: G-type lectin S-receptor-like serine/threonine-protein kinase RLK1; Putative receptor protein kinase ZmPK1; Proline-rich receptor-like protein kinase PERK12; Putative cysteine-rich receptor-like protein kinase 39; Cysteine-rich receptor-like protein kinase 4; Putative proline-rich receptor-like protein kinase PERK11; Putative receptor-like protein kinase At4g00960;BRASSINOSTEROID INS…
Cs4g16970	2.86087	0.00683463	Cs4g16970.1: Putative uncharacterized protein Sb01g045130
Cs1g17820	-3.94772	0.00684306	Cs1g17820.1: Midasin; Uncharacterized protein SAUSA300_1302; Denitrification regulatory protein NirQ; Protein NorQ; Protein CbbQ;Type A von Willebrand factor domain-containing protein --Cs1g17820.2: Midasin; Uncharacterized protein SACOL1445; Denitrification regulatory protein NirQ; Protein NorQ; Protein CbbQ;Type A von Willebrand factor domain-containing protein
orange1.1t02071	-2.11825	0.00684306	orange1.1t02071.1: Putative uncharacterized protein AT4g31980;Putative UPF0481 protein At3g02645
Cs7g07060	1.79429	0.00685807	Cs7g07060.1: Probable cyclic nucleotide-gated ion channel 17; Putative cyclic nucleotide-gated ion channel 18; Cyclic nucleotide-gated ion channel 1; Probable cyclic nucleotide-gated ion channel 20, chloroplastic;Putative cyclic nucleotide and calmodulin-regulated ion channel protein (Fragment)
Cs8g05990	-2.88428	0.00687721	Cs8g05990.1: Putative uncharacterized protein AT4g33980 --Cs8g05990.2: Putative uncharacterized protein AT4g33980 --Cs8g05990.3: Putative uncharacterized protein AT4g33980
Cs4g09270	-1.09824	0.00690348	Cs4g09270.1: Scarecrow-like protein 5; Scarecrow-like transcription factor PAT1; Chitin-inducible gibberellin-responsive protein 2; DELLA protein RGL1; Protein SCARECROW; DELLA protein GAI; DELLA protein GAIP; DELLA protein RGA; DELLA protein GAIP-B; Protein SHORT-ROOT;Chitin-inducible gibberellin-responsive protein 2, putative, expressed
Cs6g10900	1.6083	0.00690348	Cs6g10900.1: Whole genome shotgun sequence assembly, scaffold_1, strain Mel28;Protein RTC2; Uncharacterized membrane protein YOL092W; PQ-loop repeat-containing protein 2 --Cs6g10900.2: PQ-loop repeat family protein / transmembrane family protein;Uncharacterized membrane protein YOL092W; Protein RTC2; Seven transmembrane protein 1; PQ-loop repeat-containing protein 2; Vacuolar integral membrane pr…
orange1.1t01778	2.99728	0.00690348	orange1.1t01778.1: Probable S-acyltransferase At4g01730; Probable palmitoyltransferase ZDHHC1; Palmitoyltransferase ERF2; S-acyltransferase TIP1; Putative ZDHHC-type palmitoyltransferase 3;DHHC zinc finger domain containing protein, expressed
Cs6g14520	3.31534	0.00691638	Cs6g14520.1: Uncharacterized protein At5g39865; Glutaredoxin domain-containing cysteine-rich protein CG12206;Putative uncharacterized protein Sb06g015610
Cs8g02680	3.34192	0.00691638	Cs8g02680.1: MCM10 minichromosome maintenance deficient 10 (S. cerevisiae), isoform CRA_b;Protein MCM10 homolog; DNA replication licensing factor mcm10 --Cs8g02680.2: MCM10 minichromosome maintenance deficient 10 (S. cerevisiae), isoform CRA_b;Protein MCM10 homolog; DNA replication licensing factor mcm10 --Cs8g02680.3: MCM10 minichromosome maintenance deficient 10 (S. cerevisiae), isoform CRA_b;P…
Cs7g30440	7.038	0.0069454	Cs7g30440.1: Monovalent cation:proton antiporter, putative;Cation/H(+) antiporter 15; Cation/H(+) symporter 13; K(+)/H(+) antiporter 1
Cs5g03660	2.79302	0.00694643	Cs5g03660.1: Putative uncharacterized protein Sb01g017720
Cs8g03260	3.55548	0.00695992	Cs8g03260.1: Putative uncharacterized protein Sb01g006810
Cs9g15900	1.65179	0.00695992	Cs9g15900.1: Probable LRR receptor-like serine/threonine-protein kinase At1g53420; Cysteine-rich receptor-like protein kinase 18; Somatic embryogenesis receptor kinase 2; Protein STRUBBELIG-RECEPTOR FAMILY 2; BRASSINOSTEROID INSENSITIVE 1-associated receptor kinase 1; Putative cysteine-rich receptor-like protein kinase 35; Probable leucine-rich repeat receptor-like serine/threonine-protein kinase…
Cs6g08990	1.83673	0.00696386	Cs6g08990.1: Putative Myb family transcription factor At1g14600; Probable transcription factor KAN2; Transcription repressor KAN1; Myb family transcription factor APL; Putative two-component response regulator ARR20; Transcription activator GLK2; Two-component response regulator ARR18;Myb-like DNA-binding domain, SHAQKYF class family protein, expressed
Cs7g25170	2.43373	0.00696386	NA
Cs8g20740	-1.71806	0.00697372	Cs8g20740.1: Protein CHLOROPLAST IMPORT APPARATUS 2; Zinc finger protein CONSTANS-LIKE 16; Zinc finger protein HD1; Zinc finger protein CONSTANS; Two-component response regulator-like APRR9;Putative uncharacterized protein Sb04g003470 --Cs8g20740.2: Putative uncharacterized protein Sb04g003470;Protein CHLOROPLAST IMPORT APPARATUS 2; Zinc finger protein CONSTANS-LIKE 16
Cs7g27080	1.11249	0.00699757	Cs7g27080.1: Putative uncharacterized protein (Fragment)
Cs3g11290	2.08569	0.00700611	Cs3g11290.1: Putative uncharacterized protein Sb03g003080;Pollen-specific protein SF21
Cs8g04830	-1.98262	0.00701024	Cs8g04830.1: Serine-threonine protein kinase, plant-type, putative (Fragment);Probable LRR receptor-like serine/threonine-protein kinase At3g47570; LRR receptor-like serine/threonine-protein kinase EFR; Putative receptor-like protein kinase At3g47110; Putative leucine-rich repeat receptor-like serine/threonine-protein kinase At2g24130; LRR receptor-like serine/threonine-protein kinase GSO2; Leuci…
Cs6g10700	2.28418	0.00703961	Cs6g10700.1: Protein SCARECROW; Scarecrow-like protein 23; DELLA protein GAI; DELLA protein GAI1; DELLA protein GAIP-B; Chitin-inducible gibberellin-responsive protein 1; DELLA protein GAIP; DELLA protein RGA; Scarecrow-like transcription factor PAT1; Nodulation-signaling pathway 2 protein; Protein MONOCULM 1;Flagellar basal body rod protein; GRAS transcription factor
Cs3g25880	5.51253	0.00708173	Cs3g25880.1: Indole-3-acetic acid-induced protein ARG7; Auxin-induced protein 6B;Indole-3-acetic acid-induced protein ARG7, putative
Cs2g22610	-3.40192	0.00710518	Cs2g22610.1: Myb-related protein Myb4; Transcription factor MYB39; Protein ODORANT1; Myb-related protein P; Transcription repressor MYB5; Anthocyanin regulatory C1 protein; Transcription factor WER; Trichome differentiation protein GL1; Transcription factor GAMYB; Myb-related protein B;Myb-related protein Myb4, putative, expressed
Cs3g20305	1.01519	0.0071064	NA
Cs3g25890	1.86582	0.00712035	Cs3g25890.1: Filament-like plant protein 4; Filament-like plant protein (Fragment);Myosin heavy chain, fast skeletal muscle, embryonic, putative --Cs3g25890.2: Filament-like plant protein 4; Filament-like plant protein (Fragment);Myosin heavy chain, fast skeletal muscle, embryonic, putative --Cs3g25890.3: Filament-like plant protein 4; Filament-like plant protein (Fragment);Myosin heavy chain, fa…
Cs2g04310	1.7924	0.00712688	Cs2g04310.1: Putative LRR receptor-like serine/threonine-protein kinase;Probable LRR receptor-like serine/threonine-protein kinase RFK1; Probable leucine-rich repeat receptor-like serine/threonine-protein kinase At3g14840; Cysteine-rich receptor-like protein kinase 3; Putative cysteine-rich receptor-like protein kinase 35; Putative G-type lectin S-receptor-like serine/threonine-protein kinase At1…
orange1.1t01769	-2.32492	0.00712688	orange1.1t01769.1: ABC transporter B family member 21; Putative multidrug resistance protein; Multidrug resistance protein 1; Bile salt export pump; Putative ABC transporter B family member 8; Multidrug resistance protein homolog 65; ATP-binding cassette sub-family B member 5; Leptomycin B resistance protein pmd1; ATP-binding cassette sub-family B member 10, mitochondrial;Multidrug/pheromone expo…
Cs3g25910	1.76094	0.00715595	Cs3g25910.1: ATP sulfurylase 2; ATP sulfurylase 1, chloroplastic; ATP-sulfurylase 3, chloroplastic; Bifunctional 3'-phosphoadenosine 5'-phosphosulfate synthase 2; Sulfate adenylyltransferase; Probable bifunctional SAT/APS kinase 2;Bifunctional 3'-phosphoadenosine 5'-phosphosulfate synthethase, putative, expressed --Cs3g25910.2: Bifunctional 3'-phosphoadenosine 5'-phosphosulfate synthethase, putat…
Cs5g18920	3.4177	0.00715595	Cs5g18920.1: B2 protein;Putative uncharacterized protein Sb03g025160
Cs5g27950	2.88337	0.00715595	Cs5g27950.1: Probable LRR receptor-like serine/threonine-protein kinase At5g48740; Receptor-like protein kinase At3g21340; Putative leucine-rich repeat receptor-like serine/threonine-protein kinase At2g04300; Probable leucine-rich repeat receptor-like protein kinase At2g28990; Leucine-rich repeat receptor-like serine/threonine-protein kinase At2g14510; Senescence-induced receptor-like serine/thre…
Cs6g07720	3.58975	0.00728903	Cs6g07720.1: Mitogen-activated protein kinase-binding protein 1; WD repeat-containing protein 62; Echinoderm microtubule-associated protein-like 5;Novel protein similar to vertebrate mouse mitogen-activated protein kinase binding protein 1-like (MAPKBP1) (Fragment)
Cs5g04210	1.53141	0.00732201	Cs5g04210.1: Anthranilate synthase component I and chorismate binding protein;Isochorismate synthase, chloroplastic; Isochorismate synthase 2, chloroplastic; Menaquinone-specific isochorismate synthase; Salicylate biosynthesis isochorismate synthase; Putative isochorismate synthase; Protein PHYLLO, chloroplastic; Isochorismate synthase dhbC; Vibriobactin-specific isochorismate synthase; Anthranil…
Cs2g16120	4.53829	0.00733149	Cs2g16120.1: Putative orcinol O-methyltransferase (Fragment);Myricetin O-methyltransferase; Chavicol O-methyltransferase; Eugenol O-methyltransferase; 8-hydroxyquercetin 8-O-methyltransferase; 6a-hydroxymaackiain methyltransferase 1; Tabersonine 16-O-methyltransferase; Isoflavone 7-O-methyltransferase; Isoflavone-7-O-methyltransferase 8; O-methyltransferase ZRP4; 5-pentadecatrienyl resorcinol O-m…
Cs5g15330	2.49273	0.00733149	Cs5g15330.1: Kinesin-4; Kinesin-like protein KIFC3; Kinesin-3; Kinesin-2; Kinesin-1; Kinesin-related protein 2; Kinesin-like calmodulin-binding protein; Kinesin-like protein klpA; Kinesin-II 85 kDa subunit; Carboxy-terminal kinesin 2; Kinesin-like calmodulin-binding protein homolog; Protein claret segregational; Kinesin heavy chain; Kinesin-1 heavy chain;Di-glucose binding protein with Kinesin mo…
Cs4g19140	2.19016	0.00737526	Cs4g19140.1: Tetratricopeptide repeat domain-containing protein
Cs5g01090	3.24834	0.00747088	Cs5g01090.1: RING-H2 finger protein ATL79; E3 ubiquitin-protein ligase ATL76; Putative RING-H2 finger protein ATL53; Uncharacterized RING finger protein C4G3.12c; Zinc/RING finger protein 3;RNA recognition motif. (A.k.a. RRM, RBD, or RNP domain) containing protein
Cs4g08480	6.46818	0.00748855	Cs4g08480.1: (Rice Genome Annotation Project) CSLE2 - cellulose synthase-like family E;Cellulose synthase-like protein E6; Cellulose synthase A catalytic subunit 7 [UDP-forming]; Putative cellulose synthase-like protein H3; Probable mixed-linked glucan synthase 7; Mixed-linked glucan synthase 2; Probable cellulose synthase A catalytic subunit 2 [UDP-forming]
Cs6g03280	-1.44995	0.00749235	Cs6g03280.1: Putative uncharacterized protein Sb03g042500;Calreticulin-3; Calreticulin; Calreticulin-1; Calreticulin-2; Calnexin; Calnexin homolog 1; Calmegin; Calreticulin (Fragment) --Cs6g03280.2: Putative uncharacterized protein Sb03g042500;Calreticulin-3; Calreticulin; Calreticulin-1; Calreticulin-2; Calnexin; Calnexin homolog 1; Calmegin; Calreticulin (Fragment) --Cs6g03280.3: Putative calci…
Cs6g05570	-1.15206	0.00751059	Cs6g05570.1: Tetratricopeptide TPR_2 repeat protein (Precursor)
Cs9g16880	1.57102	0.00751059	Cs9g16880.1: Putative uncharacterized protein Sb07g025170 --Cs9g16880.2: Putative uncharacterized protein Sb07g025170 --Cs9g16880.3: Putative uncharacterized protein Sb07g025170
Cs2g06110	4.68811	0.00751978	Cs2g06110.1: Putative uncharacterized protein Sb01g002000 --Cs2g06110.2: Putative uncharacterized protein Sb01g002000 --Cs2g06110.3: Putative uncharacterized protein Sb01g002000
Cs3g14570	-0.897958	0.00751978	Cs3g14570.1: Putative uncharacterized protein (Fragment);60S ribosomal protein L18-2; 60S ribosomal protein L18 (Fragment); Putative 60S ribosomal protein L18-1; Ribosomal protein L18 --Cs3g14570.2: Putative uncharacterized protein (Fragment);60S ribosomal protein L18-3; 60S ribosomal protein L18 (Fragment); Putative 60S ribosomal protein L18-1; Ribosomal protein L18
Cs3g16540	0.626252	0.00751978	Cs3g16540.1: Inositol-tetrakisphosphate 1-kinase 2;Inositol 1, 3, 4-trisphosphate 5/6-kinase, putative, expressed --Cs3g16540.2: Inositol-tetrakisphosphate 1-kinase 2;Inositol 1, 3, 4-trisphosphate 5/6-kinase, putative, expressed
orange1.1t03972	4.43646	0.00754973	orange1.1t03972.1: Leucine-rich repeat family protein / protein kinase family protein;Probable LRR receptor-like serine/threonine-protein kinase At4g08850; Probable leucine-rich repeat receptor-like protein kinase At1g35710; Leucine-rich repeat receptor-like serine/threonine-protein kinase At1g17230; LRR receptor-like serine/threonine-protein kinase FEI 1; Receptor-like protein kinase 2; Leucine-…
Cs5g12860	2.69923	0.00759709	Cs5g12860.1: Kinesin-related protein 4; Centromere-associated protein E; Kinesin-like protein KIF3C; Kinesin-II 95 kDa subunit; Kinesin heavy chain; Kinesin heavy chain isoform 5C; Osmotic avoidance abnormal protein 3; Chromosome-associated kinesin KIF4; Kinesin-1 heavy chain;ATP binding microtubule motor family protein
Cs8g13530	-1.72298	0.00766959	Cs8g13530.1: Putative uncharacterized protein Sb08g020230
Cs9g18920	1.69887	0.00766959	Cs9g18920.1: Putative uncharacterized protein;Probable membrane-associated kinase regulator 6
Cs7g30680	1.58181	0.00768263	Cs7g30680.1: Chromosome 18 SCAF15030, whole genome shotgun sequence. (Fragment);Ankyrin-2; Ankyrin-3; Ankyrin-1; Serine/threonine-protein phosphatase 6 regulatory ankyrin repeat subunit B; Ankyrin repeat, PH and SEC7 domain containing protein secG; Ankyrin repeat and protein kinase domain-containing protein 1; Ankyrin repeat domain-containing protein 50; Kinase D-interacting substrate of 220 kDa;…
Cs3g19250	2.44605	0.00769321	Cs3g19250.1: Auxin transporter-like protein 3; Putative auxin transporter-like protein 4; Auxin transporter protein 1;Putative uncharacterized protein Sb01g026240 --Cs3g19250.2: Auxin transporter-like protein 3; Putative auxin transporter-like protein 4; Auxin transporter protein 1;Putative uncharacterized protein Sb01g026240
Cs5g29790	1.597	0.00769321	Cs5g29790.1: Putative uncharacterized protein Sb06g022650
Cs9g02055	1.81724	0.00769321	NA
Cs6g05350	2.06364	0.00776286	Cs6g05350.1: Similar to an Arabidopsis thialiana chromosome BAC genomic sequence
Cs8g07180	-0.946426	0.00777805	Cs8g07180.1: AdoMet-dependent rRNA methyltransferase spb1; rRNA methyltransferase 3 homolog; Putative rRNA methyltransferase 3; Ribosomal RNA large subunit methyltransferase E; tRNA (cytidine(32)/guanosine(34)-2'-O)-methyltransferase; Putative ribosomal RNA methyltransferase C4F10.03c;Complex: Spb1p is associated in vivo with the nucleolar proteins Nop1p and Nop5/58p
Cs9g16120	4.54813	0.00778451	Cs9g16120.1: LRR receptor-like serine/threonine-protein kinase ERL1; LRR receptor-like serine/threonine-protein kinase ERECTA; Probable leucine-rich repeat receptor-like protein kinase At5g63930; Leucine-rich repeat receptor protein kinase EXS; Leucine-rich repeat receptor-like serine/threonine-protein kinase BAM2; Receptor-like protein kinase 2; Receptor protein kinase CLAVATA1; Leucine-rich rep…
Cs6g18420	-2.79058	0.00780441	Cs6g18420.1: Putative uncharacterized protein Sb09g001746 (Fragment);Probable receptor-like protein kinase At5g39020; G-type lectin S-receptor-like serine/threonine-protein kinase At1g34300; Probable LRR receptor-like serine/threonine-protein kinase At1g56140; Cysteine-rich receptor-like protein kinase 5; Putative cysteine-rich receptor-like protein kinase 35; Probable L-type lectin-domain contai…
orange1.1t02946	-3.89614	0.00781619	orange1.1t02946.1: LRR receptor-like serine/threonine-protein kinase FLS2; Receptor-like protein 12; Probable leucine-rich repeat receptor-like protein kinase At2g33170; Protein BRASSINOSTEROID INSENSITIVE 1; Leucine-rich repeat receptor-like serine/threonine-protein kinase At1g17230; Probable LRR receptor-like serine/threonine-protein kinase At4g36180; Leucine-rich repeat receptor protein kinase…
orange1.1t02331	1.79521	0.0078396	orange1.1t02331.1: Kinesin-4; Carboxy-terminal kinesin 2; Kinesin-like protein klpA; Kinesin-like protein 2; Kinesin-3; Kinesin-2; Kinesin-1; Protein claret segregational; Kinesin-like calmodulin-binding protein; Kinesin-II 85 kDa subunit; Kinesin-like calmodulin-binding protein homolog; Geminivirus Rep-interacting motor protein; Kinesin-related protein 5; Chromosome-associated kinesin KIF4; Osmo…
Cs5g28110	0.941672	0.00784159	Cs5g28110.1: Putative uncharacterized protein OJ1471_E11.26-1 --Cs5g28110.2: Putative uncharacterized protein OJ1471_E11.26-1
Cs9g06070	3.89284	0.00784159	Cs9g06070.1: Putative uncharacterized protein Sb09g019540
Cs5g12080	2.0992	0.00786969	Cs5g12080.1: Putative uncharacterized protein At5g15580 (Fragment) --Cs5g12080.2: Putative uncharacterized protein At5g15580 (Fragment) --Cs5g12080.3: Putative uncharacterized protein Sb02g013130
Cs4g15360	1.27364	0.00788005	Cs4g15360.1: Putative uncharacterized protein Sb03g026070;Protein phosphatase 2C 56; Probable protein phosphatase 2C 6 --Cs4g15360.2: Putative uncharacterized protein Sb03g026070;Protein phosphatase 2C 56; Probable protein phosphatase 2C 6; Protein phosphatase 2C homolog 3 --Cs4g15360.3: Putative uncharacterized protein Sb03g026070;Protein phosphatase 2C 56; Probable protein phosphatase 2C 6
Cs5g29860	-1.43388	0.00788005	Cs5g29860.1: Probable inorganic phosphate transporter 1-7; Inorganic phosphate transporter 1-4; Putative inorganic phosphate transporter 1-13; Probable metabolite transporter C2H8.02;High affinity inorganic phosphate transporter (Fragment)
Cs6g04470	-0.768182	0.00788534	Cs6g04470.1: Putative uncharacterized protein Sb03g043940;Polyubiquitin 4; Polyubiquitin (Fragment); Ubiquitin-60S ribosomal protein L40; Polyubiquitin-A; Polyubiquitin-C; Polyubiquitin-B; Polyubiquitin-H; Polyubiquitin-F; Polyubiquitin-J; Polyubiquitin-I; Polyubiquitin-G
Cs7g16990	3.89927	0.00788534	Cs7g16990.1: UDP-glucose 4-epimerase/UDP-sulfoquinovose synthase (ISS);Probable rhamnose biosynthetic enzyme 1; dTDP-D-glucose 4,6-dehydratase; Putative dTDP-D-glucose 4,6-dehydratase; dTDP-glucose 4,6-dehydratase; Probable dTDP-glucose 4,6-dehydratase; Spore coat polysaccharide biosynthesis protein spsJ; Uncharacterized protein PB2B2.11; Uncharacterized UDP-glucose epimerase ytcB; Putative UDP-g…
Cs3g01350	1.14319	0.00791698	Cs3g01350.1: Putative uncharacterized protein Sb02g024593 (Fragment);Putative NAC domain-containing protein 94; Protein FEZ; NAC domain-containing protein 72; Protein ATAF2; Protein CUP-SHAPED COTYLEDON 1; Protein SOMBRERO
Cs5g25010	3.40494	0.00791698	Cs5g25010.1: Anthranilate N-methyltransferase; Caffeic acid 3-O-methyltransferase; Quercetin 3-O-methyltransferase 1; (Iso)eugenol O-methyltransferase; Caffeic acid 3-O-methyltransferase (Fragment); Inositol 4-methyltransferase; Bergaptol O-methyltransferase; Tricetin 3',4',5'-O-trimethyltransferase; Flavone O-methyltransferase 1; (S)-scoulerine 9-O-methyltransferase; Isoliquiritigenin 2'-O-methy…
Cs1g19390	2.20684	0.00792216	Cs1g19390.1: Putative uncharacterized protein Sb03g041370;Patellin-5; Patellin-3; Patellin-2; Patellin-1; Patellin-4; Patellin-6; Phosphatidylinositol transfer protein SFH5; SEC14 cytosolic factor --Cs1g19390.2: Putative uncharacterized protein Sb03g041370;Patellin-5; Patellin-3; Patellin-2; Patellin-1; Patellin-4; Patellin-6; Phosphatidylinositol transfer protein SFH5; SEC14 cytosolic factor
Cs3g26570	2.64158	0.00792216	Cs3g26570.1: Probable cinnamyl alcohol dehydrogenase 6; Probable mannitol dehydrogenase; Cinnamyl alcohol dehydrogenase 2; Geraniol dehydrogenase 1; Mannitol dehydrogenase (Fragment); Mannitol dehydrogenase; Putative cinnamyl alcohol dehydrogenase 5; NADP-dependent alcohol dehydrogenase C 2; Probable formaldehyde dehydrogenase AdhA; Uncharacterized zinc-type alcohol dehydrogenase-like protein Yah…
Cs5g04330	-1.91354	0.00794004	Cs5g04330.1: Probable peptide/nitrate transporter At5g62680; Nitrate transporter 1.7; Putative peptide/nitrate transporter At1g69860; Peptide transporter PTR1; Probable nitrite transporter At1g68570; Probable peptide transporter At1g52190; Probable nitrate excretion transporter 3; Nitrate excretion transporter 1; Putative nitrate excretion transporter 7;Proton-dependent oligopeptide transport fam…
Cs1g14810	-3.33598	0.00797474	Cs1g14810.1: TIR-NBS type disease resistance protein (Fragment);TMV resistance protein N; Putative disease resistance protein At4g11170; Protein SUPPRESSOR OF npr1-1, CONSTITUTIVE 1; Protein PHLOEM PROTEIN 2-LIKE A8; Vesicle-associated protein 1-4
Cs3g21980	-0.888089	0.00801441	Cs3g21980.1: DEAD-box ATP-dependent RNA helicase 39; ATP-dependent RNA helicase ddx54; ATP-dependent RNA helicase SrmB homolog; Probable ATP-dependent RNA helicase ddx27; Putative DEAD-box ATP-dependent RNA helicase 29; ATP-dependent rRNA helicase rrp3;Putative cold-shock DeaD-box protein A (ATP-dependent RNA helicase)
Cs2g24420	2.36962	0.00802895	NA
orange1.1t03166	5.63683	0.00803652	orange1.1t03166.1: Cytochrome P450, family 706, subfamily A, polypeptide 1;Flavonoid 3',5'-hydroxylase 2; Cytochrome P450 76C1; Germacrene A oxidase; Premnaspirodiene oxygenase; Cytochrome P450 71D11 (Fragment); Isoflavone 2'-hydroxylase; Licodione synthase; 7-ethoxycoumarin O-deethylase; 5-epiaristolochene 1,3-dihydroxylase; 2-methylbutanal oxime monooxygenase; Angelicin synthase (Fragment); Bet…
orange1.1t00730	7.98203	0.00805282	NA
Cs4g17360	-0.668599	0.00805685	Cs4g17360.1: Etiolation seedling like-RAN2 small Ras GTP-binding nuclear protein;GTP-binding nuclear protein Ran-3; GTP-binding nuclear protein Ran1B (Fragment); GTP-binding nuclear protein Ran; GTP-binding nuclear protein Ran, testis-specific isoform; GTP-binding nuclear protein Ran-like --Cs4g17360.2: Etiolation seedling like-RAN2 small Ras GTP-binding nuclear protein;GTP-binding nuclear protei…
Cs6g19260	2.30013	0.00805685	Cs6g19260.1: Protein NSP-INTERACTING KINASE 1; Probable LRR receptor-like serine/threonine-protein kinase At2g23950; Somatic embryogenesis receptor kinase 1; BRASSINOSTEROID INSENSITIVE 1-associated receptor kinase 1; LRR receptor-like serine/threonine-protein kinase FEI 1; Probable leucine-rich repeat receptor-like protein kinase At5g63930; Leucine-rich repeat receptor-like serine/threonine-prot…
Cs7g29820	1.31778	0.00805685	Cs7g29820.1: Putative uncharacterized protein Sb02g042990;Transcription factor RF2b; Probable transcription factor PosF21 --Cs7g29820.2: Putative uncharacterized protein Sb02g042990;Transcription factor RF2b; Probable transcription factor PosF21
Cs9g16520	2.38158	0.0080597	Cs9g16520.1: Gibberellin 20 oxidase 1; Codeine O-demethylase; Probable 2-oxoglutarate/Fe(II)-dependent dioxygenase; Naringenin,2-oxoglutarate 3-dioxygenase (Fragment); Naringenin,2-oxoglutarate 3-dioxygenase; Flavonol synthase/flavanone 3-hydroxylase; Flavanone 3-dioxygenase; Thebaine 6-O-demethylase; Gibberellin 3-beta-dioxygenase 2-3; Flavone synthase; Protein SRG1; Leucoanthocyanidin dioxygena…
Cs7g12690	2.20263	0.00812554	Cs7g12690.1: Putative uncharacterized protein Sb3247s002010;Probable transmembrane ascorbate ferrireductase 4; Transmembrane ascorbate ferrireductase 1; Cytochrome b561; Cytochrome b reductase 1; Cytochrome b ascorbate-dependent protein 3 --Cs7g12690.2: Putative uncharacterized protein Sb3247s002010;Probable transmembrane ascorbate ferrireductase 4; Transmembrane ascorbate ferrireductase 1; Cytoc…
orange1.1t05911	7.18059	0.00812554	orange1.1t05911.1: Putative uncharacterized protein Sb03g033460;GDSL esterase/lipase At1g33811; GDSL esterase/lipase APG; Anther-specific proline-rich protein APG (Fragment); Anter-specific proline-rich protein APG
Cs8g08010	3.29737	0.00812768	Cs8g08010.1: Auxin-induced protein 15A; Indole-3-acetic acid-induced protein ARG7;SAUR9-auxin-responsive SAUR family member
Cs2g27810	-4.19	0.00815605	Cs2g27810.1: Xylem cysteine proteinase 1; KDEL-tailed cysteine endopeptidase CEP1; Vignain; Cysteine proteinase EP-B 1; Thiol protease SEN102; Cysteine proteinase RD21a; Cysteine proteinase COT44 (Fragment); Germination-specific cysteine protease 1; Oryzain alpha chain; Oryzain beta chain; Ananain; Probable cysteine proteinase At4g11310; Actinidain; Fruit bromelain; Cysteine protease 1; Cathepsin…
Cs3g11670	1.48438	0.00822021	Cs3g11670.1: P-loop containing nucleoside triphosphate hydrolase-like protein;Kinesin-1; Kinesin-like calmodulin-binding protein; Kinesin-2; Kinesin-like protein KIFC3; Kinesin-3; Kinesin-like calmodulin-binding protein homolog; Kinesin-4; Kinesin-related protein 7; Kinesin-II 85 kDa subunit; Carboxy-terminal kinesin 2; Kinesin heavy chain; Protein claret segregational; Kinesin-1 heavy chain; Kin…
Cs4g16050	-0.89117	0.00822021	Cs4g16050.1: Aspartate aminotransferase, cytoplasmic; Aspartate aminotransferase, chloroplastic; Aspartate aminotransferase, cytoplasmic isozyme 1; Aspartate aminotransferase 1; Aspartate aminotransferase, mitochondrial; Aspartate aminotransferase P2, mitochondrial (Fragment); Probable aspartate aminotransferase, cytoplasmic; Aromatic-amino-acid aminotransferase; Tyrosine aminotransferase; Putati…
Cs9g12710	-3.54647	0.00823047	Cs9g12710.1: Putative uncharacterized protein OSJNBa0061K21.10
Cs5g04010	1.30957	0.00829266	Cs5g04010.1: Regulator of chromosome condensation-like protein with FYVE zinc finger domain-containing protein;HVA22-like protein a; HVA22-like protein c; HVA22-like protein b; E3 ubiquitin-protein ligase HERC2; Probable E3 ubiquitin-protein ligase HERC1; HVA22-like protein f; X-linked retinitis pigmentosa GTPase regulator; E3 ISG15--protein ligase HERC5; HVA22-like protein e; RCC1 and BTB domain…
orange1.1t02573	2.29473	0.0083489	orange1.1t02573.1: NADH-dependent oxidoreductase 1, putative, expressed;NAD(P)H-dependent 6'-deoxychalcone synthase; Probable NAD(P)H-dependent oxidoreductase 1; Aldo-keto reductase family 4 member C10; NADP-dependent D-sorbitol-6-phosphate dehydrogenase; Aldose reductase; Prostaglandin F synthase 1; Alcohol dehydrogenase [NADP+] A; Aldo-keto reductase family 1 member C1 homolog; Estradiol 17 bet…
Cs1g16540	-1.03168	0.00838564	Cs1g16540.1: Putative uncharacterized protein Sb03g012680;Pumilio homolog 23 --Cs1g16540.2: Putative uncharacterized protein Sb03g012680;Pumilio homolog 23 --Cs1g16540.3: Putative uncharacterized protein Sb03g012680;Pumilio homolog 23 --Cs1g16540.4: Putative uncharacterized protein Sb03g012680;Pumilio homolog 23 --Cs1g16540.5: Putative uncharacterized protein Sb03g012680;Pumilio homolog 23
Cs7g20560	1.22074	0.00843199	Cs7g20560.1: Putative uncharacterized protein F24B22.200 (Fragment) --Cs7g20560.2: Putative uncharacterized protein F24B22.200 (Fragment)
Cs7g32370	3.61449	0.00843199	Cs7g32370.1: Activator and specificity factor for anaphase promoting complex;Protein FIZZY-RELATED 3; Fizzy-related protein homolog; Anaphase-promoting complex subunit cdh1; WD repeat-containing protein srw1; Meiotic fizzy-related protein 1; Cell division cycle protein 20 homolog; APC/C activator protein CDH1; Cell division cycle protein 20 homolog B; Uncharacterized WD repeat-containing protein …
Cs9g04700	-0.802753	0.00843199	Cs9g04700.1: Putative uncharacterized protein At4g15640/dl3860c --Cs9g04700.2: Putative uncharacterized protein At4g15640/dl3860c --Cs9g04700.3: Putative uncharacterized protein At4g15640/dl3860c --Cs9g04700.4: Putative uncharacterized protein At4g15640/dl3860c --Cs9g04700.5: Putative uncharacterized protein At4g15640/dl3860c
Cs9g13620	-3.06317	0.00843199	Cs9g13620.1: Ethylene responsive element binding factor, putative;Ethylene-responsive transcription factor 5; Pathogenesis-related genes transcriptional activator PTI5
Cs5g03170	2.67264	0.00843942	Cs5g03170.1: Glycoside hydrolase family 28 protein/polygalacturonase family protein;Probable polygalacturonase; Polygalacturonase
Cs7g18810	0.870821	0.00844651	Cs7g18810.1: Transcription factor PIF5; Transcription factor SPATULA; Transcription factor ALC; Putative transcription factor bHLH056; Transcription factor BPE; Transcription factor BEE 2; Anthocyanin regulatory R-S protein;Helix-loop-helix DNA-binding domain containing protein, expressed --Cs7g18810.2: Transcription factor PIF5; Transcription factor SPATULA; Transcription factor ALC; Putative tr…
Cs9g18650	2.269	0.00846225	Cs9g18650.1: ABC transporter C family member 10; Putative ABC transporter C family member 15; Canalicular multispecific organic anion transporter 1; Multidrug resistance-associated protein 1; Metal resistance protein YCF1; ATP-binding cassette transporter abc2; Uncharacterized ABC transporter ATP-binding protein/permease C359.05; ATP-binding cassette sub-family C member 11; Probable multidrug res…
orange1.1t04046	1.96068	0.00848584	orange1.1t04046.1: Chromosome undetermined SCAF9881, whole genome shotgun sequence. (Fragment);Mitotic checkpoint serine/threonine-protein kinase BUB1 beta; Mitotic checkpoint serine/threonine-protein kinase BUB1
Cs1g12150	-1.42429	0.00852729	Cs1g12150.1: LRR and NB-ARC domain-containing disease resistance protein;Probable disease resistance protein At4g14610; Putative disease resistance protein At4g10780; Disease resistance protein RPS5
Cs7g25670	1.08718	0.00852729	Cs7g25670.1: Putative uncharacterized protein At2g28350 (Fragment);Auxin response factor 18; Putative auxin response factor 15 --Cs7g25670.2: Putative uncharacterized protein At2g28350 (Fragment);Auxin response factor 18; Putative auxin response factor 15
Cs6g01583	1.92816	0.00856774	NA
Cs1g26410	3.02829	0.00859411	Cs1g26410.1: Putative uncharacterized protein Sb06g025380;G2/mitotic-specific cyclin-1; G2/mitotic-specific cyclin-2 (Fragment); Cyclin-B2-3; Cyclin-B2-4; Cyclin-B2-2; Cyclin-B2-1; Cyclin-B2-5; G2/mitotic-specific cyclin S13-6; Cyclin-B1-5; Cyclin-B1-3; Cyclin-B1-1; Cyclin-B1-2; G2/mitotic-specific cyclin S13-7 (Fragment); Cyclin-B1-4; Putative cyclin-B3-1; G2/mitotic-specific cyclin-B; G2/mitoti…
Cs1g22940	1.15897	0.0087152	Cs1g22940.1: Putative latex allergen hev b 7.02 (Fragment);Patatin-T5; Patatin-2-Kuras 4; Patatin; Patatin-15; Patatin group M-2; Patatin-06; Patatin-14; Patatin-10; Patatin-04/09; Patatin-B1; Patatin-11; Patatin-B2; Patatin-12; Patatin-17; Patatin-08; Patatin-3-Kuras 1; Patatin-01; Patatin-02; Patatin-1-Kuras 2; Patatin-05; Patatin-07; Patatin-03; Patatin-13; Patatin-16 --Cs1g22940.2: Patatin-T5…
Cs5g27280	1.96224	0.00871804	Cs5g27280.1: Emsy N Terminus and plant Tudor-like domain-containing protein --Cs5g27280.2: Emsy N Terminus and plant Tudor-like domain-containing protein
Cs6g09500	4.53134	0.00871804	Cs6g09500.1: Wound-induced protein 1;Putative uncharacterized protein Sb01g038035 (Fragment)
Cs6g20030	1.20703	0.00871804	Cs6g20030.1: Long-chain fatty alcohol dehydrogenase-like protein;Long-chain-alcohol oxidase FAO4A; Gluconate 2-dehydrogenase flavoprotein --Cs6g20030.2: Long-chain fatty alcohol dehydrogenase-like protein;Long-chain-alcohol oxidase FAO4A; Gluconate 2-dehydrogenase flavoprotein
Cs6g10590	2.05099	0.00873941	Cs6g10590.1: Putative uncharacterized protein CDKB1A-1;Cyclin-dependent kinase B1-1; Cell division control protein 2 homolog C; Cell division control protein 2 homolog D; Cell division control protein 2 homolog; Cell division control protein 2 homolog A; Cell division control protein 2 homolog 1 (Fragment) --Cs6g10590.2: Putative uncharacterized protein CDKB1A-1;Cyclin-dependent kinase B1-1; Cell…
Cs9g02650	3.58987	0.00873941	Cs9g02650.1: Putative uncharacterized protein Sb01g002240
Cs7g06870	1.49745	0.0087668	Cs7g06870.1: Putative uncharacterized protein P0709F06.15
Cs1g20190	6.16876	0.00879133	Cs1g20190.1: Putative uncharacterized protein
Cs5g33670	3.64479	0.00879133	Cs5g33670.1: Cellulose synthase-like D1-2, glycosyltransferase family 2 protein;Cellulose synthase-like protein D5; Putative cellulose synthase-like protein D5; Probable mixed-linked glucan synthase 6; Probable cellulose synthase A catalytic subunit 2 [UDP-forming]; Cellulose synthase A catalytic subunit 9 [UDP-forming]; Mixed-linked glucan synthase 2; Putative mixed-linked glucan synthase 1; Put…
Cs8g20260	1.40039	0.00883845	Cs8g20260.1: Phosphoinositide phospholipase C 2; 1-phosphatidylinositol-4,5-bisphosphate phosphodiesterase delta-3; 1-phosphatidylinositol-4,5-bisphosphate phosphodiesterase beta-4 (Fragment); 1-phosphatidylinositol-4,5-bisphosphate phosphodiesterase classes I and II;1-phosphatidylinositol-4,5-bisphosphate phosphodiesterase (Phosphoinositide-specific phospholipase c) --Cs8g20260.2: Phosphoinositi…
orange1.1t04218	3.74949	0.00883915	orange1.1t04218.1: MIF4G domain and MA3 domain-containing protein;Auxin-induced protein X15; Indole-3-acetic acid-induced protein ARG7
Cs6g13590	-1.63827	0.00886542	Cs6g13590.1: Putative uncharacterized protein Sb01g005900;Syntaxin-121; Syntaxin-122; Syntaxin-124; Syntaxin-125; Syntaxin-123; Putative syntaxin-131; Syntaxin-132; Syntaxin-related protein KNOLLE; Syntaxin-112; Syntaxin-3; Syntaxin-4
Cs6g07260	1.43886	0.00891711	Cs6g07260.1: Glutathione S-transferase U8; Probable glutathione S-transferase; Glutathione transferase GST 23; Probable glutathione S-transferase parC; Probable glutathione S-transferase parA; Probable maleylacetoacetate isomerase;Putative uncharacterized protein (Fragment)
Cs3g10140	-3.50731	0.00897507	Cs3g10140.1: LRR receptor-like serine/threonine-protein kinase GSO2; Putative leucine-rich repeat receptor-like serine/threonine-protein kinase At2g24130; Receptor-like protein kinase BRI1-like 3; Leucine-rich repeat receptor-like serine/threonine-protein kinase BAM3; LRR receptor-like serine/threonine-protein kinase ERECTA; Probable LRR receptor-like serine/threonine-protein kinase At1g12460; Le…
Cs1g25280	1.81664	0.00899845	Cs1g25280.1: Naringenin,2-oxoglutarate 3-dioxygenase (Fragment); Naringenin,2-oxoglutarate 3-dioxygenase; Flavanone 3-dioxygenase; Flavone synthase; Flavonol synthase/flavanone 3-hydroxylase; Leucoanthocyanidin dioxygenase; Thebaine 6-O-demethylase; Probable 2-oxoglutarate/Fe(II)-dependent dioxygenase; Codeine O-demethylase; 1-aminocyclopropane-1-carboxylate oxidase; Protein SRG1; Hyoscyamine 6-d…
Cs9g09530	3.82497	0.00899845	Cs9g09530.1: 2-heptaprenyl-1,4-naphthoquinone methyltransferase, putative;Cyclopropane-fatty-acyl-phospholipid synthase; Probable fatty acid methyltransferase; Cyclopropane mycolic acid synthase 1; 3-demethylubiquinone-9 3-methyltransferase; Protoporphyrinogen oxidase, mitochondrial --Cs9g09530.2: 2-heptaprenyl-1,4-naphthoquinone methyltransferase, putative;Cyclopropane-fatty-acyl-phospholipid sy…
Cs1g25590	0.761859	0.00900821	Cs1g25590.1: E3 ubiquitin-protein ligase RNF13; Zinc/RING finger protein 4; Putative RING-H2 finger protein ATL36; RING-H2 finger protein ATL57; RING finger protein 215;Protease-associated and C3HC4-type RING finger domain-containing protein
Cs4g11610	1.99522	0.00907799	Cs4g11610.1: G-type lectin S-receptor-like serine/threonine-protein kinase At4g27290; Receptor-like serine/threonine-protein kinase SD1-8; G-type lectin S-receptor-like serine/threonine-protein kinase SRK; Putative serine/threonine-protein kinase receptor; Putative G-type lectin S-receptor-like serine/threonine-protein kinase At1g61610; Cysteine-rich receptor-like protein kinase 10; Putative cyst…
Cs5g34760	-0.966864	0.00907799	Cs5g34760.1: Acetyl-CoA C-acyltransferase (3-ketoacyl-coa thiolase b) (Fragment);3-ketoacyl-CoA thiolase 2, peroxisomal; 3-ketoacyl-CoA thiolase A, peroxisomal; 3-ketoacyl-CoA thiolase B, peroxisomal; 3-ketoacyl-CoA thiolase, peroxisomal; 3-ketoacyl-CoA thiolase; Probable acetyl-CoA acyltransferase; Acetyl-CoA acetyltransferase --Cs5g34760.2: Acetyl-CoA C-acyltransferase (3-ketoacyl-coa thiolase …
Cs8g18670	0.682385	0.00907799	Cs8g18670.1: Putative uncharacterized protein Sb09g001176 (Fragment)
Cs5g31330	3.64221	0.00910943	Cs5g31330.1: Protein FANTASTIC FOUR 1; Protein FAF-like, chloroplastic;Putative uncharacterized protein Sb01g040410
Cs4g12480	4.05567	0.00914543	Cs4g12480.1: (E)-beta-farnesene synthase; (-)-germacrene D synthase; (+)-delta-cadinene synthase isozyme C2; (+)-delta-cadinene synthase; (E,E)-germacrene B synthase; (+)-delta-cadinene synthase isozyme A; Valencene synthase; Germacrene C synthase; 5-epi-aristolochene synthase 2; Selinene synthase; Vetispiradiene synthase 1; Probable 5-epi-aristolochene synthase 4; 5-epiaristolochene synthase; Be…
Cs1g10425	-3.94982	0.00920728	NA
orange1.1t02470	6.52102	0.00921974	orange1.1t02470.1: Ankyrin repeat-containing protein, putative
Cs3g16920	3.52548	0.00929241	Cs3g16920.1: Putative uncharacterized protein Sb07g024560
Cs7g18570	1.18994	0.00936716	Cs7g18570.1: cDNA, clone: J100049A20, full insert sequence --Cs7g18570.2: cDNA, clone: J100049A20, full insert sequence --Cs7g18570.3: cDNA, clone: J100049A20, full insert sequence
Cs6g16440	1.95883	0.00939887	Cs6g16440.1: Cleavage and polyadenylation specificity factor, putative;E3 ubiquitin-protein ligase At4g11680; E3 ubiquitin protein ligase RIE1; Zinc/RING finger protein 3; E3 ubiquitin-protein ligase RLIM; E3 ubiquitin ligase BIG BROTHER-related; RING finger protein 44; RING-H2 finger protein ATL10; Protein goliath; Putative RING-H2 finger protein ATL12; NEP1-interacting protein-like 1
Cs9g07970	2.55888	0.00939887	Cs9g07970.1: 3-ketoacyl-CoA synthase 17; Probable 3-ketoacyl-CoA synthase 2;3-ketoacyl-CoA synthase (Fragment)
Cs2g08350	-1.16344	0.00944404	Cs2g08350.1: Pentatricopeptide repeat-containing protein, putative;Pentatricopeptide repeat-containing protein At3g20730; Pentatricopeptide repeat-containing protein At4g18750, chloroplastic; Putative pentatricopeptide repeat-containing protein At3g15130; Pentatricopeptide repeat-containing protein At3g53360, mitochondrial; Putative pentatricopeptide repeat-containing protein At5g13230, mitochond…
Cs4g10640	-3.57095	0.00944404	Cs4g10640.1: Leucine-rich repeat receptor-like protein kinase PEPR2; Leucine-rich repeat receptor-like serine/threonine-protein kinase BAM2; Probable LRR receptor-like serine/threonine-protein kinase At4g26540; LRR receptor-like serine/threonine-protein kinase GSO1; Receptor-like protein kinase; Putative receptor-like protein kinase At3g47110; Probable leucine-rich repeat receptor-like protein ki…
Cs3g15600	3.45815	0.00946913	Cs3g15600.1: Putative cyclin-A3-1; Cyclin-A3-2; Cyclin-A3-4; G2/mitotic-specific cyclin C13-1 (Fragment); Cyclin-A3-3; Cyclin-A3-1; Cyclin-A1-4; Cyclin-A1-1; Cyclin-A1-3; Cyclin-A1-2; Cyclin-A2-1; Cyclin-A2-4; Cyclin-A2-3; Cyclin-A2-2; G2/mitotic-specific cyclin-A (Fragment); Cyclin-A2; Cyclin-A1; G2/mitotic-specific cyclin-A; G2/mitotic-specific cyclin-B2; G2/mitotic-specific cyclin-B;Cyclin, N-…
Cs9g05680	0.750389	0.00946913	Cs9g05680.1: Plastid glutamine synthetase isoform;Glutamine synthetase, chloroplastic; Glutamine synthetase leaf isozyme, chloroplastic; Glutamine synthetase, chloroplastic/mitochondrial; Glutamine synthetase cytosolic isozyme; Glutamine synthetase; Glutamine synthetase root isozyme 5; Glutamine synthetase nodule isozyme; Glutamine synthetase root isozyme A; Glutamine synthetase root isozyme B; G…
Cs6g06060	1.93454	0.00948775	Cs6g06060.1: Short-chain dehydrogenase TIC 32, chloroplastic; WW domain-containing oxidoreductase; Retinol dehydrogenase 12; Dehydrogenase/reductase SDR family member on chromosome X; Dehydrogenase/reductase SDR family member on chromosome X homolog; Uncharacterized oxidoreductase C736.13; Probable oxidoreductase; Dehydrogenase/reductase SDR family member 13; Protochlorophyllide reductase C, chlo…
Cs5g31350	-1.24993	0.00950537	Cs5g31350.1: Pentatricopeptide repeat-containing protein, putative;Pentatricopeptide repeat-containing protein At4g02820, mitochondrial; Pentatricopeptide repeat-containing protein At1g02150; Putative pentatricopeptide repeat-containing protein At1g28020
Cs3g02350	-1.66713	0.00951513	Cs3g02350.1: Uncharacterized ATP-dependent helicase C29A10.10c; Helicase SEN1; Probable helicase DDB_G0274399; Regulator of nonsense transcripts 1 homolog; ATP-dependent helicase NAM7; Regulator of nonsense transcripts 1; Probable helicase senataxin; Uncharacterized protein FLJ44066; Putative ATP-dependent RNA helicase ECM32; Putative regulator of nonsense transcripts 1; DNA-binding protein SMUBP…
Cs5g04280	2.0295	0.00952597	Cs5g04280.1: Nitrate transporter 1.2; Probable peptide/nitrate transporter At1g27040; Putative peptide/nitrate transporter At3g25280; Peptide transporter PTR2; Probable nitrite transporter At1g68570; Probable nitrate excretion transporter 5;TGF-beta receptor, type I/II extracellular region; ABC transporter related --Cs5g04280.2: TGF-beta receptor, type I/II extracellular region;Nitrate transporte…
Cs4g02360	1.50091	0.00954492	Cs4g02360.1: Hydroxycinnamoyl-Coenzyme A shikimate/quinate hydroxycinnamoyltransferase; Anthranilate N-benzoyltransferase protein 2; Omega-hydroxypalmitate O-feruloyl transferase; Taxadien-5-alpha-ol O-acetyltransferase; 3'-N-debenzoyl-2'-deoxytaxol N-benzoyltransferase; 13-hydroxylupanine O-tigloyltransferase; 10-deacetylbaccatin III 10-O-acetyltransferase; BAHD acyltransferase DCR; 2-alpha-hydr…
orange1.1t03038	2.60464	0.00956481	orange1.1t03038.1: Tropinone reductase homolog; Tropinone reductase 1; Bacilysin biosynthesis oxidoreductase BacC; 3-oxoacyl-[acyl-carrier-protein] reductase FabG; Dehydrogenase/reductase SDR family member 4; Gluconate 5-dehydrogenase; Dehydrogenase/reductase SDR family member 4 (Fragment); 2-dehydro-3-deoxy-D-gluconate 5-dehydrogenase; General stress protein 39; Uncharacterized oxidoreductase Me…
orange1.1t03093	-5.41581	0.00968392	orange1.1t03093.1: Putative uncharacterized protein Sb04g017843 (Fragment)
Cs6g14240	-6.15494	0.00968549	Cs6g14240.1: NAC domain-containing protein 90; Putative NAC domain-containing protein 61; Protein FEZ; Protein ATAF2; Protein SOMBRERO; Protein CUP-SHAPED COTYLEDON 3;NAC-domain containing protein 90, putative, expressed --Cs6g14240.2: NAC domain-containing protein 90; Putative NAC domain-containing protein 61; Protein FEZ; Protein ATAF2; Protein SOMBRERO; Protein CUP-SHAPED COTYLEDON 3;NAC-domai…
Cs9g08340	-3.63225	0.00968549	Cs9g08340.1: Ankyrin repeat-containing protein At5g02620; Receptor-interacting serine/threonine-protein kinase 4; Serine/threonine-protein phosphatase 6 regulatory ankyrin repeat subunit B; Serine/threonine-protein phosphatase 6 regulatory ankyrin repeat subunit A; Ankyrin-2; Death-associated protein kinase 1; Ankyrin repeat domain-containing protein 55;Ankyrin repeat-containing protein, putative
Cs9g15780	1.30018	0.00980272	Cs9g15780.1: Putative serine esterase type enzyme with an alpha/beta hydrolase fold-containing protein --Cs9g15780.2: Putative serine esterase type enzyme with an alpha/beta hydrolase fold-containing protein --Cs9g15780.3: Putative lipase ROG1;Putative uncharacterized protein At4g25770/F14M19_50 --Cs9g15780.4: Putative serine esterase type enzyme with an alpha/beta hydrolase fold-containing prote…
Cs1g09366	2.42591	0.00986015	NA
Cs1g17220	-2.39589	0.00988284	Cs1g17220.1: Protein TIFY 10A;Putative uncharacterized protein Sb01g033020
Cs8g04450	2.75614	0.00994673	Cs8g04450.1: Putative uncharacterized protein Sb01g014940 --Cs8g04450.2: Putative uncharacterized protein Sb01g014940 --Cs8g04450.3: Putative uncharacterized protein F10F5.13 --Cs8g04450.4: Putative uncharacterized protein F10F5.13
Cs7g25380	2.43548	0.0100081	Cs7g25380.1: Putative uncharacterized protein Sb02g028510
Cs3g01520	3.12893	0.0100219	Cs3g01520.1: DNA (cytosine-5)-methyltransferase 1; Putative DNA (cytosine-5)-methyltransferase CMT1; DNA (cytosine-5)-methyltransferase PliMCI; Modification methylase ApaLI; Modification methylase AquI subunit alpha; Modification methylase PspPI; Modification methylase Eco47II; Modification methylase HgaIA; Modification methylase HgiDII; Probable modification methylase MJ1200;C-5 cytosine-specifi…
Cs8g08810	3.71118	0.0100219	Cs8g08810.1: Probable aquaporin PIP2-8; Aquaporin PIP2-5; Aquaporin PIP-type; Aquaporin AQPcic; Aquaporin-4;Putative uncharacterized protein Sb0012s010440
Cs4g03960	-3.11499	0.0100624	Cs4g03960.1: Putative uncharacterized protein Sb10g028890
Cs4g17690	1.07117	0.0100624	Cs4g17690.1: Mitochondrial energy transfer protein (Precursor);Protein brittle-1, chloroplastic/amyloplastic; Calcium-binding mitochondrial carrier protein SCaMC-3; Mitochondrial substrate carrier family protein B; Solute carrier family 25 member 42; Probable calcium-binding mitochondrial carrier CBG00135; Thylakoid ADP,ATP carrier protein, chloroplastic; Probable envelope ADP,ATP carrier protein…
Cs6g08220	1.32097	0.0100673	Cs6g08220.1: Probable LRR receptor-like serine/threonine-protein kinase At1g53430; Probable leucine-rich repeat receptor-like serine/threonine-protein kinase At3g14840; Cysteine-rich receptor-like protein kinase 41; Putative G-type lectin S-receptor-like serine/threonine-protein kinase At1g61610; Putative proline-rich receptor-like protein kinase PERK6; Receptor-like serine/threonine-protein kina…
Cs6g19110	3.57249	0.0100682	Cs6g19110.1: Putative uncharacterized protein Sb02g012355 (Fragment)
Cs5g20520	-1.26298	0.0100946	Cs5g20520.1: Putative uncharacterized protein --Cs5g20520.2: Putative uncharacterized protein
[truncated: 22,525 more rows]
[truncated: 8 more columns]
