# Supplementary material for: Early tolerance mechanisms in citrus: transcriptome and hormone profiling of NPR1-mediated responses to Candidatus Liberibacter asiaticus
Source: Front Plant Sci. 2026 Jan 15;16:1719694. doi: 10.3389/fpls.2025.1719694 (PMC12854147; doi:10.3389/fpls.2025.1719694)
Supplement: Supplementary file 3 [file Table3.xlsx]

## Sheet: AtNPR1-24hpi
GeneID	log2FoldChange	p_adj	Gene_def
orange1.1t01718	-4.96628	1.59889e-12	orange1.1t01718.1: Phospholipid/glycerol acyltransferase-like protein;Probable glycerol-3-phosphate acyltransferase 3; Glycerol-3-phosphate acyltransferase 1
Cs3g10675	2.00703	1.95796e-09	NA
Cs4g07040	-5.45138	2.09411e-09	Cs4g07040.1: Putative dehydration-responsive element binding protein;Ethylene-responsive transcription factor ERF017; Dehydration-responsive element-binding protein 3; Ethylene-responsive transcription factor TINY; Ethylene-responsive transcription factor SHINE 3
Cs8g17376	-3.93616	5.81381e-09	NA
Cs1g25530	-2.19563	1.1982e-08	Cs1g25530.1: Thaumatin-like protein 1a; Thaumatin-like protein 1b (Fragment); Pathogenesis-related protein 5; Glucan endo-1,3-beta-glucosidase; Osmotin-like protein; Protein P21; Zeamatin; Osmotin; Alpha-amylase/trypsin inhibitor; Osmotin-like protein TPM-1 (Fragment); Pathogenesis-related protein R major form; Pathogenesis-related protein R minor form; Thaumatin-2; Thaumatin-1; Thaumatin-like pa…
Cs5g14090	2.86144	9.13124e-07	Cs5g14090.1: Cysteine-rich receptor-like protein kinase 10; Putative cysteine-rich receptor-like protein kinase 30; Receptor-like serine/threonine-protein kinase SD1-7; G-type lectin S-receptor-like serine/threonine-protein kinase At1g11300; Putative G-type lectin S-receptor-like serine/threonine-protein kinase At1g61610; Putative serine/threonine-protein kinase receptor; G-type lectin S-receptor…
Cs9g07670	-3.85667	1.55642e-06	Cs9g07670.1: Putative cold-inducible protein-like protein (Fragment);Early light-induced protein, chloroplastic; Desiccation stress protein DSP-22, chloroplastic; Low molecular mass early light-inducible protein HV90, chloroplastic; High molecular mass early light-inducible protein HV58, chloroplastic; Carotene biosynthesis-related protein CBR, chloroplastic
Cs5g10820	-6.01142	2.6088e-06	Cs5g10820.1: Expansin-A1; Expansin-A15; Expansin-A10; Expansin-A14; Expansin-A8; Expansin-A4; Expansin-A2; Expansin-A9; Expansin-A5; Expansin-A3; Expansin-A16; Expansin-A7; Expansin-A6; Expansin-A11; Expansin-A21; Expansin-A22; Expansin-A24; Expansin-A29; Expansin-A23; Expansin-A13; Expansin-A12; Putative expansin-A17; Expansin-A25; Expansin-A33; Expansin-A28; Expansin-A32; Expansin-A31; Expansin…
orange1.1t00401	1.62347	3.68651e-06	orange1.1t00401.1: UDP-glycosyltransferase 91A1; Anthocyanidin 3-O-glucosyltransferase; Cyanidin-3-O-glucoside 2-O-glucuronosyltransferase; Flavanone 7-O-glucoside 2''-O-beta-L-rhamnosyltransferase; Anthocyanidin 3-O-glucosyltransferase 6 (Fragment); Zeatin O-xylosyltransferase; Zeatin O-glucosyltransferase;UDP-glucoronosyl/UDP-glucosyl transferase family protein
orange1.1t03617	-4.00025	6.0953e-06	orange1.1t03617.1: Glutathione transferase GST 23; Probable glutathione S-transferase; Glutathione S-transferase U7; Probable glutathione S-transferase parC; Probable glutathione S-transferase parA; Maleylacetoacetate isomerase; Probable maleylacetoacetate isomerase;Putative tau class glutathione transferase GSTU47
Cs2g17670	1.80169	9.60269e-06	Cs2g17670.1: Vacuolar iron transporter 1; Protein CCC1;CCC1 related, iron/manganese transporter component, DUF125
Cs5g33330	-1.11254	1.17281e-05	Cs5g33330.1: Uncharacterized protein At5g01610;Putative uncharacterized protein Sb09g017980
Cs1g13880	-2.42976	4.8052e-05	Cs1g13880.1: Cold-induced wall associated kinase (Fragment);Wall-associated receptor kinase-like 10; Putative wall-associated receptor kinase-like 11; Wall-associated receptor kinase 5; Proline-rich receptor-like protein kinase PERK12; Probable LRR receptor-like serine/threonine-protein kinase At1g67720; Probable receptor-like protein kinase At4g39110; Protein kinase 2B, chloroplastic; Receptor-l…
Cs4g03050	-5.83599	4.93716e-05	Cs4g03050.1: Probable xyloglucan endotransglucosylase/hydrolase protein 23; Xyloglucan endotransglucosylase/hydrolase protein 22; Brassinosteroid-regulated protein BRU1; Putative xyloglucan endotransglucosylase/hydrolase protein 13; Probable xyloglucan endotransglucosylase/hydrolase (Fragment); Xyloglucan endotransglucosylase/hydrolase protein A; Probable xyloglucan endotransglucosylase/hydrolase…
Cs6g15360	-7.92898	5.56519e-05	Cs6g15360.1: Dehydration-responsive element-binding protein 1D; Ethylene-responsive transcription factor TINY; Ethylene-responsive transcription factor ERF026; Dehydration-responsive element-binding protein 1 (Fragment);Dehydration-responsive element-binding protein 1B, putative
Cs8g09825	1.78734	6.51641e-05	NA
Cs4g13960	2.94942	7.33858e-05	NA
Cs6g13640	-4.63531	7.97148e-05	Cs6g13640.1: Putative uncharacterized protein Sb03g040850;E3 ubiquitin-protein ligase PUB22; U-box domain-containing protein 25; Protein spotted leaf 11; Putative E3 ubiquitin-protein ligase LIN; Putative E3 ubiquitin-protein ligase LIN-1; Putative U-box domain-containing protein 50; WD repeat, SAM and U-box domain-containing protein 1
Cs7g06120	-5.37112	8.22802e-05	Cs7g06120.1: Pathogenesis-related transcriptional factor and ERF;Ethylene-responsive transcription factor ERF003; Protein PPLZ02; Ethylene-responsive transcription factor SHINE 3; Dehydration-responsive element-binding protein 2B; Pathogenesis-related genes transcriptional activator PTI6
Cs1g06910	-2.81517	8.32272e-05	Cs1g06910.1: Putative uncharacterized protein Sb01g018095 (Fragment);CBS domain-containing protein CBSX5
Cs5g33380	2.13451	9.29887e-05	Cs5g33380.1: Putative uncharacterized protein Sb07g021910;RING-H2 finger protein ATL64; E3 ubiquitin-protein ligase ATL42; Putative RING-H2 finger protein ATL36
Cs7g08680	-2.16758	9.8922e-05	Cs7g08680.1: Putative uncharacterized protein At5g62770
Cs3g09100	-3.34757	0.000108256	Cs3g09100.1: Putative uncharacterized protein;Cytochrome P450 82A4; Cytochrome P450 82A1 (Fragment); Flavonoid 3'-monooxygenase; Isoflavone 2'-hydroxylase; Psoralen synthase (Fragment); Psoralen synthase; Angelicin synthase (Fragment); (+)-menthofuran synthase; Beta-amyrin 24-hydroxylase
Cs7g07980	-1.46832	0.000108256	NA
orange1.1t02080	-7.92089	0.000108256	orange1.1t02080.1: Transposon protein, putative, CACTA, En/Spm sub-class
Cs7g22350	1.62047	0.000178424	NA
Cs4g03190	-6.34808	0.000403834	Cs4g03190.1: Xyloglucan endotransglucosylase/hydrolase protein 24; Probable xyloglucan endotransglucosylase/hydrolase protein 25; Brassinosteroid-regulated protein BRU1; Putative xyloglucan endotransglucosylase/hydrolase protein 13; Probable xyloglucan endotransglucosylase/hydrolase (Fragment); Probable xyloglucan endotransglucosylase/hydrolase protein B; Xyloglucan endotransglucosylase/hydrolase…
Cs3g09040	-6.58342	0.000570287	Cs3g09040.1: Putative uncharacterized protein;Cytochrome P450 82C4; Cytochrome P450 82A1 (Fragment); Flavonoid 3'-monooxygenase; Isoflavone 2'-hydroxylase; Psoralen synthase (Fragment); Premnaspirodiene oxygenase; Psoralen synthase; Beta-amyrin 24-hydroxylase; Germacrene A oxidase; Angelicin synthase (Fragment); (+)-menthofuran synthase
Cs4g03130	-8.55167	0.000678951	Cs4g03130.1: Probable xyloglucan endotransglucosylase/hydrolase protein 23; Xyloglucan endotransglucosylase/hydrolase protein 22; Brassinosteroid-regulated protein BRU1; Putative xyloglucan endotransglucosylase/hydrolase protein 13; Probable xyloglucan endotransglucosylase/hydrolase (Fragment); Xyloglucan endotransglucosylase/hydrolase protein A; Probable xyloglucan endotransglucosylase/hydrolase…
Cs8g05910	-5.49901	0.000678951	Cs8g05910.1: Ethylene-responsive transcription factor ERF109; Dehydration-responsive element-binding protein 2A; Pathogenesis-related genes transcriptional activator PTI6;AP2 domain-containing transcription factor family protein (Fragment)
Cs1g03510	2.61072	0.000819398	Cs1g03510.1: Dehydration-responsive element-binding protein DREB6;Ethylene-responsive transcription factor ERF034; Dehydration-responsive element-binding protein 3; Ethylene-responsive transcription factor TINY
Cs6g16750	-3.29433	0.00085724	Cs6g16750.1: Probable nitrite transporter At1g68570; Peptide transporter PTR2; Probable peptide/nitrate transporter At1g62200; Nitrate transporter 1.7; Probable peptide transporter At1g52190; Putative peptide/nitrate transporter At2g37900; Nitrate excretion transporter 1; Probable nitrate excretion transporter 2; Putative nitrate excretion transporter 7;Putative proton-dependent oligopeptide tran…
Cs7g30500	-1.95386	0.00085724	Cs7g30500.1: Abscisic acid receptor PYL4;Putative uncharacterized protein Sb01g038150
orange1.1t02678	-7.0125	0.000892559	orange1.1t02678.1: Tristetraprolin; Zinc finger protein 36, C3H1 type-like 1; Protein TIS11; Zinc finger protein zfs1; Zinc finger CCCH domain-containing protein 39; mRNA decay factor CTH1;Chromosome undetermined SCAF24931, whole genome shotgun sequence
Cs4g07100	0.797845	0.000902948	Cs4g07100.1: Putative uncharacterized protein Sb03g003720
Cs4g14890	-3.88431	0.00091517	Cs4g14890.1: Putative nuclease HARBI1;Putative uncharacterized protein P0512G09.2-1
Cs7g20500	2.20512	0.00091517	Cs7g20500.1: Adipocyte plasma membrane-associated protein; Strictosidine synthase 1; Strictosidine synthase (Fragment);Adipocyte plasma membrane-associated protein, putative
Cs2g12210	-5.999	0.00103921	Cs2g12210.1: Sodium/hydrogen exchanger 6;Putative uncharacterized protein Sb02g028040
Cs3g21160	-3.24155	0.00103921	NA
Cs8g04920	-2.54188	0.00103921	Cs8g04920.1: Limonoid UDP-glucosyltransferase; Cinnamate beta-D-glucosyltransferase; UDP-glycosyltransferase 84A1; Indole-3-acetate beta-glucosyltransferase; Cyanohydrin beta-glucosyltransferase; Anthocyanidin 3-O-glucosyltransferase 2;Putative UDP-glucose:hydroxycinnamate 1-O-glucosyltransferase (Fragment)
Cs7g18430	-2.43422	0.0011095	Cs7g18430.1: Lysine histidine transporter-like 2;Amino acid permease-like protein; proline transporter-like protein
Cs7g15320	1.08305	0.00117082	Cs7g15320.1: Benzyl alcohol O-benzoyltransferase; (Z)-3-hexen-1-ol acetyltransferase; 13-hydroxylupanine O-tigloyltransferase; Omega-hydroxypalmitate O-feruloyl transferase; Taxadien-5-alpha-ol O-acetyltransferase; 10-deacetylbaccatin III 10-O-acetyltransferase; 3'-N-debenzoyl-2'-deoxytaxol N-benzoyltransferase; 2-alpha-hydroxytaxane 2-O-benzoyltransferase;Benzoyl-CoA:benzyl alcohol/phenylethanol…
orange1.1t01744	2.63683	0.00123217	orange1.1t01744.1: Momilactone A synthase; Xanthoxin dehydrogenase; Sex determination protein tasselseed-2; Uncharacterized oxidoreductase yxbG; 2,5-dichloro-2,5-cyclohexadiene-1,4-diol dehydrogenase; Bacilysin biosynthesis oxidoreductase BacC; 3-oxoacyl-[acyl-carrier-protein] reductase FabG; Oxidoreductase ucpA; Uncharacterized oxidoreductase TM_0325; Glucose 1-dehydrogenase; 3-alpha-(or 20-beta…
orange1.1t03191	4.67151	0.00128685	NA
Cs3g07155	1.84349	0.00161431	Cs3g07155.1: Putative DNA binding protein
Cs1g02690	-5.93261	0.00171538	Cs1g02690.1: Nitrate transporter 1.5; Putative peptide/nitrate transporter At5g19640; Peptide transporter PTR1; Probable peptide/nitrate transporter At1g62200; Probable nitrite transporter At1g68570; Probable peptide transporter At1g52190;Putative uncharacterized protein Sb02g007605 (Fragment)
Cs2g29120	-2.5449	0.00180887	Cs2g29120.1: Late embryogenesis abundant (LEA) hydroxyproline-rich glycoprotein
Cs7g32480	-1.20007	0.00180887	Cs7g32480.1: Ribosomal RNA large subunit methyltransferase N (Precursor);Ribosomal RNA large subunit methyltransferase N --Cs7g32480.2: Ribosomal RNA large subunit methyltransferase N (Precursor);Ribosomal RNA large subunit methyltransferase N --Cs7g32480.3: Ribosomal RNA large subunit methyltransferase N (Precursor);Ribosomal RNA large subunit methyltransferase N
Cs3g18060	-3.43279	0.00260918	Cs3g18060.1: LOB domain-containing protein 1; Protein LATERAL ORGAN BOUNDARIES; Protein IAL1;Putative phi-1-like phosphate-induced protein
orange1.1t02924	2.02954	0.00260918	orange1.1t02924.1: LRR receptor-like serine/threonine-protein kinase ERECTA; Serine/threonine-protein kinase BRI1-like 2; Leucine-rich repeat receptor-like tyrosine-protein kinase At2g41820; Probable leucine-rich repeat receptor-like protein kinase At2g33170; LRR receptor-like serine/threonine-protein kinase GSO2; Brassinosteroid LRR receptor kinase; Probable LRR receptor-like serine/threonine-pr…
orange1.1t03624	-3.91324	0.00260918	orange1.1t03624.1: Putative tau class glutathione transferase GSTU47;Glutathione transferase GST 23; Probable glutathione S-transferase; Glutathione S-transferase U8 --orange1.1t03624.2: Putative tau class glutathione transferase GSTU47;Probable glutathione S-transferase; Glutathione transferase GST 23; Glutathione S-transferase U7; Probable glutathione S-transferase parA; Probable glutathione S-…
Cs1g25120	1.24781	0.00293937	Cs1g25120.1: Histone H1;Putative uncharacterized protein Sb06g026070
Cs4g07400	-2.84387	0.00293937	Cs4g07400.1: Serine/threonine-protein kinase At5g01020; Putative receptor-like protein kinase At1g72540; Probable receptor-like protein kinase At5g15080; Receptor-like serine/threonine-protein kinase At3g01300; Probable serine/threonine-protein kinase NAK; Protein kinase APK1B, chloroplastic; Probable serine/threonine-protein kinase RLCKVII; Probable serine/threonine-protein kinase Cx32, chloropl…
Cs8g06360	1.12397	0.00293937	Cs8g06360.1: Glycine-rich RNA-binding protein; Glycine-rich RNA-binding, abscisic acid-inducible protein; Glycine-rich RNA-binding protein 1 (Fragment); 31 kDa ribonucleoprotein, chloroplastic; Glycine-rich RNA-binding protein 3 (Fragments); 28 kDa ribonucleoprotein, chloroplastic; Cold-inducible RNA-binding protein; 29 kDa ribonucleoprotein B, chloroplastic; Putative RNA-binding protein 3; Glyci…
Cs4g03140	-6.35191	0.00313286	Cs4g03140.1: Xyloglucan endotransglucosylase/hydrolase protein 22, putative;Probable xyloglucan endotransglucosylase/hydrolase protein 23; Xyloglucan endotransglucosylase/hydrolase protein 22; Brassinosteroid-regulated protein BRU1; Putative xyloglucan endotransglucosylase/hydrolase protein 13; Probable xyloglucan endotransglucosylase/hydrolase (Fragment); Xyloglucan endotransglucosylase/hydrolas…
Cs6g07490	-0.754198	0.00322417	Cs6g07490.1: SOUL heme-binding domain containing protein,expressed;Heme-binding-like protein At3g10130, chloroplastic
Cs4g03220	-4.05528	0.00359273	Cs4g03220.1: Xyloglucan endotransglucosylase/hydrolase protein 22; Probable xyloglucan endotransglucosylase/hydrolase protein 23; Brassinosteroid-regulated protein BRU1; Putative xyloglucan endotransglucosylase/hydrolase protein 13; Probable xyloglucan endotransglucosylase/hydrolase (Fragment); Probable xyloglucan endotransglucosylase/hydrolase protein B; Xyloglucan endotransglucosylase/hydrolase…
Cs8g10180	-3.04149	0.00359273	Cs8g10180.1: Auxin-induced protein PCNT115; IN2-2 protein; Aldo-keto reductase yakc [NADP+]; Uncharacterized oxidoreductase YccK; Pyridoxal reductase; Protein IolS; Probable pyridoxal reductase 2; Uncharacterized oxidoreductase YdjG; Uncharacterized oxidoreductase YajO; Uncharacterized oxidoreductase YrpG; General stress protein 69; Uncharacterized oxidoreductase YqkF; Putative aryl-alcohol dehyd…
orange1.1t05889	-6.50638	0.00359273	orange1.1t05889.1: Probable glutathione S-transferase; Glutathione transferase GST 23; Glutathione S-transferase U7; Probable glutathione S-transferase parA; Probable glutathione S-transferase parC; Probable maleylacetoacetate isomerase;Putative tau class glutathione transferase GSTU47
Cs5g31380	-1.70178	0.00381498	Cs5g31380.1: Putative uncharacterized protein Sb03g013250
Cs6g08590	1.99534	0.00383458	NA
Cs1g07020	0.906594	0.00400934	Cs1g07020.1: Putative uncharacterized protein
Cs9g15150	-4.75605	0.00433299	Cs9g15150.1: Putative uncharacterized protein Sb01g013560;Expansin-B18; Expansin-B15; Expansin-B5; Putative expansin-B2; Expansin-B11; Expansin-B4; Expansin-B12; Expansin-B3; Expansin-B6; Expansin-B8; Expansin-B1; Expansin-B17; Expansin-B7; Expansin-B16; Expansin-B10; Expansin-B9; Expansin-B2; Pollen allergen Phl p 1; Major pollen allergen Hol l 1; Pollen allergen Lol p 1; Major pollen allergen P…
orange1.1t02225	-3.9186	0.00433636	orange1.1t02225.1: Peroxidase 53; Lignin-forming anionic peroxidase; Peroxidase C1C (Fragment); Peroxidase N; Cationic peroxidase 1;Apoplastic anionic gaiacol peroxidase
Cs7g29730	-3.22368	0.00435745	Cs7g29730.1: Sorghum bicolor protein targeted either to mitochondria or chloroplast proteins T50848
Cs4g16860	2.19821	0.00439975	Cs4g16860.1: Sigma factor sigb regulation protein rsbq, putative;Sigma factor sigB regulation protein rsbQ; Uncharacterized hydrolase yugF
Cs4g06410	-5.013	0.00450846	Cs4g06410.1: Putative dehydration-responsive element binding protein;Ethylene-responsive transcription factor ERF017; Dehydration-responsive element-binding protein 3; Ethylene-responsive transcription factor TINY; Ethylene-responsive transcription factor SHINE 3
Cs7g29900	-2.17197	0.00450846	Cs7g29900.1: Putative uncharacterized protein;Cytochrome P450 82A3; Cytochrome P450 82A1 (Fragment); Isoflavone 2'-hydroxylase; Flavonoid 3'-monooxygenase; Premnaspirodiene oxygenase; Beta-amyrin 24-hydroxylase; 5-epiaristolochene 1,3-dihydroxylase; Tabersonine 16-hydroxylase (Fragment); Licodione synthase; Psoralen synthase (Fragment); Germacrene A oxidase
orange1.1t01448	5.40738	0.00533445	NA
Cs3g12560	1.30726	0.00544127	Cs3g12560.1: Putative uncharacterized protein Sb04g021800
orange1.1t00374	0.872017	0.00716799	orange1.1t00374.1: S-phase kinase-associated protein 1 (Fragment);SKP1-like protein 21; SCF ubiquitin ligase complex protein SKP1b; S-phase kinase-associated protein 1; E3 ubiquitin ligase complex SCF subunit scon-3; E3 ubiquitin ligase complex SCF subunit sconC; Suppressor of kinetochore protein 1
Cs3g23690	-3.13534	0.00718202	Cs3g23690.1: Putative uncharacterized protein Sb01g044910;B3 domain-containing protein Os06g0194400; Putative B3 domain-containing protein At5g58280
Cs2g08180	2.97623	0.00977808	Cs2g08180.1: Putative uncharacterized protein
Cs9g06400	1.73764	0.00977808	Cs9g06400.1: Putative uncharacterized protein Sb01g040410;Protein FANTASTIC FOUR 3
orange1.1t04324	-8.79477	0.00977808	NA
Cs4g03060	-4.53203	0.0100293	Cs4g03060.1: Xyloglucan endotransglucosylase/hydrolase protein 22, putative;Probable xyloglucan endotransglucosylase/hydrolase protein 23; Xyloglucan endotransglucosylase/hydrolase protein 22; Brassinosteroid-regulated protein BRU1; Putative xyloglucan endotransglucosylase/hydrolase protein 13; Probable xyloglucan endotransglucosylase/hydrolase (Fragment); Xyloglucan endotransglucosylase/hydrolas…
orange1.1t01044	0.685893	0.0104541	orange1.1t01044.1: Putative uncharacterized protein Sb01g035210
orange1.1t01992	1.06889	0.0107474	orange1.1t01992.1: 1,4-dihydroxy-2-naphthoate phytyltransferase family protein, expressed;1,4-dihydroxy-2-naphthoate polyprenyltransferase, chloroplastic; Probable 1,4-dihydroxy-2-naphthoate octaprenyltransferase --orange1.1t01992.2: 1,4-dihydroxy-2-naphthoate phytyltransferase family protein, expressed;1,4-dihydroxy-2-naphthoate polyprenyltransferase, chloroplastic; Probable 1,4-dihydroxy-2-naph…
Cs6g12480	-3.13853	0.0114866	Cs6g12480.1: Putative CCR4-NOT transcription complex, subunit 7;Probable CCR4-associated factor 1 homolog 9; CCR4-NOT transcription complex subunit 7; Poly(A) ribonuclease pop2; Putative CCR4-associated factor 1 homolog 3
Cs7g06780	2.75454	0.0116208	Cs7g06780.1: CND41, chloroplast nucleoid DNA binding protein (Precursor);Aspartic proteinase nepenthesin-2; Aspartic proteinase nepenthesin-1 (Fragments)
Cs1g09660	1.20654	0.0131301	Cs1g09660.1: NAC domain-containing protein 69; Putative NAC domain-containing protein 94; Protein FEZ; Protein CUP-SHAPED COTYLEDON 1; Protein BEARSKIN1; Protein SOMBRERO;NAC domain-containing protein 21/22, putative
Cs6g11630	0.937108	0.0155906	Cs6g11630.1: Putative uncharacterized protein Sb06g028830;Probable LRR receptor-like serine/threonine-protein kinase At1g56130; Putative serine/threonine-protein kinase (Fragment); Probable leucine-rich repeat receptor-like serine/threonine-protein kinase At3g14840; Proline-rich receptor-like protein kinase PERK5; Cysteine-rich receptor-like protein kinase 3; Putative proline-rich receptor-like p…
Cs7g06310	2.9581	0.0161059	Cs7g06310.1: CBL-interacting serine/threonine-protein kinase, putative;CBL-interacting serine/threonine-protein kinase 5; CBL-interacting protein kinase 16; Putative CBL-interacting protein kinase 27
Cs9g07680	-1.80325	0.0172746	Cs9g07680.1: Putative low molecular mass early light-induced protein,chloroplast (ELIP);Early light-induced protein, chloroplastic; Desiccation stress protein DSP-22, chloroplastic; High molecular mass early light-inducible protein HV58, chloroplastic; Low molecular mass early light-inducible protein HV90, chloroplastic; Carotene biosynthesis-related protein CBR, chloroplastic
Cs7g11415	-8.4055	0.0174696	NA
Cs8g05000	-2.19649	0.0174696	Cs8g05000.1: Transcription factor MYB44; Transcriptional activator Myb; Myb-related protein A; Myb-related protein B; Transforming protein Myb; Myb protein; Myb-like protein Q; Myb-related protein 3R-1; Myb-like protein AA; Myb-like protein A; Transcription factor GAMYB; Transcription repressor MYB6; Transcription factor WER; Trichome differentiation protein GL1;Tuber-specific and sucrose-respons…
Cs3g15980	-0.983487	0.0185168	Cs3g15980.1: Putative uncharacterized protein Sb03g035550 --Cs3g15980.2: Putative uncharacterized protein Sb03g035550
Cs5g15050	1.47746	0.0185168	Cs5g15050.1: HAT family dimerisation domain containing protein, expressed;Putative AC transposase; Putative AC9 transposase
Cs8g04480	1.03162	0.0197982	Cs8g04480.1: Chromosome 12 SCAF14996, whole genome shotgun sequence. (Fragment);Zinc/RING finger protein 3; E3 ubiquitin-protein ligase RNF12-A; E3 ubiquitin-protein ligase RLIM; RING-H2 finger protein ATL48; Uncharacterized RING finger protein P32A8.03c; E3 ubiquitin protein ligase RIE1; RING finger protein 215; Putative RING-H2 finger protein ATL12
Cs2g30890	-7.45297	0.0198968	Cs2g30890.1: Pentatricopeptide repeat-containing protein, putative
orange1.1t04447	-6.76347	0.0198968	orange1.1t04447.1: Sodium/hydrogen exchanger 6;Putative uncharacterized protein Sb02g028040
Cs7g24270	0.707678	0.0201988	NA
Cs1g11780	-1.30229	0.0206117	Cs1g11780.1: Quinate O-hydroxycinnamoyltransferase/shikimate O-hydroxycinnamoyltransferase;Hydroxycinnamoyl-Coenzyme A shikimate/quinate hydroxycinnamoyltransferase; Anthranilate N-benzoyltransferase protein 2; Omega-hydroxypalmitate O-feruloyl transferase; 3'-N-debenzoyl-2'-deoxytaxol N-benzoyltransferase; 10-deacetylbaccatin III 10-O-acetyltransferase
orange1.1t00634	-4.28393	0.0208413	orange1.1t00634.1: Glucan endo-1,3-beta-D-glucosidase-like protein;Glucan endo-1,3-beta-glucosidase, basic isoform; Glucan endo-1,3-beta-glucosidase; Glucan endo-1,3-beta-glucosidase, acidic isoform PR-Q'; Glucan endo-1,3-beta-glucosidase, acidic isoform; Lichenase; Glucan endo-1,3-beta-glucosidase B; Glucan endo-1,3-beta-glucosidase, basic vacuolar isoform; Glucan endo-1,3-beta-glucosidase, basi…
Cs9g01760	-1.76033	0.0208838	Cs9g01760.1: Beta-fructofuranosidase, putative, expressed --Cs9g01760.2: Beta-fructofuranosidase, putative, expressed
Cs3g18480	0.910588	0.0212173	Cs3g18480.1: Uncharacterized WD repeat-containing protein C2A9.03; Vegetative incompatibility protein HET-E-1; Probable serine/threonine-protein kinase pkwA; Ribosome assembly protein C18.05c; WD repeat-containing protein 38; Katanin p80 WD40-containing subunit B1; Transcription initiation factor TFIID subunit 5; Probable U3 small nucleolar RNA-associated protein 13;Putative uncharacterized prote…
Cs1g16030	-2.67225	0.0234653	Cs1g16030.1: Inositol oxygenase 1; Probable inositol oxygenase;Putative uncharacterized protein At1g14520 (Fragment) --Cs1g16030.2: Inositol oxygenase 1; Probable inositol oxygenase;Putative uncharacterized protein At1g14520 (Fragment)
Cs1g17210	-3.13444	0.0234653	Cs1g17210.1: Protein TIFY 10A;Putative uncharacterized protein Sb01g033020 --Cs1g17210.2: Protein TIFY 10A;Putative uncharacterized protein Sb01g033020
Cs2g24470	-3.56138	0.0234653	Cs2g24470.1: HAT family dimerisation domain containing protein, expressed;Putative AC transposase; Putative AC9 transposase
Cs5g34100	0.639921	0.0234653	Cs5g34100.1: Putative calcium/calmodulin-dependent protein kinase CaMK;CDPK-related protein kinase; Calcium/calmodulin-dependent serine/threonine-protein kinase 1; Calcium-dependent protein kinase 16; Calcium-dependent protein kinase isoform 2 --Cs5g34100.2: Putative calcium/calmodulin-dependent protein kinase CaMK;CDPK-related protein kinase; Calcium/calmodulin-dependent serine/threonine-protein…
Cs6g15830	-4.57564	0.0234653	Cs6g15830.1: Probable polyadenylate-binding protein At2g36660; Polyadenylate-binding protein 1; Embryonic polyadenylate-binding protein; Embryonic polyadenylate-binding protein A; Embryonic polyadenylate-binding protein B; Polyadenylate-binding protein, cytoplasmic and nuclear;cDNA FLJ37875 fis, clone BRSSN2018771, highly similar to Poly(A)-binding protein 1
Cs7g32520	-1.17292	0.0234653	Cs7g32520.1: Putative uncharacterized protein OSJNBa0094F01.21
Cs8g18910	-0.779951	0.0234653	Cs8g18910.1: Protein TOC75-3, chloroplastic;Chloroplastic outer envelope membrane protein, putative, expressed --Cs8g18910.2: Protein TOC75-3, chloroplastic;Chloroplastic outer envelope membrane protein, putative, expressed
orange1.1t05657	-5.22052	0.0234653	orange1.1t05657.1: UDP-glucose:salicylic acid glucosyltransferase;UDP-glycosyltransferase 74E2; Indole-3-acetate beta-glucosyltransferase; Limonoid UDP-glucosyltransferase; Cinnamate beta-D-glucosyltransferase; Cyanidin-3-O-glucoside 2-O-glucuronosyltransferase; Zeatin O-xylosyltransferase; UDP-glucosyl transferase 73B2; Anthocyanidin 3-O-glucosyltransferase 2; Cyanohydrin beta-glucosyltransferas…
Cs8g02940	1.15258	0.0243678	Cs8g02940.1: 1-phosphatidylinositol phosphodiesterase;1-phosphatidylinositol phosphodiesterase (Phosphatidylinositol diacylglycerol-lyase) (Phosphatidylinositol-specific phospholipase C) (PI-PLC)
Cs2g07680	2.72387	0.0284318	Cs2g07680.1: COBRA-like protein 11;Putative phytochelatin synthetase (Fragment)
Cs7g22270	-5.80686	0.028556	Cs7g22270.1: Ethylene-responsive transcription factor ERF114; Pathogenesis-related genes transcriptional activator PTI6;AP2 domain-containing transcription factor family protein (Fragment)
Cs1g23930	0.819187	0.0303017	Cs1g23930.1: Acidic leucine-rich nuclear phosphoprotein 32-related protein; Acidic leucine-rich nuclear phosphoprotein 32 family member E; Acidic leucine-rich nuclear phosphoprotein 32 family member A; Acidic leucine-rich nuclear phosphoprotein 32 family member B; Acidic leucine-rich nuclear phosphoprotein 32 family member C; Histone H2A.Y;Acidic (Leucine-rich) nuclear phosphoprotein 32 family, m…
Cs4g17600	-1.94326	0.0303017	Cs4g17600.1: Glyoxalase/bleomycin resistance protein/dioxygenase
Cs5g12230	3.42475	0.0303017	Cs5g12230.1: Putative uncharacterized protein Sb02g038740;COBRA-like protein 4; Protein COBRA
Cs6g13360	1.47583	0.0303017	Cs6g13360.1: Putative uncharacterized protein (Fragment)
Cs2g29710	1.3744	0.0304592	Cs2g29710.1: Putative uncharacterized protein OJ1477_F01.121
Cs5g06040	0.921962	0.0311313	Cs5g06040.1: Ferric reductase like transmembrane component;Ferric reduction oxidase 8, mitochondrial; Probable ferric reduction oxidase 1; Ferric reduction oxidase 2; Ferric reduction oxidase 7, chloroplastic; Cytochrome b-245 heavy chain; NADPH oxidase 5; Respiratory burst oxidase homolog protein E; Respiratory burst oxidase homolog protein F; Respiratory burst oxidase homolog protein B; Respira…
Cs9g15020	1.24372	0.0320184	Cs9g15020.1: Chromosome undetermined SCAF13756, whole genome shotgun sequence. (Fragment);DNA-directed RNA polymerase III subunit RPC4
Cs5g34010	1.32376	0.0327549	Cs5g34010.1: Probable carboxylesterase 2; Carboxylesterase 1; Gibberellin receptor GID1B; Arylacetamide deacetylase; Hormone-sensitive lipase; Monoterpene epsilon-lactone hydrolase;A/G-specific adenine glycosylase muty, putative
Cs7g23530	-1.25077	0.0358885	Cs7g23530.1: Electron transporter/ thiol-disulfide exchange intermediate;Uncharacterized protein At5g39865; Glutaredoxin domain-containing cysteine-rich protein CG31559
Cs2g07720	-2.12014	0.03648	Cs2g07720.1: Glucose-6-phosphate/phosphate translocator 2, chloroplastic; Xylulose 5-phosphate/phosphate translocator, chloroplastic; Glucose-6-phosphate/phosphate-translocator-like protein 1; Triose phosphate/phosphate translocator, chloroplastic; Triose phosphate/phosphate translocator TPT, chloroplastic; Phosphoenolpyruvate/phosphate translocator 2, chloroplastic; Triose phosphate/phosphate tr…
Cs6g20030	1.84119	0.03648	Cs6g20030.1: Long-chain fatty alcohol dehydrogenase-like protein;Long-chain-alcohol oxidase FAO4A; Gluconate 2-dehydrogenase flavoprotein --Cs6g20030.2: Long-chain fatty alcohol dehydrogenase-like protein;Long-chain-alcohol oxidase FAO4A; Gluconate 2-dehydrogenase flavoprotein
Cs8g19440	-2.02244	0.0406167	Cs8g19440.1: Histone H3.2; Histone H3, embryonic;Whole genome shotgun assembly, reference scaffold set, scaffold scaffold_16
Cs8g13510	-3.46098	0.0409241	Cs8g13510.1: Protein plastid transcriptionally active 16
orange1.1t00558	0.495567	0.0409241	orange1.1t00558.1: RNA-binding region RNP-1 (RNA recognition motif); Calcium-binding EF-hand;Heterogeneous nuclear ribonucleoprotein Q; Heterogeneous nuclear ribonucleoprotein R; APOBEC1 complementation factor; Probable RNA-binding protein 46; RNA-binding protein 47; Polyadenylate-binding protein 1; Uncharacterized RNA-binding protein C660.15
Cs5g10240	-6.23718	0.0432274	Cs5g10240.1: Dehydration-responsive element-binding protein 1B; Ethylene-responsive transcription factor ERF025; Ethylene-responsive transcription factor TINY; Dehydration-responsive element-binding protein 1 (Fragment);Dehydration-responsive element-binding factor 1/C-repeat binding factor
orange1.1t05689	3.10438	0.0432274	NA
orange1.1t01660	-3.14113	0.0438077	orange1.1t01660.1: Putative uncharacterized protein P0478H03.32
Cs5g12380	5.36908	0.0453746	NA
orange1.1t03632	-3.4061	0.0453746	orange1.1t03632.1: Glutathione transferase GST 23; Probable glutathione S-transferase; Glutathione S-transferase U7; Probable glutathione S-transferase parA; Probable glutathione S-transferase parC; Maleylacetoacetate isomerase; Probable maleylacetoacetate isomerase;Putative tau class glutathione transferase GSTU47
Cs6g18860	1.99383	0.0468888	Cs6g18860.1: Cell division cycle-associated 7-like protein;Zinc-finger domain of monoamine-oxidase A repressor R1 protein --Cs6g18860.2: Cell division cycle-associated 7-like protein;cDNA FLJ76447, highly similar to Homo sapiens cell division cycle associated 7-like (CDCA7L), mRNA --Cs6g18860.3: Cell division cycle-associated 7-like protein;cDNA FLJ76447, highly similar to Homo sapiens cell divis…
Cs1g05200	-1.88664	0.0484546	Cs1g05200.1: G-type lectin S-receptor-like serine/threonine-protein kinase At1g11330; Putative G-type lectin S-receptor-like serine/threonine-protein kinase At1g61610; Receptor-like serine/threonine-protein kinase SD1-8; Putative serine/threonine-protein kinase receptor; G-type lectin S-receptor-like serine/threonine-protein kinase SRK; Cysteine-rich receptor-like protein kinase 10; Putative cyst…
Cs6g15730	-2.53842	0.049793	Cs6g15730.1: Putative uncharacterized protein At2g36650/F13K3.5
Cs3g23300	-1.13053	0.055923	Cs3g23300.1: NAC domain-containing protein 100; Protein SOMBRERO;NAC-domain containing protein 21/22, putative, expressed --Cs3g23300.2: NAC domain-containing protein 100; Protein SOMBRERO;NAC-domain containing protein 21/22, putative, expressed --Cs3g23300.3: NAC domain-containing protein 100; Protein SOMBRERO;NAC-domain containing protein 21/22, putative, expressed		163	81	148	249	92	39	64
Cs2g21440	-3.31861	0.0562537	NA		954	203	1317	83	97	45	57
Cs7g08470	-2.48262	0.0586639	Cs7g08470.1: U-box domain-containing protein 19; E3 ubiquitin-protein ligase SPL11; Protein spotted leaf 11; Putative E3 ubiquitin-protein ligase LIN-1; Putative E3 ubiquitin-protein ligase LIN; Putative U-box domain-containing protein 42; Probable bifunctional E2/E3 enzyme R795; WD repeat, SAM and U-box domain-containing protein 1;Armadillo/beta-catenin repeat family protein		253	47	431	476	74	18	54
Cs3g01490	2.25684	0.0596225	NA		370	499	288	1295	5502	1230	1076
Cs3g01485	1.91794	0.0626401	Cs3g01485.1: O-sialoglycoprotein endopeptidase, isoform CRA_b;Probable tRNA threonylcarbamoyladenosine biosynthesis protein CG4933; Probable tRNA threonylcarbamoyladenosine biosynthesis protein OSGEP; Probable tRNA threonylcarbamoyladenosine biosynthesis protein Osgep (Fragment); Probable tRNA threonylcarbamoyladenosine biosynthesis protein Osgep; Probable tRNA threonylcarbamoyladenosine biosynth…		71	72	35	180	513	196	164
Cs8g18710	-1.93583	0.06417	Cs8g18710.1: Scarecrow-like protein 33; Chitin-inducible gibberellin-responsive protein 1; Scarecrow-like transcription factor PAT1; Protein SCARECROW; DELLA protein RGA2; DELLA protein GAI;GRAS family transcription factor containing protein, expressed		349	150	677	565	98	58	158
orange1.1t01713	-1.24182	0.06417	orange1.1t01713.1: Probable WRKY transcription factor 23; WRKY transcription factor 1; Probable WRKY transcription factor protein 1;Putative uncharacterized protein At1g29860 (Fragment)		140	93	204	303	89	48	69
orange1.1t02985	0.758813	0.06417	NA		415	244	251	632	646	399	654
Cs8g18120	1.25303	0.0676013	Cs8g18120.1: Histone H4; Histone H4 variant TH011;Chromosome undetermined SCAF14565, whole genome shotgun sequence		3800	4584	3477	12375	15506	8916	12155
Cs1g15160	1.27773	0.0678101	Cs1g15160.1: Putative uncharacterized protein Sb03g035210;Rho guanine nucleotide exchange factor 8; Rop guanine nucleotide exchange factor 1		95	42	70	97	228	86	199
orange1.1t01967	-1.9315	0.0678101	NA		806	360	1855	1790	424	187	238
Cs3g18800	-1.93093	0.0678682	Cs3g18800.1: Probable glycerol-3-phosphate acyltransferase 3; Glycerol-3-phosphate acyltransferase 1;Glycerol-3-phosphate acyltransferase, putative		133	183	99	175	43	42	22
Cs8g09250	0.587545	0.0682304	Cs8g09250.1: Peptidyl-prolyl cis-trans isomerase 1; Peptidyl-prolyl cis-trans isomerase A; Peptidyl-prolyl cis-trans isomerase F, mitochondrial; 41 kDa peptidyl-prolyl cis-trans isomerase; Peptidyl-prolyl cis-trans isomerase D; Peptidyl-prolyl cis-trans isomerase E;Peptidyl-prolyl cis-trans isomerase		1839	1114	1405	2322	2677	1684	2389
orange1.1t03235	2.68293	0.0699798	orange1.1t03235.1: Cytosolic class I small heat shock protein type 2 (Fragment);17.5 kDa class I heat shock protein; 18.1 kDa class I heat shock protein (Fragment); 18.5 kDa class I heat shock protein; 18.2 kDa class I heat shock protein; 17.3 kDa class I heat shock protein; 17.6 kDa class I heat shock protein 3; 17.9 kDa class I heat shock protein; 17.8 kDa class I heat shock protein; 18.1 kDa c…		8	14	11	5	37	74	66
orange1.1t04810	0.722783	0.0699798	orange1.1t04810.1: Predicted protein		330	225	230	418	506	345	484
orange1.1t05502	1.36528	0.0699798	orange1.1t05502.1: Contains similarity to integral membrane protein nodulin --orange1.1t05502.2: Nodulin MtN21 /EamA-like transporter family protein		23	17	21	41	69	32	76
Cs7g07640	-2.35468	0.0699899	Cs7g07640.1: Putative uncharacterized protein At1g44790 (Fragment);Cation transport regulator-like protein 2; Cation transport protein ChaC --Cs7g07640.2: Putative uncharacterized protein At1g44790 (Fragment);Cation transport regulator-like protein 2; Cation transport protein ChaC --Cs7g07640.3: Putative uncharacterized protein At1g44790 (Fragment);Cation transport regulator-like protein 2; Catio…		2940	2649	6697	29506	1233	1445	1559
Cs4g01420	-5.4375	0.0711627	Cs4g01420.1: Serine/threonine-protein kinase PBS1, putative;G-type lectin S-receptor-like serine/threonine-protein kinase At1g67520; Putative cysteine-rich receptor-like protein kinase 35; Cysteine-rich receptor-like protein kinase 18; Receptor-like serine/threonine-protein kinase SD1-6; Putative G-type lectin S-receptor-like serine/threonine-protein kinase At1g61610; Putative serine/threonine-pr…		7	7	6	18	0	0	0
Cs9g10580	-6.36657	0.0734461	NA		10	33	5	6	0	0	0
Cs2g22890	-2.11936	0.0752646	Cs2g22890.1: Translocon at the inner envelope membrane of chloroplasts 20-IV;Protein TIC 20-IV, chloroplastic --Cs2g22890.2: Translocon at the inner envelope membrane of chloroplasts 20-IV;Protein TIC 20-IV, chloroplastic		30	26	32	77	4	6	14
Cs6g05880	0.816184	0.0752646	Cs6g05880.1: Putative uncharacterized protein Sb03g023766 (Fragment) --Cs6g05880.2: Putative uncharacterized protein Sb03g023766 (Fragment)		2454	2015	2352	3522	4042	3476	4760
orange1.1t01447	4.99122	0.0752646	orange1.1t01447.1: Putative transactivator protein (Fragment);Transactivator/viroplasmin protein		28	205	120	30	6	5439	3756
Cs3g19420	-4.37185	0.0759653	Cs3g19420.1: Ethylene-responsive transcription factor ERF012; Dehydration-responsive element-binding protein 3; Ethylene-responsive transcription factor TINY; Ethylene-responsive transcription factor SHINE 2;Putative AP2 domain-containing transcription factor (Fragment)		124	39	298	16	18	1	1
Cs4g03580	-1.36529	0.0759653	Cs4g03580.1: Ribulose bisphosphate carboxylase small chain, chloroplastic; Ribulose bisphosphate carboxylase small chain 1, chloroplastic; Ribulose bisphosphate carboxylase small chain C, chloroplastic;Ribulose bisphosphate carboxylase small chain (Precursor) --Cs4g03580.2: Ribulose bisphosphate carboxylase small chain, chloroplastic; Ribulose bisphosphate carboxylase small chain 1, chloroplastic…		155	163	132	178	80	37	61
orange1.1t05469	2.01719	0.0759653	orange1.1t05469.1: S-(Hydroxymethyl)glutathione dehydrogenase/class III alcohol dehydrogenase;Alcohol dehydrogenase-like 2; Alcohol dehydrogenase class-3; Alcohol dehydrogenase class-P; Alcohol dehydrogenase class-3 chain H; Alcohol dehydrogenase class-3 chain L; S-(hydroxymethyl)glutathione dehydrogenase; Probable S-(hydroxymethyl)glutathione dehydrogenase 1		5	12	13	27	45	49	52
Cs3g15940	-7.42171	0.0763118	Cs3g15940.1: F-box/FBD/LRR-repeat protein At2g04230; F-box protein At3g03040; Putative F-box/LRR-repeat protein At3g58880; F-box/LRR-repeat protein At3g58900; FBD-associated F-box protein At5g38590; Putative F-box protein At1g58310; Putative F-box/FBD/LRR-repeat protein At4g00315; Probable FBD-associated F-box protein At1g32375; Putative FBD-associated F-box protein At5g50270;Ribosomal RNA apurin…		59	28	35	0	0	0	0
Cs3g19830	-5.96608	0.0772555	Cs3g19830.1: DnaJ homolog subfamily B member 13; Protein psi1; DnaJ protein homolog 1; DnaJ homolog subfamily A member 2; Mitochondrial protein import protein MAS5; DnaJ protein homolog 1 (Fragment); Chaperone protein dnaJ 3; DnaJ homolog dnj-20; Chaperone protein DnaJ;DNAJ chaperone C-terminal domain-containing protein		17	26	37	2	0	1	0
Cs5g14030	-0.644001	0.0779383	Cs5g14030.1: Putative uncharacterized protein OSJNBb0115F21.10		2530	1367	2174	3639	1614	1087	1366
Cs7g02380	-1.70321	0.0779383	Cs7g02380.1: Putative calcium-transporting ATPase 11, plasma membrane-type; Calcium-transporting ATPase 4, plasma membrane-type; Probable calcium-transporting ATPase 5, plasma membrane-type; Calcium-transporting ATPase 1, chloroplastic; Calcium-transporting ATPase PAT1; Plasma membrane calcium-transporting ATPase 3; Plasma membrane calcium-transporting ATPase 2 (Fragment); Calcium-transporting AT…		42	23	29	49	14	5	11
Cs2g07580	-5.95324	0.0786838	Cs2g07580.1: Putative uncharacterized protein Sb02g027940		35	32	14	2	0	0	1
Cs4g03145	-6.87115	0.0797474	Cs4g03145.1: Probable xyloglucan endotransglucosylase/hydrolase protein 23; Xyloglucan endotransglucosylase/hydrolase protein 24; Brassinosteroid-regulated protein BRU1; Putative xyloglucan endotransglucosylase/hydrolase protein 13; Probable xyloglucan endotransglucosylase/hydrolase; Xyloglucan endotransglucosylase/hydrolase protein A; Probable xyloglucan endotransglucosylase/hydrolase (Fragment)…		23	1	58	5	0	0	0
Cs6g17230	1.79582	0.0797474	Cs6g17230.1: HMG-Y-related protein A; HMG-Y-related protein B (Fragment);High mobility group proteins HMG-I and HMG-Y; Linker histone, N-terminal		363	277	266	1114	2849	672	948
Cs7g31360	-1.48343	0.0798346	Cs7g31360.1: Nematode resistance protein-like HSPRO2;Putative nematode resistance protein Hs1pro-1		4424	2070	5538	4264	1221	920	1946
Cs2g30260	-0.703154	0.0815901	Cs2g30260.1: 2-oxoglutarate/malate translocator, chloroplastic; Putative malate transporter yflS; Inner membrane protein ybhI; Uncharacterized transporter HI_0020; L-tartrate/succinate antiporter; Citrate carrier;2-oxoglutarate/malate translocator, chloroplast, putative, expressed		14351	9030	8978	20856	8874	4665	8253
Cs2g03240	-3.22839	0.0818254	Cs2g03240.1: Protein TIFY 5A;Putative uncharacterized protein (Fragment) --Cs2g03240.2: Protein TIFY 5A;Putative uncharacterized protein (Fragment)		179	415	1072	1199	7	105	65
Cs6g09150	1.76918	0.0818254	Cs6g09150.1: Ferritin-3, chloroplastic; Ferritin-1, chloroplastic; Ferritin-2, chloroplastic; Ferritin, chloroplastic; Ferritin-4, chloroplastic; Soma ferritin; Ferritin heavy chain; Ferritin, middle subunit; Ferritin, heavy subunit; Ferritin-1 heavy chain; Ferritin heavy chain B; Ferritin heavy chain, oocyte isoform; Ferritin-2 heavy chain; Ferritin, lower subunit; Ferritin, higher subunit; Ferr…		36920	22386	45131	24768	70132	93603	149405
Cs7g01770	-2.57285	0.0830909	Cs7g01770.1: MATE efflux family protein, putative, expressed;MATE efflux family protein FRD3; MATE efflux family protein 3, chloroplastic; Uncharacterized transporter MJ0709		50	53	91	51	3	11	15
Cs8g20420	-3.07443	0.083387	Cs8g20420.1: Probable protein phosphatase 2C 25; Putative protein phosphatase 2C 53; Putative protein phosphatase 2C-like protein 45; Protein phosphatase 1L;Putative serine/threonine phosphatase type 2c (Fragment) --Cs8g20420.2: Probable protein phosphatase 2C 25; Putative protein phosphatase 2C 53; Putative protein phosphatase 2C-like protein 45; Protein phosphatase 1L; Protein phosphatase 2C ho…		4426	6265	15743	2050	260	1049	1206
Cs9g16860	1.15398	0.083387	Cs9g16860.1: Arginine/serine-rich splicing factor RSP41, putative;Arginine/serine-rich-splicing factor RSP40; Probable splicing factor, arginine/serine-rich 3; Pre-mRNA-splicing factor SF2; Serine/arginine-rich splicing factor 9; Serine-arginine protein 55 --Cs9g16860.2: Arginine/serine-rich splicing factor RSP41, putative;Arginine/serine-rich-splicing factor RSP40 --Cs9g16860.3: Arginine/serine-…		3400	2082	2539	7472	11378	4916	5539
Cs5g09840	0.654254	0.0835428	Cs5g09840.1: Probable sugar phosphate/phosphate translocator At1g12500; UDP-galactose transporter 1; GDP-mannose transporter GONST5; Phosphoenolpyruvate/phosphate translocator 3, chloroplastic;Glucose-6-phosphate/phosphate translocator 1, chloroplast, putative --Cs5g09840.2: Probable sugar phosphate/phosphate translocator At1g12500; UDP-galactose transporter 1; GDP-mannose transporter GONST5; Pho…		2150	1310	1796	3380	3670	2475	2679
Cs7g13590	-1.68857	0.0849891	Cs7g13590.1: Putative uncharacterized protein		79	37	42	178	25	11	28
Cs8g15180	-0.782652	0.0855325	Cs8g15180.1: Putative uncharacterized protein Sb03g040470 --Cs8g15180.2: Putative uncharacterized protein Sb03g040470		274	205	275	566	187	114	200
Cs2g10080	-1.00655	0.0860077	Cs2g10080.1: Reticuline oxidase-like protein; Reticuline oxidase; Mitomycin radical oxidase; FAD-linked oxidoreductase DDB_G0289697;Putative uncharacterized protein At1g01980 (Fragment)		4654	2613	3972	11295	2896	1808	2137
Cs8g10700	-1.7634	0.0860077	Cs8g10700.1: Ethylene-responsive transcription factor ERF114; Pathogenesis-related genes transcriptional activator PTI6; Dehydration-responsive element-binding protein 3;AP2 domain-containing transcription factor family protein (Fragment) --Cs8g10700.2: Ethylene-responsive transcription factor ERF114; Pathogenesis-related genes transcriptional activator PTI6; Dehydration-responsive element-bindin…		172	75	247	624	74	58	58
Cs6g21320	-2.31915	0.0869462	Cs6g21320.1: Transmembrane amino acid transporter family protein --Cs6g21320.2: Transmembrane amino acid transporter family protein --Cs6g21320.3: Transmembrane amino acid transporter family protein;Vacuolar amino acid transporter 1		604	432	2356	5247	389	253	356
Cs8g04070	0.912939	0.0869462	Cs8g04070.1: Pollen-specific protein SF3; Xin actin-binding repeat-containing protein 2; Cysteine-rich protein 2; LIM domain and actin-binding protein 1; LIM domain-containing protein 2; LIM domain-containing protein E; Protein MICAL-3; LIM and SH3 domain protein F42H10.3; NEDD9-interacting protein with calponin homology and LIM domains;Pollen-specific protein SF3, putative, expressed --Cs8g04070…		1514	795	1191	2852	3632	1595	2483
Cs7g18940	-2.94333	0.088908	Cs7g18940.1: Putative uncharacterized protein Sb02g000220;Cytochrome P450 93A1; Beta-amyrin 24-hydroxylase; Licodione synthase; 2-hydroxyisoflavanone synthase; Flavonoid 3',5'-hydroxylase; Indoleacetaldoxime dehydratase; Cytochrome P450 71A6 (Fragment); Premnaspirodiene oxygenase; 5-epiaristolochene 1,3-dihydroxylase; Germacrene A oxidase; 4-hydroxyphenylacetaldehyde oxime monooxygenase; Taberson…		51	30	57	68	0	7	10
orange1.1t00031	-1.83761	0.088908	orange1.1t00031.1: E3 ubiquitin-protein ligase ORTHRUS 2; Putative E3 ubiquitin-protein ligase ORTHRUS 4; E3 ubiquitin-protein ligase ORTHRUS-LIKE 1; E3 ubiquitin-protein ligase UHRF1; Histone-lysine N-methyltransferase, H3 lysine-9 specific SUVH4; Histone-lysine N-methyltransferase, H3 lysine-9, H3 lysine-27, H4 lysine-20 and cytosine specific SUVH2; Probable histone-lysine N-methyltransferase, …		190	93	185	828	89	42	76
Cs2g24782	2.49593	0.0905637	NA		16	41	15	39	66	209	129
Cs1g22540	-2.96846	0.091145	Cs1g22540.1: Mitogen-activated protein kinase kinase kinase 1; Mitogen-activated protein kinase kinase kinase A; Serine/threonine-protein kinase BCK1/SLK1/SSP31; Cytokinesis protein sepH; MAP kinase kinase kinase mkh1; Protein kinase byr2; Probable serine/threonine-protein kinase DDB_G0284251; Probable WRKY transcription factor 19; Serine/threonine-protein kinase svkA; Cell division control prote…		213	197	883	1231	10	94	75
Cs3g03790	0.808336	0.091145	Cs3g03790.1: Potassium channel AKT2/3; Probable potassium channel AKT5; Potassium channel GORK; Potassium channel SKOR; Putative potassium channel KAT5;Pulvinus inward-rectifying channel for potassium SPICK1		3009	2126	1676	4284	4894	3341	4577
Cs4g09470	-1.94124	0.091145	Cs4g09470.1: Sodium/hydrogen exchanger 4; Endosomal/prevacuolar sodium/hydrogen exchanger; Uncharacterized Na(+)/H(+) antiporter C15A10.06;Sodium/hydrogen exchanger (Fragment)		185	63	117	98	26	13	48
Cs5g17870	-3.25278	0.091145	Cs5g17870.1: TIR-NBS-LRR-TIR type disease resistance protein (Fragment);TMV resistance protein N; Putative disease resistance protein At4g11170; Protein SUPPRESSOR OF npr1-1, CONSTITUTIVE 1; Probable WRKY transcription factor 19; Protein PHLOEM PROTEIN 2-LIKE A8; Vesicle-associated protein 1-4; Leucine-rich repeat-containing protein 40; Disease resistance protein RPP13; Protein lap1; Probable ser…		44	24	23	22	2	0	7
Cs6g17340	-2.22775	0.091145	Cs6g17340.1: Putative uncharacterized protein Sb02g024250;Protein ODORANT1; Myb-related protein Pp2; Transcription factor MYB86; Transcription repressor MYB4; Myb-related protein P; Transcription factor GAMYB; Anthocyanin regulatory C1 protein; Transcription factor WER; Trichome differentiation protein GL1; Myb-related protein A; Myb-related protein B		106	49	284	136	34	23	30
Cs7g22920	-2.03015	0.091145	Cs7g22920.1: Putative uncharacterized protein Sb01g028450;NAC domain-containing protein 74; Protein SOMBRERO; Protein BEARSKIN1; Putative NAC domain-containing protein 94; Protein CUP-SHAPED COTYLEDON 1; Protein FEZ		446	71	395	434	70	36	115
orange1.1t01815	-1.87799	0.091145	orange1.1t01815.1: Protein SUPPRESSOR OF npr1-1, CONSTITUTIVE 1; TMV resistance protein N; Putative disease resistance protein At4g11170; Probable WRKY transcription factor 19; Protein PHLOEM PROTEIN 2-LIKE A8; Vesicle-associated protein 1-4; Leucine-rich repeat-containing protein 40; Malignant fibrous histiocytoma-amplified sequence 1 homolog;Putative TIR-NBS-LRR class disease resistance protein…		168	50	98	450	33	31	53
Cs3g06890	1.15485	0.0915144	Cs3g06890.1: Type I inositol-1,4,5-trisphosphate 5-phosphatase CVP2; Synaptojanin-1; Type II inositol-1,4,5-trisphosphate 5-phosphatase; Synaptojanin-1 (Fragment); Inositol polyphosphate 5-phosphatase OCRL-1; Synaptojanin-2; Inositol-1,4,5-trisphosphate 5-phosphatase 2; Probable inositol polyphosphate 5-phosphatase C9G1.10c; Phosphatidylinositol 4,5-bisphosphate 5-phosphatase A; Phosphatidylinosi…		143	79	74	252	365	146	279
Cs5g07650	-7.22832	0.0915144	NA		44	26	35	0	0	0	0
Cs5g24250	-4.20212	0.0925079	Cs5g24250.1: Probable WRKY transcription factor 19; Putative disease resistance protein At4g11170; TMV resistance protein N; Protein SUPPRESSOR OF npr1-1, CONSTITUTIVE 1; Protein DA1-related 4; Protein PHLOEM PROTEIN 2-LIKE A8; Vesicle-associated protein 1-4;Putative TIR-NBS-LRR class disease resistance protein		14	6	12	25	1	0	1
Cs7g02050	-2.01688	0.0925079	Cs7g02050.1: Putative uncharacterized protein OSJNBa0061K21.10		306	361	471	168	109	61	85
Cs8g02170	0.947554	0.0925079	Cs8g02170.1: Serine/threonine-protein kinase HT1; Probable serine/threonine-protein kinase DDB_G0267514; Probable serine/threonine-protein kinase drkA; Probable serine/threonine-protein kinase drkB; Putative serine/threonine-protein kinase/receptor R831; Probable serine/threonine-protein kinase drkD; Dual specificity protein kinase pyk2; Probable serine/threonine-protein kinase drkC; Dual specifi…		2432	2488	2329	3909	6800	3031	5402
Cs8g07665	1.3369	0.0925079	NA		77	120	104	153	254	236	303
Cs2g18935	0.950376	0.0937229	Cs2g18935.1: Putative uncharacterized protein Sb02g027720;Uncharacterized protein At4g26485; UPF0617 protein C1919.13c; Ferredoxin-fold anticodon-binding domain-containing protein 1		216	245	253	484	674	396	484
Cs5g10160	2.3838	0.0937229	Cs5g10160.1: Protein HOTHEAD; (R)-mandelonitrile lyase-like; (R)-mandelonitrile lyase 1; L-sorbose 1-dehydrogenase; Alcohol dehydrogenase [acceptor]; Choline dehydrogenase;Glucose-methanol-choline (GMC) oxidoreductase family protein		24	6	13	100	113	88	200
Cs7g23910	-9.95078	0.0949606	Cs7g23910.1: SKP1-like protein 1A;Putative uncharacterized protein Sb0702s002010 (Fragment)		298	136	268	0	0	0	0
orange1.1t05124	-3.38489	0.0983659	orange1.1t05124.1: Endochitinase A; Endochitinase B; Basic endochitinase B; Endochitinase; Endochitinase 1 (Fragment); Basic 30 kDa endochitinase; Basic endochitinase; Acidic endochitinase WIN6; Basic endochitinase C; Basic endochitinase A; Chitinase 9; Basic endochitinase (Fragment); Acidic 27 kDa endochitinase; Acidic endochitinase Q; 26 kDa endochitinase 2; Acidic endochitinase P; Endochitinas…		318	114	290	999	1	55	23
orange1.1t03680	-5.6403	0.0996036	orange1.1t03680.1: Calcium-dependent protein kinase 24; Calcium-dependent protein kinase isoform 2; CDPK-related protein kinase; Calcium/calmodulin-dependent serine/threonine-protein kinase 1;Calcium-dependent protein kinase, isoform AK1, putative, expressed		10	10	12	4	0	0	0
Cs4g02530	-5.04394	0.102257	Cs4g02530.1: Putative uncharacterized protein Sb01g017780		69	28	347	33	0	0	12
Cs5g06360	-0.769563	0.102257	Cs5g06360.1: Cytochrome P450 71A1; Premnaspirodiene oxygenase; Cytochrome P450 71A6 (Fragment); 5-epiaristolochene 1,3-dihydroxylase; Germacrene A oxidase; 2-methylbutanal oxime monooxygenase; 4-hydroxyphenylacetaldehyde oxime monooxygenase; Amorpha-4,11-diene C-12 oxidase; Psoralen synthase; (+)-menthofuran synthase;Cytochrome P450-dependent monooxygenase-like protein		944	529	879	1236	544	315	569
Cs1g20150	-2.66724	0.103999	NA		5446	2210	9709	1590	325	710	1142
Cs4g03200	-2.54794	0.103999	Cs4g03200.1: Probable xyloglucan endotransglucosylase/hydrolase protein 23; Xyloglucan endotransglucosylase/hydrolase protein 22; Brassinosteroid-regulated protein BRU1; Putative xyloglucan endotransglucosylase/hydrolase protein 13; Probable xyloglucan endotransglucosylase/hydrolase protein B; Xyloglucan endotransglucosylase/hydrolase protein A; Probable xyloglucan endotransglucosylase/hydrolase …		11350	2251	10820	2594	614	818	1915
Cs8g18010	0.826266	0.103999	Cs8g18010.1: Histone H2B (Fragment);Histone H2B; Histone H2B.3 (Fragment); Probable histone H2B.1; Histone H2B type 1-B		6860	6785	5961	15710	15005	10512	15043
orange1.1t01652	-4.51807	0.103999	orange1.1t01652.1: Receptor-like protein kinase HAIKU2; LRR receptor-like serine/threonine-protein kinase HSL2; Leucine-rich repeat receptor-like serine/threonine-protein kinase BAM1; Probably inactive leucine-rich repeat receptor-like protein kinase At2g25790; Leucine-rich repeat receptor-like protein kinase PXL2; Probable leucine-rich repeat receptor-like protein kinase At1g35710; Leucine-rich …		14	18	6	30	0	0	2
Cs5g06060	-2.62796	0.104877	Cs5g06060.1: Octicosapeptide/Phox/Bem1p domain-containing protein		2034	1937	4612	648	204	369	568
Cs2g07910	-2.10832	0.105071	Cs2g07910.1: Putative uncharacterized protein Sb02g034775 (Fragment);Abnormal spindle-like microcephaly-associated protein homolog; Abnormal spindle-like microcephaly-associated protein		388	157	420	1401	99	33	200
Cs3g01480	1.89473	0.105071	NA		3417	3503	3036	9068	34021	7391	6721
Cs3g01585	-3.43192	0.105071	NA		120	302	537	922	1	27	82
Cs5g02950	-2.84973	0.105071	Cs5g02950.1: Eukaryotic translation initiation factor 2B family protein, putative, expressed;Protein LURP-one-related 17		23	39	23	57	2	1	11
Cs8g02150	0.665052	0.105071	Cs8g02150.1: F-box/LRR-repeat protein 10; F-box protein At-B; JmjC domain-containing histone demethylation protein 1; F-box protein SKP2B; Antagonist of mitotic exit network protein 1;Leucine Rich Repeat family protein, expressed --Cs8g02150.2: F-box/LRR-repeat protein 10; F-box protein At-B; JmjC domain-containing histone demethylation protein 1; F-box protein SKP2B; Antagonist of mitotic exit n…		2624	1672	2092	4398	5196	2451	3695
Cs8g18830	-2.04807	0.105071	Cs8g18830.1: E3 ubiquitin-protein ligase RING1; RING finger protein 126; Uncharacterized RING finger protein P32A8.03c; E3 ubiquitin ligase BIG BROTHER; Protein goliath;Putative uncharacterized protein Sb01g035310		3469	1367	7567	3693	638	823	1217
Cs9g18910	-3.23111	0.105071	Cs9g18910.1: S-type anion channel SLAH3; Guard cell S-type anion channel SLAC1;C4-dicarboxylate transporter/malic acid transport family protein		105	38	146	10	8	5	12
Cs9g19420	-0.747624	0.105071	Cs9g19420.1: Protein TRANSPARENT TESTA 12; MATE efflux family protein LAL5; Multidrug and toxin extrusion protein 1;Putative uncharacterized protein Sb04g037630 --Cs9g19420.2: Protein TRANSPARENT TESTA 12; MATE efflux family protein LAL5; Multidrug and toxin extrusion protein 1;Putative uncharacterized protein Sb04g037630 --Cs9g19420.3: Protein TRANSPARENT TESTA 12; MATE efflux family protein LAL…		379	228	225	550	203	142	189
orange1.1t00545	0.996058	0.105071	NA		579	586	526	1027	1862	771	1142
orange1.1t03192	1.00587	0.105071	NA		846	468	716	1061	1091	1287	1642
orange1.1t03247	0.956919	0.105071	orange1.1t03247.1: Unfertilized embryo sac 16 protein / transcription factor;Myb family transcription factor APL; Putative Myb family transcription factor At1g14600; Transcription repressor KAN1; Probable transcription factor KAN2; Two-component response regulator ARR2; Transcription activator GLK2; Putative two-component response regulator ARR20; Two-component response regulator-like APRR2 --ora…		710	438	543	834	1323	599	1509
orange1.1t05534	4.32006	0.105071	NA		0	0	1	2	9	9	19
Cs4g03390	-2.89985	0.105215	Cs4g03390.1: Cell Division Protein AAA ATPase family, putative, expressed;Probable mitochondrial chaperone BCS1-B; Mitochondrial chaperone BCS1; Putative AAA family ATPase L572; ATP-dependent zinc metalloprotease FtsH		63	17	57	277	3	6	21
Cs5g16970	-1.69072	0.110301	Cs5g16970.1: Putative uncharacterized protein;CDT1-like protein b; CDT1-like protein a, chloroplastic --Cs5g16970.2: Putative uncharacterized protein		70	45	54	225	20	26	23
Cs1g22680	-4.86402	0.111476	Cs1g22680.1: Red chlorophyll catabolite reductase, chloroplast, putative;Red chlorophyll catabolite reductase, chloroplastic; Red chlorophyll catabolite reductase (Fragment)		7	5	15	23	0	0	1
Cs4g09760	-1.76958	0.114785	Cs4g09760.1: Putative uncharacterized protein Sb06g018146 (Fragment)		300	129	210	141	69	24	79
Cs5g23380	-2.05684	0.114785	Cs5g23380.1: HAT family dimerization domain-containing protein --Cs5g23380.2: HAT family dimerization domain-containing protein		155	24	171	206	24	26	33
Cs9g11050	-1.99964	0.114785	Cs9g11050.1: Putative uncharacterized protein Sb01g046120		510	843	520	4041	356	238	229
orange1.1t01524	-7.04971	0.114785	NA		27	30	32	0	0	0	0
orange1.1t01627	0.522792	0.114785	orange1.1t01627.1: Sodium/hydrogen exchanger, putative, expressed;Sodium/hydrogen exchanger 7		3161	2488	2694	5736	5402	3339	4583
Cs2g10800	0.900848	0.115186	Cs2g10800.1: Mitochondrial transcription termination factor family protein		108	101	105	207	298	133	232
Cs3g07440	-3.44871	0.11519	Cs3g07440.1: Putative uncharacterized protein Sb03g040440;Cytochrome P450 94A1; Cytochrome P450 (Fragment)		77	36	226	1503	9	44	19
Cs7g28110	-2.21015	0.116284	Cs7g28110.1: Receptor-like protein kinase HERK 1; Probable receptor-like protein kinase At5g59700; Receptor-like protein kinase THESEUS 1; Receptor-like protein kinase ANXUR1; Receptor-like protein kinase FERONIA; Putative receptor-like protein kinase At5g39000; Probable LRR receptor-like serine/threonine-protein kinase At1g67720; Nodulation receptor kinase; Putative proline-rich receptor-like pr…		306	108	237	1228	89	88	32
orange1.1t02243	-4.38699	0.116284	orange1.1t02243.1: Group 4-late embryogenesis abundant protein PvLEA4-25 (Fragment);18 kDa seed maturation protein; 11 kDa late embryogenesis abundant protein; Late embryogenesis abundant protein D-113; Protein LE25		7632	11124	7355	97	11	365	624
Cs3g15460	1.5387	0.116746	Cs3g15460.1: Putative uncharacterized protein Sb01g037090		58	109	106	258	283	233	486
Cs3g09720	-1.90485	0.118564	Cs3g09720.1: Alternative oxidase (Precursor);Alternative oxidase 1a, mitochondrial; Alternative oxidase, mitochondrial		89	100	113	447	33	18	71
Cs4g18430	-1.73298	0.118564	Cs4g18430.1: Leucine-rich repeat receptor-like protein kinase (Fragment);Probable inactive receptor kinase At2g26730; Probable leucine-rich repeat receptor-like protein kinase At5g05160; Inactive leucine-rich repeat receptor-like serine/threonine-protein kinase At1g60630; Putative inactive receptor-like protein kinase At1g64210; Probable LRR receptor-like serine/threonine-protein kinase RLK; Prob…		1532	342	1722	1151	393	252	335
Cs7g18520	0.683286	0.118564	Cs7g18520.1: K(+) efflux antiporter 5;Glutathione-regulated potassium-efflux system protein kefB, putative --Cs7g18520.2: K(+) efflux antiporter 5;Glutathione-regulated potassium-efflux system protein kefB, putative		357	273	257	622	660	360	586
Cs3g16540	0.979618	0.11994	Cs3g16540.1: Inositol-tetrakisphosphate 1-kinase 2;Inositol 1, 3, 4-trisphosphate 5/6-kinase, putative, expressed --Cs3g16540.2: Inositol-tetrakisphosphate 1-kinase 2;Inositol 1, 3, 4-trisphosphate 5/6-kinase, putative, expressed		5052	4004	4322	12160	12713	9860	8403
Cs7g02340	-3.47902	0.122184	Cs7g02340.1: Putative MADS-box family transcription factor;Agamous-like MADS-box protein AGL15; MADS-box transcription factor 5; MADS-box protein GGM13; Agamous-like MADS-box protein AGL9 homolog; Developmental protein SEPALLATA 3; Floral homeotic protein AGAMOUS; Floral homeotic protein APETALA 1; Transcription factor CAULIFLOWER --Cs7g02340.2: Agamous-like MADS-box protein AGL15; MADS-box trans…		591	733	1935	61	19	88	122
Cs7g17940	-1.27882	0.122184	Cs7g17940.1: Protein argonaute 5; Protein argonaute-2; Protein argonaute-2 (Fragment); Putative protein tag-76;Eukaryotic translation initiation factor 2c, putative		243	126	163	460	128	36	104
Cs1g08150	1.85113	0.123948	Cs1g08150.1: Putative uncharacterized protein Sb01g037260		2933	3042	3853	10768	33234	8400	6865
Cs2g22540	-2.176	0.123948	Cs2g22540.1: Histone H3.2;Whole genome shotgun assembly, reference scaffold set, scaffold scaffold_1		263	172	345	93	33	46	64
Cs6g12800	-7.39903	0.123948	Cs6g12800.1: Aluminum-activated malate transporter 2; Putative aluminum-activated malate transporter 3;Putative aluminum activated malate transporter		49	0	74	4	0	0	0
Cs2g19680	1.16572	0.125455	Cs2g19680.1: Chlorophyll a-b binding protein 151, chloroplastic; Chlorophyll a-b binding protein of LHCII type I, chloroplastic; Chlorophyll a-b binding protein, chloroplastic; Chlorophyll a-b binding protein type I, chloroplastic; Chlorophyll a-b binding protein 5, chloroplastic (Fragment); Chlorophyll a-b binding protein type 1 member F3, chloroplastic; Chlorophyll a-b binding protein C, chloro…		137487	131035	125416	225163	536225	214162	220098
Cs5g32560	1.94602	0.125455	Cs5g32560.1: Electron carrier/ protein disulfide oxidoreductase;Glutaredoxin-C11; Putative glutaredoxin-C12; Monothiol glutaredoxin-S10; Glutaredoxin-C1; Glutaredoxin-C13; Glutaredoxin-C14; Glutaredoxin-C15; Glutaredoxin-C8; Glutaredoxin-C10; Glutaredoxin-C7; Glutaredoxin-C3; Glutaredoxin; Glutaredoxin-C5; Glutaredoxin-C9; Glutaredoxin-C2; Glutaredoxin-C4, chloroplastic; Glutaredoxin-C5, chloropl…		109	110	94	211	163	276	911
orange1.1t01659	1.60254	0.125455	orange1.1t01659.1: Multidrug resistance protein ABC transporter family protein		10	7	15	32	55	27	42
Cs5g33590	-1.28529	0.125958	Cs5g33590.1: Calponin homology and kinesin motor domain-containing protein;Kinesin-4; Kinesin-3; Kinesin-2; Carboxy-terminal kinesin 2; Kinesin-like protein KIFC3; Kinesin-1; Kinesin-like protein klpA; Kinesin-related protein 2; Kinesin-like calmodulin-binding protein; Kinesin-II 85 kDa subunit; Protein claret segregational; Kinesin-like calmodulin-binding protein homolog; Osmotic avoidance abnor…		3939	4105	5108	3934	1871	1452	1781
Cs3g08950	1.68831	0.126288	Cs3g08950.1: Probable xyloglucan endotransglucosylase/hydrolase protein 30; Xyloglucan endotransglucosylase/hydrolase protein 2; Putative xyloglucan endotransglucosylase/hydrolase protein 1; Probable xyloglucan endotransglucosylase/hydrolase 1; Probable xyloglucan endotransglucosylase/hydrolase (Fragment); Xyloglucan endotransglucosylase/hydrolase; Xyloglucan endotransglucosylase/hydrolase protei…		1047	499	849	457	3756	1407	1785
Cs5g33540	-2.24214	0.12658	Cs5g33540.1: Ethylene-responsive transcription factor RAP2-3; Pathogenesis-related genes transcriptional activator PTI5;Ethylene-responsive element binding protein (Fragment)		4948	1390	5907	1538	452	625	1011
Cs7g13860	1.29295	0.12658	Cs7g13860.1: Serine carboxypeptidase-like 34; Serine carboxypeptidase 24; Putative serine carboxypeptidase-like 23; Serine carboxypeptidase II-2 (Fragment); P-(S)-hydroxymandelonitrile lyase; Virulence-related protein Nf314; Uncharacterized serine carboxypeptidase F41C3.5; Lysosomal protective protein;Serine carboxypeptidase (Carboxypeptidase D), putative		226	184	180	178	408	345	605
Cs5g12370	1.9059	0.127778	Cs5g12370.1: Sulfotransferase 16; Flavonol 4'-sulfotransferase; Flavonol sulfotransferase-like; Sulfotransferase family cytosolic 1B member 1; Amine sulfotransferase; Estrogen sulfotransferase, testis isoform; Estrogen sulfotransferase, isoform 2; Estrogen sulfotransferase; Cytosolic sulfotransferase 2; Bile salt sulfotransferase;Putative uncharacterized protein Sb06g023150		45	40	23	145	337	145	93
Cs2g08310	-3.41071	0.128792	Cs2g08310.1: Phospholipase A1-Igamma1, chloroplastic; Phospholipase A1-II 6; Galactolipase DONGLE, chloroplastic; Lipase;Putative uncharacterized protein Sb09g019276 (Fragment)		11	16	78	171	1	3	11
Cs2g08170	0.701984	0.129052	Cs2g08170.1: LEM3 (Ligand-effect modulator 3) family protein (Fragment);Putative ALA-interacting subunit 2; ALA-interacting subunit 3; Cell cycle control protein 50B; Meiotically up-regulated gene 89 protein; Uncharacterized protein YNR048W; Cell division control protein 50 --Cs2g08170.2: LEM3 (Ligand-effect modulator 3) family protein (Fragment);Putative ALA-interacting subunit 2; ALA-interactin…		1255	1027	1294	2158	2370	1345	2638
Cs5g18950	-6.05924	0.129052	Cs5g18950.1: Probable beta-1,3-galactosyltransferase 6; Beta-1,3-galactosyltransferase 7;Transferase, transferring glycosyl groups, putative		24	12	11	1	0	0	0
Cs7g32220	-3.09454	0.129052	Cs7g32220.1: UDP-glycosyltransferase 76F1; Cyanohydrin beta-glucosyltransferase; Limonoid UDP-glucosyltransferase; Anthocyanidin 3-O-glucosyltransferase; Anthocyanidin 3-O-glucosyltransferase 7 (Fragment);UDP-glucoronosyl/UDP-glucosyl transferase family protein --Cs7g32220.2: UDP-glycosyltransferase 76F1; Cyanohydrin beta-glucosyltransferase; Anthocyanidin 3-O-glucosyltransferase 7 (Fragment); An…		1151	2379	1603	21525	98	686	645
Cs8g20050	1.58737	0.129052	Cs8g20050.1: Putative uncharacterized protein AT4g27270;Flavoprotein wrbA; Putative flavoprotein wrbA; Minor allergen Alt a 7		75	100	51	262	335	160	448
Cs7g26870	-4.19837	0.131491	Cs7g26870.1: Ubiquitin carboxyl-terminal hydrolase family protein, expressed;Paternally-expressed gene 3 protein		7	13	7	77	0	1	2
Cs1g16350	0.863069	0.132386	Cs1g16350.1: Transcription factor S-II domain containing protein, expressed		126	77	122	265	299	175	210
Cs9g18170	1.53711	0.132584	Cs9g18170.1: Cyclic nucleotide-gated ion channel 1; Putative cyclic nucleotide-gated ion channel 13; Probable cyclic nucleotide-gated ion channel 10;Cyclic nucleotide-gated ion channel 7, putative, expressed		291	210	273	985	1015	1194	634
Cs9g07810	0.986181	0.133061	Cs9g07810.1: Calmodulin-like protein 8; Calmodulin; Calmodulin-3; Calmodulin-1/4; Calmodulin-2; Calmodulin-1; Calmodulin-related protein; Calmodulin-5/6/7/8; Calmodulin-7; Calmodulin-1/11/16; Calmodulin-2/3/5; Calmodulin-6;Putative uncharacterized protein Sb02g043510 --Cs9g07810.2: Putative uncharacterized protein Sb02g043510;Calmodulin-like protein 8; Calmodulin-2; Calmodulin; Calmodulin-1/4; Ca…		141	130	139	319	334	185	440
orange1.1t00203	3.26614	0.133061	orange1.1t00203.1: 14 kDa proline-rich protein DC2.15; Putative lipid-binding protein At4g00165; Cortical cell-delineating protein;Retrotransposon protein, putative, Ty1-copia subclass, expressed		546	94	476	766	11588	831	275
Cs6g14060	-0.731333	0.133159	Cs6g14060.1: Putative pentatricopeptide repeat-containing protein At5g37570; Pentatricopeptide repeat-containing protein At3g29230; Pentatricopeptide repeat-containing protein At2g29760, chloroplastic; Pentatricopeptide repeat-containing protein At2g22410, mitochondrial; Putative pentatricopeptide repeat-containing protein At3g25060, mitochondrial; Putative pentatricopeptide repeat-containing pro…		196	121	141	316	131	70	105
Cs7g26690	0.925675	0.133204	Cs7g26690.1: Putative uncharacterized protein At1g73870 (Fragment);Zinc finger protein CONSTANS-LIKE 16; Protein CHLOROPLAST IMPORT APPARATUS 2; Zinc finger protein HD1; Zinc finger protein CONSTANS; Two-component response regulator-like APRR7; Probable salt tolerance-like protein At1g75540; Putative zinc finger protein At1g68190; Salt tolerance-like protein		9255	6343	5271	9590	17156	8231	15362
Cs2g11290	1.11115	0.136751	Cs2g11290.1: Patatin group D-3; Patatin-08; Patatin-2-Kuras 3; Patatin-14; Patatin-12; Patatin; Patatin-15; Patatin-11; Patatin-B2; Patatin-04/09; Patatin-10; Patatin-B1; Patatin-06; Patatin-3-Kuras 1; Patatin-1-Kuras 2; Patatin-16; Patatin-02; Patatin-01; Patatin-T5; Patatin-17; Patatin-13; Patatin-05; Patatin-03; Patatin-07;Putative latex allergen hev b 7.02 (Fragment)		293	342	338	850	722	796	940
Cs2g23660	-2.33202	0.139928	Cs2g23660.1: Class II ethylene responsive element binding factor-like protein;Ethylene-responsive transcription factor 9; Ethylene-responsive transcription factor LEP; Pathogenesis-related genes transcriptional activator PTI6 --Cs2g23660.2: Class II ethylene responsive element binding factor-like protein;Ethylene-responsive transcription factor 9; Ethylene-responsive transcription factor LEP; Pat…		18730	18046	41928	6434	3418	3515	6327
Cs4g17460	2.69754	0.139928	Cs4g17460.1: Nitrate transporter 1.4; Peptide transporter PTR2; Probable peptide/nitrate transporter At1g62200; Probable nitrite transporter At1g68570; Putative peptide/nitrate transporter At5g19640; Probable peptide transporter At1g52190; Probable nitrate excretion transporter 6; Nitrate excretion transporter 1; Putative nitrate excretion transporter 4;Nitrate/chlorate transporter, putative, exp…		89	148	59	66	298	134	1529
Cs1g26190	1.1732	0.144979	Cs1g26190.1: Ganglioside-induced differentiation-associated protein 2; Rho GTPase-activating protein 1;Cellular retinaldehyde-binding/triple function, C-terminal --Cs1g26190.2: Cellular retinaldehyde-binding/triple function, C-terminal;Protein GDAP2 homolog		1589	941	1672	3077	6245	2020	2730
Cs3g15900	-2.54038	0.144979	Cs3g15900.1: Zinc finger protein ZAT10;Putative TFIIIA (Or kruppel)-like zinc finger protein		13162	6269	40763	8653	1358	2610	4666
Cs3g23060	0.533195	0.145691	Cs3g23060.1: Mortality factor 4-like protein 1; Chromatin modification-related protein eaf3; NuA4 complex subunit EAF3 homolog;Dosage compensation regulatory complex/histone acetyltransferase complex --Cs3g23060.2: Dosage compensation regulatory complex/histone acetyltransferase complex;Chromatin modification-related protein EAF3; Mortality factor 4-like protein 1; NuA4 complex subunit EAF3 homol…		1827	1025	1307	2343	2525	1592	2130
Cs2g27610	1.00445	0.14693	Cs2g27610.1: Probable galactinol--sucrose galactosyltransferase 5; Galactinol--sucrose galactosyltransferase; Stachyose synthase;Putative raffinose synthase or seed imbibition protein		2274	1818	1881	2124	4050	2859	4709
Cs9g06670	-1.56968	0.149187	Cs9g06670.1: Haloacid dehalogenase-like hydrolase family protein, putative, expressed;Suppressor of disruption of TFIIS; Phosphate metabolism protein 8 --Cs9g06670.2: Haloacid dehalogenase-like hydrolase family protein, putative, expressed;Suppressor of disruption of TFIIS; Phosphate metabolism protein 8 --Cs9g06670.3: Haloacid dehalogenase-like hydrolase family protein, putative, expressed;Phosp…		739	610	1560	2926	341	460	344
orange1.1t05946	-1.43269	0.14993	orange1.1t05946.1: Predicted protein		38	27	31	61	17	12	9
Cs5g26320	0.639247	0.150122	Cs5g26320.1: Chaperonin CPN60-2, mitochondrial; 60 kDa heat shock protein, mitochondrial; 60 kDa chaperonin; Heat shock protein 60, mitochondrial; 60 kDa heat shock protein homolog 2, mitochondrial; Heat shock protein 60;Chaperonin CPN60-1, mitochondrial, putative, expressed --Cs5g26320.2: Chaperonin CPN60-2, mitochondrial; 60 kDa heat shock protein, mitochondrial; 60 kDa chaperonin; Heat shock p…		369	298	369	704	762	395	657
orange1.1t03224	0.472065	0.150221	orange1.1t03224.1: Zinc finger CCCH type domain-containing protein ZFN-like 1;Zinc finger CCCH domain-containing protein 37; Zinc finger CCCH domain-containing protein ZFN-like; Putative zinc finger CCCH domain-containing protein 10 --orange1.1t03224.2: Zinc finger CCCH type domain-containing protein ZFN-like 1;Zinc finger CCCH domain-containing protein 37; Zinc finger CCCH domain-containing prot…		1546	1110	1243	2485	2107	1533	2181
Cs1g03980	1.06756	0.152107	Cs1g03980.1: Putative cellulose synthase catalytic subunit (Fragment);Cellulose synthase-like protein B4; Putative cellulose synthase-like protein H3; Cellulose synthase A catalytic subunit 7 [UDP-forming]; Probable mixed-linked glucan synthase 7; Probable cellulose synthase A catalytic subunit 2 [UDP-forming]		6588	3565	3777	11529	18303	6289	10223
Cs5g09880	-1.44834	0.152107	Cs5g09880.1: Cytochrome P450, family 76, subfamily C, polypeptide 6;7-ethoxycoumarin O-deethylase; Cytochrome P450 76C4; Cytochrome P450 76A1 (Fragment); (S)-N-methylcoclaurine 3'-hydroxylase isozyme 1 (Fragment); (S)-N-methylcoclaurine 3'-hydroxylase isozyme 2; Flavonoid 3'-monooxygenase; Probable (S)-N-methylcoclaurine 3'-hydroxylase isozyme 2; Berbamunine synthase; Licodione synthase; 4-hydrox…		534	762	653	2715	488	219	347
Cs2g12650	-2.17636	0.152943	Cs2g12650.1: Nuclease S1;Putative uncharacterized protein Sb03g007340		833	210	906	308	65	110	174
Cs3g15865	1.21244	0.154068	NA		997	1100	885	1828	4444	1444	2017
Cs3g23950	-3.39081	0.154068	Cs3g23950.1: Transcription factor MYB44; Myb-related protein A; Transcriptional activator Myb; Myb-related protein B; Myb protein; Transforming protein Myb; Myb-related protein 3R-1; Myb-like protein A; Myb-like protein Q; Myb-like protein AA; Transcription factor WER; Transcription factor GAMYB; Trichome differentiation protein GL1; Transcription repressor MYB5; Protein ODORANT1;Tuber-specific a…		82	32	311	678	47	14	1
orange1.1t03997	1.39722	0.154068	orange1.1t03997.1: Cytochrome P450 76C4; 7-ethoxycoumarin O-deethylase; (S)-N-methylcoclaurine 3'-hydroxylase isozyme 1 (Fragment); (S)-N-methylcoclaurine 3'-hydroxylase isozyme 2; Flavonoid 3'-monooxygenase; Probable (S)-N-methylcoclaurine 3'-hydroxylase isozyme 2; Cytochrome P450 76A1 (Fragment); Premnaspirodiene oxygenase; 5-epiaristolochene 1,3-dihydroxylase; Germacrene A oxidase; 4-hydroxyph…		136	71	192	253	580	158	450
Cs2g25450	-3.49952	0.157144	Cs2g25450.1: Peroxidase 55; Cationic peroxidase 2; Basic peroxidase;Putative uncharacterized protein Sb02g029340		20	21	36	162	2	8	0
Cs1g04860	0.845694	0.158299	Cs1g04860.1: Transcription elongation factor (TFIIS) family protein --Cs1g04860.2: Transcription elongation factor (TFIIS) family protein		1560	1433	1598	3483	4674	2142	2838
Cs2g05120	0.597618	0.158299	Cs2g05120.1: Nudix hydrolase 15, mitochondrial; Nudix hydrolase 22, chloroplastic; Nudix hydrolase 11; Peroxisomal coenzyme A diphosphatase NUDT7; Uncharacterized Nudix hydrolase NudL; Peroxisomal coenzyme A diphosphatase 1, peroxisomal; Nucleoside diphosphate-linked moiety X motif 8, mitochondrial;Putative uncharacterized protein Sb07g019090		432	277	386	654	685	387	707
orange1.1t00287	1.96796	0.158299	orange1.1t00287.1: Peptidoglycan-binding LysM domain-containing protein		34	34	23	178	362	125	129
orange1.1t00649	-6.30953	0.159129	orange1.1t00649.1: Putative uncharacterized protein		59	10	127	0	0	0	2
Cs2g03230	-1.60331	0.161119	Cs2g03230.1: Peroxisomal (S)-2-hydroxy-acid oxidase; Hydroxyacid oxidase 1; Cytochrome b2, mitochondrial; L-lactate dehydrogenase [cytochrome];Putative peroxisomal (S)-2-hydroxy-acid oxidase 2 --Cs2g03230.2: Peroxisomal (S)-2-hydroxy-acid oxidase; Hydroxyacid oxidase 1; Cytochrome b2, mitochondrial; (S)-mandelate dehydrogenase; L-lactate dehydrogenase [cytochrome];Putative peroxisomal (S)-2-hydro…		1001	985	879	2435	153	360	557
Cs8g07560	1.09126	0.161119	Cs8g07560.1: Putative arginine decarboxylase (Fragment);Arginine decarboxylase; Arginine decarboxylase (Fragment); Biosynthetic arginine decarboxylase --Cs8g07560.2: Putative arginine decarboxylase (Fragment);Arginine decarboxylase; Arginine decarboxylase (Fragment); Biosynthetic arginine decarboxylase		8542	6578	8248	19287	32105	13858	13170
Cs6g10150	-1.80368	0.162415	Cs6g10150.1: Putative uncharacterized protein (Fragment)		78	101	113	466	63	38	25
Cs2g14170	-1.29446	0.164382	Cs2g14170.1: Putative uncharacterized protein At2g33500 (Fragment);Zinc finger protein CONSTANS-LIKE 14; Putative zinc finger protein At1g68190; Putative zinc finger protein CONSTANS-LIKE 11; Zinc finger protein CONSTANS; Probable salt tolerance-like protein At1g75540; Salt tolerance protein; Zinc finger protein HD1; Salt tolerance-like protein; Protein CHLOROPLAST IMPORT APPARATUS 2		729	417	625	2228	329	331	263
Cs5g26370	0.585041	0.164382	Cs5g26370.1: Chaperonin CPN60-1, mitochondrial, putative, expressed;60 kDa chaperonin 3; Chaperonin CPN60-2, mitochondrial; 60 kDa heat shock protein, mitochondrial		2158	1416	1854	3577	4050	2109	2794
Cs6g07240	-2.28781	0.164382	Cs6g07240.1: Probable glutathione S-transferase; Glutathione S-transferase U8; Glutathione transferase GST 23; Probable glutathione S-transferase parA; Probable glutathione S-transferase parC; Probable maleylacetoacetate isomerase; Glutathione S-transferase 2 (Fragment);Putative uncharacterized protein (Fragment)		40	36	29	17	7	5	7
Cs8g08820	2.60469	0.164382	Cs8g08820.1: Putative uncharacterized protein (Fragment);Aquaporin-4; Aquaporin PIP1.1; Probable aquaporin PIP2-6; Aquaporin AQPAn.G; Aquaporin AQPcic; Aquaporin-1; Lens fiber major intrinsic protein; Aquaporin FA-CHIP --Cs8g08820.2: Probable aquaporin PIP2-6; Probable aquaporin PIP-type pTOM75; Aquaporin-4; Aquaporin PIP1-3; Aquaporin PIP-type; Aquaporin PIP 1-3; Aquaporin-5; Aquaporin-1; Lens f…		2370	2458	1502	18381	64488	12690	8072
Cs3g26830	1.57158	0.165719	NA		193	221	169	769	1502	442	599
Cs4g18450	-1.31157	0.165719	Cs4g18450.1: Zinc transporter 4, chloroplastic; Fe(2+) transport protein 3, chloroplastic; Zinc transporter 9; Fe(2+) transport protein 2; Probable zinc transporter 12; Zinc-regulated transporter 2; Protein zntC;Putative Zn and Cd transporter (Fragment) --Cs4g18450.2: Putative Zn and Cd transporter (Fragment);Zinc transporter 4, chloroplastic; Fe(2+) transport protein 3, chloroplastic; Zinc trans…		2439	848	2192	1667	670	557	750
Cs5g25070	-3.9869	0.165719	Cs5g25070.1: Cytochrome P450-dependent monooxygenase-like protein;Cytochrome P450 83B1; 2-methylbutanal oxime monooxygenase; 5-epiaristolochene 1,3-dihydroxylase; Premnaspirodiene oxygenase; 4-hydroxyphenylacetaldehyde oxime monooxygenase; Cytochrome P450 71D11 (Fragment); Angelicin synthase (Fragment); Psoralen synthase (Fragment)		25	22	9	7	0	1	2
Cs5g34220	-2.02689	0.165719	Cs5g34220.1: CTV.20		63	57	128	46	23	16	15
Cs5g26230	-4.50813	0.165869	Cs5g26230.1: Transcription factor Pur-alpha 1; Purine-rich element-binding protein gamma;Putative uncharacterized protein Sb03g010090		77	51	54	0	2	3	1
Cs1g20170	-0.559001	0.166175	Cs1g20170.1: FH protein interacting protein FIP1, putative, expressed;GLABRA2 expression modulator; GEM-like protein 1; Putative GEM-like protein 3 --Cs1g20170.2: Oryza sativa protein similar to ABA-responsive protein AAP03417;GLABRA2 expression modulator; GEM-like protein 1; Putative GEM-like protein 3		1086	885	1011	2134	902	535	854
Cs6g04500	-1.56089	0.166175	Cs6g04500.1: Polyubiquitin containing 7 ubiquitin monomers;Polyubiquitin 4; Polyubiquitin (Fragment); Ubiquitin-60S ribosomal protein L40; Polyubiquitin-A; Polyubiquitin-B; Polyubiquitin-C; Polyubiquitin-H; Polyubiquitin-J		148	37	67	150	39	13	38
Cs7g31440	-0.532897	0.166175	Cs7g31440.1: Eukaryotic translation initiation factor 3 subunit F; Eukaryotic translation initiation factor 3 subunit F-1;Eukaryotic translation initiation factor 3 subunit 5 epsilon-like --Cs7g31440.2: Eukaryotic translation initiation factor 3 subunit F; Eukaryotic translation initiation factor 3 subunit F-1;Eukaryotic translation initiation factor 3 subunit 5 epsilon-like --Cs7g31440.3: Eukary…		1921	1450	1745	3132	1366	1067	1315
Cs5g26100	-0.638467	0.166641	Cs5g26100.1: Aquaporin SIP1-2; Probable aquaporin SIP1-2;Putative uncharacterized protein Sb01g036970		1666	1121	1590	3080	1022	897	1136
Cs9g03230	-2.94916	0.166641	Cs9g03230.1: Receptor-like protein 12; LRR receptor-like serine/threonine-protein kinase FLS2; Probable leucine-rich repeat receptor-like protein kinase At1g35710; Probable LRR receptor-like serine/threonine-protein kinase At4g08850; Receptor-like protein kinase 2; Leucine-rich repeat receptor-like serine/threonine-protein kinase At1g17230; Leucine-rich repeat receptor protein kinase EXS; Leucine…		11	26	18	71	7	0	4
Cs3g12510	1.07193	0.167702	Cs3g12510.1: Sugar transporter ERD6-like 11; Putative sugar transporter ERD6-like 13; Putative metabolite transport protein ywtG; Probable inositol transporter 2;General substrate transporter; Sugar transporter superfamily --Cs3g12510.2: Sugar transporter ERD6-like 3; Putative sugar transporter ERD6-like 13; Putative metabolite transport protein ywtG; Probable metabolite transport protein CsbC; S…		6533	4490	4978	10873	21664	6176	11023
Cs7g31000	-2.27769	0.167955	Cs7g31000.1: Zinc finger CCCH domain-containing protein 29; RING finger protein unkempt; RING finger protein unkempt homolog;Zinc finger (CCCH-type) family protein (Fragment)		17517	5175	41753	10822	2772	3075	5407
Cs3g13700	1.31503	0.168654	NA		46	30	34	94	166	45	128
Cs7g25880	-3.71874	0.168654	Cs7g25880.1: Novel protein similar to H.sapiens SSYF2, YF2 homolog, RNA splicing factor (S. cerevisiae)(SYF2, zgc:92835);Pre-mRNA-splicing factor syf2		34	12	82	14	0	2	6
Cs1g20760	-1.64375	0.16991	Cs1g20760.1: Leucine-rich repeat receptor-like protein kinase (Fragment);Nodulation receptor kinase; Probable LRR receptor-like serine/threonine-protein kinase At1g67720; Probable LRR receptor-like protein kinase At1g51890; Putative receptor-like protein kinase At3g46340; Receptor-like protein kinase At3g21340; Putative leucine-rich repeat receptor-like serine/threonine-protein kinase At2g19230; …		184	202	161	401	28	77	82
orange1.1t01342	1.13808	0.171143	orange1.1t01342.1: Short-chain dehydrogenase TIC 32, chloroplastic; Retinol dehydrogenase 14; WW domain-containing oxidoreductase; Probable oxidoreductase; Uncharacterized oxidoreductase C736.13; Dehydrogenase/reductase SDR family member 13; Dehydrogenase/reductase SDR family member on chromosome X homolog;Rossmann-fold NAD(P)-binding domain-containing protein		720	740	639	764	1639	1433	1359
Cs3g11620	-1.11059	0.172699	Cs3g11620.1: Probable RNA helicase SDE3; Putative helicase Mov10l1; Probable RNA helicase armi; Probable helicase with zinc finger domain; Regulator of nonsense transcripts 1 homolog; Regulator of nonsense transcripts 1; ATP-dependent helicase NAM7; Probable helicase DDB_G0274399; DNA polymerase alpha-associated DNA helicase A; Helicase sen1; Uncharacterized ATP-dependent helicase C29A10.10c; Pro…		133	83	76	268	73	31	62
Cs5g07670	-6.24106	0.173052	NA		37	0	67	8	1	0	0
Cs5g19920	-1.48255	0.174579	Cs5g19920.1: Leucine-rich repeat containing protein, putative;TMV resistance protein N; Putative disease resistance protein At4g11170; Probable WRKY transcription factor 19; Protein SUPPRESSOR OF npr1-1, CONSTITUTIVE 1; Protein PHLOEM PROTEIN 2-LIKE A5; Vesicle-associated protein 1-4		68	24	42	62	15	10	22
Cs5g22020	-1.29857	0.175103	Cs5g22020.1: Leucine-rich repeat containing protein, putative;TMV resistance protein N; Putative disease resistance protein At4g11170; Protein SUPPRESSOR OF npr1-1, CONSTITUTIVE 1; Protein PHLOEM PROTEIN 2-LIKE A8; Vesicle-associated protein 1-4; Probable WRKY transcription factor 16		46	47	72	100	28	14	32
Cs5g13960	-4.48522	0.176843	Cs5g13960.1: Kunitz-type protease inhibitor KPI-D2.2;21 kDa seed protein; Miraculin; Latex serine proteinase inhibitor; Kunitz-type serine protease inhibitor DrTI; Kunitz-type trypsin inhibitor KTI1; Serine protease inhibitor 2; Probable serine protease inhibitor 6; Subtilisin inhibitor CLSI-II; Alpha-amylase/subtilisin inhibitor; Serine protease inhibitor 4 (Fragment)		16	46	14	3	0	1	2
Cs7g25670	0.858262	0.178165	Cs7g25670.1: Putative uncharacterized protein At2g28350 (Fragment);Auxin response factor 18; Putative auxin response factor 15 --Cs7g25670.2: Putative uncharacterized protein At2g28350 (Fragment);Auxin response factor 18; Putative auxin response factor 15		1959	940	1479	3448	4423	1910	2821
Cs3g24730	0.999439	0.179947	NA		41654	44670	32020	52338	94545	66859	78778
Cs8g18400	-1.07919	0.179947	Cs8g18400.1: Putative uncharacterized protein;Actin; Actin-97; Actin-1; Actin-3; Actin-12; Actin-11; Actin-4; Actin-58; Actin-101; Actin-7; Actin-2; Actin-71; Actin-8; Actin, plasmodial isoform; Major actin; Actin-10; Putative actin-22; Actin-100 (Fragment); Actin, cytoplasmic; Actin, nonmuscle; Actin, non-muscle 6.2 --Cs8g18400.2: Putative uncharacterized protein;Actin; Actin-97; Actin-1; Actin-…		1343	595	1326	2935	798	336	735
Cs9g16170	-1.38123	0.179947	Cs9g16170.1: Putative uncharacterized protein At5g62200 (Fragment)		9570	4268	6530	4924	1906	1837	3122
Cs5g01190	1.44184	0.179986	Cs5g01190.1: Heavy metal transport/detoxification-like protein --Cs5g01190.2: Pentatricopeptide repeat-containing protein, putative		236	338	251	490	470	709	1224
orange1.1t00745	0.545783	0.179986	orange1.1t00745.1: Putative Chain A, Crystal Structure Of Phosphopantothenoylcysteine Synthetase;Phosphopantothenate--cysteine ligase 2; Uncharacterized protein C4B3.18 --orange1.1t00745.2: Putative Chain A, Crystal Structure Of Phosphopantothenoylcysteine Synthetase;Phosphopantothenate--cysteine ligase 2; Uncharacterized protein C4B3.18 --orange1.1t00745.3: Phosphopantothenate--cysteine ligase 1…		769	598	756	1394	1214	931	1211
Cs8g20750	-1.45211	0.180346	Cs8g20750.1: UDP-glycosyltransferase 87A2; Cyanohydrin beta-glucosyltransferase;UDP-glucoronosyl/UDP-glucosyl transferase family protein --Cs8g20750.2: UDP-glycosyltransferase 87A2; Cyanohydrin beta-glucosyltransferase;UDP-glucoronosyl/UDP-glucosyl transferase family protein --Cs8g20750.3: UDP-glycosyltransferase 87A2; Cyanohydrin beta-glucosyltransferase;UDP-glucoronosyl/UDP-glucosyl transferase…		516	300	688	2299	296	209	289
Cs1g05770	-3.21488	0.180626	Cs1g05770.1: Putative uncharacterized protein Sb08g005220		181	97	220	16	2	15	24
Cs1g22020	1.01453	0.181177	Cs1g22020.1: Hydrolase, alpha/beta fold family protein, expressed;Sigma factor sigB regulation protein rsbQ; Putative aminoacrylate hydrolase RutD		7250	4577	7129	7265	15512	6747	16074
Cs2g10990	-1.39181	0.181177	Cs2g10990.1: Anthocyanidin 3-O-glucosyltransferase 1; UDP-glycosyltransferase 71B7; Anthocyanidin 3-O-glucosyltransferase 6 (Fragment); Hydroquinone glucosyltransferase; Baicalein 7-O-glucuronosyltransferase; Zeatin O-glucosyltransferase; Zeatin O-xylosyltransferase; Abscisate beta-glucosyltransferase;UDP-glucoronosyl/UDP-glucosyl transferase family protein		861	202	671	690	194	179	231
Cs2g25850	-1.77863	0.181177	Cs2g25850.1: Putative uncharacterized protein		2434	2170	3696	1247	562	610	925
Cs3g18900	1.06643	0.181177	Cs3g18900.1: Putative uncharacterized protein OJ1004_H01.25		270	258	311	468	763	618	428
Cs4g05560	0.644729	0.181177	Cs4g05560.1: Cytokinin riboside 5'-monophosphate phosphoribohydrolase;Cytokinin riboside 5'-monophosphate phosphoribohydrolase LOG8; Probable cytokinin riboside 5'-monophosphate phosphoribohydrolase LOGL1; Cytokinin riboside 5'-monophosphate phosphoribohydrolase LOG; Putative cytokinin riboside 5'-monophosphate phosphoribohydrolase LOG9; LOG family protein PA4923; LOG family protein yvdD; LOG fam…		700	378	556	838	1095	656	847
Cs9g14350	3.92995	0.181337	Cs9g14350.1: 21 kDa protein; Probable pectinesterase/pectinesterase inhibitor 61; Pectinesterase 2; Pectinesterase/pectinesterase inhibitor PPE8B;Plant invertase/pectin methylesterase inhibitor domain-containing protein		123	11	173	1412	13015	1019	203
Cs3g27780	-2.31419	0.181437	Cs3g27780.1: Putative uncharacterized protein Sb04g009050;Putative DNA-binding protein ESCAROLA		19	29	29	37	2	8	5
Cs5g12290	-3.65668	0.183244	Cs5g12290.1: MADS-box transcription factor FUL-like 1 (Fragment);Agamous-like MADS-box protein AGL8 homolog; Agamous-like MADS-box protein AGL8; Floral homeotic protein APETALA 1; Transcription factor CAULIFLOWER; MADS-box transcription factor 14; MADS-box protein CMB1; Developmental protein SEPALLATA 2; Floral homeotic protein AGAMOUS --Cs5g12290.2: MADS-box transcription factor FUL-like 1 (Frag…		89	136	203	20	0	9	19
Cs8g08210	1.19583	0.183516	Cs8g08210.1: Helicase domain and pentatricopeptide repeat-containing protein;Putative pentatricopeptide repeat-containing protein At1g12700, mitochondrial; Pentatricopeptide repeat-containing protein At1g62930, chloroplastic; Pentatricopeptide repeat-containing protein At1g12300, mitochondrial; Pentatricopeptide repeat-containing protein At1g62590; Protein Rf1, mitochondrial; Putative pentatricop…		272	163	136	401	359	318	766
orange1.1t04506	-5.39021	0.185246	orange1.1t04506.1: Anthranilate N-methyltransferase; Caffeic acid 3-O-methyltransferase; Quercetin 3-O-methyltransferase 1; Tricetin 3',4',5'-O-trimethyltransferase; Caffeic acid 3-O-methyltransferase (Fragment); (Iso)eugenol O-methyltransferase; Inositol 4-methyltransferase; Flavone O-methyltransferase 1; Bergaptol O-methyltransferase; (S)-scoulerine 9-O-methyltransferase; Isoliquiritigenin 2'-O…		10	3	15	4	0	0	0
Cs4g13440	0.944622	0.189357	Cs4g13440.1: Probable caffeoyl-CoA O-methyltransferase At4g26220; Caffeoyl-CoA O-methyltransferase; Putative caffeoyl-CoA O-methyltransferase At1g67980; O-methyltransferase mdmC; Catechol O-methyltransferase domain-containing protein 1; Putative O-methyltransferase Mjls_4009;Putative caffeoyl-CoA O-methyltransferase protein --Cs4g13440.2: Probable caffeoyl-CoA O-methyltransferase At4g26220; Caffe…		3475	3555	2661	4612	8670	4856	5901
Cs5g24900	-1.70722	0.189357	Cs5g24900.1: Putative uncharacterized protein Sb04g031010;4-coumarate--CoA ligase 2; Probable 4-coumarate--CoA ligase 2; 4-coumarate--CoA ligase 1 (Fragment); 4-coumarate--CoA ligase-like 7; Luciferin 4-monooxygenase; Long-chain-fatty-acid--CoA ligase; Putative 4-coumarate--CoA ligase-like 8; 2-succinylbenzoate--CoA ligase --Cs5g24900.2: 4-coumarate--CoA ligase 2; Probable 4-coumarate--CoA ligase…		1041	560	824	4683	664	285	273
orange1.1t02440	1.87473	0.189357	NA		3481	3332	4757	7504	36621	8100	5042
orange1.1t03504	1.40623	0.189357	orange1.1t03504.1: Chloroplast chlorophyll a/b-binding protein CP24 (Fragment);Chlorophyll a-b binding protein CP24 10B, chloroplastic; Chlorophyll a-b binding protein, chloroplastic; Chlorophyll a-b binding protein CP29; Chlorophyll a-b binding protein of LHCII type III, chloroplastic; Chlorophyll a-b binding protein 1B-20, chloroplastic (Fragment); Chlorophyll a-b binding protein of LHCII type …		42823	31453	31685	71324	210587	58269	55225
orange1.1t01123	0.683313	0.189546	orange1.1t01123.1: Serine/threonine-protein kinase PBS1, putative;PTI1-like tyrosine-protein kinase 3; Pto-interacting protein 1; Probable receptor-like protein kinase At2g47060; Probable protein kinase At2g41970; Serine/threonine-protein kinase At3g07070; Protein STRUBBELIG-RECEPTOR FAMILY 7; Probable LRR receptor-like serine/threonine-protein kinase At1g67720; Tyrosine-sulfated glycopeptide rec…		1455	934	890	2380	2400	1606	1814
orange1.1t04763	3.12046	0.189546	orange1.1t04763.1: Putative uncharacterized protein Sb10g005070		1	1	1	20	40	19	46
Cs2g14890	1.85883	0.191468	Cs2g14890.1: Putative uncharacterized protein Sb04g020530		45	36	49	201	481	135	115
Cs2g13410	-0.793943	0.194917	Cs2g13410.1: Probable fructose-bisphosphate aldolase 3, chloroplastic; Fructose-bisphosphate aldolase, chloroplastic; Fructose-bisphosphate aldolase 1, chloroplastic (Fragment); Fructose-bisphosphate aldolase 2, chloroplastic; Fructose-bisphosphate aldolase, cytoplasmic isozyme; Fructose-bisphosphate aldolase; Fructose-bisphosphate aldolase cytoplasmic isozyme; Fructose-bisphosphate aldolase A; F…		6193	5129	5592	12262	3096	3090	4598
Cs3g17390	-2.46029	0.194917	Cs3g17390.1: Probable mitochondrial 2-oxoglutarate/malate carrier protein; Mitochondrial 2-oxoglutarate/malate carrier protein; Kidney mitochondrial carrier protein 1; Brain mitochondrial carrier protein 1; Mitochondrial dicarboxylate carrier; Mitochondrial substrate carrier family protein ucpB; Mitochondrial uncoupling protein 3; Mitochondrial dicarboxylate transporter; Mitochondrial brown fat u…		839	215	3932	1958	337	161	402
Cs8g05240	-1.00215	0.194917	Cs8g05240.1: Uncharacterized protein At4g06744; Leucine-rich repeat extensin-like protein 4; Pollen-specific leucine-rich repeat extensin-like protein 4; Probably inactive leucine-rich repeat receptor-like protein kinase At2g25790; LRR receptor-like serine/threonine-protein kinase GSO1; Leucine-rich repeat receptor-like serine/threonine-protein kinase BAM2; Leucine-rich repeat receptor-like prote…		177	120	100	214	88	60	55
Cs2g17820	-2.94405	0.197817	Cs2g17820.1: U-box domain-containing protein 21; E3 ubiquitin-protein ligase PUB22;Immediate-early fungal elicitor protein CMPG1 (Fragment)		41	16	226	182	3	12	23
Cs2g10310	-3.19971	0.199222	Cs2g10310.1: Putative uncharacterized protein Sb01g000696 (Fragment);Probable WRKY transcription factor 14; WRKY transcription factor 22; Protein WRKY1		14	18	11	36	0	4	1
Cs2g06840	-1.3848	0.200547	Cs2g06840.1: Putative uncharacterized protein Sb01g021140;F-box protein At1g61340		853	495	1665	1627	322	309	549
Cs9g04190	-1.3285	0.201322	Cs9g04190.1: Putative uncharacterized protein Sb04g021450		998	510	1047	799	263	344	286
Cs1g22830	0.584751	0.20165	Cs1g22830.1: P-loop containing nucleoside triphosphate hydrolase family protein-like protein --Cs1g22830.2: P-loop containing nucleoside triphosphate hydrolase family protein-like protein --Cs1g22830.3: P-loop containing nucleoside triphosphate hydrolase family protein-like protein		433	378	409	734	732	497	740
Cs2g12460	-1.56183	0.202212	Cs2g12460.1: Putative uncharacterized protein At3g19990 (Fragment)		6826	2957	5881	3654	941	1418	2183
Cs8g09320	0.823108	0.202212	Cs8g09320.1: Putative amidase C869.01; Glutamyl-tRNA(Gln) amidotransferase subunit A;Putative uncharacterized protein Sb01g025910		1812	1380	1521	2272	4258	1886	2548
Cs9g15180	-1.57155	0.202212	Cs9g15180.1: Hexose carrier protein HEX6, putative, expressed;Hexose carrier protein HEX6; Sugar transport protein 3; Sugar carrier protein C; Sugar carrier protein A; H(+)/hexose cotransporter 1; Putative metabolite transport protein ywtG; Polyol transporter 5; Probable metabolite transport protein CsbC; D-xylose-proton symporter; Probable glucose transporter rco-3 --Cs9g15180.2: Hexose carrier …		290	75	178	166	57	28	83
orange1.1t05958	-1.56128	0.203398	orange1.1t05958.1: Putative uncharacterized protein (Fragment)		139	192	147	199	76	19	81
Cs7g05920	-2.50637	0.203581	Cs7g05920.1: Putative uncharacterized protein		40	25	185	472	40	15	18
Cs8g07470	-1.09326	0.204904	Cs8g07470.1: Basic leucine-zipper 44-like protein (Fragment);Ocs element-binding factor 1; Regulatory protein opaque-2; Transcription factor HBP-1a		4643	1948	3863	9436	2639	951	2383
Cs2g23790	-2.8231	0.205072	Cs2g23790.1: UDP-glycosyltransferase 74E2; Indole-3-acetate beta-glucosyltransferase; Limonoid UDP-glucosyltransferase; Cinnamate beta-D-glucosyltransferase; Anthocyanidin 3-O-glucosyltransferase; Cyanohydrin beta-glucosyltransferase; UDP-glucosyl transferase 73B2;UDP-glucoronosyl/UDP-glucosyl transferase family protein		20	32	14	12	4	1	4
Cs3g25200	1.67518	0.205072	NA		22	29	21	37	41	72	122
Cs5g16915	0.765422	0.208574	NA		131	106	115	198	292	134	218
Cs7g01050	1.73198	0.208574	Cs7g01050.1: Non-specific lipid-transfer protein 8; Non-specific lipid-transfer protein (Fragment);Non-specific lipid-transfer protein (Precursor)		52	33	55	77	61	207	170
Cs3g05580	1.64053	0.209792	Cs3g05580.1: Toll-Interleukin-Resistance domain-containing protein		18	3	13	25	45	33	36
Cs4g07740	0.534694	0.209792	Cs4g07740.1: Nucleic acid binding protein, putative (Fragment);KH domain-containing protein At5g56140; Protein quaking-A; Protein quaking; Protein quaking-B; Protein held out wings; Female germline-specific tumor suppressor gld-1; KH domain-containing, RNA-binding, signal transduction-associated protein 2; Branchpoint-bridging protein; Splicing factor 1; Glycine-rich protein GRP33 --Cs4g07740.2: …		3378	2585	2642	6431	5680	3347	5210
Cs6g19130	-1.21342	0.209792	Cs6g19130.1: Putative uncharacterized protein Sb10g024680;Tryptophan synthase beta chain 2		2664	866	2071	3874	799	475	1369
Cs3g19990	-1.88231	0.211087	Cs3g19990.1: Putative uncharacterized protein		471	81	335	162	86	43	75
orange1.1t04418	2.21828	0.211087	orange1.1t04418.1: Putative uncharacterized protein;Probable LRR receptor-like serine/threonine-protein kinase At4g08850; Probable leucine-rich repeat receptor-like protein kinase At1g35710; Leucine-rich repeat receptor-like serine/threonine-protein kinase At1g17230; Receptor-like protein kinase 2; Receptor protein kinase CLAVATA1; Leucine-rich repeat receptor-like protein kinase PXL2; LRR recept…		3	5	12	22	74	30	21
Cs1g15580	1.18976	0.212365	Cs1g15580.1: Putative uncharacterized protein --Cs1g15580.2: Putative uncharacterized protein		787	536	725	996	2979	834	1176
Cs5g03133	0.709361	0.212365	NA		1296	1162	1043	2255	2461	1822	1907
Cs5g08000	-0.95233	0.212365	Cs5g08000.1: Putative uncharacterized protein (Fragment)		100	62	82	216	60	43	45
Cs5g14530	-0.419795	0.212365	Cs5g14530.1: Contains similarity to RNA-binding protein from Arabidopsis thaliana gi|2129727 and contains RNA recognition PF|00076 domain --Cs5g14530.2: Contains similarity to RNA-binding protein from Arabidopsis thaliana gi|2129727 and contains RNA recognition PF|00076 domain --Cs5g14530.3: Contains similarity to RNA-binding protein from Arabidopsis thaliana gi|2129727 and contains RNA recogniti…		1087	702	879	1837	872	544	782
orange1.1t02887	-1.99076	0.212365	orange1.1t02887.1: Putative uncharacterized protein		2596	3875	3410	28963	1924	1616	1528
orange1.1t03702	-5.25126	0.212365	orange1.1t03702.1: Probable WRKY transcription factor 52; Putative disease resistance protein At4g11170; Protein SUPPRESSOR OF npr1-1, CONSTITUTIVE 1; TMV resistance protein N; Protein DA1-related 4; Protein PHLOEM PROTEIN 2-LIKE A8; Vesicle-associated protein 1-4;TIR-NBS-LRR type disease resistance protein (Fragment)		9	1	8	18	0	0	0
Cs1g26250	0.545491	0.21396	Cs1g26250.1: Novel protein similar to vertebrate zinc finger, DHHC-type containing 12 (ZDHHC12);Probable S-acyltransferase At3g51390; Palmitoyltransferase ZDHHC17; Putative ZDHHC-type palmitoyltransferase 7; Probable palmitoyltransferase ZDHHC4; S-acyltransferase TIP1 --Cs1g26250.2: Probable S-acyltransferase At3g51390; Palmitoyltransferase ZDHHC17; Putative ZDHHC-type palmitoyltransferase 7; Pro…		593	399	479	922	831	531	962
Cs5g28710	-2.65146	0.21396	Cs5g28710.1: 2-oxoglutarate (2OG) and Fe(II)-dependent oxygenase-like protein;1-aminocyclopropane-1-carboxylate oxidase homolog 11; Gibberellin 20 oxidase 1; Flavonol synthase/flavanone 3-hydroxylase; Naringenin,2-oxoglutarate 3-dioxygenase; Naringenin,2-oxoglutarate 3-dioxygenase (Fragment); Flavanone 3-dioxygenase; Codeine O-demethylase; Thebaine 6-O-demethylase; Protein SRG1; Probable 2-oxoglu…		276	551	342	2909	74	18	293
Cs2g05350	-1.05446	0.215235	Cs2g05350.1: UDP rhamnose:anthocyanidin-3-glucoside rhamnosyltransferase (Fragment);UDP-glycosyltransferase 79B6; Anthocyanidin 3-O-glucosyltransferase; Cinnamate beta-D-glucosyltransferase; Hydroquinone glucosyltransferase		181	130	170	168	89	48	88
Cs9g10630	3.35782	0.215235	NA		335	256	354	6802	36065	3606	1894
Cs3g27380	1.23187	0.217212	Cs3g27380.1: HMG type nucleosome/chromatin assembly factor;High mobility group B protein 2; HMG1/2-like protein; DNA-binding protein MNB1B; High mobility group-T protein; High mobility group protein B3; Putative high mobility group protein B3-like protein; High mobility group protein B1 (Fragment); FACT complex subunit SSRP1; Non-histone chromosomal protein 6; Mobility group protein 1A; High mobi…		14243	22648	11753	42133	58128	39710	41215
Cs5g19695	-5.62697	0.217212	NA		42	37	37	0	0	0	2
Cs7g09040	1.9732	0.217212	Cs7g09040.1: Rehd high-affinity nitrate transporter NRT2.1;High affinity nitrate transporter 2.5; High-affinity nitrate transporter 2.1; Nitrate transporter		42	48	20	279	345	207	284
Cs8g07640	1.15033	0.217212	Cs8g07640.1: tRNA-dihydrouridine synthase 3-like; Probable tRNA-dihydrouridine synthase 1; tRNA-dihydrouridine synthase B;cDNA, FLJ96789, highly similar to Homo sapiens dihydrouridine synthase 3-like (S. cerevisiae) (DUS3L), mRNA --Cs8g07640.2: tRNA-dihydrouridine synthase 3-like; Probable tRNA-dihydrouridine synthase 1; tRNA-dihydrouridine synthase B;cDNA, FLJ96789, highly similar to Homo sapien…		466	257	277	1037	1324	785	618
Cs4g15735	-2.76081	0.218747	Cs4g15735.1: Putative uncharacterized protein;Arabinogalactan peptide 16		478	416	3007	788	38	129	342
Cs5g26630	-1.97758	0.219463	Cs5g26630.1: Receptor-like protein 12; Probable leucine-rich repeat receptor-like protein kinase At1g35710; Probable LRR receptor-like serine/threonine-protein kinase At4g08850; LRR receptor-like serine/threonine-protein kinase FLS2; Leucine-rich repeat receptor protein kinase EXS; Leucine-rich repeat receptor-like serine/threonine-protein kinase At1g17230; Leucine-rich repeat receptor-like prote…		50	46	74	55	7	7	28
Cs7g30680	1.84344	0.219623	Cs7g30680.1: Chromosome 18 SCAF15030, whole genome shotgun sequence. (Fragment);Ankyrin-2; Ankyrin-3; Ankyrin-1; Serine/threonine-protein phosphatase 6 regulatory ankyrin repeat subunit B; Ankyrin repeat, PH and SEC7 domain containing protein secG; Ankyrin repeat and protein kinase domain-containing protein 1; Ankyrin repeat domain-containing protein 50; Kinase D-interacting substrate of 220 kDa;…		527	435	503	1946	5688	1068	1065
Cs2g08440	-4.57673	0.220045	Cs2g08440.1: Putative uncharacterized protein OSJNBb0009H02.18		16	3	11	8	0	0	1
Cs7g31200	0.521968	0.220045	Cs7g31200.1: Putative uncharacterized protein Sb01g011160;Protein yippee-like; Proteim yippee-like 3; Putative yippee-like protein Os10g0369500; Protein yippee --Cs7g31200.2: Putative uncharacterized protein Sb01g011160;Protein yippee-like; Proteim yippee-like 3; Putative yippee-like protein Os10g0369500; Protein yippee --Cs7g31200.3: Putative uncharacterized protein Sb01g011160;Protein yippee-li…		1688	1232	1626	2583	2764	1560	2641
Cs8g18160	-5.29917	0.220045	Cs8g18160.1: Putative uncharacterized protein Sb0120s002040		9	12	2	6	0	0	0
Cs3g25203	3.43801	0.220276	NA		2	0	1	2	10	4	22
Cs3g10350	5.04983	0.221215	NA		0	0	0	1	20	6	3
Cs1g23170	-3.03626	0.22144	Cs1g23170.1: Polyneuridine-aldehyde esterase; (S)-hydroxynitrile lyase; Probable esterase PIR7A; Esterase PIR7B; Pheophorbidase; Probable pheophorbidase;Putative uncharacterized protein (Fragment)		765	100	450	10010	205	148	285
Cs6g06520	-0.813983	0.22144	Cs6g06520.1: ABC transporter I family member 20; Uncharacterized ABC transporter ATP-binding protein C20G4.01; CCR4-associated factor 16;ATP-binding cassette transporter, subfamily I, member 4, ABC component protein PpABCI4 --Cs6g06520.2: ABC transporter I family member 20; Uncharacterized ABC transporter ATP-binding protein C20G4.01; CCR4-associated factor 16; Energy-coupling factor transporter …		2501	1757	2090	5795	2100	902	1439
Cs8g16760	0.594111	0.22144	Cs8g16760.1: Probable serine/threonine-protein kinase DDB_G0279405; Serine/threonine-protein kinase ssp1; Calcium/calmodulin-dependent protein kinase kinase 2; SNF1-related protein kinase catalytic subunit alpha KIN10; 5'-AMP-activated protein kinase catalytic subunit alpha-1; 5'-AMP-activated protein kinase catalytic subunit alpha-1 (Fragment); 5'-AMP-activated serine/threonine-protein kinase ca…		2070	1671	1803	4191	3651	2139	3863
Cs8g11656	1.09201	0.222185	NA		483	652	477	822	1697	983	978
Cs1g14090	-0.711839	0.222311	Cs1g14090.1: LRR and NB-ARC domain-containing disease resistance protein;Probable disease resistance protein At1g61310; Disease resistance protein RPS5; Putative disease resistance protein At4g10780 --Cs1g14090.2: LRR and NB-ARC domain-containing disease resistance protein;Probable disease resistance protein At1g61310; Disease resistance protein RPS5; Putative disease resistance protein At4g10780…		409	249	253	450	220	146	195
Cs5g06310	-5.38403	0.222311	Cs5g06310.1: Cytochrome P450 71A1; Premnaspirodiene oxygenase; Cytochrome P450 71D11 (Fragment); Indoleacetaldoxime dehydratase; Germacrene A oxidase; 5-epiaristolochene 1,3-dihydroxylase; (+)-menthofuran synthase; Psoralen synthase; Psoralen synthase (Fragment); 4-hydroxyphenylacetaldehyde oxime monooxygenase; Angelicin synthase (Fragment);Cytochrome P450 monooxygenase CYP83E8		5	1	15	16	0	0	0
Cs7g31560	0.562241	0.222311	Cs7g31560.1: Putative uncharacterized protein Sb02g000250		3013	1918	2039	5199	4838	2626	4235
Cs7g32240	-1.58111	0.222311	Cs7g32240.1: Putative uncharacterized protein Sb02g033570;UDP-glycosyltransferase 85A2; Cyanohydrin beta-glucosyltransferase; Kaempferol 3-O-beta-D-galactosyltransferase		236	102	141	799	99	40	109
Cs3g21170	-3.02362	0.222526	NA		417	98	300	2049	4	33	147
Cs3g18810	-0.715609	0.226655	Cs3g18810.1: Whole genome shotgun assembly, allelic scaffold set, scaffold scaffoldA_1887 (Fragment);Vacuolar membrane-associated protein iml1 --Cs3g18810.2: Whole genome shotgun assembly, allelic scaffold set, scaffold scaffoldA_1887 (Fragment);Vacuolar membrane-associated protein iml1 --Cs3g18810.3: Whole genome shotgun assembly, allelic scaffold set, scaffold scaffoldA_1887 (Fragment);Vacuolar…		759	472	656	1674	509	312	549
Cs4g03210	-2.95569	0.226655	Cs4g03210.1: Xyloglucan endotransglucosylase/hydrolase protein 22; Probable xyloglucan endotransglucosylase/hydrolase protein 23; Brassinosteroid-regulated protein BRU1; Putative xyloglucan endotransglucosylase/hydrolase protein 13; Probable xyloglucan endotransglucosylase/hydrolase (Fragment); Probable xyloglucan endotransglucosylase/hydrolase protein B; Xyloglucan endotransglucosylase/hydrolase…		116	5	71	366	30	5	6
Cs5g11490	1.10394	0.226655	Cs5g11490.1: Zinc finger protein ZAT4;Putative uncharacterized protein Sb01g032230		86	124	97	206	372	171	219
orange1.1t00298	0.958542	0.226655	orange1.1t00298.1: Putative uncharacterized protein At4g33565/T16L1.1;RING-H2 finger protein ATL7; E3 ubiquitin-protein ligase ATL59; Putative RING-H2 finger protein ATL12		555	529	425	581	1215	712	998
Cs5g25820	-3.42548	0.226744	Cs5g25820.1: Germin-like protein subfamily 1 member 18;Germin-like protein subfamily 1 member 17; Putative germin-like protein subfamily 1 member 12; Putative germin-like protein 2-1; Germin-like protein 8-2; Probable germin-like protein subfamily 2 member 5; Oxalate oxidase 1		79	38	95	12	0	9	5
Cs9g02820	-4.00281	0.228316	Cs9g02820.1: Major allergen Pru ar 1; Major allergen Mal d 1; Major allergen Pyr c 1; Major allergen Pru av 1; Major pollen allergen Aln g 1; Major pollen allergen Cor a 1 isoforms 5, 6, 11 and 16; Major pollen allergen Bet v 1-M/N; Pathogenesis-related protein STH-2; Protein LlR18B; Major pollen allergen Car b 1 isoforms 1A and 1B; Major allergen Api g 2; Class-10 pathogenesis-related protein 1;…		39	2	20	12	0	1	2
Cs1g08160	-0.857495	0.228511	Cs1g08160.1: Reticulon-4-interacting protein 1, mitochondrial; Reticulon-4-interacting protein 1 homolog, mitochondrial; Quinone oxidoreductase-like protein At1g23740, chloroplastic; Quinone-oxidoreductase homolog, chloroplastic; Quinone oxidoreductase; Zeta-crystallin; Zinc-type alcohol dehydrogenase-like protein C16A3.02c; Putative quinone-oxidoreductase homolog, chloroplastic; Zinc-binding alc…		1153	524	825	2153	758	361	502
Cs3g02020	-1.75931	0.228511	Cs3g02020.1: Myb-like DNA-binding domain, SHAQKYF class family protein, expressed;Putative Myb family transcription factor At1g14600; Probable transcription factor RL9; Transcription repressor KAN1; Myb family transcription factor APL; Transcription activator GLK2; Two-component response regulator-like APRR2; Two-component response regulator ARR1; Putative two-component response regulator ARR20 -…		114	102	100	720	68	49	48
Cs7g04380	-5.3879	0.228511	Cs7g04380.1: Glyoxal oxidase N-terminus family protein, expressed		6	7	1	27	0	0	0
orange1.1t02539	1.22648	0.228511	NA		132	38	54	168	282	130	167
orange1.1t02863	-0.716139	0.230195	orange1.1t02863.1: Putative uncharacterized protein OSJNBa0023I13.30 --orange1.1t02863.2: Putative uncharacterized protein OSJNBa0023I13.30 --orange1.1t02863.3: Putative uncharacterized protein OSJNBa0023I13.30		3156	1549	2102	4585	2154	978	1427
Cs5g20550	0.61751	0.230942	Cs5g20550.1: Serine/threonine-protein kinase rio2;Serine/threonine-protein kinase rio2, putative		227	128	216	353	379	220	340
Cs2g19040	0.818961	0.232071	Cs2g19040.1: Putative RING zinc finger protein-like protein;Probable E3 ubiquitin-protein ligase RHA2B; E3 ubiquitin-protein ligase RHA2A; RING-H2 finger protein ATL7; RING-H2 zinc finger protein RHA1a; E3 ubiquitin-protein ligase RLIM; Putative RING-H2 finger protein ATL50; E3 ubiquitin-protein ligase arkadia; E3 ubiquitin-protein ligase arkadia-B; Uncharacterized RING finger protein P32A8.03c; …		7507	4769	7002	11369	19160	7374	10522
Cs1g23600	-2.4149	0.237163	Cs1g23600.1: PQ-loop repeat family protein / transmembrane family protein;Protein RTC2; PQ-loop repeat-containing protein 2; Uncharacterized membrane protein YOL092W; Seven transmembrane protein 1 --Cs1g23600.2: PQ-loop repeat family protein / transmembrane family protein;Uncharacterized membrane protein YOL092W; Protein RTC2; PQ-loop repeat-containing protein 2; Seven transmembrane protein 1; Va…		4661	5405	4212	2006	237	283	1985
Cs7g05460	-2.42115	0.237163	Cs7g05460.1: Putative uncharacterized protein At3g11760 (Fragment)		35	28	203	484	24	26	26
Cs8g04900	-0.748893	0.23912	Cs8g04900.1: Methylthioribose kinase;Translation initiation factor fusion with methylthioribose kinase, putative --Cs8g04900.2: Methylthioribose kinase;Translation initiation factor fusion with methylthioribose kinase, putative		5384	3619	4165	10517	2740	2157	4089
Cs2g17860	-1.32395	0.240785	Cs2g17860.1: Histidine kinase 4; Signal transduction histidine-protein kinase BarA; Hybrid signal transduction histidine kinase J; Two-component system protein A; Hybrid signal transduction histidine kinase G; Ethylene receptor 2; Hybrid signal transduction histidine kinase A; Hybrid signal transduction histidine kinase E; Hybrid signal transduction histidine kinase B; Sensory/regulatory protein …		3760	1281	3657	4644	696	1058	1619
orange1.1t02191	-2.04102	0.242195	orange1.1t02191.1: E3 ubiquitin-protein ligase MIB1; Ankyrin repeat-containing protein C6C3.08; E3 ubiquitin-protein ligase mind-bomb;Ankyrin repeat-containing protein, putative		73	32	11	138	14	10	12
Cs8g07750	-4.67283	0.242925	Cs8g07750.1: ATP-dependent RNA helicase DOB1; Superkiller viralicidic activity 2-like 2; mRNA transport homolog 4; Uncharacterized helicase C6F12.16c; Antiviral helicase SKI2; Helicase SKI2W; DEAD-box ATP-dependent RNA helicase ISE2, chloroplastic; Probable helicase helY; Putative ski2-type helicase; U5 small nuclear ribonucleoprotein 200 kDa helicase; Probable ATP-dependent DNA helicase HFM1;DEA…		5	2	16	22	1	0	0
orange1.1t02972	-3.31616	0.243619	orange1.1t02972.1: Putative uncharacterized protein (Fragment)		76	60	46	18	0	2	14
Cs8g20710	-0.728431	0.243891	Cs8g20710.1: Putative uncharacterized protein Sb01g003500		296	223	252	385	218	105	162
Cs6g17190	-2.86556	0.24487	Cs6g17190.1: Putative uncharacterized protein Sb08g001840;Protein RSI-1; Gibberellin-regulated protein 4		3781	734	5052	892	970	137	57
Cs7g09290	0.699518	0.24487	Cs7g09290.1: Glycosyl transferase family, helical bundle domain protein --Cs7g09290.2: Similar to Q4C864_CROWT Anthranilate phosphoribosyltransferase		1050	726	797	2400	1908	1311	1803
Cs8g15710	0.883975	0.24487	Cs8g15710.1: Probable glucuronoxylan glucuronosyltransferase IRX7; Probable glucuronosyltransferase Os03g0107900; Probable beta-1,4-xylosyltransferase IRX10L; Multiple exostoses homolog 1;Secondary cell wall-related glycosyltransferase family 47 --Cs8g15710.2: Probable glucuronoxylan glucuronosyltransferase IRX7; Probable glucuronosyltransferase Os03g0107900; Probable beta-1,4-xylosyltransferase …		4092	2289	3283	3863	7416	3234	7175
orange1.1t00587	-1.25683	0.24487	orange1.1t00587.1: Putative uncharacterized protein Sb07g003900;NAC domain-containing protein 78; Protein CUP-SHAPED COTYLEDON 3; Putative NAC domain-containing protein 94; Protein BEARSKIN1; Protein FEZ; Protein SOMBRERO		534	202	348	459	103	96	237
Cs2g31200	-0.899292	0.246253	Cs2g31200.1: Scarecrow-like protein 3; DELLA protein GAI1; DELLA protein GAI; DELLA protein RGA; Protein SCARECROW; DELLA protein GAIP; Scarecrow-like transcription factor PAT1; Chitin-inducible gibberellin-responsive protein 2; DELLA protein GAIP-B;DELLA domain GRAS family transcription factor rga-like protein --Cs2g31200.2: Scarecrow-like protein 3; DELLA protein GAI1; DELLA protein GAI; DELLA …		1282	865	1020	2565	503	641	732
Cs8g16610	-2.68967	0.248713	NA		296	141	320	14	40	27	26
Cs2g15940	2.29853	0.250158	Cs2g15940.1: Cysteine protease component of protease-inhibitor complex;Oryzain alpha chain; KDEL-tailed cysteine endopeptidase CEP2; Cysteine proteinase RD21a; Vignain; Xylem cysteine proteinase 1; Oryzain beta chain; Actinidain; Cysteine proteinase COT44 (Fragment); Germination-specific cysteine protease 1; Cysteine protease 1; Probable cysteine proteinase At4g11310; Thiol protease SEN102; Cyste…		13	3	1	8	23	25	29
Cs3g01440	2.27449	0.251143	NA		44	28	46	92	600	68	49
Cs6g05440	-6.24362	0.252174	Cs6g05440.1: Putative uncharacterized protein At5g59730 (Fragment)		6	0	19	54	0	0	0
Cs7g11190	1.75059	0.253294	Cs7g11190.1: NAC domain-containing protein 77; Protein CUP-SHAPED COTYLEDON 1; Protein BEARSKIN1; Protein SOMBRERO; Protein FEZ; Putative NAC domain-containing protein 94;No apical meristem domain-containing transcriptional regulator		26	29	9	35	67	93	54
Cs5g24990	-2.74858	0.254278	Cs5g24990.1: Anthranilate N-methyltransferase; Caffeic acid 3-O-methyltransferase; (Iso)eugenol O-methyltransferase; Quercetin 3-O-methyltransferase 1; Caffeic acid 3-O-methyltransferase (Fragment); Inositol 4-methyltransferase; Bergaptol O-methyltransferase; Flavone O-methyltransferase 1; Tricetin 3',4',5'-O-trimethyltransferase; (S)-scoulerine 9-O-methyltransferase; Isoliquiritigenin 2'-O-methy…		42	72	55	1122	47	24	22
orange1.1t03155	-3.07566	0.254428	NA		3608	732	10805	583	111	488	762
Cs2g12480	1.94543	0.254819	Cs2g12480.1: HMG type nucleosome/chromatin assembly factor D;High mobility group B protein 7; HMG1/2-like protein; DNA-binding protein MNB1B; High mobility group protein B3; Putative high mobility group protein B3-like protein; High mobility group-T protein; FACT complex subunit SSRP1; High mobility group protein B1 (Fragment); Non-histone chromosomal protein 6; Mobility group protein 1A; Putativ…		365	239	295	635	368	539	3031
Cs4g08520	-0.630521	0.254819	Cs4g08520.1: (Rice Genome Annotation Project) CSLE2 - cellulose synthase-like family E;Cellulose synthase-like protein E1; Cellulose synthase A catalytic subunit 7 [UDP-forming]; Mixed-linked glucan synthase 2; Putative mixed-linked glucan synthase 1; Probable mixed-linked glucan synthase 7; Probable cellulose synthase A catalytic subunit 2 [UDP-forming]; Putative cellulose synthase-like protein …		4831	3265	4369	6235	3031	1818	3477
Cs5g20520	-0.965733	0.254819	Cs5g20520.1: Putative uncharacterized protein --Cs5g20520.2: Putative uncharacterized protein		1346	1142	1260	2401	479	617	941
Cs5g29830	-2.08488	0.254819	Cs5g29830.1: Putative uncharacterized protein Sb04g026480;Myb-related protein Myb4; Myb-related protein P; Transcription factor MYB12; Transcription repressor MYB4; Protein ODORANT1; Anthocyanin regulatory C1 protein; Transcription factor WER; Transcription factor GAMYB; Trichome differentiation protein GL1; Transcriptional activator Myb; Myb-related protein B		273	448	290	1489	50	190	65
Cs2g19010	-1.76985	0.256339	Cs2g19010.1: Zinc finger protein CONSTANS-LIKE 9; Putative zinc finger protein CONSTANS-LIKE 11; Putative zinc finger protein At1g68190; Zinc finger protein CONSTANS; Salt tolerance-like protein; Probable salt tolerance-like protein At1g75540; Salt tolerance protein; Zinc finger protein HD1;C2C2-CO-like transcription factor (Fragment) --Cs2g19010.2: Zinc finger protein CONSTANS-LIKE 9; Putative z…		1396	203	487	2016	210	110	405
Cs1g17220	-2.18171	0.258453	Cs1g17220.1: Protein TIFY 10A;Putative uncharacterized protein Sb01g033020		1220	1771	4282	3445	203	928	281
Cs3g10950	-1.13002	0.258453	Cs3g10950.1: FAD linked oxidase, N-terminal; TonB box, N-terminal;Reticuline oxidase-like protein; Reticuline oxidase; 6-hydroxy-D-nicotine oxidase; FAD-linked oxidoreductase DDB_G0289697 --Cs3g10950.2: FAD linked oxidase, N-terminal; TonB box, N-terminal;Reticuline oxidase-like protein; Reticuline oxidase; 6-hydroxy-D-nicotine oxidase; FAD-linked oxidoreductase DDB_G0289697		4634	4108	3696	5869	2229	2120	1194
Cs3g14615	0.79987	0.258453	NA		86	41	60	123	149	93	107
Cs7g24390	0.801461	0.258453	Cs7g24390.1: Uncharacterized protein ycf45; Stage III sporulation protein AA;P-loop containing nucleoside triphosphate hydrolase family protein		4282	3532	3381	5902	10226	3954	6889
Cs1g11880	-1.19681	0.259079	Cs1g11880.1: Pathogenesis-related transcriptional factor and ERF;Ethylene-responsive transcription factor ERF003; Protein PPLZ02; Ethylene-responsive transcription factor SHINE 2; Dehydration-responsive element-binding protein 2A		246	89	267	606	119	81	118
Cs1g13640	1.20863	0.259079	Cs1g13640.1: Pleiotropic drug resistance protein 1; ABC transporter G family member 40; Putative pleiotropic drug resistance protein 7; Probable pleiotropic drug resistance protein 2;Pleiotropic drug resistance, ABC transporter family protein (Fragment)		2822	1204	1387	6645	8284	3367	5113
Cs6g01290	-0.810671	0.259079	Cs6g01290.1: Pentatricopeptide repeat-containing protein, putative;Pentatricopeptide repeat-containing protein At1g73400, mitochondrial; Pentatricopeptide repeat-containing protein At3g53700, chloroplastic; Pentatricopeptide repeat-containing protein At1g09900; Putative pentatricopeptide repeat-containing protein At1g02420 --Cs6g01290.2: Pentatricopeptide repeat-containing protein, putative;Penta…		214	133	133	303	144	61	95
Cs6g08550	-2.46971	0.259079	Cs6g08550.1: Trihelix transcription factor GT-3b; Zinc finger and SCAN domain-containing protein 20;Putative uncharacterized protein Sb06g027540		470	156	734	168	14	62	121
Cs7g03570	-2.32319	0.259079	Cs7g03570.1: NAC domain-containing protein 29; Protein ATAF2; Putative NAC domain-containing protein 94; Protein FEZ; Protein CUP-SHAPED COTYLEDON 3; Protein SOMBRERO;NAC domain transcription factor, putative, expressed --Cs7g03570.2: NAC domain-containing protein 29; Protein ATAF2; Protein CUP-SHAPED COTYLEDON 3; Protein FEZ; Putative NAC domain-containing protein 94; Protein SOMBRERO;NAC domain…		1519	573	2575	505	83	321	307
Cs7g16430	-1.08192	0.259079	Cs7g16430.1: Alpha/beta hydrolase fold containing protein (Precursor) --Cs7g16430.2: Lipase 1; Mesoderm-specific transcript homolog protein; Mesoderm-specific transcript protein; Pimelyl-[acyl-carrier protein] methyl ester esterase;Alpha/beta hydrolase fold containing protein (Precursor)		1158	847	859	977	693	260	386
Cs7g19870	-1.86042	0.259079	Cs7g19870.1: Transcription factor bHLH137; Transcription factor BPE; Transcription factor BEE 2; Transcription factor ALC; Transcription factor SPATULA; Putative transcription factor bHLH086;Putative uncharacterized protein Sb0010s017130 (Fragment) --Cs7g19870.2: Transcription factor bHLH137; Transcription factor BPE; Transcription factor BEE 2; Transcription factor ALC; Transcription factor SPAT…		1760	609	2185	648	249	244	565
Cs8g10770	0.413288	0.259079	Cs8g10770.1: Phosphatidylinositol phosphatidylcholine transfer protein sec14 cytosolic-like protein;Random slug protein 5; SEC14-like protein 2; Clavesin-2; SEC14 cytosolic factor		3326	2258	2736	5046	5031	2845	4035
Cs1g03990	-2.99247	0.259158	Cs1g03990.1: Predicted protein		76	48	44	24	0	4	14
Cs1g09430	1.93087	0.260147	NA		13	19	12	83	50	78	145
Cs1g13910	-2.49584	0.260147	Cs1g13910.1: Cold-induced wall associated kinase (Fragment);Wall-associated receptor kinase-like 2; Putative wall-associated receptor kinase-like 11; Wall-associated receptor kinase 5; Proline-rich receptor-like protein kinase PERK3; Cysteine-rich receptor-like protein kinase 42; Probable receptor-like protein kinase At4g39110; Putative proline-rich receptor-like protein kinase PERK11; Probable L…		29	14	43	292	9	14	9
Cs2g08830	0.709624	0.260147	Cs2g08830.1: Tetratricopeptide TPR_2 repeat protein (Precursor) --Cs2g08830.2: Tetratricopeptide TPR_2 repeat-containing protein		892	850	641	1536	1648	1090	1557
Cs2g11620	-6.6187	0.260147	Cs2g11620.1: Putative uncharacterized protein Sb02g006960;Zinc transporter 5; Fe(2+) transport protein 2; Probable zinc transporter 8; Fe(2+) transport protein 3, chloroplastic; Zinc transporter 4, chloroplastic; Zinc-regulated transporter 1		13	0	55	4	0	0	0
Cs2g18290	-2.80689	0.260147	Cs2g18290.1: UDP-glycosyltransferase 74E2; Indole-3-acetate beta-glucosyltransferase; Cinnamate beta-D-glucosyltransferase; Limonoid UDP-glucosyltransferase; Cyanohydrin beta-glucosyltransferase;UDP-glucoronosyl/UDP-glucosyl transferase family protein		21	7	12	48	0	3	4
Cs3g07165	0.599653	0.260147	NA		196	134	196	340	302	216	345
Cs3g11760	-1.98986	0.260147	Cs3g11760.1: Progesterone 5-beta-reductase, putative		936	970	1165	814	54	295	317
Cs4g04110	0.713503	0.260147	Cs4g04110.1: PHD and RING finger domain-containing protein 1; Uncharacterized zinc finger protein C28H8.9;Putative uncharacterized protein Sb10g026366 (Fragment) --Cs4g04110.2: PHD and RING finger domain-containing protein 1; Uncharacterized zinc finger protein C28H8.9;Putative uncharacterized protein Sb10g026366 (Fragment) --Cs4g04110.3: PHD and RING finger domain-containing protein 1; Uncharact…		350	265	300	701	829	399	510
Cs5g08140	-2.03312	0.260147	Cs5g08140.1: BRASSINOSTEROID INSENSITIVE 1-associated receptor kinase 1, putative;G-type lectin S-receptor-like serine/threonine-protein kinase RLK1; Protein NSP-INTERACTING KINASE 2; Probable LRR receptor-like serine/threonine-protein kinase At2g23950; Probable L-type lectin-domain containing receptor kinase S.7; Proline-rich receptor-like protein kinase PERK1; Putative cysteine-rich receptor-li…		158	73	59	649	57	13	61
Cs5g08290	-2.10992	0.260147	Cs5g08290.1: G-type lectin S-receptor-like serine/threonine-protein kinase RLK1; Protein NSP-INTERACTING KINASE 1; Probable LRR receptor-like serine/threonine-protein kinase At2g23950; Proline-rich receptor-like protein kinase PERK1; Probable L-type lectin-domain containing receptor kinase S.7; Somatic embryogenesis receptor kinase 1; BRASSINOSTEROID INSENSITIVE 1-associated receptor kinase 1; L-…		72	28	154	328	11	32	30
Cs5g23785	2.15952	0.260147	NA		5	6	6	45	33	46	69
Cs5g32810	-3.44664	0.260147	NA		112	160	120	4	1	13	14
Cs6g11810	0.992558	0.260147	Cs6g11810.1: Armadillo repeat-containing kinesin-like protein 3; Pectinesterase/pectinesterase inhibitor PPE8B; Probable pectinesterase/pectinesterase inhibitor 44;Armadillo repeat-containing kinesin-like protein 1		331	206	344	553	1070	402	463
Cs7g10620	1.02154	0.260147	Cs7g10620.1: ELMO domain-containing protein A; ELMO domain-containing protein C; ELMO domain-containing protein 1;Phagocytosis and cell motility protein ELMO1, putative, expressed --Cs7g10620.2: ELMO domain-containing protein A; ELMO domain-containing protein B; ELMO domain-containing protein 2; ELMO domain-containing protein C; Ankyrin repeat and ELMO domain-containing protein D;Phagocytosis and…		85	82	104	158	274	94	248
Cs7g24590	-0.953695	0.260147	Cs7g24590.1: cDNA FLJ78475, highly similar to Homo sapiens glycerol-3-phosphate dehydrogenase 2 (mitochondrial) (GPD2), mRNA;Glycerol-3-phosphate dehydrogenase SDP6, mitochondrial; Glycerol-3-phosphate dehydrogenase, mitochondrial; Probable glycerol-3-phosphate dehydrogenase, mitochondrial; Probable glycerol-3-phosphate dehydrogenase; Glycerol-3-phosphate dehydrogenase 2; Aerobic glycerol-3-phosp…		1331	663	1043	2132	537	315	900
Cs7g29870	-0.66834	0.260147	Cs7g29870.1: 40S ribosomal protein S26-1; 40S ribosomal protein S26 (Fragment); Putative 40S ribosomal protein S26-like 1;Putative 40S ribosomal protein RPS26 (Fragment)		365	222	365	506	241	139	243
Cs9g18120	1.69208	0.260147	Cs9g18120.1: Pyruvate kinase; Pyruvate kinase muscle isozyme; Pyruvate kinase isozymes R/L; Pyruvate kinase isozyme M1; Pyruvate kinase isozymes M1/M2; Pyruvate kinase isozyme R (Fragment); Pyruvate kinase I;Pyruvate kinase, barrel domain protein --Cs9g18120.2: Pyruvate kinase; Pyruvate kinase muscle isozyme; Pyruvate kinase isozymes R/L; Pyruvate kinase isozyme M1; Pyruvate kinase isozymes M1/M2…		158	53	141	458	1023	299	262
orange1.1t00591	-5.74528	0.260147	orange1.1t00591.1: Protein CUP-SHAPED COTYLEDON 2; Protein FEZ; Putative NAC domain-containing protein 94; NAC domain-containing protein 78; Protein BEARSKIN1; Protein SOMBRERO;Putative uncharacterized protein Sb07g023900		11	34	21	0	0	1	0
orange1.1t02939	2.69528	0.260147	orange1.1t02939.1: LRR receptor-like serine/threonine-protein kinase FLS2; Probable leucine-rich repeat receptor-like protein kinase At5g63930; Leucine-rich repeat receptor-like serine/threonine-protein kinase At1g17230; Probable LRR receptor-like serine/threonine-protein kinase At4g36180; Leucine-rich repeat receptor protein kinase EXS; Protein BRASSINOSTEROID INSENSITIVE 1; Receptor-like protei…		21	33	17	196	839	126	56
orange1.1t03628	-3.06593	0.260147	orange1.1t03628.1: Putative tau class glutathione transferase GSTU47;Glutathione transferase GST 23; Probable glutathione S-transferase; Glutathione S-transferase U8		50	44	69	279	0	19	6
orange1.1t03958	-1.24717	0.26042	NA		118	58	118	114	31	29	58
Cs3g26360	2.53611	0.260521	Cs3g26360.1: Leucine-rich repeat receptor-like protein kinase (Fragment);Receptor protein kinase CLAVATA1; Leucine-rich repeat receptor-like serine/threonine-protein kinase BAM1; Leucine-rich repeat receptor-like protein kinase PXL1; Leucine-rich repeat receptor-like protein kinase TDR; Probably inactive leucine-rich repeat receptor-like protein kinase At2g25790; Receptor-like protein kinase HSL1…		6	2	6	62	74	39	115
Cs6g21980	-3.27204	0.261307	NA		284	210	286	17	1	21	41
Cs2g02120	1.39842	0.261874	Cs2g02120.1: Tonoplast dicarboxylate transporter; Solute carrier family 13 member 3; Sodium-dependent dicarboxylate transporter sdcS; Uncharacterized transporter B0285.6; Sodium-dependent high-affinity dicarboxylate transporter 3;Singapore isolate B (sub-type 7) whole genome shotgun sequence assembly, scaffold_0 --Cs2g02120.2: Tonoplast dicarboxylate transporter; Solute carrier family 13 member 3…		5324	7812	4215	16494	35600	9140	16311
Cs4g02540	-6.04212	0.261874	Cs4g02540.1: Transmembrane amino acid transporter family protein		28	3	129	0	0	0	2
Cs1g09300	0.849617	0.264113	Cs1g09300.1: Putative fungal elicitor protein CMPG1 (Fragment);U-box domain-containing protein 26; E3 ubiquitin-protein ligase SPL11; Protein spotted leaf 11; Putative E3 ubiquitin-protein ligase LIN; Putative E3 ubiquitin-protein ligase LIN-1; Putative U-box domain-containing protein 55; WD repeat, SAM and U-box domain-containing protein 1		124	74	130	287	319	150	242
Cs8g12500	0.52858	0.264117	Cs8g12500.1: B3 domain-containing transcription factor VRN1; B3 domain-containing protein At4g01580; Putative B3 domain-containing protein Os03g0621600;Putative uncharacterized protein Sb01g014520		538	377	378	817	845	512	658
Cs5g29175	-1.51149	0.264971	Cs5g29175.1: Putative uncharacterized protein		1095	477	1354	620	249	216	438
Cs2g13610	-1.08936	0.267768	Cs2g13610.1: cDNA, clone: J100026I16, full insert sequence		1113	680	1529	3533	937	470	579
Cs1g17420	-1.88386	0.26838	Cs1g17420.1: Cytochrome P450 71A1; Flavonoid 3'-monooxygenase; Premnaspirodiene oxygenase; 4-hydroxyphenylacetaldehyde oxime monooxygenase; Germacrene A oxidase; Cytochrome P450 71A6 (Fragment); 5-epiaristolochene 1,3-dihydroxylase;Putative uncharacterized protein Sb02g025830		1409	486	1642	759	111	208	505
Cs2g27650	2.62167	0.26838	Cs2g27650.1: High affinity nitrate transporter 2.7; High-affinity nitrate transporter 2.1; Nitrate transporter;Rehd high-affinity nitrate transporter NRT2.1		680	353	257	190	157	2596	3459
Cs5g04350	-1.0978	0.26838	Cs5g04350.1: Probable peptide/nitrate transporter At5g62680; Nitrate transporter 1.7; Probable nitrite transporter At1g68570; Putative peptide/nitrate transporter At1g69860; Probable peptide transporter At1g52190; Peptide transporter PTR5; Nitrate excretion transporter 1; Probable nitrate excretion transporter 2; Putative nitrate excretion transporter 7;Proton-dependent oligopeptide transport fam…		704	279	263	903	326	128	196
Cs7g23055	0.982521	0.26838	Cs7g23055.1: Probable phospholipid hydroperoxide glutathione peroxidase; Probable phospholipid hydroperoxide glutathione peroxidase 6, mitochondrial --Cs7g23055.2: Probable phospholipid hydroperoxide glutathione peroxidase; Probable phospholipid hydroperoxide glutathione peroxidase 6, mitochondrial		60	52	45	138	108	111	144
orange1.1t05847	1.24245	0.26838	NA		93	149	116	148	342	275	232
Cs4g12130	-1.73138	0.268692	Cs4g12130.1: Chitin-inducible gibberellin-responsive protein 1; Scarecrow-like transcription factor PAT1; Scarecrow-like protein 5; DELLA protein RGL2; DELLA protein GAI; Protein SCARECROW; DELLA protein GAIP; DELLA protein RGA; DELLA protein GAIP-B; Protein SHORT-ROOT; Nodulation-signaling pathway 2 protein;Chitin-inducible gibberellin-responsive protein 2, putative, expressed		1111	762	3742	2087	394	473	730
Cs3g18330	1.97068	0.26998	Cs3g18330.1: Putative uncharacterized protein Sb01g044450		435	275	523	1332	5288	747	641
Cs4g09600	0.658878	0.26998	Cs4g09600.1: Lipid-binding serum glycoprotein family protein;Putative BPI/LBP family protein At3g20270 --Cs4g09600.2: Lipid-binding serum glycoprotein family protein;Putative BPI/LBP family protein At3g20270 --Cs4g09600.3: Lipid-binding serum glycoprotein family protein;Putative BPI/LBP family protein At3g20270		498	375	409	715	1009	505	640
Cs5g04290	1.02372	0.26998	Cs5g04290.1: Homeobox-leucine zipper protein HAT5; Putative homeobox-leucine zipper protein ATHB-51;Homeodomain leucine zipper protein CPHB-5 --Cs5g04290.2: Homeobox-leucine zipper protein HAT5; Putative homeobox-leucine zipper protein ATHB-51;Homeodomain leucine zipper protein CPHB-5		17247	12820	12290	13325	29976	16963	36211
Cs5g10480	-3.13364	0.26998	Cs5g10480.1: Putative uncharacterized protein;BON1-associated protein 2		378	41	1060	87	12	23	103
Cs5g23050	0.547929	0.26998	Cs5g23050.1: E3 ubiquitin-protein ligase RGLG2; Copine family protein 2; Copine-9; Copine-A; Protein BONZAI 2; Nicotinic receptor-associated protein 1; Copine-7; Copine-5; Copine-8; Copine-C; Copine-E;Copine (Calcium-dependent phospholipid-binding protein) family protein		1056	836	1017	1591	1906	1107	1471
Cs5g28563	0.699335	0.26998	Cs5g28563.1: Putative B3 domain-containing protein At5g66980; B3 domain-containing protein Os11g0197600; B3 domain-containing transcription factor VRN1;Transcriptional factor B3 family protein / AT hook motif-containing protein		334	197	252	370	565	325	386
Cs7g10660	-2.6592	0.26998	Cs7g10660.1: Putative uncharacterized protein Sb03g043995 (Fragment) --Cs7g10660.2: Putative uncharacterized protein Sb03g043995 (Fragment)		150	102	93	18	4	10	31
Cs8g08440	0.922406	0.26998	Cs8g08440.1: FGGY family of carbohydrate kinase, N-terminal domain protein		643	499	462	1534	1925	807	1079
Cs9g04880	-4.85033	0.26998	Cs9g04880.1: CASP-like protein VIT_05s0020g01820;Putative uncharacterized protein		4	5	8	5	0	0	0
orange1.1t03925	0.92762	0.26998	orange1.1t03925.1: Putative uncharacterized protein At4g26410		1405	1081	872	2718	3969	1573	2078
Cs2g06960	0.834246	0.273201	Cs2g06960.1: Protein MOTHER of FT and TF 1; Protein TERMINAL FLOWER 1; CEN-like protein 1; Protein BROTHER of FT and TFL 1; Protein CENTRORADIALIS; Protein SELF-PRUNING; Protein HEADING DATE 3A; Protein CENTRORADIALIS-like; Protein FLOWERING LOCUS T; Protein TWIN SISTER of FT; Phosphatidylethanolamine-binding protein homolog F40A3.3; Protein D1 (Fragment); OV-16 antigen; Phosphatidylethanolamine-…		850	611	939	1245	1653	818	2072
Cs2g24710	0.49191	0.273201	Cs2g24710.1: Thymidylate kinase; Putative thymidylate kinase 251L; Probable thymidylate kinase;Deoxythymidylate kinase (Predicted), isoform CRA_b --Cs2g24710.2: Thymidylate kinase; Putative thymidylate kinase 251L; Probable thymidylate kinase;Deoxythymidylate kinase (Predicted), isoform CRA_b --Cs2g24710.3: cDNA, clone: J080311G07, full insert sequence;Thymidylate kinase; Putative thymidylate kin…		1162	762	1004	1873	1941	1127	1389
orange1.1t03609	1.41447	0.273201	orange1.1t03609.1: 2-oxoglutarate (2OG) and Fe(II)-dependent oxygenase-like protein;Deacetoxyvindoline 4-hydroxylase; 1-aminocyclopropane-1-carboxylate oxidase homolog 1; Probable 2-oxoacid dependent dioxygenase; 1-aminocyclopropane-1-carboxylate oxidase 1		73	90	92	353	553	225	217
Cs5g32440	1.16116	0.278527	Cs5g32440.1: Disulfide oxidoreductase/ monooxygenase/ oxidoreductase;Flavin-containing monooxygenase YUCCA10; Putative flavin-containing monooxygenase YUCCA11		7642	6260	5591	5048	12771	10566	16877
Cs4g13640	1.25735	0.278708	Cs4g13640.1: Excinuclease ABC, C subunit, N-terminal, putative --Cs4g13640.2: Excinuclease ABC, C subunit, N-terminal, putative		1692	1219	1445	3507	7855	1466	3619
Cs6g04960	-0.597432	0.28096	Cs6g04960.1: Putative uncharacterized protein Sb02g034460 --Cs6g04960.2: Putative uncharacterized protein		682	371	530	1116	424	255	482
Cs1g12700	0.835079	0.281134	Cs1g12700.1: Inactive rhomboid protein 1; Rhomboid-like protease 4;Protein secE/sec61-gamma protein; Rhomboid-like protein		52	30	42	93	101	70	76
Cs2g02790	-1.32973	0.281278	Cs2g02790.1: Probable WRKY transcription factor 31; WRKY transcription factor 6; Protein WRKY1;Putative uncharacterized protein At1g62300 (Fragment) --Cs2g02790.2: Probable WRKY transcription factor 42; WRKY transcription factor 6; Protein WRKY1;Putative uncharacterized protein At1g62300 (Fragment)		830	570	1395	2603	295	310	732
orange1.1t01720	1.00189	0.287401	orange1.1t01720.1: Long chain acyl-CoA synthetase 1; Long chain acyl-CoA synthetase 6, peroxisomal; Fatty acyl-CoA synthetase B; Fatty acyl-CoA synthetase A; Long-chain-fatty-acid--CoA ligase 5; Long chain acyl-CoA synthetase 9, chloroplastic; Octapeptide-repeat antigen (Fragment);Long-chain-fatty-acid--CoA ligase family protein --orange1.1t01720.2: Long chain acyl-CoA synthetase 1; Long chain ac…		2130	1254	1199	4520	5788	2716	2835
Cs6g09400	-1.61398	0.290415	Cs6g09400.1: Putative uncharacterized protein P0034A04.119		1903	574	3819	4711	1166	375	840
orange1.1t02481	-0.609351	0.290415	orange1.1t02481.1: Putative uncharacterized protein (Fragment);Putative disease resistance RPP13-like protein 1; Disease resistance protein RGA2; Inactive disease susceptibility protein LOV1; Putative inactive disease susceptibility protein LOV1; Probable disease resistance protein At5g47250; Putative late blight resistance protein homolog R1B-14; Late blight resistance protein R1-A --orange1.1t0…		374	211	340	708	263	176	243
Cs6g18540	1.16155	0.290769	Cs6g18540.1: Cysteine-rich receptor-like protein kinase 25; Putative cysteine-rich receptor-like protein kinase 35; G-type lectin S-receptor-like serine/threonine-protein kinase RKS1; Putative G-type lectin S-receptor-like serine/threonine-protein kinase At1g61610; Receptor-like serine/threonine-protein kinase SD1-7; Putative serine/threonine-protein kinase receptor;Serine-threonine protein kinas…		37	31	28	113	138	67	85
Cs8g01840	-3.44935	0.290769	Cs8g01840.1: Putative class I chitinase (Fragment);Endochitinase CH25; Basic endochitinase B; Endochitinase A; Endochitinase B; Endochitinase 2 (Fragment); Acidic endochitinase WIN6; Basic 30 kDa endochitinase; Basic endochitinase; Basic endochitinase A; Basic endochitinase C; Chitinase 1; 26 kDa endochitinase 2; Basic endochitinase (Fragment); Acidic 26 kDa endochitinase; Acidic endochitinase Q;…		333396	144618	230718	9403	464	29037	13429
Cs1g09460	1.32218	0.291197	NA		22	34	32	74	92	45	137
Cs1g15810	-1.83733	0.291197	Cs1g15810.1: Putative uncharacterized protein Sb07g003385 (Fragment);Clavaminate synthase-like protein At3g21360		1158	870	869	9004	568	485	646
Cs2g12810	-2.15444	0.291197	Cs2g12810.1: Putative receptor serine/threonine kinase PR5K;Probable receptor-like protein kinase At1g67000; G-type lectin S-receptor-like serine/threonine-protein kinase SD2-5; Probable LRR receptor-like serine/threonine-protein kinase At1g56130; Cysteine-rich receptor-like protein kinase 1; Receptor-like serine/threonine-protein kinase SD1-8; Putative receptor protein kinase ZmPK1; Protein NSP-…		290	118	304	199	7	52	76
Cs3g04590	-3.56191	0.291197	Cs3g04590.1: Transcription factor bHLH101;Putative uncharacterized protein At2g41240 (Fragment) --Cs3g04590.2: Transcription factor bHLH101;Putative uncharacterized protein At2g41240 (Fragment)		2307	410	2679	565	2	14	379
Cs8g04280	-1.73959	0.291197	Cs8g04280.1: Zinc finger protein ZAT10;Putative TFIIIA (Or kruppel)-like zinc finger protein		7428	3996	14797	5433	1328	2136	3271
Cs1g01190	0.980649	0.29213	Cs1g01190.1: Putative uncharacterized protein P0441A12.55		1591	2129	1710	4047	4733	4014	3352
orange1.1t00012	1.00292	0.292911	NA		677	304	613	576	1050	633	1376
orange1.1t02028	2.56652	0.293352	orange1.1t02028.1: Putative uncharacterized protein Sb03g000870;Putative E3 ubiquitin-protein ligase LIN-1; Putative E3 ubiquitin-protein ligase LIN; U-box domain-containing protein 15; E3 ubiquitin-protein ligase SPL11; Protein spotted leaf 11; Putative U-box domain-containing protein 42; WD repeat, SAM and U-box domain-containing protein 1		4	0	3	4	11	9	22
Cs2g22630	-3.63504	0.293463	Cs2g22630.1: Myb-related protein Myb4, putative, expressed;Myb-related protein Myb4; Transcription factor MYB32; Transcription repressor MYB4; Protein ODORANT1; Myb-related protein P; Anthocyanin regulatory C1 protein; Trichome differentiation protein GL1; Transcription factor WER; Transcription factor GAMYB; Myb-like protein A; Transcriptional activator Myb		3	7	15	147	1	4	1
Cs7g10050	-1.77421	0.293463	Cs7g10050.1: Putative uncharacterized protein Sb09g005370;Cytochrome P450 71A1; Premnaspirodiene oxygenase; Germacrene A oxidase; Cytochrome P450 71D11 (Fragment); 5-epiaristolochene 1,3-dihydroxylase; Psoralen synthase (Fragment); Amorpha-4,11-diene C-12 oxidase; Tabersonine 16-hydroxylase (Fragment); 4-hydroxyphenylacetaldehyde oxime monooxygenase; Psoralen synthase		75	44	35	142	40	5	13
orange1.1t04039	-2.06672	0.293463	orange1.1t04039.1: Putative uncharacterized protein OSJNBa0029G06.31		760	498	2064	497	265	71	402
Cs3g11100	-1.54034	0.29614	Cs3g11100.1: Resistance protein candidate RGC2C (Fragment)		126	42	64	178	16	18	54
orange1.1t00892	-4.76	0.296662	orange1.1t00892.1: Putative uncharacterized protein OSJNBb0070O09.5		4	4	3	14	0	0	0
Cs9g06870	-1.56552	0.299375	Cs9g06870.1: 40S ribosomal protein S24-2; 30S ribosomal protein S24e;Component of cytosolic 80S ribosome and 40S small subunit --Cs9g06870.2: 40S ribosomal protein S24-2; 30S ribosomal protein S24e;Component of cytosolic 80S ribosome and 40S small subunit		1035	639	1068	460	201	309	249
Cs1g18965	-1.85062	0.301835	NA		102	53	83	28	17	15	23
Cs1g21740	-0.844203	0.301835	Cs1g21740.1: BTB/POZ and TAZ domain-containing protein 4; Histone acetyltransferase HAC1; Probable histone acetyltransferase HAC-like 1;Putative uncharacterized protein Sb03g042420 --Cs1g21740.2: BTB/POZ and TAZ domain-containing protein 4; Histone acetyltransferase HAC1; Probable histone acetyltransferase HAC-like 1;Putative uncharacterized protein Sb03g042420 --Cs1g21740.3: BTB/POZ and TAZ doma…		461	183	295	693	276	127	181
Cs4g04430	-0.649126	0.302313	Cs4g04430.1: 1,4-alpha-glucan branching enzyme II, isoamylase (Fragment);Isoamylase 1, chloroplastic; Glycogen operon protein GlgX homolog; Glycogen debranching enzyme --Cs4g04430.2: 1,4-alpha-glucan branching enzyme II, isoamylase (Fragment);Isoamylase 1, chloroplastic; Glycogen operon protein GlgX homolog; Glycogen debranching enzyme		1755	916	1436	2128	853	705	1075
Cs5g28480	-4.36422	0.304374	Cs5g28480.1: LOB domain-containing protein 27; Protein IAL1; Protein LATERAL ORGAN BOUNDARIES;Putative lateral organ boundaries (LOB) domain protein		16	2	5	13	1	0	0
Cs6g05110	0.558394	0.304374	Cs6g05110.1: Phosphoglycolate phosphatase; 4-nitrophenylphosphatase; Pyridoxal phosphate phosphatase; Putative NipSnap protein K02D10.1; Uncharacterized hydrolase yutF; Protein nagD homolog; Uncharacterized 45.4 kDa protein in thiaminase I 5'region;Catalytic/ hydrolase/ phosphoglycolate phosphatase/ phosphoric monoester hydrolase --Cs6g05110.2: Catalytic/ hydrolase/ phosphoglycolate phosphatase/ …		6461	5154	4614	10587	11308	6170	8982
Cs7g21410	2.12618	0.307661	Cs7g21410.1: Lysosomal Pro-X carboxypeptidase; Dipeptidyl peptidase 2;Alpha/beta-hydrolase domain-containing protein		9	6	8	2	24	20	38
Cs2g09520	1.19012	0.312157	Cs2g09520.1: Photosystem I reaction center subunit psaK, chloroplast, putative;Photosystem I reaction center subunit psaK, chloroplastic; Photosystem I reaction center subunit psaK, chloroplastic (Fragment)		43557	38062	40343	47326	168124	59464	56470
Cs2g19000	-2.21918	0.313392	Cs2g19000.1: Putative uncharacterized protein P0556B08.13		120	25	55	517	40	8	37
Cs5g28566	-1.54057	0.313392	NA		106	70	101	61	46	12	32
Cs4g18250	-2.39564	0.316344	Cs4g18250.1: Transcription factor MYB82; Transcription factor WER; Transcription repressor MYB5; Trichome differentiation protein GL1; Myb-related protein P; Anthocyanin regulatory C1 protein; Myb-related protein Myb4; Transcription factor GAMYB; Protein ODORANT1; Myb-related protein B; Protein rough sheath 2;Tuber-specific and sucrose-responsive element binding factor		103	110	110	27	11	5	40
Cs3g06650	1.515	0.319078	Cs3g06650.1: Disease resistance protein RFL1, putative		18	36	13	61	101	71	66
Cs2g09240	-5.25694	0.319183	NA		6	9	10	1	0	0	0
Cs4g14690	-2.42135	0.319183	Cs4g14690.1: HAT family dimerisation domain containing protein		15	13	19	18	7	1	1
Cs6g15140	-2.84617	0.319183	Cs6g15140.1: Probable F-box protein At1g60180; F-box protein At2g27310;Putative uncharacterized protein Sb04g021870		45	53	84	28	0	9	12
Cs8g02990	-2.14411	0.319183	Cs8g02990.1: Oligopeptide transporter 4; Uncharacterized oligopeptide transporter C29B12.10c; Sexual differentiation process protein isp4;Peptidase aspartic, active site; Oligopeptide transporter OPT superfamily		76	16	24	267	22	8	17
Cs9g12620	-2.87858	0.319183	Cs9g12620.1: Putative uncharacterized protein T8G24.2 (Fragment)		41	5	6	130	4	2	7
Cs4g04940	-0.835971	0.319583	Cs4g04940.1: Major facilitator superfamily protein, expressed;Synaptic vesicle 2-related protein; Putative transporter SVOPL --Cs4g04940.2: Major facilitator superfamily protein, expressed;Putative transporter ZK637.1; Synaptic vesicle 2-related protein; Putative transporter SVOPL --Cs4g04940.3: Major facilitator superfamily protein, expressed;Putative transporter ZK637.1; Synaptic vesicle 2-rela…		3907	2269	3817	3940	1738	1333	2345
Cs5g29120	0.738646	0.319583	Cs5g29120.1: Putative uncharacterized protein Sb01g047590;Cysteine-rich repeat secretory protein 3		49	35	47	89	92	60	89
Cs6g06120	-2.19372	0.319583	NA		107	16	147	47	23	15	11
Cs2g27910	-3.19895	0.320354	Cs2g27910.1: Putative uncharacterized protein Sb03g029030;Polygalacturonase At1g48100; Probable polygalacturonase At1g80170; Polygalacturonase-2; Exopolygalacturonase; Exopolygalacturonase (Fragment); Exopolygalacturonase clone GBGE184; Probable endo-xylogalacturonan hydrolase A; Endo-polygalacturonase		33	5	35	769	22	8	13
Cs2g05440	-1.01993	0.320844	Cs2g05440.1: Transcriptional factor B3; Auxin response factor; Aux/IAA_ARF_dimerisation;Auxin response factor 3; Putative auxin response factor 14		4505	1566	3277	4185	2296	781	1572
Cs5g09050	1.76965	0.320844	Cs5g09050.1: Nitrate transporter 1.1; Peptide transporter PTR5; Probable nitrite transporter At1g68570; Probable peptide/nitrate transporter At1g59740; Putative peptide/nitrate transporter At5g19640; Probable peptide transporter At1g52190; Probable nitrate excretion transporter 2; Nitrate excretion transporter 1;Putative nitrate chlorate transporter 1.1 (Fragment) --Cs5g09050.2: Nitrate transport…		176	186	134	1403	1395	1034	948
Cs1g05810	-0.775457	0.322953	Cs1g05810.1: Hydroxycinnamoyl-Coenzyme A shikimate/quinate hydroxycinnamoyltransferase; Anthranilate N-benzoyltransferase protein 2; Omega-hydroxypalmitate O-feruloyl transferase; Benzyl alcohol O-benzoyltransferase; 13-hydroxylupanine O-tigloyltransferase; 10-deacetylbaccatin III 10-O-acetyltransferase;Quinate O-hydroxycinnamoyltransferase/shikimate O-hydroxycinnamoyltransferase --Cs1g05810.2: H…		3819	2429	2647	4915	1419	1506	2368
orange1.1t05949	0.692436	0.323505	NA		548	432	448	617	858	619	812
Cs6g20550	0.735062	0.324524	Cs6g20550.1: Fumarate reductase/succinate dehydrogenase flavoprotein-like protein (Precursor)		1316	942	896	1847	2745	1380	1497
Cs7g09620	0.720733	0.325185	Cs7g09620.1: Serine/threonine-protein kinase AFC2; Dual specificity protein kinase lkh1; Serine/threonine-protein kinase Doa; Probable serine/threonine-protein kinase clkA; Dual specificity tyrosine-phosphorylation-regulated kinase 4; Probable serine/threonine-protein kinase dyrk1; Putative dual specificity tyrosine-phosphorylation-regulated kinase 3 homolog; Serine/threonine-protein kinase minib…		1975	1194	1610	3365	4396	2090	2313
Cs3g04420	-4.60779	0.325712	Cs3g04420.1: Glycosyl hydrolase family 98 putative carbohydrate binding module (Precursor)		4	4	5	7	0	0	0
Cs3g23070	-1.83556	0.325712	Cs3g23070.1: Tuber-specific and sucrose-responsive element binding factor (Fragment);Transcription factor MYB44; Transcriptional activator Myb; Myb-related protein A; Myb-related protein B; Transforming protein Myb; Myb-related protein 3R-1; Myb protein; Myb-like protein Q; Myb-like protein A; Myb-like protein AA; Transcription factor GAMYB; Transcription repressor MYB6; Transcription factor WER;…		3643	1732	8191	1928	1129	1109	901
Cs4g05390	0.896358	0.325712	Cs4g05390.1: ADIPOR-like receptor CG5315; Adiponectin receptor protein 2; Progestin and adipoq receptor-like protein 1; Uncharacterized protein C30D11.11;Haemolysin-III related family protein, expressed		894	433	686	1054	2106	807	999
Cs4g10930	-1.47335	0.325712	Cs4g10930.1: Late embryogenesis abundant protein Lea14-A; Desiccation protectant protein Lea14 homolog; Desiccation-related protein PCC27-45; Probable desiccation-related protein LEA14;'putative late embryogenesis abundant protein, LEA14-A'		2224	1531	6406	3734	1363	748	1495
Cs4g16050	-0.77732	0.325712	Cs4g16050.1: Aspartate aminotransferase, cytoplasmic; Aspartate aminotransferase, chloroplastic; Aspartate aminotransferase, cytoplasmic isozyme 1; Aspartate aminotransferase 1; Aspartate aminotransferase, mitochondrial; Aspartate aminotransferase P2, mitochondrial (Fragment); Probable aspartate aminotransferase, cytoplasmic; Aromatic-amino-acid aminotransferase; Tyrosine aminotransferase; Putati…		1155	802	1111	2040	515	517	897
Cs6g15300	0.627651	0.325712	Cs6g15300.1: Putative uncharacterized protein Sb03g027490;ABC transporter G family member 34; Pleiotropic drug resistance protein 2; Probable pleiotropic drug resistance protein 2; Putative pleiotropic drug resistance protein 7; Pleiotropic ABC efflux transporter of multiple drugs; ATP-dependent permease PDR10; ATP-binding cassette transporter CGR1 --Cs6g15300.2: Putative uncharacterized protein …		7816	4059	6434	11592	9268	8742	11421
Cs7g02820	-2.036	0.325712	Cs7g02820.1: Protein TIFY 9;Putative uncharacterized protein Sb01g045180 --Cs7g02820.2: Protein TIFY 9;Putative uncharacterized protein Sb01g045180 --Cs7g02820.3: Protein TIFY 9;Putative uncharacterized protein Sb01g045180		1101	1894	2021	12740	341	1078	692
orange1.1t04712	-0.846405	0.325712	orange1.1t04712.1: Sensory transduction histidine kinase, putative;Two-component response regulator-like APRR1; Two-component response regulator ARR12; Putative two-component response regulator ARR20; 3',5'-cyclic-nucleotide phosphodiesterase regA; Zinc finger protein CONSTANS-LIKE 5; Protein CHLOROPLAST IMPORT APPARATUS 2; Acetoacetate metabolism regulatory protein AtoC; Transcriptional regulato…		3506	1203	2358	4937	1507	928	1827
Cs8g07130	1.75924	0.326013	Cs8g07130.1: Putative phenylcoumaran benzylic ether reductase (Fragment);Isoflavone reductase homolog; Isoflavone reductase homolog IRL; Isoflavone reductase		12	5	8	33	24	47	37
Cs1g19480	-1.21801	0.327273	Cs1g19480.1: Pentatricopeptide repeat-containing protein, putative;Putative pentatricopeptide repeat-containing protein At5g08490; Pentatricopeptide repeat-containing protein At3g63370; Pentatricopeptide repeat-containing protein At3g57430, chloroplastic; Pentatricopeptide repeat-containing protein At3g53360, mitochondrial		51	31	23	83	20	15	16
orange1.1t00620	0.888831	0.327273	orange1.1t00620.1: Leucine-rich repeat family protein / protein kinase family protein;Probable LRR receptor-like serine/threonine-protein kinase At4g08850; Probable leucine-rich repeat receptor-like protein kinase At1g35710; Leucine-rich repeat receptor-like serine/threonine-protein kinase At1g17230; LRR receptor-like serine/threonine-protein kinase GSO2; Receptor-like protein kinase 2; LRR recep…		279	189	203	622	745	262	550
Cs6g07360	0.561425	0.328411	Cs6g07360.1: Putative uncharacterized protein At2g29525/F16P2.49 --Cs6g07360.2: Putative uncharacterized protein At2g29525/F16P2.49 --Cs6g07360.3: Putative uncharacterized protein Sb03g039930 --Cs6g07360.4: Putative uncharacterized protein At2g29525/F16P2.49		1990	1612	1944	3395	3211	1953	3769
Cs8g13040	-1.03432	0.328411	Cs8g13040.1: Leucine-rich repeat family protein / protein kinase family protein;Probable LRR receptor-like serine/threonine-protein kinase At1g53420; LRR receptor-like serine/threonine-protein kinase GSO1; Probable leucine-rich repeat receptor-like serine/threonine-protein kinase At3g14840; LRR receptor-like serine/threonine-protein kinase ERECTA; Receptor-like protein kinase 2; Probable leucine-…		243	122	286	301	87	100	118
Cs6g09510	-1.18966	0.329282	Cs6g09510.1: Retrotransposon protein, putative, unclassified, expressed		324	168	326	625	75	110	208
orange1.1t03166	2.93036	0.329282	orange1.1t03166.1: Cytochrome P450, family 706, subfamily A, polypeptide 1;Flavonoid 3',5'-hydroxylase 2; Cytochrome P450 76C1; Germacrene A oxidase; Premnaspirodiene oxygenase; Cytochrome P450 71D11 (Fragment); Isoflavone 2'-hydroxylase; Licodione synthase; 7-ethoxycoumarin O-deethylase; 5-epiaristolochene 1,3-dihydroxylase; 2-methylbutanal oxime monooxygenase; Angelicin synthase (Fragment); Bet…		7	0	4	37	142	27	30
Cs1g07100	-5.83998	0.330943	Cs1g07100.1: Expansin-A12; Putative expansin-A17; Expansin-A1; Expansin-A11; Expansin-A14; Expansin-A8; Expansin-A29; Expansin-A15; Expansin-A24; Expansin-A22; Expansin-A4; Expansin-A13; Expansin-A16; Expansin-A5; Expansin-A9; Expansin-A23; Expansin-A25; Expansin-A2; Expansin-A3; Expansin-A10; Expansin-A31; Expansin-A33; Expansin-A28; Expansin-A7; Expansin-A19; Expansin-A6; Expansin-A21; Expansin…		12	0	7	43	0	0	0
Cs2g03780	1.35248	0.330943	Cs2g03780.1: Chlorophyll a-b binding protein 3C, chloroplastic; Chlorophyll a-b binding protein E, chloroplastic; Chlorophyll a-b binding protein C, chloroplastic; Chlorophyll a-b binding protein, chloroplastic; Chlorophyll a-b binding protein of LHCII type I, chloroplastic (Fragment); Chlorophyll a-b binding protein, chloroplastic (Fragment); Chlorophyll a-b binding protein type 2 member 1B, chl…		48108	30075	33069	113402	247609	57640	67813
Cs4g07070	1.31963	0.330943	Cs4g07070.1: Putative uncharacterized protein;Beta-galactosidase 7; Putative beta-galactosidase 10; Probable beta-galactosidase 2; Beta-galactosidase-1-like protein 3		12	8	16	30	54	22	32
Cs5g22660	0.792002	0.330943	Cs5g22660.1: Tetrapyrrole-binding protein, chloroplast, putative;Tetrapyrrole-binding protein, chloroplastic; Uncharacterized protein ycf53; Ycf53-like protein		7579	4909	5966	10921	18575	7063	9211
Cs2g10320	-1.21839	0.331258	Cs2g10320.1: Protein CHUP1, chloroplastic;Putative uncharacterized protein OJ1268_B08.2		283	223	479	663	132	80	267
Cs7g11680	-1.52495	0.331258	Cs7g11680.1: Fructokinase-2; Fructokinase-1; Probable fructokinase-1; Putative fructokinase-5; Fructokinase;PfkB-type carbohydrate kinase family protein, putative, expressed		59	35	74	255	43	23	19
Cs2g11140	2.49121	0.331469	Cs2g11140.1: Pentatricopeptide repeat-containing protein, putative;Pentatricopeptide repeat-containing protein At2g35130; Pentatricopeptide repeat-containing protein At1g62670, mitochondrial --Cs2g11140.2: Pentatricopeptide repeat-containing protein At2g35130; Pentatricopeptide repeat-containing protein At1g62930, chloroplastic; Pentatricopeptide repeat-containing protein At1g63080, mitochondrial…		5	4	12	50	178	36	20
Cs6g14010	1.01943	0.331469	NA		462	364	498	1606	1125	1158	1164
Cs2g06870	0.755696	0.332546	Cs2g06870.1: Putative uncharacterized protein Sb02g036340		966	475	486	1508	1507	772	1444
Cs2g30400	1.0587	0.332546	Cs2g30400.1: Photosystem II 5 kDa protein, chloroplastic;Photosystem II 5 kDa protein, chloroplast, putative --Cs2g30400.2: Photosystem II 5 kDa protein, chloroplastic;Photosystem II 5 kDa protein, chloroplast, putative		25227	25170	24361	32893	90518	36297	35566
Cs3g17970	1.48559	0.332546	Cs3g17970.1: Alcohol dehydrogenase 2, putative, expressed;Alcohol dehydrogenase-like 2; Alcohol dehydrogenase 1; Alcohol dehydrogenase class-P; Alcohol dehydrogenase class-3 chain H; Alcohol dehydrogenase class-3 chain L; S-(hydroxymethyl)glutathione dehydrogenase --Cs3g17970.2: Alcohol dehydrogenase 2, putative, expressed;Alcohol dehydrogenase-like 2; Alcohol dehydrogenase 1; Alcohol dehydrogena…		542	256	310	2343	2112	1403	1684
Cs3g21890	0.554707	0.332546	Cs3g21890.1: S-adenosylmethionine mitochondrial carrier protein, putative;S-adenosylmethionine mitochondrial carrier protein; S-adenosylmethionine mitochondrial carrier protein homolog; Uncharacterized mitochondrial carrier C12B10.09; Putative mitochondrial carrier protein PET8; Mitochondrial substrate carrier family protein X; Protein MITOFERRINLIKE 1, chloroplastic; Mitoferrin; Mitochondrial as…		682	442	648	903	1127	660	887
Cs7g24650	-1.34869	0.332546	Cs7g24650.1: Probable LRR receptor-like serine/threonine-protein kinase At3g47570; LRR receptor-like serine/threonine-protein kinase EFR; Putative receptor-like protein kinase At3g47110; Putative leucine-rich repeat receptor-like serine/threonine-protein kinase At2g24130; LRR receptor-like serine/threonine-protein kinase FLS2; Probable leucine-rich repeat receptor-like protein kinase At2g33170; L…		33	28	30	110	15	15	17
orange1.1t02899	0.736394	0.332729	orange1.1t02899.1: Putative uncharacterized protein Sb01g017480;MutS2 protein --orange1.1t02899.2: MutS2 protein; MutS2 protein (Fragment);DNA mismatch repair MutS family protein (ISS) --orange1.1t02899.3: MutS2 protein; MutS2 protein (Fragment);Recombination and DNA strand exchange inhibitor protein		1516	1140	1096	3266	3587	1582	2413
Cs5g12990	0.826405	0.333888	Cs5g12990.1: Probable leucine-rich repeat receptor-like serine/threonine-protein kinase At3g14840; Probable LRR receptor-like serine/threonine-protein kinase At1g53420; G-type lectin S-receptor-like serine/threonine-protein kinase At1g61420; Putative G-type lectin S-receptor-like serine/threonine-protein kinase At1g61610; Cysteine-rich receptor-like protein kinase 41; Putative serine/threonine-pr…		856	699	868	2451	2457	1064	1999
Cs9g17310	-0.595928	0.333888	Cs9g17310.1: Putative uncharacterized protein At2g45830 (Fragment) --Cs9g17310.2: Putative uncharacterized protein At2g45830 (Fragment)		1366	871	1235	2750	925	604	1114
orange1.1t06020	1.09603	0.333888	NA		224	207	222	181	455	395	434
Cs2g05620	-1.15601	0.335643	Cs2g05620.1: Ethylene-responsive transcription factor 4; Ethylene-responsive transcription factor LEP; Pathogenesis-related genes transcriptional activator PTI6; Ethylene-responsive transcription factor SHINE 3;Class II ethylene responsive element binding factor-like protein		1894	1899	3938	4163	1027	1311	1127
Cs7g26995	-4.88801	0.335643	NA		5	10	23	1	0	0	1
Cs8g17910	1.46113	0.336508	Cs8g17910.1: Protein tyrosine phosphatase-like protein PTPLA (Contains Pro instead of catalytic Arg) (ISS);3-hydroxyacyl-CoA dehydratase 2; 3-hydroxyacyl-CoA dehydratase PASTICCINO 2B		372	266	437	1160	2558	812	531
Cs2g23820	-2.46341	0.337435	Cs2g23820.1: Tyrosine aminotransferase; Probable aminotransferase TAT2; S-alkyl-thiohydroximate lyase SUR1; Nicotianamine aminotransferase B; Nicotianamine aminotransferase A; Cystine lyase CORI3;Putative uncharacterized protein Sb02g003520 --Cs2g23820.2: Putative uncharacterized protein Sb05g021600;Tyrosine aminotransferase; Probable aminotransferase TAT2; S-alkyl-thiohydroximate lyase SUR1; Nic…		605	316	593	61	18	86	102
Cs2g29450	-1.61071	0.339147	Cs2g29450.1: Protein LAS1 homolog; Protein LAS1;Novel protein similar to vertebrate LAS1-like (S. cerevisiae) (LAS1L) --Cs2g29450.2: Protein LAS1 homolog; Protein LAS1;Novel protein similar to vertebrate LAS1-like (S. cerevisiae) (LAS1L) --Cs2g29450.3: Protein LAS1 homolog; Protein LAS1;Novel protein similar to vertebrate LAS1-like (S. cerevisiae) (LAS1L)		3306	1493	4210	1417	578	672	1245
orange1.1t00636	0.995009	0.340581	orange1.1t00636.1: Glucan endo-1,3-beta-glucosidase, basic isoform; Glucan endo-1,3-beta-glucosidase; Glucan endo-1,3-beta-glucosidase, acidic isoform PR-Q'; Glucan endo-1,3-beta-glucosidase, acidic isoform; Glucan endo-1,3-beta-glucosidase, basic vacuolar isoform; Glucan endo-1,3-beta-glucosidase, basic vacuolar isoform GLB; Lichenase; Glucan endo-1,3-beta-glucosidase B; Glucan endo-1,3-beta-glu…		76	81	90	257	186	188	239
Cs8g03240	-1.36158	0.340786	Cs8g03240.1: Leucine-rich repeat receptor-like protein kinase (Fragment);Receptor-like protein kinase HAIKU2; LRR receptor-like serine/threonine-protein kinase HSL2; Leucine-rich repeat receptor-like serine/threonine-protein kinase BAM1; Receptor protein kinase CLAVATA1; Leucine-rich repeat receptor-like protein kinase PXL2; Leucine-rich repeat receptor-like protein kinase TDR; Probable leucine-r…		572	204	335	1874	271	154	225
Cs4g10280	-0.477404	0.342296	Cs4g10280.1: Aconitate hydratase, cytoplasmic; Aconitate hydratase 2, mitochondrial; Putative aconitate hydratase, cytoplasmic; Aconitate hydratase 1; Aconitate hydratase (Fragment); Aconitate hydratase, cytoplasmic (Fragment); Probable cytoplasmic aconitate hydratase; Cytoplasmic aconitate hydratase; Iron-responsive element-binding protein 2;Chromosome undetermined scaffold_57, whole genome shot…		3676	2253	3265	4971	2422	1773	2593
Cs5g24760	-2.76825	0.342296	Cs5g24760.1: Putative uncharacterized protein P0459B01.27		36	80	99	1673	86	28	22
Cs6g21990	-0.676623	0.342296	Cs6g21990.1: WRKY DNA binding domain containing protein, expressed;Probable WRKY transcription factor 4; WRKY transcription factor 44; Protein WRKY1; Probable WRKY transcription factor protein 1 --Cs6g21990.2: WRKY DNA binding domain containing protein, expressed;Probable WRKY transcription factor 4; WRKY transcription factor 44; Protein WRKY1; Probable WRKY transcription factor protein 1		6956	4112	4955	6700	3379	2651	3678
Cs7g05140	-1.06928	0.342296	Cs7g05140.1: Transcription factor HY5;Putative uncharacterized protein Sb03g004290		1565	810	1909	2104	1192	394	552
Cs9g12450	0.986185	0.342296	Cs9g12450.1: Calcium-dependent protein kinase 32; Calcium-dependent protein kinase isoform 2; CDPK-related protein kinase; Calcium/calmodulin-dependent serine/threonine-protein kinase 1;Calcium-dependent protein kinase, isoform AK1, putative, expressed --Cs9g12450.2: Calcium-dependent protein kinase 32; Calcium-dependent protein kinase isoform 2; CDPK-related protein kinase; Calcium/calmodulin-de…		1154	588	1081	3234	3424	1433	2522
orange1.1t03511	-2.18051	0.342296	orange1.1t03511.1: Pre-mRNA-processing factor 6; Pre-mRNA-splicing factor prp1;Splicing factor, component of the U4/U6-U5 snRNP complex		21	7	10	43	4	1	6
orange1.1t03813	2.52566	0.342296	orange1.1t03813.1: Putative uncharacterized protein P0708D12.10		158	272	128	971	4830	660	163
Cs5g19230	-1.67928	0.346405	Cs5g19230.1: Leucine-rich repeat containing protein, putative;Putative disease resistance protein At4g11170; TMV resistance protein N; Protein SUPPRESSOR OF npr1-1, CONSTITUTIVE 1; Probable WRKY transcription factor 19; Protein DA1-related 4; Leucine-rich repeat-containing protein 1; Protein PHLOEM PROTEIN 2-LIKE A8; Ras guanine nucleotide exchange factor L; Vesicle-associated protein 1-4; Protei…		20	14	35	70	10	10	6
Cs7g11740	-1.32774	0.347238	Cs7g11740.1: Putative uncharacterized protein Sb02g013000 --Cs7g11740.2: Putative uncharacterized protein Sb02g013000		68	49	80	245	61	21	27
orange1.1t03395	-0.591027	0.347238	orange1.1t03395.1: Adenylosuccinate synthetase 2, chloroplastic; Adenylosuccinate synthetase, chloroplastic; Adenylosuccinate synthetase, chloroplastic (Fragment); Adenylosuccinate synthetase;Putative uncharacterized protein ALNC14_070130 --orange1.1t03395.2: Adenylosuccinate synthetase 2, chloroplastic; Adenylosuccinate synthetase, chloroplastic; Adenylosuccinate synthetase, chloroplastic (Fragm…		1182	674	862	2302	755	537	793
Cs6g09270	0.604475	0.348038	Cs6g09270.1: MATE efflux family protein 2, chloroplastic; MATE efflux family protein FRD3;Putative uncharacterized protein OSJNBa0038K02.39		883	523	675	950	1263	711	1213
Cs8g03980	-1.84457	0.350403	Cs8g03980.1: Probable peptide transporter At1g52190; Probable peptide/nitrate transporter At3g16180; Nitrate transporter 1.7; Putative peptide/nitrate transporter At5g11570; Probable nitrite transporter At1g68570; Peptide transporter PTR1; Probable nitrate excretion transporter 2; Nitrate excretion transporter 1; Putative nitrate excretion transporter 7;Proton-dependent oligopeptide transport fam…		35	45	20	76	18	2	15
orange1.1t01609	1.02704	0.35099	orange1.1t01609.1: G-type lectin S-receptor-like serine/threonine-protein kinase SD2-5; Putative G-type lectin S-receptor-like serine/threonine-protein kinase At1g61610; Probable receptor-like protein kinase At5g20050; Proline-rich receptor-like protein kinase PERK13; Protein NSP-INTERACTING KINASE 3; BRASSINOSTEROID INSENSITIVE 1-associated receptor kinase 1; Probable LRR receptor-like serine/th…		59	43	27	78	123	80	75
Cs3g08650	1.41291	0.354339	NA		72	32	58	245	367	120	158
Cs7g21180	0.806085	0.354339	Cs7g21180.1: Dihydrolipoyllysine-residue acetyltransferase component 1 of pyruvate dehydrogenase complex, mitochondrial; Dihydrolipoyllysine-residue acetyltransferase component of pyruvate dehydrogenase complex; Pyruvate dehydrogenase protein X component, mitochondrial; Pyruvate dehydrogenase complex subunit homolog DDB_G0271564, mitochondrial; Pyruvate dehydrogenase protein X component; Lipoamid…		183	118	159	450	311	250	419
Cs7g26650	1.67371	0.354339	NA		188	410	685	844	635	1634	2089
Cs5g18590	-2.55717	0.354606	Cs5g18590.1: Reticuline oxidase; Reticuline oxidase-like protein; 6-hydroxy-D-nicotine oxidase; Mitomycin radical oxidase;Putative uncharacterized protein Sb07g003920		20	29	16	39	0	3	9
Cs8g12680	-1.73535	0.355529	Cs8g12680.1: Myb-related protein Myb4; Transcription repressor MYB5; Transcription factor MYB3; Myb-related protein P; Protein ODORANT1; Anthocyanin regulatory C1 protein; Transcription factor WER; Transcription factor GAMYB; Trichome differentiation protein GL1; Myb-related protein A; Myb-related protein B; Transcriptional activator Myb;Putative uncharacterized protein Sb04g026480		29	12	47	110	10	12	12
Cs5g05810	0.709577	0.360216	Cs5g05810.1: ETEA-like (Expressed in T-cells and eosinophils in atopic dermatitis) protein		651	412	667	862	1245	555	1161
Cs5g07160	-1.87859	0.365445	Cs5g07160.1: Putative uncharacterized protein Sb03g046210;Putative calcium-binding protein CML19; Probable calcium-binding protein CML31; Calcium-binding protein CML38; Polcalcin Jun o 2; Calcium-binding allergen Ole e 8; Putative calmodulin-like protein 2; Calmodulin-like protein 3; Calmodulin; Calmodulin-B; Calmodulin-beta (Fragment); Calmodulin-1/4		47	33	228	211	30	21	42
Cs7g26910	-2.09583	0.365445	Cs7g26910.1: Ubiquitin carboxyl-terminal hydrolase-related protein		10	15	19	20	5	1	5
orange1.1t04663	-3.20175	0.365445	orange1.1t04663.1: TIR-NBS-LRR-TIR type disease resistance protein (Fragment);Putative disease resistance protein At4g11170; TMV resistance protein N; Protein SUPPRESSOR OF npr1-1, CONSTITUTIVE 1; Probable WRKY transcription factor 19; Protein DA1-related 4; Protein PHLOEM PROTEIN 2-LIKE A5; Vesicle-associated protein 1-4; Probable disease resistance protein At1g61300		34	12	17	5	0	3	2
orange1.1t03610	1.5052	0.36554	orange1.1t03610.1: Probable glutathione S-transferase; Glutathione transferase GST 23; Glutathione S-transferase U1; Probable glutathione S-transferase parC; Probable glutathione S-transferase parA; Maleylacetoacetate isomerase; Probable maleylacetoacetate isomerase; Protein ligF; Glutathione S-transferase 2 (Fragment); Glutathione S-transferase zeta class;Putative tau class glutathione transfera…		33	18	15	119	138	57	110
Cs2g12590	-1.01736	0.365874	Cs2g12590.1: Monoglyceride lipase;Hydrolase, alpha/beta fold family protein, putative, expressed		828	566	802	1972	270	395	581
Cs3g03320	1.25331	0.372523	NA		32	11	22	59	95	46	43
orange1.1t02606	1.5635	0.372523	orange1.1t02606.1: Heavy metal-associated domain containing protein, expressed --orange1.1t02606.2: Heavy metal-associated domain containing protein, expressed		3735	5735	4152	20168	41544	10294	11394
orange1.1t03984	1.10109	0.372523	orange1.1t03984.1: Putative ATPDIL1-4 electron transporter (Fragment);Protein disulfide isomerase-like 1-3; Probable protein disulfide-isomerase A4; Protein disulfide-isomerase; Dolichyl-diphosphooligosaccharide--protein glycotransferase; Protein disulfide-isomerase like 2-1; Protein disulfide-isomerase tigA; Putative protein disulfide-isomerase C1F5.02		76	50	49	86	227	64	108
Cs8g18580	0.882447	0.373545	Cs8g18580.1: Protein kinase domain containing protein, expressed;Probable receptor-like protein kinase At5g47070; Receptor-like serine/threonine-protein kinase At3g01300; Serine/threonine-protein kinase At5g01020; Protein kinase 2A, chloroplastic; Probable serine/threonine-protein kinase NAK; Putative receptor-like protein kinase At1g72540; Probable serine/threonine-protein kinase RLCKVII; Probab…		340	266	212	808	557	540	728
Cs2g30390	-1.3649	0.37401	Cs2g30390.1: Nitrite/sulfite reductase, hemoprotein beta-component, ferrodoxin-like:Nitrite and sulphite reductase 4Fe-4S region;Sulfite reductase [ferredoxin]; Sulfite reductase [NADPH] hemoprotein beta-component; Sulfite reductase [NADPH] subunit beta --Cs2g30390.2: Nitrite/sulfite reductase, hemoprotein beta-component, ferrodoxin-like:Nitrite and sulphite reductase 4Fe-4S region;Sulfite reduct…		4277	2909	3249	20199	1830	1973	2610
Cs1g03840	1.53124	0.374237	Cs1g03840.1: (S)-tetrahydroprotoberberine oxidase;Reticuline oxidase-like protein; Reticuline oxidase		31	22	24	66	144	84	30
Cs4g19210	0.687522	0.376543	Cs4g19210.1: Sequence-specific DNA binding/transcription factor (Fragment)		257	226	274	455	627	319	381
Cs4g10310	-1.67067	0.377801	Cs4g10310.1: Protein translation factor SUI1 homolog 1; Protein translation factor SUI1; Eukaryotic translation initiation factor eIF-1; Eukaryotic translation initiation factor 1 (Fragment);Putative eukaryotic translation initiation factor SUI1 --Cs4g10310.2: Protein translation factor SUI1 homolog 1; Protein translation factor SUI1; Eukaryotic translation initiation factor eIF-1; Eukaryotic tra…		17923	10229	18223	6347	2207	3063	7105
Cs3g09360	2.36147	0.378173	Cs3g09360.1: Putative uncharacterized protein Sb04g002320		4	1	1	14	30	9	21
Cs3g13300	-1.42919	0.378828	Cs3g13300.1: Putative uncharacterized protein Sb02g027200;E3 ubiquitin-protein ligase ATL6; Putative RING-H2 finger protein ATL36; RING-H2 finger protein ATL11		2853	1260	5709	2638	1296	765	1296
Cs8g19730	0.723032	0.378828	Cs8g19730.1: Putative uncharacterized protein OJ1012B02.18 --Cs8g19730.2: Putative uncharacterized protein OJ1012B02.18 --Cs8g19730.3: Putative uncharacterized protein OJ1012B02.18 --Cs8g19730.4: Putative uncharacterized protein OJ1012B02.18 --Cs8g19730.5: Putative uncharacterized protein OJ1012B02.18		264	242	323	454	668	298	515
orange1.1t03150	-3.88276	0.379561	orange1.1t03150.1: UDP-glycosyltransferase 92A1; UDP-glucosyl transferase 73B2; Anthocyanin 3'-O-beta-glucosyltransferase; Abscisate beta-glucosyltransferase; Flavanone 7-O-glucoside 2''-O-beta-L-rhamnosyltransferase; Anthocyanidin 3-O-glucosyltransferase 5; Zeatin O-xylosyltransferase; Cyanohydrin beta-glucosyltransferase; Zeatin O-glucosyltransferase;UDP-glycosyltransferase/ transferase, transf…		7	9	20	3	0	1	1
Cs1g26550	-1.28217	0.381097	Cs1g26550.1: WUSCHEL-related homeobox 13; Putative WUSCHEL-related homeobox 10; Protein WUSCHEL;Putative uncharacterized protein WOX7-1 (Fragment) --Cs1g26550.2: WUSCHEL-related homeobox 13; Putative WUSCHEL-related homeobox 10; Protein WUSCHEL;Putative uncharacterized protein WOX7-1 (Fragment) --Cs1g26550.3: WUSCHEL-related homeobox 13; Putative WUSCHEL-related homeobox 10; Protein WUSCHEL;Putat…		10360	4064	9041	4427	3114	2090	3134
orange1.1t00589	-1.01377	0.381097	orange1.1t00589.1: NAC domain-containing protein 68; Protein CUP-SHAPED COTYLEDON 3; Protein SOMBRERO; Protein FEZ; Protein BEARSKIN1; Putative NAC domain-containing protein 94;Putative uncharacterized protein At4g01540 (Fragment)		483	154	367	531	155	104	244
Cs1g23520	0.587479	0.382035	Cs1g23520.1: Homeodomain protein JUBEL1, putative, expressed;BEL1-like homeodomain protein 2; Homeobox protein BEL1 homolog; Homeobox protein ATH1; Homeobox protein homothorax; Putative homeobox protein Meis3-like 1; Homeobox protein AKR --Cs1g23520.2: Homeodomain protein JUBEL1, putative, expressed;BEL1-like homeodomain protein 2; Homeobox protein BEL1 homolog; Homeobox protein ATH1; Homeobox pr…		5352	3979	5610	8759	11158	5776	7186
Cs3g20490	1.07161	0.382035	Cs3g20490.1: 2-oxoisovalerate dehydrogenase alpha subunit, mitochondrial, putative, expressed;2-oxoisovalerate dehydrogenase subunit alpha, mitochondrial; 2-oxoisovalerate dehydrogenase subunit alpha, mitochondrial (Fragment); Pyruvate dehydrogenase E1 component subunit alpha; 2-oxoisovalerate dehydrogenase subunit alpha; Pyruvate dehydrogenase E1 component subunit alpha (Fragment); Pyruvate dehy…		424	419	306	1406	926	846	1458
Cs5g21745	0.498188	0.382035	NA		1348	966	969	1880	1732	1202	1960
orange1.1t05145	1.65222	0.382035	NA		6	6	5	7	16	13	23
Cs3g23820	-0.502266	0.382083	Cs3g23820.1: Similar to serine active site containing 1 (Predicted);Protein SERAC1 --Cs3g23820.2: Similar to serine active site containing 1 (Predicted);Protein SERAC1		905	668	778	1336	599	498	625
Cs6g08260	0.996702	0.382083	Cs6g08260.1: Light-harvesting chlorophyll-a/b binding protein Lhcb4 (Fragment);Chlorophyll a-b binding protein CP29.2, chloroplastic; Chlorophyll a-b binding protein CP29; Chlorophyll a-b binding protein, chloroplastic; Chlorophyll a-b binding protein type 1 member F3, chloroplastic; Chlorophyll a-b binding protein of LHCII type III, chloroplastic; Chlorophyll a-b binding protein E, chloroplastic…		80085	63468	73333	65024	206290	90715	121340
Cs1g14400	1.27025	0.383767	Cs1g14400.1: Putative uncharacterized protein		537	300	299	250	1334	455	749
Cs1g16000	1.19452	0.385336	Cs1g16000.1: GDSL esterase/lipase APG; GDSL esterase/lipase At5g22810; Anter-specific proline-rich protein APG; Anther-specific proline-rich protein APG (Fragment);GDSL-like Lipase/Acylhydrolase family protein, expressed --Cs1g16000.2: GDSL esterase/lipase APG; GDSL esterase/lipase At5g22810; Anter-specific proline-rich protein APG; Anther-specific proline-rich protein APG (Fragment);GDSL-like Li…		2247	2358	1800	4937	2959	6335	6592
orange1.1t03603	-2.32742	0.385336	orange1.1t03603.1: Pectinacetylesterase like protein (Fragment) --orange1.1t03603.2: Pectinacetylesterase like protein (Fragment)		16	37	22	188	3	9	16
Cs5g01200	-1.4141	0.386394	Cs5g01200.1: B3 domain-containing protein Os03g0120900; B3 domain-containing transcription factor NGA1; Putative B3 domain-containing protein Os10g0537100; AP2/ERF and B3 domain-containing transcription repressor RAV2; AP2/ERF and B3 domain-containing protein Os01g0693400; AP2/ERF and B3 domain-containing transcription factor RAV1; Putative AP2/ERF and B3 domain-containing protein Os01g0140700; B…		1000	279	1470	1102	265	229	487
orange1.1t03668	-0.817119	0.387062	orange1.1t03668.1: Probable sucrose-phosphate synthase 3; Sucrose-phosphate synthase;Putative uncharacterized protein Sb03g043900		2778	1718	2070	2648	1274	718	1719
Cs2g20730	-1.11855	0.387173	Cs2g20730.1: Putative uncharacterized protein Sb03g043760;Glycine-rich RNA-binding protein 2, mitochondrial; Putative RNA-binding protein 3; Cold-inducible RNA-binding protein; Glycine-rich RNA-binding protein GRP2A; Cold-inducible RNA-binding protein B; 30 kDa ribonucleoprotein, chloroplastic; 40S ribosomal protein S19, mitochondrial; 29 kDa ribonucleoprotein A, chloroplastic; Glycine-rich RNA-b…		130	63	102	125	56	45	27
Cs7g16660	-0.803992	0.387173	Cs7g16660.1: Transcription factor bHLH62; Transcription factor BPE; Transcription factor BEE 2; Transcription factor SPATULA; Transcription factor ALC;Putative uncharacterized protein Sb02g027430 --Cs7g16660.2: Transcription factor bHLH62; Transcription factor BEE 2; Transcription factor BPE; Transcription factor SPATULA; Transcription factor ALC;Putative uncharacterized protein Sb0010s017130 (Fr…		1276	853	1244	1441	541	591	720
Cs8g02260	-0.455586	0.387173	Cs8g02260.1: Bacterial translation initiation factor 3 (BIF-3);Translation initiation factor IF-3 --Cs8g02260.2: Putative uncharacterized protein Sb08g022730		622	417	528	1086	474	354	418
orange1.1t02771	0.833315	0.387173	orange1.1t02771.1: Putative uncharacterized protein Sb04g001270		2227	1373	1657	3056	5628	1918	2675
Cs1g22650	-1.30721	0.387427	Cs1g22650.1: Putative uncharacterized protein At3g50350 (Fragment)		32	52	59	112	35	17	17
Cs1g06850	1.35769	0.387905	Cs1g06850.1: Light dependent NADH:protochlorophyllide oxidoreductase 2 (Fragment);Protochlorophyllide reductase, chloroplastic; Protochlorophyllide reductase A, chloroplastic; Protochlorophyllide reductase B, chloroplastic; Protochlorophyllide reductase C, chloroplastic; Protochlorophyllide reductase (Fragment); Light-dependent protochlorophyllide reductase; WW domain-containing oxidoreductase; R…		16	16	19	20	72	29	30
Cs1g18360	1.59732	0.389888	Cs1g18360.1: 3-epi-6-deoxocathasterone 23-monooxygenase; Cytochrome P450 90D2; Abietadienol/abietadienal oxidase; Abscisic acid 8'-hydroxylase 1; Ent-kaurenoic acid oxidase 2;Cytochrome P450 probable 6-deoxoteasterone to 3-dehydro 6-deoxoteasterone or teasterone to 3-dehydro teasterone --Cs1g18360.2: 3-epi-6-deoxocathasterone 23-monooxygenase; Cytochrome P450 90D2; Abietadienol/abietadienal oxida…		961	667	955	3284	8319	1461	1607
Cs1g01410	-2.0526	0.391585	Cs1g01410.1: Putative uncharacterized protein P0524E08.125		926	586	930	495	25	145	337
Cs8g09785	0.676427	0.391585	NA		791	817	669	1579	1726	1088	1279
Cs8g03730	0.681098	0.393868	Cs8g03730.1: Pre-mRNA-processing factor 40 homolog A; Pre-mRNA-processing factor 40 homolog B; WW domain-containing protein ZK1098.1; Transcription elongation regulator 1; Pre-mRNA-processing protein PRP40; WW domain-binding protein 4;Pre-mRNA processing factor 40 homolog A (Yeast) (Predicted) --Cs8g03730.2: Pre-mRNA processing factor 40 homolog A (Yeast) (Predicted);Pre-mRNA-processing factor 40…		1810	1286	1795	3626	4253	2279	2343
orange1.1t00426	4.35757	0.393868	orange1.1t00426.1: Desiccation protectant protein Lea14 homolog; Late embryogenesis abundant protein Lea14-A; Desiccation-related protein PCC27-45; Probable desiccation-related protein LEA14;'putative late embryogenesis abundant protein, LEA14-A'		0	0	0	1	6	5	6
Cs4g17220	-4.67144	0.393897	NA		4	26	0	46	1	0	1
Cs5g08670	0.776015	0.393897	Cs5g08670.1: Putative uncharacterized protein OSJNBa0042H09.6 --Cs5g08670.2: Putative uncharacterized protein OSJNBa0042H09.6 --Cs5g08670.3: Putative uncharacterized protein OSJNBa0042H09.6 --Cs5g08670.4: Putative uncharacterized protein OSJNBa0042H09.6		659	237	514	786	1056	534	908
orange1.1t04372	1.65631	0.393897	orange1.1t04372.1: Cytochrome P450 76C4; 7-ethoxycoumarin O-deethylase; Flavonoid 3'-monooxygenase; Probable (S)-N-methylcoclaurine 3'-hydroxylase isozyme 2; (S)-N-methylcoclaurine 3'-hydroxylase isozyme 1 (Fragment); (S)-N-methylcoclaurine 3'-hydroxylase isozyme 2; Cytochrome P450 76A1 (Fragment); Berbamunine synthase; 5-epiaristolochene 1,3-dihydroxylase; 4-hydroxyphenylacetaldehyde oxime monoo…		16	21	8	25	72	16	75
orange1.1t00191	0.556382	0.394183	orange1.1t00191.1: Putative uncharacterized protein (Fragment)		2221	1478	1569	2621	3491	1851	2645
Cs7g13830	-2.11881	0.394641	NA		16	25	27	21	5	1	10
Cs2g14240	-1.55178	0.396552	Cs2g14240.1: FH protein interacting protein FIP1, putative, expressed;GEM-like protein 5; GLABRA2 expression modulator; Putative GEM-like protein 3		1174	514	1551	434	355	212	382
Cs8g08810	3.60018	0.397115	Cs8g08810.1: Probable aquaporin PIP2-8; Aquaporin PIP2-5; Aquaporin PIP-type; Aquaporin AQPcic; Aquaporin-4;Putative uncharacterized protein Sb0012s010440		5	0	1	41	265	20	15
orange1.1t00436	-0.750784	0.397115	orange1.1t00436.1: Sphingolipid long chain base delta 8 desaturase;Cytochrome b5 isoform 1; Cytochrome b5; Probable cytochrome b5 isoform 2; Cytochrome b5, seed isoform; Cytochrome b5 reductase 4; Probable cytochrome b5 1; Inducible nitrate reductase [NADH] 2; Nitrate reductase [NADPH]; Nitrate reductase [NAD(P)H]; Cytochrome b2, mitochondrial; Nitrate reductase [NADH], clone PBNBR1405; Ceramide …		980	527	1223	1823	701	470	577
orange1.1t01795	-1.40072	0.397115	orange1.1t01795.1: Leucine-rich repeat containing protein, putative;TMV resistance protein N; Putative disease resistance protein At4g11170; Protein SUPPRESSOR OF npr1-1, CONSTITUTIVE 1; Probable WRKY transcription factor 19; Protein DA1-related 4; Protein PHLOEM PROTEIN 2-LIKE A5; Vesicle-associated protein 1-4; Probable disease resistance protein At1g15890		60	49	66	75	10	23	30
Cs3g03580	-4.31564	0.398386	Cs3g03580.1: Putative uncharacterized protein Sb04g027285 (Fragment)		13	5	9	2	0	1	0
Cs4g13210	-1.56803	0.398386	Cs4g13210.1: Meiotic nuclear division protein 1 homolog;Chromosome 18 SCAF14485, whole genome shotgun sequence. (Fragment)		48	19	30	140	26	10	11
Cs6g18070	-5.01499	0.401994	Cs6g18070.1: Probable S-adenosylmethionine-dependent methyltransferase At5g37990; Probable caffeine synthase 2; Caffeine synthase 1; Indole-3-acetate O-methyltransferase 1; 7-methylxanthosine synthase 1; Salicylate O-methyltransferase; Benzoate carboxyl methyltransferase; Jasmonate O-methyltransferase; 3,7-dimethylxanthine N-methyltransferase;Putative S-adenosyl-L-methionine:salicylic acid carbox…		13	5	5	1	0	0	0
Cs2g15810	-2.19074	0.402268	NA		11	15	22	27	9	1	2
Cs6g07170	3.6866	0.402268	Cs6g07170.1: Putative uncharacterized protein		0	4	0	2	5	28	19
Cs7g04800	-1.1387	0.404464	Cs7g04800.1: FAD/NAD(P)-binding oxidoreductase family protein		3206	2276	2725	1868	985	898	1462
Cs9g13610	-2.6507	0.404464	Cs9g13610.1: Ethylene responsive element binding factor, putative;Ethylene-responsive transcription factor ERF105; Pathogenesis-related genes transcriptional activator PTI5		11875	1157	22312	1732	435	1303	2552
Cs4g01610	1.86268	0.407069	Cs4g01610.1: Alpha/beta-hydrolase domain-containing protein;Lysosomal Pro-X carboxypeptidase; Dipeptidyl peptidase 2; Prolyl carboxy peptidase like protein 5; Putative serine protease pcp-1		3	5	7	8	35	10	15
Cs9g12690	0.477043	0.410847	Cs9g12690.1: Zinc-metallopeptidase, peroxisomal; Insulin-degrading enzyme; A-factor-processing enzyme; Putative zinc protease mug138; Nardilysin; Mitochondrial-processing peptidase subunit beta; Probable mitochondrial-processing peptidase subunit beta;Putative uncharacterized protein Sb03g036360		2817	1951	2896	5354	4347	2807	4716
Cs8g04980	-1.42432	0.414895	Cs8g04980.1: Probable cinnamyl alcohol dehydrogenase 1; Cinnamyl alcohol dehydrogenase 1; Probable mannitol dehydrogenase; Geraniol dehydrogenase 1; Mannitol dehydrogenase; Mannitol dehydrogenase (Fragment); Putative cinnamyl alcohol dehydrogenase 5; NADP-dependent alcohol dehydrogenase C;Cinnamyl alcohol dehydrogenase (Fragment) --Cs8g04980.2: Cinnamyl alcohol dehydrogenase (Fragment);Probable c…		1851	852	879	4998	337	416	1078
Cs2g10620	0.763879	0.414989	Cs2g10620.1: Photosystem I reaction center subunit III, chloroplastic; Photosystem I reaction center subunit III;Photosystem I reaction center subunit III, chloroplast, putative, expressed		85665	70932	73673	98886	193433	91647	113485
Cs3g19690	0.696243	0.414989	Cs3g19690.1: Chlorophyllide a oxygenase, chloroplastic; 3-chlorobenzoate-3,4-dioxygenase oxygenase subunit; Vanillate O-demethylase oxygenase subunit; Phenoxybenzoate dioxygenase subunit alpha; Pheophorbide a oxygenase, chloroplastic;Chloroplast envelope protein translocase family --Cs3g19690.2: Chloroplast chlorophyllide a oxygenase (ISS) (Fragment);Chlorophyllide a oxygenase, chloroplastic; 3-c…		10871	6090	8583	15759	23206	8765	13408
Cs3g27630	-2.80422	0.414989	Cs3g27630.1: Protein CUP-SHAPED COTYLEDON 3; NAC domain-containing protein 100; Protein BEARSKIN1; Protein SOMBRERO; Putative NAC domain-containing protein 94; Protein FEZ;Cup-shaped cotyledon 3-related protein (Fragment)		22	8	50	101	13	3	0
Cs4g06340	-1.42883	0.414989	Cs4g06340.1: Putative uncharacterized protein B1172G12.25 --Cs4g06340.2: Putative uncharacterized protein B1172G12.25		95	111	328	279	111	44	59
Cs5g20435	0.617545	0.414989	NA		691	540	553	982	890	856	1057
Cs5g22725	-0.734664	0.414989	NA		112	81	125	165	74	55	66
Cs7g15830	2.3001	0.414989	Cs7g15830.1: Uncharacterized protein At5g12080; Uncharacterized mscS family protein At1g78610;Mechanosensitive ion channel domain-containing protein-like		32	8	24	100	424	43	35
Cs7g31010	-2.50603	0.414989	Cs7g31010.1: 2-oxoglutarate (2OG) and Fe(II)-dependent oxygenase-like protein;Leucoanthocyanidin dioxygenase; Codeine O-demethylase; Probable 2-oxoglutarate/Fe(II)-dependent dioxygenase; Thebaine 6-O-demethylase; Protein SRG1; Naringenin,2-oxoglutarate 3-dioxygenase; 1-aminocyclopropane-1-carboxylate oxidase 1; Flavonol synthase/flavanone 3-hydroxylase; S-norcoclaurine synthase 1; Probable 1-amin…		442	875	667	4459	29	409	74
Cs4g06130	0.863923	0.415856	Cs4g06130.1: Transcription repressor MYB5; Anthocyanin regulatory C1 protein; Transcription factor WER; Transcription factor MYB23; Myb-related protein Hv1; Trichome differentiation protein GL1; Myb-related protein P; Protein ODORANT1; Transcription factor GAMYB; Transcriptional activator Myb; Transforming protein Myb;Myb family transcription factor 2/fiber factor 1		57	33	39	63	108	45	89
Cs5g34700	-1.06675	0.415856	Cs5g34700.1: Leucine-rich repeat receptor-like protein kinase (Fragment);Putative kinase-like protein TMKL1; Probable leucine-rich repeat receptor-like protein kinase IMK3; Probable inactive receptor kinase At1g48480; Probably inactive leucine-rich repeat receptor-like protein kinase IMK2; Inactive leucine-rich repeat receptor-like serine/threonine-protein kinase At5g24100; Receptor-like protein …		240	202	311	1036	194	140	166
Cs5g06320	-2.32287	0.417647	Cs5g06320.1: Cytochrome P450 71A1; Cytochrome P450 71A6 (Fragment); Premnaspirodiene oxygenase; Psoralen synthase (Fragment); Psoralen synthase; Indoleacetaldoxime dehydratase; 5-epiaristolochene 1,3-dihydroxylase; Germacrene A oxidase; Angelicin synthase (Fragment); (+)-menthofuran synthase; 4-hydroxyphenylacetaldehyde oxime monooxygenase; Amorpha-4,11-diene C-12 oxidase;Cytochrome P450 monooxyg…		32	46	62	8	10	4	11
Cs2g22770	1.16091	0.418232	Cs2g22770.1: Putative uncharacterized protein Sb06g029890		90	26	90	127	254	111	123
Cs1g18950	-0.783119	0.418416	Cs1g18950.1: Putative uncharacterized protein		313	172	259	324	152	135	126
Cs3g21730	-1.01152	0.418691	Cs3g21730.1: Putative uncharacterized protein Sb03g046810;Peroxidase 12; Cationic peroxidase 1; Peroxidase N; Peroxidase C1C (Fragment); Lignin-forming anionic peroxidase		2337	1462	3051	4391	773	1063	1721
Cs9g19410	0.920573	0.418691	Cs9g19410.1: Scarecrow-like protein 8; Scarecrow-like transcription factor PAT1; Chitin-inducible gibberellin-responsive protein 2; DELLA protein RGL2; DELLA protein GAI; DELLA protein GAIP-B; Protein SCARECROW 1;Chitin-inducible gibberellin-responsive protein, putative		2062	1292	1190	5196	5342	2285	3761
Cs7g09100	-0.899526	0.419773	Cs7g09100.1: Alpha/beta-hydrolase domain-containing protein		3105	3644	3294	10794	2641	2078	2118
Cs7g30710	4.36832	0.422506	Cs7g30710.1: Ubiquitin-protein ligase, putative;F-box/LRR-repeat protein At3g03360; F-box/FBD/LRR-repeat protein At1g13570; F-box protein At1g80960; Putative FBD-associated F-box protein At5g56440; Putative F-box/LRR-repeat protein At4g13960; Putative F-box protein At1g58310		0	0	0	1	4	5	8
Cs9g04200	-2.23397	0.422506	Cs9g04200.1: Putative uncharacterized protein Sb10g004630		67	43	75	15	4	15	11
Cs3g05780	5.14163	0.423965	Cs3g05780.1: Retrovirus-related Pol polyprotein from transposon 17.6; Retrovirus-related Pol polyprotein from transposon opus; Retrovirus-related Pol polyprotein from transposon gypsy; Retrotransposable element Tf2 155 kDa protein type 1; Transposon Ty3-G Gag-Pol polyprotein; Uncharacterized mitochondrial protein AtMg00860;Retroelement pol polyprotein-like		0	0	0	0	6	7	4
Cs5g04670	0.807881	0.423965	NA		172	180	281	346	507	276	405
Cs5g23750	-4.90662	0.423965	Cs5g23750.1: NADP-dependent oxidoreductase domain-containing protein;Uncharacterized oxidoreductase At1g06690, chloroplastic		1	6	10	5	0	0	0
Cs6g01870	0.919353	0.423965	Cs6g01870.1: Probable LRR receptor-like serine/threonine-protein kinase At3g47570; LRR receptor-like serine/threonine-protein kinase FLS2; Putative receptor-like protein kinase At3g47110; LRR receptor-like serine/threonine-protein kinase EFR; Leucine-rich repeat receptor protein kinase EXS; Leucine-rich repeat receptor-like protein kinase PEPR2; Probable leucine-rich repeat receptor-like protein …		2411	1152	1781	3104	2241	3324	4490
Cs6g06475	1.95074	0.423965	NA		151	631	134	235	2182	635	1030
Cs5g12480	-0.901636	0.424645	Cs5g12480.1: Putative uncharacterized protein Sb06g021490		68	89	91	177	62	36	55
Cs5g26290	-2.14467	0.424645	Cs5g26290.1: Expansin-A15; Expansin-A1; Expansin-A14; Expansin-A10; Expansin-A8; Expansin-A4; Expansin-A2; Expansin-A5; Expansin-A9; Expansin-A16; Expansin-A3; Expansin-A7; Expansin-A6; Expansin-A11; Expansin-A21; Expansin-A29; Expansin-A12; Expansin-A33; Expansin-A22; Expansin-A23; Putative expansin-A17; Expansin-A25; Expansin-A13; Expansin-A24; Expansin-A28; Expansin-A32; Expansin-A31; Expansin…		3332	509	2959	1033	1078	105	218
Cs7g25060	3.0579	0.424645	NA		4	0	0	3	9	9	17
Cs1g13900	-2.09417	0.426728	Cs1g13900.1: Cold-induced wall associated kinase (Fragment);Wall-associated receptor kinase-like 10; Putative wall-associated receptor kinase-like 11; Wall-associated receptor kinase 3; Proline-rich receptor-like protein kinase PERK3; Probable receptor-like protein kinase At4g39110; Probable LRR receptor-like serine/threonine-protein kinase At1g06840; Putative proline-rich receptor-like protein k…		20	31	13	50	3	10	3
Cs2g02550	1.38514	0.428125	Cs2g02550.1: Putative uncharacterized protein Sb05g017720		1354	489	800	3160	6149	1263	2069
Cs1g14440	2.60445	0.428736	Cs1g14440.1: DEAD-box ATP-dependent RNA helicase 1; ATP-dependent RNA helicase DDX51; Probable ATP-dependent RNA helicase Dbp73D; ATP-dependent rRNA helicase RRP3;DEAD (Asp-Glu-Ala-Asp) box polypeptide 51 (Predicted), isoform CRA_b		4	0	9	2	21	19	24
Cs5g27580	-1.72636	0.428873	Cs5g27580.1: Cytochrome P450 82G1; Cytochrome P450 82A1 (Fragment); Flavonoid 3'-monooxygenase; Isoflavone 2'-hydroxylase; Beta-amyrin 24-hydroxylase; (+)-menthofuran synthase; Licodione synthase; Premnaspirodiene oxygenase; 4-hydroxyphenylacetaldehyde oxime monooxygenase;Cytochrome P450 monooxygenase CYP82E3		3299	1192	1978	2814	118	620	1032
Cs6g04010	-0.684162	0.429262	Cs6g04010.1: Sporulation protein, meiosis-specific, SPO11 homolog (S. cerevisiae);DNA topoisomerase 6 subunit A; Meiotic recombination protein SPO11; Type II DNA topoisomerase VI subunit A; Type 2 DNA topoisomerase 6 subunit A		379	266	314	798	278	211	193
Cs7g13600	-1.6341	0.429734	Cs7g13600.1: Chromosome 11 SCAF15043, whole genome shotgun sequence;Probable RNA helicase SDE3; Putative helicase mov-10-B.1		501	210	428	203	43	112	142
Cs2g11250	-0.681663	0.429884	Cs2g11250.1: Ankyrin repeat-containing protein, putative (Fragment);Ankyrin repeat and sterile alpha motif domain-containing protein 1B; Ankyrin repeat and SAM domain-containing protein 1A --Cs2g11250.2: Ankyrin repeat and sterile alpha motif domain-containing protein 1B; Ankyrin repeat and SAM domain-containing protein 1A; Ankyrin-2;Ankyrin repeat-containing protein, putative (Fragment) --Cs2g11…		2263	1225	2225	3318	1229	819	1711
Cs5g08360	-2.46597	0.429884	Cs5g08360.1: Ethylene-responsive transcription factor 1A; Pathogenesis-related genes transcriptional activator PTI5;Ethylene response element binding protein 1 (Fragment)		4154	1774	15793	1173	414	1499	975
orange1.1t00304	1.15568	0.430536	orange1.1t00304.1: F-box protein PP2-A13; Putative F-box protein PP2-B8;Putative uncharacterized protein OJ1439_F07.1 --orange1.1t00304.2: F-box protein PP2-A13; Putative F-box protein PP2-B8;Putative uncharacterized protein OJ1439_F07.1		392	219	292	486	802	222	1172
Cs4g11660	-1.59291	0.431264	Cs4g11660.1: S-locus-specific glycoprotein S13, putative;G-type lectin S-receptor-like serine/threonine-protein kinase At4g27290; Receptor-like serine/threonine-protein kinase SD1-8; Putative serine/threonine-protein kinase receptor; G-type lectin S-receptor-like serine/threonine-protein kinase SRK; Putative G-type lectin S-receptor-like serine/threonine-protein kinase At1g61610; Cysteine-rich re…		28	25	19	21	8	7	7
orange1.1t02754	-1.05288	0.431264	orange1.1t02754.1: Cinnamoyl-CoA reductase, putative;Dihydroflavonol-4-reductase; Bifunctional dihydroflavonol 4-reductase/flavanone 4-reductase; Dihydroflavonol-4-reductase (Fragment); Anthocyanidin reductase; Aldehyde reductase 2; Putative NADPH-dependent methylglyoxal reductase GRP2 --orange1.1t02754.2: Cinnamoyl CoA reductase (Fragment);Bifunctional dihydroflavonol 4-reductase/flavanone 4-red…		1269	674	1049	3685	959	507	441
Cs3g09820	0.803975	0.433568	Cs3g09820.1: ATP-binding cassette transporter, subfamily B, member 15, group MDR/PGP protein PpABCB15;ABC transporter B family member 2; Putative multidrug resistance protein; Multidrug resistance protein 1; Putative ABC transporter B family member 8; Bile salt export pump; Multidrug resistance protein homolog 65; ATP-binding cassette sub-family B member 5; Leptomycin B resistance protein pmd1; A…		2791	1840	2073	5145	7421	2810	3435
Cs3g14900	-0.476279	0.433568	Cs3g14900.1: Exonuclease, DNA polymerase III, epsilon subunit family domain protein;DNA polymerase III polC-type; DNA polymerase III subunit epsilon; Uncharacterized protein Rv2191/MT2247; DNA polymerase III subunit epsilon-like protein --Cs3g14900.2: Exonuclease, DNA polymerase III, epsilon subunit family domain protein;DNA polymerase III polC-type; DNA polymerase III subunit epsilon; Uncharacte…		599	470	604	1003	541	297	464
Cs1g11530	-4.66036	0.434008	Cs1g11530.1: Putative UPF0481 protein At3g02645; UPF0481 protein At3g47200;Pentatricopeptide (PPR) repeat-containing protein-like		8	4	5	2	0	0	0
Cs2g22220	-1.57911	0.434008	Cs2g22220.1: Putative uncharacterized protein		551	250	1008	288	249	125	156
Cs2g30010	-2.50736	0.434008	NA		12	4	10	23	1	3	1
Cs4g12320	0.746032	0.434008	Cs4g12320.1: Secondary wall-associated glycosyltransferase family 8D;Probable galacturonosyltransferase 12; Alpha-1,4-galacturonosyltransferase 1; Galacturonosyltransferase 8; Putative galacturonosyltransferase 2; Probable galacturonosyltransferase-like 6		548	604	482	827	1213	755	910
Cs5g07390	0.537583	0.434008	Cs5g07390.1: Putative uncharacterized protein Sb07g002420		797	627	813	1225	1159	851	1389
Cs6g11280	-2.50134	0.434008	Cs6g11280.1: Putative indole-3-acetate beta-glucosyltransferase;UDP-glycosyltransferase 82A1; Limonoid UDP-glucosyltransferase; Anthocyanidin 3-O-glucosyltransferase; Kaempferol 3-O-beta-D-galactosyltransferase; Anthocyanidin 3-O-glucosyltransferase 7 (Fragment)		51	20	32	388	5	25	7
orange1.1t05994	-2.97116	0.434008	NA		8	4	7	33	3	0	1
Cs6g13230	2.29598	0.434413	Cs6g13230.1: Putative uncharacterized protein Sb01g005720;Probable carboxylesterase 15; Carboxylesterase 1; Gibberellin receptor GID1B; Arylacetamide deacetylase; Neutral cholesterol ester hydrolase 1; Hormone-sensitive lipase		23	37	4	134	401	42	169
orange1.1t05003	-1.2096	0.434413	orange1.1t05003.1: Putative uncharacterized protein Sb03g010670;Protein TRANSPARENT TESTA 12; MATE efflux family protein DTX1; Multidrug and toxin extrusion protein 1; Multidrug resistance protein mdtK; Uncharacterized transporter C323.07c		643	195	379	1604	254	136	325
orange1.1t02216	0.381828	0.434742	orange1.1t02216.1: E3 ubiquitin-protein ligase SINAT2; Putative E3 ubiquitin-protein ligase SINAT1; E3 ubiquitin-protein ligase sina; Probable E3 ubiquitin-protein ligase sinah; Putative E3 ubiquitin-protein ligase SINA-like 6; E3 ubiquitin-protein ligase SINA-like 10; Cysteine and histidine-rich protein 1 homolog; Cysteine and histidine-rich protein 1;Putative uncharacterized protein Sb03g000630…		3417	2580	2824	6056	5153	3257	4306
orange1.1t05081	1.03859	0.434742	orange1.1t05081.1: Putative uncharacterized protein Sb01g020050 --orange1.1t05081.2: Putative uncharacterized protein Sb01g020050		1074	1122	1761	1274	2473	1978	3372
orange1.1t06030	0.884657	0.434847	orange1.1t06030.1: Anaphase-promoting complex subunit 6; Cell division cycle protein 16 homolog;Anaphase promoting complex subunit 6/cell division cycle protein (IC)		169	176	147	249	501	210	262
Cs8g11350	-0.741479	0.435787	Cs8g11350.1: Probable aldo/keto reductase protein (Voltage-gated potassium channel beta subunit);Probable voltage-gated potassium channel subunit beta; Voltage-gated potassium channel subunit beta-2; Putative voltage-gated potassium channel subunit beta; Uncharacterized protein yghZ; Uncharacterized oxidoreductase YajO; Uncharacterized oxidoreductase YccK; Uncharacterized oxidoreductase YrpG; Pro…		1618	869	1723	3227	1395	604	901
Cs2g29060	-1.83223	0.43695	Cs2g29060.1: Putative uncharacterized protein Sb01g007530;Lamin-like protein; Early nodulin-like protein 2; Early nodulin-55-2; Mavicyanin; Blue copper protein; Stellacyanin; Cucumber peeling cupredoxin; Umecyanin		60	93	80	25	19	16	23
Cs6g13940	2.61255	0.439319	Cs6g13940.1: Plant-specific domain TIGR01568 family protein		57	35	69	574	2290	168	107
Cs3g26100	-1.71475	0.439878	Cs3g26100.1: Snakin-2; Gibberellin-regulated protein 1; Protein RSI-1; Snakin-1;Putative uncharacterized protein Sb06g032730		7751	1112	7188	2672	1092	1399	1360
Cs4g02650	0.457777	0.439878	Cs4g02650.1: Putative uncharacterized protein Sb07g009310		862	634	711	1192	1298	817	1041
Cs8g16900	1.93004	0.439878	Cs8g16900.1: Putative uncharacterized protein		5	3	2	10	11	10	27
orange1.1t00588	-5.41229	0.439878	orange1.1t00588.1: Protein CUP-SHAPED COTYLEDON 1; Protein FEZ; NAC domain-containing protein 78; Putative NAC domain-containing protein 94; Protein BEARSKIN1; Protein SOMBRERO;Putative uncharacterized protein Sb07g023900		7	18	1	1	0	0	0
orange1.1t05954	1.48256	0.441351	NA		22	8	17	10	51	30	32
Cs5g31180	0.896399	0.441387	Cs5g31180.1: Photosystem I reaction center subunit II, chloroplastic; Photosystem I reaction center subunit II-2, chloroplastic; Photosystem I reaction center subunit II, cyanelle; Photosystem I reaction center subunit II; Photosystem I reaction center subunit II (Fragment);Chloroplast photosystem I reaction center subunit II-like protein		19458	19048	19782	23555	58208	23127	30436
Cs6g09670	0.992812	0.442412	Cs6g09670.1: Putative uncharacterized protein OJ1167_G06.116 --Cs6g09670.2: Putative uncharacterized protein OJ1167_G06.116		337	423	239	676	1057	636	548
Cs1g18310	-0.845836	0.442451	Cs1g18310.1: Transcription factor tau subunit sfc4; Transcription factor tau 131 kDa subunit;O-linked n-acetylglucosamine transferase, ogt, putative		242	150	169	233	87	78	138
Cs2g14910	0.615244	0.442451	Cs2g14910.1: OTU domain-containing protein DDB_G0284757;OTU-like cysteine protease family protein, putative, expressed		353	217	351	474	648	361	441
Cs5g10730	-0.95217	0.442451	Cs5g10730.1: Malate dehydrogenase, chloroplastic; Malate dehydrogenase, glyoxysomal; Malate dehydrogenase, mitochondrial; Malate dehydrogenase 1, mitochondrial; Probable malate dehydrogenase, glyoxysomal; Malate dehydrogenase 2, glyoxysomal; Probable malate dehydrogenase, mitochondrial; Malate dehydrogenase;Putative uncharacterized protein Sb02g040190		1305	1503	1001	4225	955	762	816
Cs6g05420	1.00511	0.442451	Cs6g05420.1: Ankyrin repeat family protein, putative, expressed;Ankyrin repeat-containing protein At3g12360; Kinase D-interacting substrate of 220 kDa; Espin; Ankyrin repeat and sterile alpha motif domain-containing protein 1B; Death-associated protein kinase 1; E3 ubiquitin-protein ligase mib1; Ankyrin-2; Protein fem-1 homolog A; Protein fem-1 homolog A-A; Serine/threonine-protein phosphatase 6 …		127	173	125	205	461	167	303
Cs6g12990	0.936625	0.442451	Cs6g12990.1: Putative uncharacterized protein Sb04g025460 --Cs6g12990.2: Putative uncharacterized protein Sb04g025460 --Cs6g12990.3: Putative uncharacterized protein Sb04g025460		699	1139	859	1579	2404	1602	1658
orange1.1t03227	-1.25374	0.442451	orange1.1t03227.1: Acid phosphatase/vanadium-dependent haloperoxidase related protein (Precursor);Uncharacterized membrane protein yuiD		194	58	107	476	77	40	88
Cs6g16350	-1.47612	0.444324	Cs6g16350.1: Putative uncharacterized protein Sb02g043570		7496	3358	12588	4872	1694	2051	3545
Cs3g24580	-0.562225	0.447957	Cs3g24580.1: Zinc finger protein MAGPIE; Zinc finger protein NUTCRACKER; Zinc finger protein JACKDAW; Protein SENSITIVE TO PROTON RHIZOTOXICITY 1; Zinc finger protein STOP1 homolog; Zinc finger protein STAR3; Protein TRANSPARENT TESTA 1; ATM interactor; Zinc finger and SCAN domain-containing protein 2; PR domain zinc finger protein 16; Myoneurin;Putative uncharacterized protein At1g03840 (Fragmen…		1484	804	1343	1872	859	643	986
Cs5g12940	-1.58179	0.447957	Cs5g12940.1: Serine/threonine protein kinase family protein		67	12	52	138	17	10	27
Cs6g15710	0.787569	0.447957	Cs6g15710.1: Putative immunophilin / FKBP-type peptidyl-prolyl cis-trans isomerase;Probable FKBP-type peptidyl-prolyl cis-trans isomerase 1, chloroplastic; FK506-binding protein 4; FK506-binding nuclear protein; 39 kDa FK506-binding nuclear protein; 70 kDa peptidyl-prolyl isomerase; Probable peptidyl-prolyl cis-trans isomerase C27F1.06c; Peptidyl-prolyl cis-trans isomerase FKBP14; FK506-binding p…		3177	2836	2625	3818	7662	3395	4363
Cs2g25380	1.64816	0.44867	Cs2g25380.1: Putative uncharacterized protein Sb05g016800 --Cs2g25380.2: Putative uncharacterized protein Sb05g016800		278	390	230	1455	3263	679	696
Cs3g25640	0.411449	0.44867	Cs3g25640.1: DNA-binding protein HEXBP; Zinc finger protein GIS2; Cellular nucleic acid-binding protein; Cellular nucleic acid-binding protein homolog; ATP-dependent RNA helicase glh-4; CCHC-type zinc finger protein CG3800; Zinc finger CCHC domain-containing protein 13; Gag polyprotein;Singapore isolate B (sub-type 7) whole genome shotgun sequence assembly, scaffold_21 --Cs3g25640.2: DNA-binding …		1239	899	1039	1975	1987	1064	1550
Cs4g07050	-2.46178	0.44867	NA		17	31	29	10	9	3	1
Cs7g18670	-1.28934	0.44867	Cs7g18670.1: Ankyrin repeat BTB/POZ domain-containing protein;Regulatory protein NPR3		41	28	23	72	19	15	8
Cs9g10440	-1.87412	0.44867	Cs9g10440.1: Probable glutathione S-transferase; Glutathione S-transferase U7; Glutathione transferase GST 23; Probable glutathione S-transferase parC; Probable glutathione S-transferase parA; Probable maleylacetoacetate isomerase; Glutathione S-transferase 2 (Fragment); Glutathione S-transferase zeta class; Maleylacetoacetate isomerase;Putative tau class glutathione transferase GSTU23		380	334	514	530	14	126	171
orange1.1t04067	-0.435288	0.449503	orange1.1t04067.1: Dihydrouridine synthase 1-like (S. cerevisiae);tRNA-dihydrouridine synthase 1-like; Uncharacterized tRNA-dihydrouridine synthase-like protein C45G9.2; tRNA-dihydrouridine synthase B; Probable tRNA-dihydrouridine synthase 1; tRNA-dihydrouridine synthase C		1148	645	746	1654	768	527	716
orange1.1t05209	-1.16202	0.449503	orange1.1t05209.1: Putative uncharacterized protein Sb02g030080 --orange1.1t05209.2: Putative uncharacterized protein Sb02g030080 --orange1.1t05209.3: Putative uncharacterized protein Sb02g030080		185	113	135	665	127	77	77
Cs5g14370	-1.77199	0.450821	Cs5g14370.1: 9-cis-epoxycarotenoid dioxygenase NCED1, chloroplastic; Probable 9-cis-epoxycarotenoid dioxygenase NCED5, chloroplastic; Probable carotenoid cleavage dioxygenase 4, chloroplastic; Carotenoid 9,10(9',10')-cleavage dioxygenase 1; Zeaxanthin 7,8(7',8')-cleavage dioxygenase, chromoplast;9-cis-epoxycarotenoid dioxygenase (Fragment)		581	220	1319	1305	481	52	188
Cs3g13400	1.02253	0.451003	Cs3g13400.1: DNA excision repair protein ERCC-1;DNA excision repair protein ERCC-1, putative, expressed		86	123	116	171	195	244	234
orange1.1t00706	-0.956459	0.451483	orange1.1t00706.1: TMV resistance protein N; Protein SUPPRESSOR OF npr1-1, CONSTITUTIVE 1; Putative disease resistance protein At4g11170; Probable WRKY transcription factor 19; Protein DA1-related 4; Protein PHLOEM PROTEIN 2-LIKE A5; Protein popC; Probable disease resistance protein At4g33300; Vesicle-associated protein 1-4; Leucine-rich repeat protein soc-2 homolog; Disease resistance protein AD…		385	309	348	822	130	165	313
Cs3g03145	-4.26397	0.453418	NA		8	32	4	1	0	1	1
Cs3g24260	-1.63183	0.453418	Cs3g24260.1: Putative uncharacterized protein P0047B07.113		51	17	41	71	4	14	17
Cs3g18410	-1.68993	0.455461	Cs3g18410.1: Putative uncharacterized protein P0524E08.125		71	58	100	554	46	50	28
Cs1g19950	0.456262	0.455884	Cs1g19950.1: Histone H3.3;Putative uncharacterized protein Sb01g033550 --Cs1g19950.2: Histone H3.3;Putative uncharacterized protein Sb01g033550 --Cs1g19950.3: Histone H3.3;Putative uncharacterized protein Sb01g033550		32281	19756	22864	43016	46866	23336	39453
Cs3g06180	0.881427	0.455884	Cs3g06180.1: Chlorophyll a-b binding protein 8, chloroplastic; Chlorophyll a-b binding protein, chloroplastic; Chlorophyll a-b binding protein 5, chloroplastic (Fragment); Chlorophyll a-b binding protein of LHCII type I, chloroplastic; Chlorophyll a-b binding protein type 2 member 1B, chloroplastic; Chlorophyll a-b binding protein E, chloroplastic; Chlorophyll a-b binding protein type I, chloropl…		62312	57048	50631	80944	181465	67219	84011
Cs6g07550	-0.583243	0.455884	Cs6g07550.1: Putative mitochondrial uncoupling protein (Fragment);Mitochondrial uncoupling protein 2; Mitochondrial brown fat uncoupling protein 1; Mitochondrial brown fat uncoupling protein 1 (Fragment); Kidney mitochondrial carrier protein 1; Brain mitochondrial carrier protein 1; Probable mitochondrial 2-oxoglutarate/malate carrier protein; Mitochondrial substrate carrier family protein ucpB; …		1617	1141	1433	3221	962	928	1220
Cs8g19010	0.729576	0.455884	Cs8g19010.1: Putative uncharacterized protein Sb09g010000		15154	8636	11079	14801	28532	11608	18183
Cs7g10530	1.46897	0.456383	Cs7g10530.1: Putative uncharacterized protein Sb06g014508 (Fragment)		130	69	82	423	780	201	197
orange1.1t03299	-1.51223	0.456662	orange1.1t03299.1: 2-oxoglutarate (2OG) and Fe(II)-dependent oxygenase-like protein;1-aminocyclopropane-1-carboxylate oxidase homolog 1; Deacetoxyvindoline 4-hydroxylase; Probable 2-oxoacid dependent dioxygenase; Codeine O-demethylase; 1-aminocyclopropane-1-carboxylate oxidase 1; Naringenin,2-oxoglutarate 3-dioxygenase (Fragment); Protein SRG1; Naringenin,2-oxoglutarate 3-dioxygenase; Flavanone 3…		1222	523	815	760	88	329	331
Cs2g22420	-0.639079	0.457335	Cs2g22420.1: Putative S-locus lectin protein kinase family protein;G-type lectin S-receptor-like serine/threonine-protein kinase At2g19130; Receptor-like serine/threonine-protein kinase SD1-8; G-type lectin S-receptor-like serine/threonine-protein kinase SRK; Putative inactive G-type lectin S-receptor-like serine/threonine-protein kinase SRK; S-locus-specific glycoprotein S13; Putative serine/thr…		1362	562	954	1461	761	421	687
Cs7g22940	1.2058	0.457335	Cs7g22940.1: Aluminum-activated malate transporter 12; Putative aluminum-activated malate transporter 3;Putative aluminum-activated malate transporter --Cs7g22940.2: Aluminum-activated malate transporter 12; Putative aluminum-activated malate transporter 3;Putative aluminum-activated malate transporter		1137	499	664	2427	4357	1036	1548
orange1.1t04897	0.686738	0.457335	orange1.1t04897.1: Bidirectional sugar transporter SWEET17;Putative uncharacterized protein Sb01g035840 --orange1.1t04897.2: Bidirectional sugar transporter SWEET17;Putative uncharacterized protein Sb01g035840		1445	755	1128	1632	2580	1006	1979
Cs6g06070	0.394147	0.458645	Cs6g06070.1: Putative uncharacterized protein Sb08g018540;UNC93-like protein; Protein unc-93 homolog A --Cs6g06070.2: UNC93-like protein;Putative uncharacterized protein Sb08g018540		1963	1452	1506	2867	2609	1761	2476
Cs1g04960	-4.20887	0.45872	Cs1g04960.1: Putative uncharacterized protein P0489A01.19		12	2	11	3	0	0	1
Cs3g08320	-0.888591	0.45872	Cs3g08320.1: Phenylcoumaran benzylic ether reductase-like protein;Isoflavone reductase homolog; Isoflavone reductase homolog IRL; Isoflavone reductase; Eugenol synthase 1; Isoeugenol synthase 1; Leucoanthocyanidin reductase		588	523	638	2068	504	253	524
Cs2g31150	-1.8276	0.459616	Cs2g31150.1: Leucine-rich repeat family protein / protein kinase family protein;Probable LRR receptor-like serine/threonine-protein kinase At4g08850; Probable leucine-rich repeat receptor-like protein kinase At1g35710; Leucine-rich repeat receptor-like serine/threonine-protein kinase At1g17230; LRR receptor-like serine/threonine-protein kinase GSO1; Receptor-like protein kinase 2; Leucine-rich re…		632	152	1019	456	52	155	217
Cs3g03600	0.632125	0.460092	Cs3g03600.1: Concanavalin A-like lectin/glucanase; U2 auxiliary factor small subunit;Zinc finger CCCH domain-containing protein 5; U2 small nuclear ribonucleoprotein auxiliary factor 35 kDa subunit-related protein 2; Splicing factor U2af small subunit B; Splicing factor U2af small subunit A		1002	434	559	1137	1385	693	1152
Cs3g25630	0.593069	0.460092	Cs3g25630.1: Putative uncharacterized protein Sb01g017280		732	462	517	748	1065	609	901
Cs5g28930	0.498844	0.460092	Cs5g28930.1: PfkB type carbohydrate kinase protein famil (ISS) (Fragment) --Cs5g28930.2: Probable ribokinase;PfkB type carbohydrate kinase protein famil (ISS) (Fragment) --Cs5g28930.3: Probable ribokinase;PfkB type carbohydrate kinase protein famil (ISS) (Fragment)		1530	1032	1224	1955	2452	1330	1765
Cs8g03020	-0.584946	0.460092	Cs8g03020.1: Putative uncharacterized protein Sb04g002885 (Fragment) --Cs8g03020.2: Putative uncharacterized protein Sb04g002885 (Fragment) --Cs8g03020.3: Putative uncharacterized protein Sb04g002885 (Fragment)		1191	828	947	2446	730	667	850
Cs9g18660	-0.887306	0.460092	Cs9g18660.1: ATP-binding cassette transporter, subfamily C, member 12, group MRP protein PpABCC12;ABC transporter C family member 10; Putative ABC transporter C family member 15; Canalicular multispecific organic anion transporter 1; Multidrug resistance-associated protein 1; Metal resistance protein YCF1; ATP-binding cassette transporter abc2; Uncharacterized ABC transporter ATP-binding protein/…		4942	4368	3924	5171	1843	2063	2998
orange1.1t01831	-2.36986	0.460092	orange1.1t01831.1: Putative disease resistance protein At4g11170; TMV resistance protein N; Protein SUPPRESSOR OF npr1-1, CONSTITUTIVE 1; Probable WRKY transcription factor 19; Protein DA1-related 4; Protein PHLOEM PROTEIN 2-LIKE A8; Vesicle-associated protein 1-4; Probable disease resistance protein At1g15890;Leucine-rich repeat containing protein, putative		18	21	5	23	1	2	6
orange1.1t04355	1.68641	0.460092	orange1.1t04355.1: Leucine-rich repeat receptor protein kinase exs, putative;LRR receptor-like serine/threonine-protein kinase GSO1; Probable leucine-rich repeat receptor-like protein kinase At5g63930; Leucine-rich repeat receptor-like serine/threonine-protein kinase At1g17230; Receptor-like protein kinase; Leucine-rich repeat receptor-like protein kinase PEPR2; Probable LRR receptor-like serine/…		207	235	129	61	427	599	507
Cs5g33720	1.11729	0.461185	Cs5g33720.1: Putative uncharacterized protein Sb02g042790		28	22	36	70	120	32	77
Cs1g07230	0.805597	0.461609	Cs1g07230.1: Disease resistance protein RPH8A, putative		263	141	178	445	446	190	547
Cs5g24770	-0.534289	0.461609	Cs5g24770.1: Protein TOPLESS; Topless-related protein 1; Probable serine/threonine-protein kinase pkwA; Uncharacterized WD repeat-containing protein alr2800; POC1 centriolar protein homolog B;Lissencephaly type-1-like homology motif; CTLH, C-terminal to LisH motif; Nitrous oxide reductase, N-terminal; WD40-like; Quinonprotein alcohol dehydrogenase-like --Cs5g24770.10: Protein TOPLESS; Topless-rel…		6535	3325	5141	8865	3480	2860	4378
orange1.1t03468	2.87302	0.46356	orange1.1t03468.1: Putative uncharacterized protein AT4g13540		107	261	123	3210	12846	1322	426
Cs6g03480	0.665564	0.464533	Cs6g03480.1: Plasma membrane ATPase 1; ATPase 11, plasma membrane-type; Putative ATPase, plasma membrane-like; Probable plasma membrane ATPase; Putative cation-transporting ATPase MJ1226; Probable proton ATPase 1A; Probable calcium-transporting ATPase; Calcium-transporting ATPase lmo0841; Plasma membrane ATPase (Fragments); Calcium-transporting ATPase type 2C member 2; Probable cation-transportin…		6431	3882	3502	6765	9646	4564	8438
Cs2g03860	-0.550551	0.465295	Cs2g03860.1: Probable calcium-activated outward-rectifying potassium channel 6; Two pore potassium channel c; Probable calcium-activated outward-rectifying potassium channel 5, chloroplastic; Calcium-activated outward-rectifying potassium channel 1; Outward-rectifying potassium channel 4; Two pore potassium channel b; Two pore potassium channel a;Calcium-activated outward-rectifying potassium cha…		1160	640	890	1235	710	476	631
orange1.1t01444	-0.449794	0.465295	orange1.1t01444.1: GDT1-like protein 2, chloroplastic; GDT1-like protein sll0615; Transmembrane protein 165; GCR1-dependent translation factor 1;Putative uncharacterized protein (Fragment)		2611	1874	1958	3461	1826	1324	1715
orange1.1t05976	-1.38392	0.465295	NA		72	39	32	64	9	20	22
Cs1g02300	0.772492	0.466312	NA		4680	4304	3518	10205	9824	7996	6526
Cs9g16830	0.782628	0.466312	Cs9g16830.1: TraB domain-containing protein;Putative uncharacterized protein OJ1323_A06.10		953	770	786	1565	2623	970	1236
Cs7g06920	-2.91308	0.467475	Cs7g06920.1: Glutamate receptor 2.1;Putative uncharacterized protein Sb02g025320		90	99	78	15	0	7	23
orange1.1t03629	-3.79668	0.467475	orange1.1t03629.1: Putative tau class glutathione transferase GSTU47;Glutathione transferase GST 23; Probable glutathione S-transferase; Glutathione S-transferase U7; Probable glutathione S-transferase parC; Probable glutathione S-transferase parA; Probable maleylacetoacetate isomerase; Maleylacetoacetate isomerase; Glutathione S-transferase 2 (Fragment)		43	16	38	523	0	0	23
Cs1g21620	-0.783946	0.469147	Cs1g21620.1: ADIPOR-like receptor CG5315; Adiponectin receptor protein 2; Progestin and adipoq receptor-like protein 1; Progestin and adipoQ receptor family member 3; Uncharacterized protein C30D11.11;Haemolysin-III related family protein, expressed		403	252	312	835	180	220	231
orange1.1t02032	0.914461	0.469147	orange1.1t02032.1: Plastid-lipid associated protein PAP/fibrillin family-like protein (ISS);Probable plastid-lipid-associated protein 12, chloroplastic --orange1.1t02032.2: Plastid-lipid associated protein PAP/fibrillin family-like protein (ISS);Probable plastid-lipid-associated protein 12, chloroplastic		2014	1409	1481	2711	5925	1828	2339
Cs1g23710	0.986264	0.469884	Cs1g23710.1: Anthocyanidin 3-O-glucosyltransferase 5; UDP-glycosyltransferase 72D1; Hydroquinone glucosyltransferase; Anthocyanidin 3-O-glucosyltransferase 6 (Fragment); Baicalein 7-O-glucuronosyltransferase;UDP-glucoronosyl/UDP-glucosyl transferase family protein		118	183	127	396	424	317	299
Cs2g04780	-4.79645	0.469884	Cs2g04780.1: Putative uncharacterized protein Sb10g003790;F-box protein ORE9; F-box/LRR-repeat MAX2 homolog		37	8	23	0	2	0	0
Cs2g25000	2.13831	0.469884	Cs2g25000.1: Putative uncharacterized protein B1153F04.33		11	4	8	87	165	33	65
Cs6g10100	-0.417943	0.469884	Cs6g10100.1: Transmembrane protein 87B;Lung seven transmembrane receptor family protein, expressed --Cs6g10100.2: Transmembrane protein 87B;Lung seven transmembrane receptor family protein, expressed		1588	1068	1396	2651	1466	768	1102
Cs7g24400	1.2664	0.469884	Cs7g24400.1: Putative uncharacterized protein Sb09g001450		267	352	296	1029	1708	771	464
Cs8g05460	0.828597	0.469884	Cs8g05460.1: Putative immediate-early fungal elicitor protein CMPG1;U-box domain-containing protein 25; E3 ubiquitin-protein ligase PUB23; Putative E3 ubiquitin-protein ligase LIN-1; Putative E3 ubiquitin-protein ligase LIN; Putative U-box domain-containing protein 55; WD repeat, SAM and U-box domain-containing protein 1		3329	1615	3960	5404	8523	3502	5084
Cs9g16960	0.731757	0.469884	Cs9g16960.1: Putative uncharacterized protein At5g07240 (Fragment)		3919	2301	3182	9177	8999	4748	5372
orange1.1t04819	-0.598047	0.469884	orange1.1t04819.1: Probable histone H2B.1; Histone H2B.3 (Fragment); Histone H2B.1;Histone H2B (Fragment)		461	340	544	767	328	270	324
orange1.1t05255	-3.35058	0.469884	orange1.1t05255.1: Protein FAR1-RELATED SEQUENCE 5; Protein FAR-RED IMPAIRED RESPONSE 1; Protein FAR-RED ELONGATED HYPOCOTYL 3;Putative uncharacterized protein Sb01g001615 (Fragment) --orange1.1t05255.2: Protein FAR1-RELATED SEQUENCE 5; Protein FAR-RED IMPAIRED RESPONSE 1; Protein FAR-RED ELONGATED HYPOCOTYL 3;Putative uncharacterized protein Sb01g001615 (Fragment) --orange1.1t05255.3: Protein FA…		37	7	24	9	6	0	0
Cs1g16026	-2.37461	0.47232	NA		47	32	85	90	0	14	16
Cs5g25760	-4.861	0.47232	Cs5g25760.1: Putative uncharacterized protein;Germin-like protein subfamily 1 member 17; Putative germin-like protein subfamily 1 member 9; Putative germin-like protein 2-1; Germin-like protein 8-9; Probable germin-like protein subfamily 2 member 5; Nectarin-1; Germin-like protein subfamily T member 1		1	10	5	4	0	0	0
Cs8g14620	-3.96336	0.47232	NA		18	17	19	1	0	0	3
Cs1g11910	-1.92078	0.473331	Cs1g11910.1: Putative uncharacterized protein Sb02g035930;G-type lectin S-receptor-like serine/threonine-protein kinase CES101; Putative G-type lectin S-receptor-like serine/threonine-protein kinase At1g61610; Putative cysteine-rich receptor-like protein kinase 35; Cysteine-rich receptor-like protein kinase 11; Receptor-like serine/threonine-protein kinase SD1-6; Putative serine/threonine-protein…		33	24	30	11	5	7	7
Cs5g15640	2.55983	0.473569	Cs5g15640.1: Putative uncharacterized protein		400	772	120	1825	149	2971	7836
Cs7g13180	1.44153	0.473569	Cs7g13180.1: Putative uncharacterized protein Sb01g006060 --Cs7g13180.2: Putative uncharacterized protein Sb01g006060		26	12	23	48	85	16	100
orange1.1t03053	-0.658375	0.476436	orange1.1t03053.1: Aldo-keto reductase family 4 member C9; Aldose reductase; Alcohol dehydrogenase [NADP+]; Probable NAD(P)H-dependent oxidoreductase 2; Alcohol dehydrogenase [NADP+] A; 1,5-anhydro-D-fructose reductase; NAD(P)H-dependent 6'-deoxychalcone synthase; Alcohol dehydrogenase [NADP+] B; Aldose reductase A; Aldehyde reductase 1; Uncharacterized oxidoreductase C26F1.07; Aldose reductase C…		1696	968	1561	2034	800	735	1114
Cs2g26640	0.657155	0.477993	Cs2g26640.1: Transcription activator GLK1; Probable transcription factor GLK1; Two-component response regulator-like APRR2; Two-component response regulator ARR18; Putative two-component response regulator ARR21; Putative two-component response regulator-like APRR4; Myb family transcription factor APL; Putative Myb family transcription factor At1g14600; Transcription repressor KAN1;Putative uncha…		3510	1721	2598	5206	6686	2573	4456
Cs7g09760	0.639505	0.477993	Cs7g09760.1: Putative uncharacterized protein P0431H09.32 --Cs7g09760.2: Putative 1-aminocyclopropane-1-carboxylate deaminase;Whole genome shotgun assembly, allelic scaffold set, scaffold scaffoldA_307 --Cs7g09760.3: Putative uncharacterized protein P0431H09.32		3539	2050	2345	3981	6224	2788	3772
orange1.1t03815	-1.92133	0.480165	orange1.1t03815.1: Pentatricopeptide repeat-containing protein At1g77170; Pentatricopeptide repeat-containing protein At2g42920, chloroplastic; Pentatricopeptide repeat-containing protein At2g03880, mitochondrial; Putative pentatricopeptide repeat-containing protein At5g40405; Putative pentatricopeptide repeat-containing protein At3g13770, mitochondrial;Pentatricopeptide repeat-containing protein…		31	17	23	67	19	3	2
Cs3g27340	-4.58242	0.481306	Cs3g27340.1: Putative uncharacterized protein At3g19310 (Fragment);PI-PLC X domain-containing protein At5g67130		4	6	5	2	0	0	0
Cs1g21860	-2.92109	0.481535	Cs1g21860.1: Peroxidase 73; Peroxidase N; Peroxidase C1C (Fragment); Cationic peroxidase 2;Putative uncharacterized protein Sb01g007230		573	134	577	39	1	36	91
Cs1g22450	-1.02226	0.482026	Cs1g22450.1: Caffeoyl-CoA O-methyltransferase; Probable caffeoyl-CoA O-methyltransferase At4g34050; Putative caffeoyl-CoA O-methyltransferase At1g67980; O-methyltransferase mdmC; Catechol O-methyltransferase domain-containing protein 1;Putative caffeoyl-CoA O-methyltransferase protein --Cs1g22450.2: Caffeoyl-CoA O-methyltransferase; Probable caffeoyl-CoA O-methyltransferase At4g34050; Putative ca…		4151	2561	4280	15203	2127	2125	3120
Cs2g13230	-1.01294	0.482026	Cs2g13230.1: Putative uncharacterized protein At2g33500 (Fragment);Putative zinc finger protein At1g68190; Zinc finger protein CONSTANS-LIKE 10; Putative zinc finger protein CONSTANS-LIKE 11; Zinc finger protein CONSTANS; Zinc finger protein HD1; Probable salt tolerance-like protein At1g75540; Salt tolerance protein; Salt tolerance-like protein --Cs2g13230.2: Putative uncharacterized protein At2g…		939	356	703	1108	262	188	575
Cs3g08350	-1.18123	0.482026	Cs3g08350.1: DNA (cytosine-5)-methyltransferase CMT2; Putative DNA (cytosine-5)-methyltransferase CMT1; DNA (cytosine-5)-methyltransferase PliMCI; Modification methylase AgeI; Modification methylase HphIA; Modification methylase HgaIA; Modification methylase XorII; Modification methylase Sau3AI; Modification methylase ScrFIA; Modification methylase BsuFI; Probable modification methylase MJ1200;C-…		396	225	430	760	346	102	88
Cs5g02890	-0.61819	0.482026	Cs5g02890.1: Ribosomal 5S rRNA E-loop binding protein Ctc/L25/TL5 containing protein, expressed;50S ribosomal protein L25 --Cs5g02890.2: Ribosomal 5S rRNA E-loop binding protein Ctc/L25/TL5 containing protein, expressed;50S ribosomal protein L25 --Cs5g02890.3: Ribosomal 5S rRNA E-loop binding protein Ctc/L25/TL5 containing protein, expressed;50S ribosomal protein L25		329	278	255	632	231	192	200
Cs6g13820	-2.2232	0.482026	Cs6g13820.1: Putative syntaxin-24;Late embryogenesis abundant hydroxyproline-rich glycoprotein		6218	3379	11845	1494	217	1242	2153
Cs7g27290	0.96651	0.482026	Cs7g27290.1: Light-harvesting chlorophyll-a/b binding protein Lhca6 (Fragment);Chlorophyll a-b binding protein 6A, chloroplastic; Chlorophyll a-b binding protein 1B-20, chloroplastic (Fragment); Chlorophyll a-b binding protein, chloroplastic; Chlorophyll a-b binding protein type 2 member 1B, chloroplastic; Chlorophyll a-b binding protein E, chloroplastic; Chlorophyll a-b binding protein C, chloro…		67151	56396	63597	65256	201631	74395	89952
Cs9g12710	-1.92016	0.482026	Cs9g12710.1: Putative uncharacterized protein OSJNBa0061K21.10		185	83	569	130	36	51	101
orange1.1t02728	0.708872	0.482026	orange1.1t02728.1: Transcription factor jumonji domain-containing protein;Lysine-specific demethylase 3B; Probable JmjC domain-containing histone demethylation protein 2C; Protein hairless		2393	2075	2698	5767	6678	3445	3612
orange1.1t02867	1.561	0.482026	orange1.1t02867.1: AP2-like ethylene-responsive transcription factor At1g16060; Ethylene-responsive transcription factor WRI1; AP2-like ethylene-responsive transcription factor BBM; AP2-like ethylene-responsive transcription factor ANT; Floral homeotic protein APETALA 2; AP2-like ethylene-responsive transcription factor SMZ; AP2-like ethylene-responsive transcription factor SNZ; Pathogenesis-rela…		300	452	302	1944	3448	1027	845
orange1.1t04573	-1.89917	0.482026	orange1.1t04573.1: TIR-NBS-LRR-TIR type disease resistance protein (Fragment);TMV resistance protein N; Protein SUPPRESSOR OF npr1-1, CONSTITUTIVE 1; Putative disease resistance protein At4g11170; Probable WRKY transcription factor 19; Protein PHLOEM PROTEIN 2-LIKE A8; Vesicle-associated protein 1-4; Protein popC; Protein lap1; Leucine-rich repeat-containing protein 40; Probable disease resistanc…		68	14	26	276	19	14	20
Cs3g17790	-0.953361	0.483238	Cs3g17790.1: Putative uncharacterized protein Sb04g038400		145	114	148	437	68	82	110
Cs4g11310	2.13865	0.483238	Cs4g11310.1: (+)-delta-cadinene synthase isozyme A, putative;(E)-beta-farnesene synthase; Pinene synthase; (-)-germacrene D synthase; Valencene synthase; Alpha-humulene/(-)-(E)-beta-caryophyllene synthase; (+)-delta-cadinene synthase isozyme A; Vetispiradiene synthase 2 (Fragment); Patchoulol synthase; (E,E)-germacrene B synthase; Casbene synthase, chloroplastic; (+)-delta-cadinene synthase isozy…		10	6	10	30	6	63	66
orange1.1t00341	0.638843	0.486268	orange1.1t00341.1: Adenosine deaminase, RNA-specific, B1 (RED1 homolog rat);tRNA-specific adenosine deaminase 1; Double-stranded RNA-specific editase B2; Adenosine deaminase domain-containing protein 1; Probable double-stranded RNA-specific adenosine deaminase --orange1.1t00341.2: Adenosine deaminase, RNA-specific, B1 (RED1 homolog rat);tRNA-specific adenosine deaminase 1; Double-stranded RNA-spe…		1443	1279	1505	1974	3011	1687	2063
Cs1g18825	1.61363	0.486446	NA		31	8	27	75	35	99	102
Cs2g02470	-0.534384	0.486446	Cs2g02470.1: Putative COP1, constitutive photomorphogenesis 1;E3 ubiquitin-protein ligase COP1; Protein SPA1-RELATED 3; Protein SUPPRESSOR OF PHYA-105 1; Uncharacterized WD repeat-containing protein alr3466; WD repeat-containing protein 5B; Nuclear distribution protein PAC1-2; POC1 centriolar protein homolog A		1467	1116	1405	1886	1168	663	991
Cs2g09830	1.25509	0.486446	Cs2g09830.1: 2-succinylbenzoate--CoA ligase, chloroplastic/peroxisomal; 2-succinylbenzoate--CoA ligase;Acyl-CoA synthetases (AMP-forming)/AMP-acid ligases II		444	348	285	1155	2294	538	641
Cs7g18120	1.02056	0.488035	NA		53	41	66	52	110	97	92
Cs3g12230	-1.17254	0.491459	Cs3g12230.1: 3-dehydroquinate dehydratase/shikimate 5-dehydrogenase (Fragment);Bifunctional 3-dehydroquinate dehydratase/shikimate dehydrogenase, chloroplastic; Shikimate dehydrogenase --Cs3g12230.2: 3-dehydroquinate dehydratase/shikimate 5-dehydrogenase (Fragment);Bifunctional 3-dehydroquinate dehydratase/shikimate dehydrogenase, chloroplastic; Pentafunctional AROM polypeptide; 3-dehydroquinate …		1374	569	1588	3212	1176	288	487
Cs7g05590	0.719143	0.491459	Cs7g05590.1: Putative uncharacterized protein Sb04g005790		3348	2100	1959	3107	4143	2680	5267
orange1.1t00851	-1.53851	0.491459	orange1.1t00851.1: Ethylene-responsive transcription factor ERF053; Dehydration-responsive element-binding protein 2F; Pathogenesis-related genes transcriptional activator PTI5;Drought responsive element binding protein 5 (Fragment)		77	44	105	101	50	5	29
Cs3g06430	-0.505101	0.491855	Cs3g06430.1: Histone-lysine N-methyltransferase, H3 lysine-9 specific SUVH1; Probable histone-lysine N-methyltransferase, H3 lysine-9 specific SUVH9; Histone-lysine N-methyltransferase, H3 lysine-9, H3 lysine-27, H4 lysine-20 and cytosine specific SUVH2; Putative histone-lysine N-methyltransferase, H3 lysine-9 specific SUVH10; YDG domain-containing protein At5g47150; Histone-lysine N-methyltransf…		3158	1930	2169	5280	1839	1601	2148
orange1.1t02879	0.943605	0.491855	NA		91	33	59	101	185	88	88
Cs2g25280	-5.82946	0.492528	Cs2g25280.1: HAT family dimerisation domain containing protein, expressed;Putative AC transposase; Putative AC9 transposase --Cs2g25280.2: HAT family dimerisation domain containing protein, expressed;Putative AC transposase; Putative AC9 transposase		8	24	3	0	0	0	0
Cs8g13500	-5.00815	0.492528	NA		2	5	14	1	0	0	0
Cs5g20250	-1.0555	0.492694	Cs5g20250.1: Putative uncharacterized protein (Fragment)		338	328	448	300	160	149	184
Cs5g22560	-4.76092	0.494098	Cs5g22560.1: Putative uncharacterized protein Sb02g024593 (Fragment);NAC domain-containing protein 19; Putative NAC domain-containing protein 94; Protein FEZ; Protein CUP-SHAPED COTYLEDON 3; Protein ATAF2; Protein SOMBRERO		4	2	12	2	0	0	0
Cs1g22210	-2.79539	0.497502	Cs1g22210.1: Cytochrome P450, family 81, subfamily D, polypeptide 2;Isoflavone 2'-hydroxylase; Cytochrome P450 81D1; Cytochrome P450 82A1 (Fragment); Flavonoid 3'-monooxygenase; Germacrene A oxidase; Beta-amyrin 24-hydroxylase; Licodione synthase; 4-hydroxyphenylacetaldehyde oxime monooxygenase; 5-epiaristolochene 1,3-dihydroxylase; Premnaspirodiene oxygenase; Amorpha-4,11-diene C-12 oxidase		33	99	28	677	2	39	10
Cs6g16340	-1.69297	0.497502	NA		59	12	77	71	18	5	24
orange1.1t04856	-0.996393	0.497502	orange1.1t04856.1: Protein TRANSPARENT TESTA 12; MATE efflux family protein 9; Multidrug and toxin extrusion protein 1; Uncharacterized transporter C4B3.13; Multidrug resistance protein mdtK;Putative uncharacterized protein Sb03g010670		409	180	241	563	101	97	250
Cs4g14070	-0.972723	0.498056	Cs4g14070.1: Putative uncharacterized protein Sb03g025940		72	38	66	85	47	21	23
Cs6g02250	-1.7242	0.498056	Cs6g02250.1: Pleiotropic drug resistance protein 3; ABC transporter G family member 37; Putative pleiotropic drug resistance protein 7; Probable pleiotropic drug resistance protein 2; ATP-binding cassette transporter CGR1;ATP-binding cassette transporter, subfamily G, member 21, group PDR protein PpABCG21		114	105	153	136	8	25	76
Cs7g23050	2.41454	0.498056	Cs7g23050.1: Adipocyte plasma membrane-associated protein; Strictosidine synthase 1; Strictosidine synthase (Fragment);Adipocyte plasma membrane-associated protein, putative		13	0	10	33	123	15	45
Cs9g16520	1.80923	0.498056	Cs9g16520.1: Gibberellin 20 oxidase 1; Codeine O-demethylase; Probable 2-oxoglutarate/Fe(II)-dependent dioxygenase; Naringenin,2-oxoglutarate 3-dioxygenase (Fragment); Naringenin,2-oxoglutarate 3-dioxygenase; Flavonol synthase/flavanone 3-hydroxylase; Flavanone 3-dioxygenase; Thebaine 6-O-demethylase; Gibberellin 3-beta-dioxygenase 2-3; Flavone synthase; Protein SRG1; Leucoanthocyanidin dioxygena…		259	247	138	1647	3232	729	635
orange1.1t03673	-0.666468	0.498056	orange1.1t03673.1: Protein farnesyltransferase/geranylgeranyltransferase type-1 subunit alpha; Geranylgeranyl transferase type-2 subunit alpha;Protein farnesyltransferase/ geranylgeranyltransferase type I alpha subunit		4219	2727	3766	4538	2096	1648	2895
Cs5g32240	0.55158	0.498366	Cs5g32240.1: Putative uncharacterized protein F4C21.1 (Fragment)		2852	1547	1848	4326	4687	2404	3003
Cs6g13750	0.735346	0.500007	Cs6g13750.1: Nudix hydrolase 27, chloroplastic; Nudix hydrolase 25; RNA pyrophosphohydrolase;Diadenosine 5',5'''-P1,P4-tetraphosphate hydrolase		342	283	273	647	790	479	402
Cs9g09610	-5.56685	0.500007	Cs9g09610.1: Putative uncharacterized protein P0512H04.9-2		6	12	13	0	0	0	0
orange1.1t05005	0.486937	0.500007	NA		1528	948	1004	2058	1741	1270	2127
Cs5g28110	0.449644	0.500142	Cs5g28110.1: Putative uncharacterized protein OJ1471_E11.26-1 --Cs5g28110.2: Putative uncharacterized protein OJ1471_E11.26-1		2029	1451	1619	2872	3277	1672	2478
orange1.1t03893	2.32608	0.500978	orange1.1t03893.1: Probable LRR receptor-like serine/threonine-protein kinase At3g47570; LRR receptor-like serine/threonine-protein kinase GSO1; LRR receptor-like serine/threonine-protein kinase EFR; Putative receptor-like protein kinase At3g47110; Probable leucine-rich repeat receptor-like protein kinase At5g63930; Leucine-rich repeat receptor-like serine/threonine-protein kinase At1g17230; Leuc…		44	7	32	26	8	138	194
Cs9g09430	-1.94642	0.501164	Cs9g09430.1: Putative uncharacterized protein Sb01g009900;Peptide transporter PTR3-A; Probable peptide/nitrate transporter At2g40460; Putative peptide/nitrate transporter At2g37900; Probable nitrite transporter At1g68570; Nitrate transporter 1.1; Probable peptide transporter At1g52190; Probable nitrate excretion transporter 5; Putative nitrate excretion transporter 7		1252	723	3571	365	635	220	396
orange1.1t00712	0.724055	0.501164	orange1.1t00712.1: Dihydrofolate synthetase/folylpolyglutamate synthetase, putative, expressed		292	291	258	359	563	371	464
Cs7g26290	0.89745	0.501265	Cs7g26290.1: Transcription factor MYB1R1; Myb-like protein J;Duplicated SANT DNA-binding domain-containing protein		1265	636	1099	1962	3638	1103	1525
orange1.1t00032	-0.661489	0.502942	orange1.1t00032.1: Guanine nucleotide-binding protein subunit beta-like protein; Guanine nucleotide-binding protein subunit beta-like protein A; Guanine nucleotide-binding protein subunit beta-like protein B; Guanine nucleotide-binding protein subunit beta-like protein C; Guanine nucleotide-binding protein subunit beta-2-like 1; Uncharacterized WD repeat-containing protein alr3466; Vegetative inc…		9512	5881	7953	15573	4219	5054	6193
orange1.1t05601	0.661522	0.502942	NA		126	81	88	134	179	104	186
Cs4g03600	1.92526	0.503605	Cs4g03600.1: (RAP Annotation release2) Protein kinase-like domain containing protein;Probable receptor-like serine/threonine-protein kinase At5g57670; Receptor-like cytosolic serine/threonine-protein kinase RBK2; Proline-rich receptor-like protein kinase PERK2; Protein NSP-INTERACTING KINASE 3; Somatic embryogenesis receptor kinase 1; BRASSINOSTEROID INSENSITIVE 1-associated receptor kinase 1; Pr…		163	133	186	897	2655	328	255
Cs2g25440	-0.695121	0.503642	Cs2g25440.1: Chromosome 17 SCAF15006, whole genome shotgun sequence. (Fragment);Zinc finger protein 511; Protein lethal(2)k10201		251	124	195	351	113	87	172
Cs3g18580	-1.39102	0.503642	Cs3g18580.1: Putative uncharacterized protein Sb08g020133 (Fragment)		148	82	308	157	46	61	76
Cs2g08630	1.07192	0.504555	Cs2g08630.1: Flavonoid 3'-monooxygenase; Cytochrome P450 71A1; 4-hydroxyphenylacetaldehyde oxime monooxygenase; Premnaspirodiene oxygenase; Germacrene A oxidase; 2-methylbutanal oxime monooxygenase;Putative uncharacterized protein Sb02g025830		373	176	321	194	704	349	598
orange1.1t01791	-0.845411	0.504555	orange1.1t01791.1: Uncharacterized aarF domain-containing protein kinase 4; Ubiquinone biosynthesis protein coq-8; Chaperone activity of bc1 complex-like, mitochondrial; Protein ABC1 homolog, mitochondrial; Probable serine/threonine-protein kinase abkA; Probable serine/threonine-protein kinase COQ8, mitochondrial; Probable ubiquinone biosynthesis protein UbiB; Uncharacterized protein Rv0647c/MT06…		1686	870	1319	1763	506	565	1025
Cs8g07310	1.14689	0.505991	Cs8g07310.1: Probable mitochondrial chaperone bcs1; Mitochondrial chaperone BCS1; Proteasome-activating nucleotidase; Mitochondrial respiratory chain complexes assembly protein rca1; Putative AAA family ATPase L572; 26S protease regulatory subunit 6B homolog; ATP-dependent zinc metalloprotease FtsH; Cell division cycle protein 48 homolog AF_1297; 26S protease subunit RPT4; ATP-dependent zinc meta…		119	65	89	409	332	147	421
Cs5g20470	-2.4818	0.506209	Cs5g20470.1: Putative uncharacterized protein (Fragment);Putative disease resistance RPP13-like protein 1; Disease resistance protein RGA2; Probable disease resistance protein At5g47250		48	5	26	87	13	0	6
Cs9g07040	0.521435	0.506209	Cs9g07040.1: Lactoylglutathione lyase / glyoxalase I-like protein		656	572	629	1103	1295	685	914
Cs3g27560	-1.5256	0.506667	Cs3g27560.1: Putative uncharacterized protein Sb01g030400;MLO-like protein 5; MLO protein homolog 1; Protein MLO; MLO-like protein (Fragment)		35	29	21	30	5	11	11
Cs5g01930	-0.393419	0.508206	Cs5g01930.1: Chromosome 16 SCAF15002, whole genome shotgun sequence;26S proteasome non-ATPase regulatory subunit RPN12A; Probable 26S proteasome non-ATPase regulatory subunit 8; 26S proteasome non-ATPase regulatory subunit 8 (Fragment); 26S proteasome regulatory subunit rpn12 --Cs5g01930.2: Chromosome 16 SCAF15002, whole genome shotgun sequence;26S proteasome non-ATPase regulatory subunit RPN12A;…		3270	2191	3026	5544	2417	1834	2718
Cs4g07720	-1.62147	0.510287	Cs4g07720.1: Probable calcium-binding protein CML21; Calcium-dependent protein kinase 9; Calmodulin; Troponin C, skeletal muscle;Putative uncharacterized protein Sb04g006670 --Cs4g07720.2: Probable calcium-binding protein CML21; Calcium-dependent protein kinase 9; Calmodulin;Putative uncharacterized protein Sb04g006670		694	485	719	373	57	136	349
orange1.1t02930	-1.08658	0.510287	orange1.1t02930.1: Probable leucine-rich repeat receptor-like protein kinase At1g35710; Protein BRASSINOSTEROID INSENSITIVE 1; Receptor-like protein kinase 2; LRR receptor-like serine/threonine-protein kinase RCH1; Leucine-rich repeat receptor-like protein kinase PEPR1; Probably inactive leucine-rich repeat receptor-like protein kinase IMK2; Receptor protein kinase CLAVATA1; Putative leucine-rich…		101	57	100	165	24	48	51
Cs2g01040	0.594009	0.510855	Cs2g01040.1: Serine/threonine-protein kinase Nek6; Probable serine/threonine-protein kinase nek2; G2-specific protein kinase nimA; G2-specific protein kinase nim-1;Putative uncharacterized protein Sb03g040800		578	396	474	980	712	585	1094
Cs5g12420	-1.97847	0.510855	Cs5g12420.1: D-mannose binding lectin protein with Apple-like carbohydrate-binding domain;Epidermis-specific secreted glycoprotein EP1; G-type lectin S-receptor-like serine/threonine-protein kinase At1g67520		3830	481	2855	899	141	513	712
Cs3g25100	-0.694403	0.511177	Cs3g25100.1: (1-4)-beta-mannan endohydrolase (Mannan endo-1,4-beta-mannosidase), putative;Mannan endo-1,4-beta-mannosidase 7; Putative mannan endo-1,4-beta-mannosidase 9; Putative mannan endo-1,4-beta-mannosidase P; Probable mannan endo-1,4-beta-mannosidase F; Probable mannan endo-1,4-beta-mannosidase A; Mannan endo-1,4-beta-mannosidase A; Mannan endo-1,4-beta-mannosidase F; Probable mannan endo-…		2045	1347	2441	2553	1554	924	1110
Cs2g16670	0.794229	0.512191	Cs2g16670.1: Putative short-chain dehydrogenase/reductase (SDR) superfamily		160	188	137	233	365	230	280
Cs3g06450	1.01624	0.512191	NA		374	402	403	309	924	618	695
Cs5g07060	-0.430005	0.512191	Cs5g07060.1: Aspartyl aminopeptidase, putative, expressed;Aspartyl aminopeptidase; Putative aspartyl aminopeptidase; Probable M18 family aminopeptidase 2; Vacuolar aminopeptidase 1 --Cs5g07060.2: cDNA FLJ10915 fis, clone OVARC1000288, weakly similar to VACUOLAR AMINOPEPTIDASE I (EC 3.4.11.22);Aspartyl aminopeptidase; Putative aspartyl aminopeptidase; Probable M18 family aminopeptidase 2; Vacuolar…		3604	2220	3126	5243	2381	1747	2851
orange1.1t01688	0.58955	0.512191	orange1.1t01688.1: HIT zinc finger and PAPA-1-like domain-containing protein --orange1.1t01688.2: HIT zinc finger and PAPA-1-like domain-containing protein		1378	1009	1377	2272	2991	1432	1725
Cs2g10540	0.881949	0.513405	Cs2g10540.1: Leucine-rich repeat receptor-like protein kinase (Fragment);Probable LRR receptor-like serine/threonine-protein kinase At1g56130; Probable leucine-rich repeat receptor-like serine/threonine-protein kinase At3g14840; Cysteine-rich receptor-like protein kinase 3; G-type lectin S-receptor-like serine/threonine-protein kinase B120; Putative G-type lectin S-receptor-like serine/threonine-…		2546	2712	1591	2723	4616	3376	4622
Cs7g25480	2.82091	0.513405	Cs7g25480.1: Putative uncharacterized protein (Fragment)		1	0	3	1	11	5	9
orange1.1t00071	-1.10293	0.513405	orange1.1t00071.1: Putative uncharacterized protein Sb03g006930;Probable calcium-binding protein CML27; Calcium-binding allergen Ole e 8; Calcium-binding protein CML24; Calmodulin-like protein 1; Polcalcin Jun o 2; Calmodulin; Calmodulin-A; Calmodulin-1; Calmodulin-beta (Fragment); Calmodulin-B		5735	5566	11032	6042	3389	2315	4120
Cs8g02400	-1.17948	0.515165	Cs8g02400.1: Pentatricopeptide repeat-containing protein, putative;Pentatricopeptide repeat-containing protein At4g35130, chloroplastic; Pentatricopeptide repeat-containing protein At1g11290; Pentatricopeptide repeat-containing protein At3g26782, mitochondrial; Putative pentatricopeptide repeat-containing protein At3g23330; Putative pentatricopeptide repeat-containing protein At5g13230, mitochond…		87	29	74	81	42	12	30
orange1.1t02493	-1.09202	0.515643	orange1.1t02493.1: Putative uncharacterized protein (Fragment);Putative disease resistance RPP13-like protein 1; Disease resistance protein RGA2; Probable disease resistance protein At5g47250		81	53	68	289	49	30	57
Cs2g01950	1.38352	0.516749	Cs2g01950.1: Glucan endo-1,3-beta-glucosidase 4; Glucan endo-1,3-beta-glucosidase-like protein 1; Probable glucan endo-1,3-beta-glucosidase A6;Hydrolase, hydrolyzing O-glycosyl compounds, putative		40	14	31	127	193	59	78
Cs3g11030	-1.6363	0.516749	Cs3g11030.1: Putative uncharacterized protein Sb09g004320;Importin subunit alpha-1a; Importin subunit alpha; Importin subunit alpha-B; Probable importin subunit alpha-A; Disease resistance protein At4g27190; Probable disease resistance protein At5g63020		501	85	173	755	36	68	176
Cs4g09960	0.745481	0.517573	Cs4g09960.1: Proline synthase co-transcribed bacterial homolog protein; UPF0001 protein VC_0461; UPF0001 protein in pilT-proC intergenic region; UPF0001 protein yggS; UPF0001 protein ylmE;Putative pyridoxal phosphate-dependent enzyme, YBL036C type		680	483	670	1300	1833	821	822
Cs1g14620	2.50309	0.51838	Cs1g14620.1: Putative uncharacterized protein (Fragment)		39	14	31	304	1106	78	58
Cs5g11020	-0.730618	0.51838	Cs5g11020.1: LON peptidase N-terminal domain and RING finger protein 3; Uncharacterized RING finger protein T02C1.1; E3 ubiquitin-protein ligase RNF168; E3 ubiquitin/ISG15 ligase TRIM25; TNF receptor-associated factor 6; Bifunctional apoptosis regulator; Peroxisome biogenesis factor 10;cDNA FLJ77276, highly similar to Homo sapiens ring finger protein 127 (RNF127), mRNA --Cs5g11020.2: LON peptidas…		5104	2648	3876	4868	2596	1286	3121
Cs5g13940	-4.56235	0.51838	Cs5g13940.1: Putative uncharacterized protein Sb03g001030;Cytochrome P450 71A1; Premnaspirodiene oxygenase; (+)-menthofuran synthase; Angelicin synthase (Fragment); 5-epiaristolochene 1,3-dihydroxylase; Cytochrome P450 71A6 (Fragment); Psoralen synthase (Fragment); Indoleacetaldoxime dehydratase; Germacrene A oxidase; Psoralen synthase; Amorpha-4,11-diene C-12 oxidase; 4-hydroxyphenylacetaldehyde…		19	0	6	19	0	0	1
Cs9g10360	-1.60715	0.51838	Cs9g10360.1: Probable E3 ubiquitin-protein ligase HERC1; E3 ubiquitin-protein ligase HERC2; RCC1 and BTB domain-containing protein 2; X-linked retinitis pigmentosa GTPase regulator; E3 ISG15--protein ligase HERC5; Serine/threonine-protein kinase Nek8; Protein RCC2; Protein RCC2 homolog; X-linked retinitis pigmentosa GTPase regulator homolog; Secretion-regulating guanine nucleotide exchange factor…		301	533	388	158	83	122	147
Cs9g13620	-2.74339	0.51838	Cs9g13620.1: Ethylene responsive element binding factor, putative;Ethylene-responsive transcription factor 5; Pathogenesis-related genes transcriptional activator PTI5		7969	907	19023	728	181	737	2336
Cs9g19140	-4.45691	0.51838	Cs9g19140.1: DUF21 domain-containing protein At5g52790; Putative DUF21 domain-containing protein At1g03270; Protein MAM3; Uncharacterized protein C4B3.03c; Metal transporter CNNM4;CBS domain-containing protein, putative, expressed		5	5	4	2	0	0	0
Cs2g17450	-0.439548	0.519654	Cs2g17450.1: UDP-3-O-[3-hydroxymyristoyl] N-acetylglucosamine deacetylase;UDP-3-0-acyl N-acetylglucosamine deacetylase family protein, expressed		393	320	338	664	336	201	310
orange1.1t06044	1.44924	0.519654	orange1.1t06044.1: Peptide chain release factor, putative; 8726-9996;Peptide chain release factor 2		26	19	18	108	167	56	54
Cs5g15420	-0.435804	0.519692	Cs5g15420.1: Putative uncharacterized protein Sb06g028830;Probable LRR receptor-like serine/threonine-protein kinase At1g56130; Probable leucine-rich repeat receptor-like serine/threonine-protein kinase At3g14840; Cysteine-rich receptor-like protein kinase 3; Putative G-type lectin S-receptor-like serine/threonine-protein kinase At1g61610; G-type lectin S-receptor-like serine/threonine-protein ki…		549	368	567	940	464	296	424
orange1.1t04923	-2.30729	0.519943	orange1.1t04923.1: Polygalacturonase inhibitor;Serine-threonine protein kinase, plant-type, putative		156	25	37	901	19	20	72
Cs2g24460	-1.83702	0.52533	Cs2g24460.1: Putative uncharacterized protein Sb03g015311 (Fragment)		141	81	68	37	15	8	49
Cs7g13310	0.715831	0.52533	Cs7g13310.1: Putative uncharacterized protein;3-ketoacyl-CoA synthase 6; Probable 3-ketoacyl-CoA synthase 2; Alpha-pyrone synthesis polyketide synthase-like Pks11 --Cs7g13310.2: Putative uncharacterized protein;3-ketoacyl-CoA synthase 6; Probable 3-ketoacyl-CoA synthase 2; Alpha-pyrone synthesis polyketide synthase-like Pks11		30626	18565	21017	26268	51207	27446	33099
Cs8g10010	0.622756	0.52533	Cs8g10010.1: Gag protease polyprotein (Fragment)		136	109	99	270	274	135	212
Cs5g03690	-2.90321	0.527713	Cs5g03690.1: Eukaryotic translation initiation factor 2B family protein, putative, expressed;Protein LURP-one-related 4		22	19	19	4	0	4	2
orange1.1t00342	0.951634	0.529299	orange1.1t00342.1: Putative uncharacterized protein At2g45830 (Fragment)		276	162	246	280	270	403	567
orange1.1t05587	-2.87501	0.529299	orange1.1t05587.1: NAC domain-containing protein 100; Protein CUP-SHAPED COTYLEDON 1; Putative NAC domain-containing protein 94; Protein FEZ; Protein ATAF2;NAC-domain containing protein 9, putative, expressed		6	5	5	33	3	0	1
Cs2g30170	-0.463656	0.529526	Cs2g30170.1: RNA recognition motif family protein, expressed;Uncharacterized RNA-binding protein C23E6.01c; RNA-binding post-transcriptional regulator csx1; tRNA selenocysteine 1-associated protein 1; Protein NAM8; Nucleolysin TIAR; Splicing factor 3B subunit 4; Negative growth regulatory protein NGR1		2707	1598	1963	3755	1577	1197	2010
Cs7g11420	-0.756705	0.530453	Cs7g11420.1: Glucan endo-1,3-beta-glucosidase-like protein 2; Glucan endo-1,3-beta-glucosidase 2;Hydrolase, hydrolyzing O-glycosyl compounds, putative --Cs7g11420.2: Glucan endo-1,3-beta-glucosidase-like protein 2; Glucan endo-1,3-beta-glucosidase 2;Hydrolase, hydrolyzing O-glycosyl compounds, putative --Cs7g11420.3: Glucan endo-1,3-beta-glucosidase-like protein 2; Glucan endo-1,3-beta-glucosidas…		4803	3980	4776	13310	5079	2261	2781
Cs5g29300	-1.95259	0.531787	Cs5g29300.1: Peptide transporter PTR3-A; Probable peptide/nitrate transporter At2g40460; Putative peptide/nitrate transporter At2g37900; Nitrate transporter 1.5; Probable nitrite transporter At1g68570; Probable peptide transporter At1g52190; Nitrate excretion transporter 1; Probable nitrate excretion transporter 2;Putative uncharacterized protein Sb01g009900		203	98	166	17	32	27	37
Cs5g15220	1.51358	0.531812	Cs5g15220.1: Putative uncharacterized protein OJ1003_B06.5;Protein kinase PINOID; Protein kinase G11A; Serine/threonine-protein kinase AtPK7; Serine/threonine-protein kinase KIPK; Phototropin-2; Phototropin-1B; Phototropin-1A; Phototropin-1; Flippase kinase 1; Protein kinase 4 (Fragment); cAMP-dependent protein kinase type 1; RAC family serine/threonine-protein kinase homolog; Ribosomal protein S…		51	32	25	195	331	69	120
Cs6g16240	5.05842	0.531812	Cs6g16240.1: Putative uncharacterized protein Sb06g001145		0	0	0	0	10	5	2
Cs7g25890	-1.52244	0.534887	Cs7g25890.1: UDP-glycosyltransferase 89B1; Anthocyanin 3'-O-beta-glucosyltransferase; UDP-glucosyl transferase 73B2; Abscisate beta-glucosyltransferase; Anthocyanidin 5,3-O-glucosyltransferase; Anthocyanidin 3-O-glucosyltransferase 2 (Fragment); Baicalein 7-O-glucuronosyltransferase; Zeatin O-glucosyltransferase; Zeatin O-xylosyltransferase; Cis-zeatin O-glucosyltransferase 2;UDP-glucoronosyl/UDP…		386	173	391	2558	291	143	216
orange1.1t02852	0.652932	0.534887	orange1.1t02852.1: Ribulose bisphosphate carboxylase/oxygenase activase, chloroplastic; Ribulose bisphosphate carboxylase/oxygenase activase A, chloroplastic; Ribulose bisphosphate carboxylase/oxygenase activase 2, chloroplastic; Ribulose bisphosphate carboxylase/oxygenase activase B, chloroplastic; Ribulose bisphosphate carboxylase/oxygenase activase; Ribulose bisphosphate carboxylase/oxygenase …		1094	1089	942	1495	2153	1117	1898
orange1.1t04936	-4.03772	0.535597	orange1.1t04936.1: Putative uncharacterized protein		8	3	1	20	1	0	0
Cs1g20200	-1.51626	0.53578	Cs1g20200.1: 6-phosphofructokinase 5, chloroplastic; 6-phosphofructokinase 7; Pyrophosphate--fructose 6-phosphate 1-phosphotransferase;Putative pyrophosphate--fructose-6-phosphate 1-phosphotransferase		336	160	258	2101	179	146	187
orange1.1t01261	-1.30558	0.53578	orange1.1t01261.1: Dof zinc finger protein DOF1.8; Dof zinc finger protein PBF;DNA binding with one finger 7 protein --orange1.1t01261.2: Dof zinc finger protein DOF1.8; Dof zinc finger protein PBF;DNA binding with one finger 7 protein		103	94	109	73	36	18	64
Cs2g29650	1.95883	0.536164	NA		173	119	187	255	434	46	1619
Cs3g09430	0.79387	0.537089	Cs3g09430.1: Putative uncharacterized protein At2g35480		167	155	212	197	367	223	320
Cs1g17360	-5.55165	0.539494	Cs1g17360.1: RING-box protein 1; E3 ubiquitin-protein ligase RBX1; Anaphase-promoting complex subunit 11;Chromosome undetermined SCAF10716, whole genome shotgun sequence		4	9	18	0	0	0	0
Cs2g17370	-2.62294	0.54037	Cs2g17370.1: Diphosphoinositol polyphosphate phosphohydrolase, putative;Nudix hydrolase 17, mitochondrial; Nudix hydrolase 21, chloroplastic; Nudix hydrolase 4; Diphosphoinositol polyphosphate phosphohydrolase aps1		66	10	183	50	1	8	27
Cs7g01750	0.940615	0.54037	Cs7g01750.1: Putative uncharacterized protein --Cs7g01750.2: Putative uncharacterized protein		473	677	335	824	1081	732	1315
Cs7g26860	-1.4884	0.54037	Cs7g26860.1: SRF-type transcription factor family protein, expressed;Agamous-like MADS-box protein AGL61; MADS-box transcription factor 57; MADS-box protein SOC1; MADS-box protein JOINTLESS; Floral homeotic protein AGAMOUS; MADS-box protein SVP		48	27	55	27	14	7	21
orange1.1t03183	1.10413	0.54037	orange1.1t03183.1: Putative uncharacterized protein OJ1521_G01.3 --orange1.1t03183.2: Putative uncharacterized protein OJ1521_G01.3		1163	1117	776	884	3392	1561	1392
Cs3g14050	-0.799707	0.541579	Cs3g14050.1: Wall-associated receptor kinase 5; Wall-associated receptor kinase-like 17; Putative wall-associated receptor kinase-like 11; Probable LRR receptor-like protein kinase At1g51890; Protein kinase APK1A, chloroplastic; Probable LRR receptor-like serine/threonine-protein kinase At2g28960; Probable inactive receptor-like protein kinase At1g65250; Probable serine/threonine-protein kinase N…		432	172	183	563	165	115	211
Cs5g07800	-2.14039	0.541579	Cs5g07800.1: Putative uncharacterized protein Sb10g028870;Subtilisin-like protease SDD1; Cucumisin; Xylem serine proteinase 1 --Cs5g07800.2: Subtilisin-like protease SDD1; Cucumisin; Xylem serine proteinase 1; Serine protease AprX; M-protease; Subtilisin BPN'; Alkaline elastase YaB; Alkaline protease; Aqualysin-1;Putative uncharacterized protein Sb10g028870		18	7	8	19	6	1	1
Cs5g16400	-0.59042	0.541579	Cs5g16400.1: NADH dehydrogenase [ubiquinone] iron-sulfur protein 1, mitochondrial; NADH-ubiquinone oxidoreductase 75 kDa subunit, mitochondrial; NADH-ubiquinone oxidoreductase 75 kDa subunit; NADH-quinone oxidoreductase subunit G; NADH-quinone oxidoreductase chain 3; Putative formate dehydrogenase yrhE;NADH dehydrogenase (Ubiquinone) Fe-S protein 1, 75kDa (NADH-coenzyme Q reductase), isoform CRA_a		5963	3465	4193	11848	3414	2676	4436
Cs7g12560	1.77147	0.541579	NA		187	157	169	1064	2425	482	284
orange1.1t04866	-1.17705	0.541579	orange1.1t04866.1: Putative uncharacterized protein Sb05g001760;Protein TRANSPARENT TESTA 12; MATE efflux family protein ALF5 --orange1.1t04866.2: Protein TRANSPARENT TESTA 12; MATE efflux family protein ALF5;Putative uncharacterized protein Sb08g001710		701	341	293	2238	321	227	334
Cs1g06360	1.60008	0.54191	Cs1g06360.1: Chlorophyll a-b binding protein 13, chloroplastic; Chlorophyll a-b binding protein of LHCII type III, chloroplastic; Chlorophyll a-b binding protein, chloroplastic; Chlorophyll a-b binding protein of LHCII type I, chloroplastic; Chlorophyll a-b binding protein 5, chloroplastic (Fragment); Chlorophyll a-b binding protein of LHCII type I, chloroplastic (Fragment); Chlorophyll a-b bindi…		18444	13003	13577	73716	166534	30174	24600
Cs4g20350	-2.72956	0.54191	Cs4g20350.1: Gibberellin 3-beta-dioxygenase 1; Protein SRG1; Gibberellin 20 oxidase 1-B; Codeine O-demethylase; Naringenin,2-oxoglutarate 3-dioxygenase; Flavone synthase; Flavonol synthase/flavanone 3-hydroxylase; Naringenin,2-oxoglutarate 3-dioxygenase (Fragment); Probable 2-oxoglutarate/Fe(II)-dependent dioxygenase; Flavanone 3-dioxygenase; Thebaine 6-O-demethylase; S-norcoclaurine synthase 1; …		10	16	6	75	0	5	3
Cs9g01370	0.299028	0.54191	Cs9g01370.1: Pto-interacting protein 1; Probable receptor-like protein kinase At2g47060; PTI1-like tyrosine-protein kinase 2; Probable protein kinase At2g41970; Receptor-like serine/threonine-protein kinase ALE2; Serine/threonine-protein kinase PBS1; Proline-rich receptor-like protein kinase PERK9; Protein STRUBBELIG-RECEPTOR FAMILY 8; Probable serine/threonine-protein kinase RLCKVII; Putative pr…		2591	1743	2115	4135	3526	2050	3064
orange1.1t00286	1.18888	0.54191	orange1.1t00286.1: Major Facilitator Superfamily with SPX domain-containing protein;SPX domain-containing membrane protein At4g22990; SPX domain-containing protein 5; Major facilitator superfamily domain-containing protein 8		610	1287	474	1387	2746	1144	2431
orange1.1t03385	-0.623229	0.54191	orange1.1t03385.1: Protein LST8 homolog; WD repeat-containing protein wat1; Target of rapamycin complex subunit LST8; Uncharacterized WD repeat-containing protein alr3466; Vegetative incompatibility protein HET-E-1; Lissencephaly-1 homolog;Protein required for the transport of amino acid permease Gap1p from the Golgi to the cell surface --orange1.1t03385.2: Protein required for the transport of a…		477	363	423	1022	469	218	280
Cs2g29610	0.709409	0.542473	Cs2g29610.1: Putative uncharacterized protein (Fragment) --Cs2g29610.2: Putative uncharacterized protein (Fragment) --Cs2g29610.3: Putative uncharacterized protein (Fragment) --Cs2g29610.4: Putative uncharacterized protein (Fragment) --Cs2g29610.5: Putative uncharacterized protein (Fragment) --Cs2g29610.6: Putative uncharacterized protein (Fragment) --Cs2g29610.7: Putative uncharacterized protein…		3176	2176	2070	2662	4643	2980	4045
Cs6g18750	-2.35844	0.542473	NA		55	84	74	4	11	13	10
orange1.1t04549	-3.89411	0.542473	orange1.1t04549.1: Retrotransposon protein, putative, unclassified		56	12	31	0	0	1	4
Cs1g09130	-1.2768	0.544004	Cs1g09130.1: Probable polygalacturonase; Endo-polygalacturonase; Polygalacturonase;Glycoside hydrolase family 28 protein / polygalacturonase (Pectinase) family protein		63	99	37	119	25	23	43
Cs2g14050	-3.2931	0.544004	Cs2g14050.1: Putative uncharacterized protein Sb10g025475 (Fragment);Homogentisate phytyltransferase 1, chloroplastic; Probable homogentisate phytyltransferase 1, chloroplastic		23	11	71	36	0	8	0
Cs2g23160	0.595133	0.544004	Cs2g23160.1: Pectinesterase; Pectinesterase inhibitor;Pectinesterase/pectinesterase inhibitor PPE8B; Probable pectinesterase/pectinesterase inhibitor 44 --Cs2g23160.2: Pectinesterase; Pectinesterase inhibitor;Pectinesterase/pectinesterase inhibitor PPE8B; Probable pectinesterase/pectinesterase inhibitor 44 --Cs2g23160.3: Pectinesterase; Pectinesterase inhibitor;Pectinesterase/pectinesterase inhib…		1301	985	1024	1560	1932	1519	1520
Cs7g01700	1.63084	0.544004	Cs7g01700.1: Carotenoid 9,10(9',10')-cleavage dioxygenase 1; 9-cis-epoxycarotenoid dioxygenase 1, chloroplastic; Probable 9-cis-epoxycarotenoid dioxygenase NCED5, chloroplastic; Probable carotenoid cleavage dioxygenase 4, chloroplastic; Zeaxanthin 7,8(7',8')-cleavage dioxygenase, chromoplast;Putative uncharacterized protein Sb01g047540		1929	1203	1613	9354	19388	2927	3904
Cs7g29960	0.600885	0.544004	Cs7g29960.1: NT domain of poly(A) polymerase and terminal uridylyl transferase-containing protein --Cs7g29960.2: NT domain of poly(A) polymerase and terminal uridylyl transferase-containing protein		896	645	723	953	1495	801	1143
orange1.1t04182	-2.11498	0.544004	orange1.1t04182.1: Cell death associated protein, putative, expressed;Probable carboxylesterase 6; Gibberellin receptor GID1C; Carboxylesterase 1; Arylacetamide deacetylase		1031	1491	957	18193	294	844	1181
Cs2g19160	-2.80415	0.544815	Cs2g19160.1: Emp24/gp25L/p24 family/GOLD domain-containing protein		19	11	62	7	5	0	7
Cs7g02970	2.85318	0.545475	Cs7g02970.1: Bidirectional sugar transporter SWEET15;Putative uncharacterized protein Sb04g021000 --Cs7g02970.2: Bidirectional sugar transporter SWEET15;Putative uncharacterized protein Sb04g021000		11	118	8	48	14	320	725
Cs7g06840	0.638077	0.545475	Cs7g06840.1: Putative uncharacterized protein At5g24930 (Fragment);Zinc finger protein CONSTANS-LIKE 4; Zinc finger protein CONSTANS; Zinc finger protein HD1; Probable salt tolerance-like protein At1g78600; Salt tolerance protein; Salt tolerance-like protein; Putative zinc finger protein At1g68190; Protein CHLOROPLAST IMPORT APPARATUS 2; Two-component response regulator-like APRR3		22151	17048	18602	22834	31400	24679	31240
orange1.1t00471	-0.470809	0.545475	orange1.1t00471.1: Hydroquinone glucosyltransferase; UDP-glycosyltransferase 72B1; Anthocyanidin 3-O-glucosyltransferase 5; Baicalein 7-O-glucuronosyltransferase; Anthocyanidin 3-O-glucosyltransferase 2 (Fragment); Zeatin O-glucosyltransferase; Zeatin O-xylosyltransferase;UDP-glucoronosyl/UDP-glucosyl transferase family protein		25023	13822	19560	29628	18702	10150	14304
Cs4g02810	-1.14824	0.5456	Cs4g02810.1: Putative uncharacterized protein Sb04g035400;Glutamate receptor 2.8 --Cs4g02810.2: Putative uncharacterized protein Sb04g035400;Glutamate receptor 2.8		289	194	714	564	177	134	234
Cs4g03770	-5.38701	0.5456	Cs4g03770.1: Hydroxycinnamoyl-Coenzyme A shikimate/quinate hydroxycinnamoyltransferase; Anthranilate N-benzoyltransferase protein 2; Omega-hydroxypalmitate O-feruloyl transferase; Benzyl alcohol O-benzoyltransferase;Hydroxycinnamoyl CoA shikimate/quinate hydroxycinnamoyltransferase-like protein		8	10	10	0	0	0	0
Cs1g19590	-1.33791	0.547854	Cs1g19590.1: 4,5-DOPA dioxygenase extradiol-like protein; 4,5-DOPA dioxygenase extradiol; Uncharacterized protein ygiD;Catalytic LigB subunit of aromatic ring-opening dioxygenase family		586	589	676	412	110	200	344
Cs7g01060	1.49491	0.547854	Cs7g01060.1: Beta-hexosaminidase; Chitooligosaccharidolytic beta-N-acetylglucosaminidase; Beta-hexosaminidase subunit beta; Probable beta-hexosaminidase fdl; Beta-hexosaminidase subunit alpha; Beta-hexosaminidase subunit A1;Glycosyl hydrolase family 20, catalytic domain containing protein, expressed		22	20	27	102	172	78	36
Cs3g18930	0.759879	0.548866	Cs3g18930.1: Protein grpE; Protein grpE (Fragment);GrpE protein homolog (Precursor) --Cs3g18930.2: Protein grpE; Protein grpE (Fragment);GrpE protein homolog (Precursor) --Cs3g18930.3: Protein grpE; Protein grpE (Fragment);GrpE protein homolog (Precursor)		715	763	481	1579	1449	1152	1236
Cs4g02120	0.791297	0.548866	Cs4g02120.1: Uncharacterized protein Cbei_0202;FAD-dependent pyridine nucleotide-disulfide oxidoreductase --Cs4g02120.2: Uncharacterized protein Cbei_0202;FAD-dependent pyridine nucleotide-disulfide oxidoreductase		1248	1079	734	2472	3080	1539	1622
Cs4g07210	1.73587	0.549488	Cs4g07210.1: MAP kinase-activating protein C22orf5, putative, expressed;Transmembrane protein 184C; Transmembrane protein 184 homolog DDB_G0279555		306	186	100	1103	2557	387	469
Cs4g19920	1.42253	0.549488	Cs4g19920.1: Putative uncharacterized protein Sb05g005061 (Fragment)		5	5	6	15	15	16	21
Cs9g17940	-0.670071	0.549488	Cs9g17940.1: Elongation factor 2; Translation elongation factor 2; 116 kDa U5 small nuclear ribonucleoprotein component; 114 kDa U5 small nuclear ribonucleoprotein component homolog;Ribosomal protein S5/Elongation factor G/III/V family protein		15563	9047	13382	28811	6990	7712	11449
orange1.1t06060	0.934599	0.549488	orange1.1t06060.1: RNA polymerase Rpb5, N-terminal domain containing protein, expressed --orange1.1t06060.2: DNA-directed RNA polymerases I, II, and III subunit RPABC1; DNA-directed RNA polymerase subunit H;RNA polymerase Rpb5, N-terminal domain containing protein, expressed		47	16	33	79	87	40	87
Cs8g10860	1.68152	0.550259	Cs8g10860.1: Probable peptide/nitrate transporter At5g13400; Peptide transporter PTR1; Probable nitrite transporter At1g68570; Nitrate transporter 1.2; Putative peptide/nitrate transporter At2g37900; Probable peptide transporter At1g52190; Probable nitrate excretion transporter 2;Proton-dependent oligopeptide transport family protein --Cs8g10860.2: Probable peptide/nitrate transporter At5g13400; …		2050	1160	1264	9059	19529	2808	3586
Cs7g03710	-0.931265	0.550673	Cs7g03710.1: Protein HOTHEAD; (R)-mandelonitrile lyase-like; (R)-mandelonitrile lyase 3;Glucose-methanol-choline (GMC) oxidoreductase family protein		70	75	132	210	56	39	73
orange1.1t00423	-0.686361	0.550673	orange1.1t00423.1: Proline iminopeptidase;Prolyl aminopeptidase 2. Serine peptidase. MEROPS family S33 --orange1.1t00423.2: Proline iminopeptidase;Prolyl aminopeptidase 2. Serine peptidase. MEROPS family S33 --orange1.1t00423.3: Proline iminopeptidase;Prolyl aminopeptidase 2. Serine peptidase. MEROPS family S33		644	471	645	1285	561	360	293
Cs3g14690	-2.57528	0.552198	Cs3g14690.1: Putative uncharacterized protein Sb04g036820;F-box protein PP2-B13; F-box protein VBF		21	8	21	3	4	1	2
Cs2g03350	-0.847302	0.553141	Cs2g03350.1: Putative uncharacterized protein P0503B05.31		192	151	176	195	144	62	81
Cs5g11560	-2.29138	0.553741	Cs5g11560.1: Putative uridine diphosphate glucose dehydrogenase;UDP-glucose 6-dehydrogenase; Probable UDP-glucose 6-dehydrogenase 1; UDP-glucose 6-dehydrogenase tuaD; UDP-glucose 6-dehydrogenase ywqF; Putative UDP-glucose 6-dehydrogenase ytcA; Uncharacterized protein MJ1054; Putative UDP-glucose 6-dehydrogenase --Cs5g11560.2: Putative uridine diphosphate glucose dehydrogenase;UDP-glucose 6-dehydr…		25	76	37	797	41	35	14
Cs1g24060	1.00109	0.555028	Cs1g24060.1: CRAL-TRIO domain-containing protein C23B6.04c; Random slug protein 5; Phosphatidylinositol transfer protein PDR16;Sec.4-like phosphatidylinositol transfer-like protein --Cs1g24060.2: CRAL-TRIO domain-containing protein C23B6.04c; Random slug protein 5; Phosphatidylinositol transfer protein PDR16;Sec.4-like phosphatidylinositol transfer-like protein		567	726	350	1060	1583	1170	853
Cs7g27040	1.07673	0.555028	Cs7g27040.1: Tabersonine/lochnericine 19-hydroxylase;Cytochrome P450 71A1; Psoralen synthase (Fragment); Amorpha-4,11-diene C-12 oxidase; Indoleacetaldoxime dehydratase; Psoralen synthase; Cytochrome P450 71A3 (Fragment); (+)-menthofuran synthase; Germacrene A oxidase; Putative cytochrome P450 71A28; Premnaspirodiene oxygenase; Angelicin synthase (Fragment)		3766	3333	2799	2003	7311	4737	7006
Cs8g18600	0.463515	0.555028	Cs8g18600.1: Putative uncharacterized protein At5g59390 (Fragment)		2701	2418	2326	5488	4631	2828	4284
Cs9g03740	-0.762204	0.555028	Cs9g03740.1: Topless-related protein 2; Protein TOPLESS;Lissencephaly type-1-like homology motif; CTLH, C-terminal to LisH motif; Nitrous oxide reductase, N-terminal; WD40-like; Quinonprotein alcohol dehydrogenase-like --Cs9g03740.2: Topless-related protein 2; Protein TOPLESS;Lissencephaly type-1-like homology motif; CTLH, C-terminal to LisH motif; Nitrous oxide reductase, N-terminal; WD40-like; …		1895	1050	1773	3703	824	754	1561
orange1.1t04084	-1.88985	0.555805	orange1.1t04084.1: Putative uncharacterized protein Sb09g004320;Importin subunit alpha-1a; Importin subunit alpha; Importin subunit alpha-B; Probable importin subunit alpha-A		42	5	22	27	4	7	5
Cs1g09366	1.54308	0.556972	NA		39	34	27	72	268	46	41
Cs1g19160	1.38927	0.556972	Cs1g19160.1: BRASSINOSTEROID INSENSITIVE 1-associated receptor kinase 1, putative, expressed;Probable LRR receptor-like serine/threonine-protein kinase At5g63710; Somatic embryogenesis receptor kinase 1; BRASSINOSTEROID INSENSITIVE 1-associated receptor kinase 1; Protein NSP-INTERACTING KINASE 2; LRR receptor-like serine/threonine-protein kinase FEI 1; Tyrosine-sulfated glycopeptide receptor 1; P…		966	593	768	562	934	914	3799
Cs1g23200	-1.23619	0.556972	Cs1g23200.1: Polyneuridine-aldehyde esterase; (S)-hydroxynitrile lyase; Probable esterase PIR7A; Esterase PIR7B; Pheophorbidase; Probable pheophorbidase;Putative uncharacterized protein Sb03g036770		656	253	889	2109	207	343	378
Cs3g08110	-1.04474	0.556972	Cs3g08110.1: Probable disease resistance protein At1g52660; Putative disease resistance protein At3g15700;Disease resistance protein RFL1, putative		4051	1406	2837	2546	841	1060	1642
Cs5g18860	-2.03645	0.56147	Cs5g18860.1: Probable peptide/nitrate transporter At1g33440; Nitrate transporter 1.2; Peptide transporter PTR1; Probable nitrite transporter At1g68570; Putative peptide/nitrate transporter At3g25280; Probable peptide transporter At1g52190; Probable nitrate excretion transporter 3;TGF-beta receptor, type I/II extracellular region; ABC transporter related		11	18	9	101	4	6	8
Cs5g26120	-1.08144	0.56147	Cs5g26120.1: Pentatricopeptide repeat-containing protein At5g15010, mitochondrial; Putative pentatricopeptide repeat-containing protein At3g15200; Protein Rf1, mitochondrial;Pentatricopeptide repeat-containing protein (Fragment)		63	87	69	86	53	22	32
Cs6g03110	0.76336	0.56147	Cs6g03110.1: HAT family dimerisation domain containing protein, expressed;Putative AC transposase; Putative AC9 transposase		121	162	116	239	281	197	263
Cs7g01900	-1.68157	0.56147	NA		62	34	146	313	55	34	11
Cs8g13110	-1.03607	0.56147	Cs8g13110.1: Calcium-responsive transcription coactivator (ISS);Protein SSXT; SS18-like protein 2; Calcium-responsive transactivator; Calcium-responsive transcription coactivator --Cs8g13110.2: Calcium-responsive transcription coactivator (ISS);Protein SSXT; Calcium-responsive transactivator; Calcium-responsive transcription coactivator; SS18-like protein 2		3476	1839	3077	1877	1069	1101	1378
Cs8g02840	-2.94996	0.562991	Cs8g02840.1: Putative uncharacterized protein Sb02g031140		151423	28198	104791	5366	183	3433	25339
orange1.1t03295	0.836555	0.562991	orange1.1t03295.1: Putative uncharacterized protein Sb04g006670;Probable calcium-binding protein CML22		227	222	267	536	792	228	523
Cs6g20140	-2.55652	0.563441	Cs6g20140.1: SEC23-interacting protein;Sterile alpha motif (SAM) domain-containing protein --Cs6g20140.2: SEC23-interacting protein; Protein bicaudal C homolog 1-B; Phospholipase DDHD2;Sterile alpha motif (SAM) domain-containing protein --Cs6g20140.3: SEC23-interacting protein;Sterile alpha motif (SAM) domain-containing protein --Cs6g20140.4: Putative uncharacterized protein --Cs6g20140.5: SEC23-…		18	16	18	9	2	5	0
Cs2g06530	2.06017	0.563951	Cs2g06530.1: Putative uncharacterized protein		37	81	82	205	1050	102	55
Cs2g23280	0.812958	0.563951	Cs2g23280.1: Basic helix-loop-helix domain-containing protein --Cs2g23280.2: Basic helix-loop-helix domain-containing protein		1433	1327	1522	2195	1796	2439	3328
Cs3g09320	-1.87172	0.563951	Cs3g09320.1: cDNA FLJ75174, highly similar to Homo sapiens calmodulin 1 (phosphorylase kinase, delta), mRNA;Probable calcium-binding protein CML11; Calmodulin; Calmodulin-2; Calmodulin-A; Calmodulin-1; Calmodulin-B; Calmodulin-3		221	89	199	77	7	38	67
Cs3g27710	-0.529964	0.563951	Cs3g27710.1: Putative uncharacterized protein Sb02g028500 --Cs3g27710.2: Putative uncharacterized protein Sb02g028500 --Cs3g27710.3: Putative uncharacterized protein Sb02g028500		1594	764	1264	1816	1037	650	831
Cs4g08700	0.628173	0.563951	Cs4g08700.1: Nicotinamide nucleotide adenylyltransferase 1 variant (Fragment);Nicotinamide mononucleotide adenylyltransferase 1; Nicotinamide-nucleotide adenylyltransferase 2; Putative nicotinamide-nucleotide adenylyltransferase C806.06c; Uncharacterized protein F26H9.4		424	410	374	652	658	602	663
Cs5g18470	0.589882	0.563951	Cs5g18470.1: Putative uncharacterized protein Sb05g007020;Putative clathrin assembly protein At1g33340; Probable clathrin assembly protein At4g32285		478	352	383	522	718	498	585
Cs5g28950	-0.485335	0.563951	Cs5g28950.1: DENN domain-containing protein 5B; Suppression of tumorigenicity 5 protein; Myotubularin-related protein 5;Putative uncharacterized protein Sb01g047200 --Cs5g28950.2: DENN domain-containing protein 5B; Suppression of tumorigenicity 5 protein; Myotubularin-related protein 5;Putative uncharacterized protein Sb01g047200		1936	971	1585	2722	1238	772	1392
Cs8g14980	-1.01962	0.563951	Cs8g14980.1: Putative uncharacterized protein Sb04g021680		5269	4329	5334	4147	1645	1808	3353
orange1.1t00936	0.389267	0.563951	orange1.1t00936.1: FAD synthase; Probable FAD synthase; Protein APE_1980.1; CinA-like protein; Putative competence-damage inducible protein;Phosphoadenosine phosphosulfate (PAPS) reductase family protein		2329	1532	1915	3814	3459	1765	3160
Cs3g13200	-0.908653	0.564002	Cs3g13200.1: Probable disease resistance protein At1g61300; Putative disease resistance protein At5g05400;Disease resistance protein RFL1, putative		541	449	547	637	176	261	345
Cs6g21000	1.08482	0.564002	Cs6g21000.1: Protease Do-like 8, chloroplastic; Protease degQ; Protease do; Probable serine protease do-like; Probable periplasmic serine protease do/hhoA-like; Serine protease do-like htrA; Probable serine protease do-like htrA; Uncharacterized serine protease syc0938_d; Uncharacterized serine protease yvtA; Putative serine protease HhoB; Putative serine protease HtrA; Probable periplasmic serin…		474	426	322	1581	2097	775	800
Cs6g21340	-2.01504	0.564002	Cs6g21340.1: ATP-dependent zinc metalloprotease FTSH 6, chloroplastic; ATP-dependent zinc metalloprotease FtsH; ATP-dependent zinc metalloprotease FTSH, chloroplastic; ATP-dependent zinc metalloprotease FTSH, chloroplastic (Fragment);Peptidase S26A, signal peptidase I; AAA ATPase; Peptidase M, neutral zinc metallopeptidases, zinc-binding site; Peptidase M41, FtsH extracellular		214	208	127	19	25	40	44
orange1.1t03896	0.479042	0.564002	orange1.1t03896.1: Transcription factor TCP8;Auxin-induced basic helix-loop-helix transcription factor		2117	1044	1614	3650	3007	1860	2586
Cs4g03070	-5.29368	0.565097	Cs4g03070.1: Xyloglucan endotransglucosylase/hydrolase-like protein (Fragment);Xyloglucan endotransglucosylase/hydrolase protein 22; Brassinosteroid-regulated protein BRU1; Probable xyloglucan endotransglucosylase/hydrolase protein 23; Xyloglucan endotransglucosylase/hydrolase; Probable xyloglucan endotransglucosylase/hydrolase; Putative xyloglucan endotransglucosylase/hydrolase protein 13; Xylog…		4	0	18	11	0	0	0
Cs5g27890	0.701125	0.565097	Cs5g27890.1: Putative uncharacterized protein Sb02g029170		5136	3574	5081	4993	9584	4708	7758
Cs1g22130	1.08919	0.565935	Cs1g22130.1: Putative uncharacterized protein Sb10g007810;Floral homeotic protein APETALA 1; MADS-box transcription factor 6; Agamous-like MADS-box protein AGL8; Agamous-like MADS-box protein AGL8 homolog; Transcription factor CAULIFLOWER; Developmental protein SEPALLATA 1; MADS-box protein SOC1; Floral homeotic protein AGAMOUS		86	25	55	140	236	69	114
Cs4g03370	-2.44095	0.566738	Cs4g03370.1: Putative uncharacterized protein Sb07g022050		40	42	36	20	0	11	6
Cs5g28980	1.08274	0.570045	Cs5g28980.1: Tyrosine decarboxylase 1; Probable tyrosine decarboxylase 2; Tyrosine/DOPA decarboxylase 2; Aromatic-L-amino-acid decarboxylase; Tyrosine decarboxylase 1 (Fragment); Histidine decarboxylase; Alpha-methyldopa hypersensitive protein; Aromatic-L-amino-acid decarboxylase (Fragment); Alpha-methyldopa hypersensitive protein (Fragment); Probable aromatic-L-amino-acid decarboxylase;Putative …		535	463	443	1570	2598	656	895
Cs3g18600	1.6054	0.570828	Cs3g18600.1: Probable glucan 1,3-beta-glucosidase A; Glucan 1,3-beta-glucosidase; Glucan 1,3-beta-glucosidase A; Sporulation-specific glucan 1,3-beta-glucosidase;Putative uncharacterized protein Sb01g024390		126	110	57	458	999	252	149
orange1.1t00555	0.753986	0.571383	orange1.1t00555.1: CBL-interacting serine/threonine-protein kinase 9; CBL-interacting protein kinase 9; Pentatricopeptide repeat-containing protein At5g21222; Putative CBL-interacting protein kinase 27;CBL-interacting serine/threonine-protein kinase, putative --orange1.1t00555.2: CBL-interacting serine/threonine-protein kinase 9; CBL-interacting protein kinase 9; Pentatricopeptide repeat-containi…		8439	6759	6267	9032	19016	7593	10547
orange1.1t05983	1.28509	0.571465	NA		41	68	38	142	296	63	128
Cs7g02060	-0.881389	0.571745	Cs7g02060.1: Polyamine oxidase 1; Spermine oxidase;Flavin containing polyamine oxidase (Precursor) --Cs7g02060.2: Polyamine oxidase 1; Spermine oxidase;Flavin containing polyamine oxidase (Precursor)		469	321	289	720	377	95	205
Cs7g12320	0.741702	0.574487	Cs7g12320.1: Probable acetyltransferase NSI; Uncharacterized N-acetyltransferase ycf52; Acetyltransferase NSI;Acyl-CoA N-acyltransferase domain-containing protein		427	362	395	723	1200	443	565
Cs7g13220	-0.941622	0.574487	Cs7g13220.1: Putative uncharacterized protein At3g25870/MPE11_2		9770	5456	15258	12417	5044	5085	4774
Cs4g06810	-3.15531	0.575179	Cs4g06810.1: GDSL esterase/lipase 5; GDSL esterase/lipase APG;Putative uncharacterized protein		24	2	7	7	2	1	0
Cs1g06680	0.752967	0.577561	Cs1g06680.1: Demethylmenaquinone methyltransferase; 2-phytyl-1,4-naphtoquinone methyltransferase, chloroplastic;S-adenosylmethionine-dependent methyltransferase, putative		1360	1656	1296	1990	2979	2146	2330
Cs2g08290	0.918142	0.577561	Cs2g08290.1: Putative uncharacterized protein (Fragment)		706	392	513	1330	2205	587	896
Cs2g10530	1.11656	0.577561	Cs2g10530.1: Probable LRR receptor-like serine/threonine-protein kinase At1g56130; Probable leucine-rich repeat receptor-like serine/threonine-protein kinase At3g14840; Cysteine-rich receptor-like protein kinase 3; G-type lectin S-receptor-like serine/threonine-protein kinase B120; Putative G-type lectin S-receptor-like serine/threonine-protein kinase At1g61610; Putative receptor-like protein kin…		1385	1875	1028	1418	2207	2514	4340
Cs2g11160	-0.845134	0.577561	Cs2g11160.1: Glycine cleavage system H protein, mitochondrial; Glycine cleavage system H protein, mitochondrial (Fragment); Probable glycine cleavage system H protein 2, mitochondrial; Glycine cleavage system H protein 1, mitochondrial; Glycine cleavage system H protein;Precursor of carboxylase h-protein 1, glycine decarboxylase complex --Cs2g11160.2: Glycine cleavage system H protein, mitochondr…		1737	1389	1591	2224	573	772	1254
Cs2g15310	-1.78419	0.577561	Cs2g15310.1: Peroxidase 52; Cationic peroxidase 1; Lignin-forming anionic peroxidase; Peroxidase C1C (Fragment); Basic peroxidase; Peroxidase N;Putative uncharacterized protein Sb10g021610		129	68	122	166	3	36	48
Cs3g02880	0.450834	0.577561	Cs3g02880.1: Protein prenyltransferase alpha subunit repeat-containing protein 1;Protein prenyltransferase alpha subunit repeat containing 1, isoform CRA_b		404	262	309	494	500	342	516
Cs3g07090	0.642055	0.577561	Cs3g07090.1: Putative uncharacterized protein OJ1521_G01.3		164	154	148	318	240	216	346
Cs3g14500	0.806517	0.577561	Cs3g14500.1: Bidirectional sugar transporter SWEET17;Putative uncharacterized protein Sb01g035840 --Cs3g14500.2: Bidirectional sugar transporter SWEET17;Putative uncharacterized protein Sb01g035840		3392	2525	3499	3150	5005	3585	7256
Cs3g20120	-0.657239	0.577561	Cs3g20120.1: Protein translocase subunit SecA; Protein translocase subunit SecA, chloroplastic;Putative SecA-type chloroplast protein transport factor		1878	839	1103	2895	934	563	1227
Cs3g24390	0.377909	0.577561	Cs3g24390.1: RING finger protein 5; E3 ubiquitin-protein ligase RNF5; Peroxisome biogenesis factor 10; Helicase-like transcription factor; Breast cancer type 1 susceptibility protein homolog; Breast cancer type 1 susceptibility protein;Putative uncharacterized protein Sb01g012070 --Cs3g24390.2: RING finger protein 5; E3 ubiquitin-protein ligase RNF5; Peroxisome biogenesis factor 10; Helicase-like…		2099	1323	1620	2649	2676	1624	2472
Cs4g19830	-0.960533	0.577561	Cs4g19830.1: Aspartate aminotransferase (Precursor);Aspartate aminotransferase, chloroplastic; Aspartate aminotransferase, cytoplasmic; Aspartate aminotransferase 1; Aspartate aminotransferase, cytoplasmic isozyme 1; Aspartate aminotransferase, mitochondrial; Aspartate aminotransferase P2, mitochondrial (Fragment); Probable aspartate aminotransferase, cytoplasmic; Aromatic-amino-acid aminotransfe…		3310	1399	2593	3007	725	1132	1602
Cs5g06830	0.661027	0.577561	Cs5g06830.1: Putative uncharacterized protein At4g24810 (Fragment);Uncharacterized protein slr0889; Uncharacterized aarF domain-containing protein kinase 1; Uncharacterized aarF domain-containing protein kinase At1g79600, chloroplastic --Cs5g06830.2: Uncharacterized aarF domain-containing protein kinase 1; Probable ubiquinone biosynthesis protein UbiB;Ubiquinone biosynthesis protein coq-8, putati…		1520	1534	1324	2628	3779	1582	2367
Cs5g10220	-1.63221	0.577561	Cs5g10220.1: Adenosine 3'-phospho 5'-phosphosulfate transporter 2;cDNA, FLJ94080, highly similar to Homo sapiens solute carrier family 35, member B3 (SLC35B3), mRNA --Cs5g10220.2: Adenosine 3'-phospho 5'-phosphosulfate transporter 2; Solute carrier family 35 member B1; UDP-galactose transporter homolog 1;cDNA, FLJ94080, highly similar to Homo sapiens solute carrier family 35, member B3 (SLC35B3),…		1143	893	1211	398	101	270	504
Cs5g18140	0.579309	0.577561	Cs5g18140.1: Caffeic acid 3-O-methyltransferase 1; Anthranilate N-methyltransferase; Caffeic acid 3-O-methyltransferase (Fragment); Quercetin 3-O-methyltransferase 1; Tricetin 3',4',5'-O-trimethyltransferase; Inositol 4-methyltransferase; (Iso)eugenol O-methyltransferase; Flavone O-methyltransferase 1; Bergaptol O-methyltransferase; (S)-scoulerine 9-O-methyltransferase; Isoliquiritigenin 2'-O-met…		1518	1034	1089	3114	2943	1605	1867
Cs5g29630	-0.497357	0.577561	Cs5g29630.1: Dolichyl-diphosphooligosaccharide--protein glycosyltransferase, putative, expressed --Cs5g29630.2: Dolichyl-diphosphooligosaccharide--protein glycosyltransferase, putative, expressed		6547	3420	5646	11635	4148	3323	4692
Cs6g02940	0.76674	0.577561	Cs6g02940.1: Phosphatidylinositol N-acetylglucosaminyltransferase subunit Q; N-acetylglucosaminyl-phosphatidylinositol biosynthetic protein gpi1;cDNA, FLJ95129, highly similar to Homo sapiens phosphatidylinositol glycan, class Q (PIGQ), transcript variant 2, mRNA		147	85	85	128	235	103	198
Cs6g12640	-2.22388	0.577561	Cs6g12640.1: Putative uncharacterized protein Sb03g004125 (Fragment);Pentatricopeptide repeat-containing protein At1g05750, chloroplastic; Pentatricopeptide repeat-containing protein At2g20540; Pentatricopeptide repeat-containing protein At1g59720, mitochondrial; Putative pentatricopeptide repeat-containing protein At3g15930; Putative pentatricopeptide repeat-containing protein At5g59200, chlorop…		8	4	11	13	2	2	1
Cs7g12410	-0.532922	0.577561	Cs7g12410.1: Putative S-adenosylmethionine decarboxylase proenzyme (Fragment);S-adenosylmethionine decarboxylase proenzyme --Cs7g12410.2: Putative S-adenosylmethionine decarboxylase proenzyme (Fragment);S-adenosylmethionine decarboxylase proenzyme --Cs7g12410.3: Putative S-adenosylmethionine decarboxylase proenzyme (Fragment);S-adenosylmethionine decarboxylase proenzyme		6236	4865	4121	9331	3720	2921	4621
Cs7g15360	0.471997	0.577561	Cs7g15360.1: RNA polymerase sigma factor, sigma-70 family/RNA polymerase sigma factor, cyanobacterial RpoD-like family;RNA polymerase sigma factor rpoD; RNA polymerase sigma factor rpoD2; RNA polymerase sigma-B factor; RNA polymerase principal sigma factor hrdA; RNA polymerase sigma-C factor; Probable RNA polymerase sigma-C factor; RNA polymerase sigma factor rpoD (Fragment); RNA polymerase princ…		6457	4043	4514	7892	9728	4834	7192
Cs7g22100	0.501657	0.577561	Cs7g22100.1: Putative uncharacterized protein Sb02g029290		327	195	202	505	387	289	445
Cs7g23940	2.35497	0.577561	Cs7g23940.1: Putative uncharacterized protein Sb04g017843 (Fragment)		1	3	2	14	7	30	15
Cs8g06400	-0.416188	0.577561	Cs8g06400.1: Probable phenylalanyl-tRNA synthetase alpha chain; Phenylalanyl-tRNA synthetase alpha chain; Phenylalanyl-tRNA synthetase alpha chain A; Phenylalanyl-tRNA synthetase alpha chain B;Phenylalanyl-tRNA synthetase alpha chain, putative, expressed --Cs8g06400.2: Probable phenylalanyl-tRNA synthetase alpha chain; Phenylalanyl-tRNA synthetase alpha chain; Phenylalanyl-tRNA synthetase alpha c…		4322	2342	3460	6790	2957	2317	2815
Cs9g11170	0.666544	0.577561	Cs9g11170.1: Putative uncharacterized protein		120	53	85	122	150	112	138
orange1.1t00521	-0.706961	0.577561	orange1.1t00521.1: Dof zinc finger protein DOF2.5; Dof zinc finger protein PBF;DNA binding with one finger 7 protein --orange1.1t00521.2: Dof zinc finger protein DOF3.7; Dof zinc finger protein PBF;DNA binding with one finger 7 protein		710	578	742	1066	363	300	634
orange1.1t00612	-1.72852	0.577561	orange1.1t00612.1: Mannan endo-1,4-beta-mannosidase 4; Putative mannan endo-1,4-beta-mannosidase 9; Putative mannan endo-1,4-beta-mannosidase P; Probable mannan endo-1,4-beta-mannosidase F; Mannan endo-1,4-beta-mannosidase F; Mannan endo-1,4-beta-mannosidase A; Probable mannan endo-1,4-beta-mannosidase A; Probable mannan endo-1,4-beta-mannosidase A-1; Mannan endo-1,4-beta-mannosidase C;(1-4)-beta…		1274	213	939	216	270	79	264
orange1.1t03432	3.68916	0.577561	orange1.1t03432.1: UDP-glycosyltransferase 87A2;UDP-glucoronosyl/UDP-glucosyl transferase family protein		0	2	1	0	2	7	23
orange1.1t04966	2.48781	0.577561	NA		1	0	6	25	39	24	31
orange1.1t06023	1.21674	0.577561	NA		129	171	121	109	551	192	226
Cs7g07800	0.506955	0.578248	Cs7g07800.1: (RAP Annotation release2) Galactose-binding like domain containing protein --Cs7g07800.2: (RAP Annotation release2) Galactose-binding like domain containing protein --Cs7g07800.3: (RAP Annotation release2) Galactose-binding like domain containing protein --Cs7g07800.4: (RAP Annotation release2) Galactose-binding like domain containing protein --Cs7g07800.5: (RAP Annotation release2) …		3535	2703	2480	4800	5862	3099	4185
Cs9g09790	0.525307	0.578248	Cs9g09790.1: Long-chain fatty alcohol dehydrogenase-like protein;Long-chain-alcohol oxidase FAO1		771	507	615	841	1136	625	982
Cs8g17360	-1.15213	0.578736	Cs8g17360.1: NO3-stress-induced mitogen activated protein kinase;Mitogen-activated protein kinase 3; Mitogen-activated protein kinase homolog D5; Extracellular signal-regulated kinase 1; Mitogen-activated protein kinase ERK-A --Cs8g17360.2: NO3-stress-induced mitogen activated protein kinase;Mitogen-activated protein kinase 3; Mitogen-activated protein kinase homolog D5; Extracellular signal-regu…		4997	2346	8361	4922	1776	1532	3266
Cs9g11850	-0.663637	0.578736	Cs9g11850.1: Probable calcium-binding protein CML49; Peflin; Programmed cell death protein 6; Sorcin; Grancalcin; Calpain-A;Putative uncharacterized protein Sb05g002410 --Cs9g11850.2: Probable calcium-binding protein CML49; Peflin; Programmed cell death protein 6; Sorcin; Grancalcin;Putative uncharacterized protein Sb05g002415 (Fragment)		6146	3537	4790	8365	2459	2494	4474
Cs1g24780	1.66736	0.580414	Cs1g24780.1: Nodulin MtN21 /EamA-like transporter family protein;Auxin-induced protein 5NG4		8	3	7	19	35	6	36
Cs2g13430	0.473516	0.580414	Cs2g13430.1: Mitogen-activated protein kinase kinase kinase A; Mitogen-activated protein kinase kinase kinase 1; Cytokinesis protein sepH; Probable WRKY transcription factor 19; MAP kinase kinase kinase mkh1; Serine/threonine-protein kinase STE11; Probable serine/threonine-protein kinase DDB_G0284251; SPS1/STE20-related protein kinase YSK4; Protein kinase byr2; Cell division control protein 7; Se…		407	342	313	712	690	383	573
Cs2g17720	-1.65412	0.580414	Cs2g17720.1: Cyclin-SDS; Cyclin-SDS-like; Cyclin-B2-2; G2/mitotic-specific cyclin-A; G2/mitotic-specific cyclin-2; Cyclin-A1; Cyclin-A2; G2/mitotic-specific cyclin-2 (Fragment); Cyclin-A2-1; Cyclin-B2-3; Cyclin-B2-1; Cyclin-B1-3; Cyclin-B2-4; Cyclin-A2-2; Cyclin-A1-4; Cyclin-A3-2; G2/mitotic-specific cyclin C13-1 (Fragment); Cyclin-A2-3; G2/mitotic-specific cyclin-A (Fragment); Cyclin-A2-4; Cycli…		31	24	53	64	28	2	10
Cs5g04900	0.396855	0.580414	Cs5g04900.1: Alpha-N-acetylglucosaminidase;Alpha-N-acetylglucosaminidase (Sanfilippo disease IIIB)		2556	1823	2171	4192	4222	2149	3109
Cs1g13170	-1.30241	0.580473	Cs1g13170.1: Putative uncharacterized protein Sb09g027390 --Cs1g13170.2: Putative uncharacterized protein Sb01g037980		123	108	127	546	127	56	33
Cs5g34450	0.901608	0.580473	Cs5g34450.1: Photosystem I reaction center subunit IV A, chloroplastic; Photosystem I reaction center subunit IV B, chloroplastic; Photosystem I reaction center subunit IV, chloroplastic; Photosystem I reaction center subunit IV;Photosystem I reaction center subunit IV B, chloroplast (PSI-E B) --Cs5g34450.2: Photosystem I reaction center subunit IV A, chloroplast;Photosystem I reaction center sub…		33362	28261	31726	26028	80217	38800	47388
Cs6g04470	-1.27607	0.580473	Cs6g04470.1: Putative uncharacterized protein Sb03g043940;Polyubiquitin 4; Polyubiquitin (Fragment); Ubiquitin-60S ribosomal protein L40; Polyubiquitin-A; Polyubiquitin-C; Polyubiquitin-B; Polyubiquitin-H; Polyubiquitin-F; Polyubiquitin-J; Polyubiquitin-I; Polyubiquitin-G		5944	5255	9321	3822	1687	2672	2866
Cs4g18800	0.327585	0.581248	Cs4g18800.1: Serine/arginine repetitive matrix protein 2; Pre-mRNA-splicing factor CWC21;Chromosome 3 SCAF14679, whole genome shotgun sequence --Cs4g18800.2: Serine/arginine repetitive matrix protein 2; Pre-mRNA-splicing factor CWC21;Chromosome 3 SCAF14679, whole genome shotgun sequence --Cs4g18800.3: Putative uncharacterized protein		5898	3519	4849	8793	6917	4758	7363
Cs5g16975	-5.59593	0.581248	NA		3	0	2	55	0	0	0
orange1.1t02772	-4.66824	0.581248	orange1.1t02772.1: Putative cyclic nucleotide-gated ion channel 8; Probable cyclic nucleotide-gated ion channel 6; Cyclic nucleotide-gated ion channel 1; Probable cyclic nucleotide-gated ion channel 20, chloroplastic;Cyclic nucleotide-gated ion channel 7, putative, expressed		1	8	6	2	0	0	0
Cs3g24180	-1.50471	0.583541	Cs3g24180.1: Putative uncharacterized protein;Cytochrome P450 82A3; Cytochrome P450 82A1 (Fragment); Flavonoid 3'-monooxygenase; Isoflavone 2'-hydroxylase; Beta-amyrin 24-hydroxylase; Licodione synthase; Premnaspirodiene oxygenase; Angelicin synthase (Fragment); Psoralen synthase (Fragment); Psoralen synthase; 4-hydroxyphenylacetaldehyde oxime monooxygenase		563	336	563	212	60	151	210
orange1.1t04237	0.655615	0.584104	orange1.1t04237.1: Transcription initiation factor tfiid, putative;Transcription initiation factor TFIID subunit 1-A		390	337	390	448	608	455	670
orange1.1t02725	1.139	0.584916	orange1.1t02725.1: Leucine-rich repeat containing protein, putative		44	15	28	65	132	36	53
Cs7g21730	0.661939	0.585117	Cs7g21730.1: (RAP Annotation release2) Galactose-binding like domain containing protein		624	539	358	957	1136	685	803
Cs3g16250	-0.813995	0.587315	Cs3g16250.1: Lecithin:cholesterol acyltransferase family protein, expressed;Lecithin-cholesterol acyltransferase-like 1; Group XV phospholipase A2; Phosphatidylcholine-sterol acyltransferase; Phosphatidylcholine-sterol acyltransferase (Fragment); Putative phospholipid:diacylglycerol acyltransferase 2		6434	2611	5838	7302	4582	1768	2317
Cs9g14260	-0.974737	0.588868	Cs9g14260.1: Pentatricopeptide repeat-containing protein, putative;Pentatricopeptide repeat-containing protein At4g25270, chloroplastic; Pentatricopeptide repeat-containing protein At1g08070; Pentatricopeptide repeat-containing protein At2g03880, mitochondrial; Putative pentatricopeptide repeat-containing protein At1g68930; Putative pentatricopeptide repeat-containing protein At3g13770, mitochond…		107	46	98	84	53	30	36
Cs2g04960	-3.35708	0.589359	Cs2g04960.1: Actinidain; KDEL-tailed cysteine endopeptidase CEP1; Xylem cysteine proteinase 1; Fruit bromelain; Ananain; Germination-specific cysteine protease 1; Vignain; Cysteine proteinase COT44 (Fragment); Thiol protease SEN102; Oryzain alpha chain; Cysteine proteinase RD21a; Oryzain beta chain; Cysteine proteinase EP-B 2; Cysteine protease 1; Probable cysteine proteinase At3g19400; Zingipain…		47	35	37	0	1	6	1
Cs4g18930	-0.320787	0.58944	Cs4g18930.1: Putative uncharacterized protein At4g32920 (Fragment)		6928	4566	6270	11601	5804	3708	5989
Cs5g19850	-1.50972	0.58944	Cs5g19850.1: Leucine-rich repeat containing protein, putative;Putative disease resistance protein At4g11170; TMV resistance protein N; Protein SUPPRESSOR OF npr1-1, CONSTITUTIVE 1; Probable WRKY transcription factor 16; Protein DA1-related 4; Protein PHLOEM PROTEIN 2-LIKE A8; Vesicle-associated protein 1-4; Probable disease resistance protein At1g15890		325	356	251	151	48	68	179
Cs6g20590	-0.681075	0.58944	Cs6g20590.1: Protein midA, mitochondrial; Protein midA homolog, mitochondrial;ATP synthase beta subunit/transcription termination factor rho-like (ISS) --Cs6g20590.2: Protein midA, mitochondrial; Protein midA homolog, mitochondrial;ATP synthase beta subunit/transcription termination factor rho-like (ISS)		874	299	620	931	449	281	386
Cs9g01230	0.561003	0.58944	Cs9g01230.1: OB-fold nucleic acid binding domain-containing protein;Protection of telomeres protein 1		377	218	310	607	720	322	438
orange1.1t01764	-1.92785	0.58944	NA		10782	5124	12930	1085	881	2053	2885
Cs3g21630	0.591074	0.590744	Cs3g21630.1: Methenyltetrahydrofolate synthase domain-containing protein;5-formyltetrahydrofolate cyclo-ligase family protein, putative, expressed		1386	1093	1261	1516	2080	1399	2093
orange1.1t05042	1.7586	0.593425	orange1.1t05042.1: Retrotransposon protein, putative, unclassified, expressed		47	20	52	102	414	58	36
Cs3g12440	-1.34469	0.593561	Cs3g12440.1: Serine/threonine-protein kinase PBS1, putative;Cysteine-rich receptor-like protein kinase 19; G-type lectin S-receptor-like serine/threonine-protein kinase B120; Putative cysteine-rich receptor-like protein kinase 33; Receptor-like serine/threonine-protein kinase SD1-6; Putative G-type lectin S-receptor-like serine/threonine-protein kinase At1g61610; Putative serine/threonine-protein…		107	59	83	165	10	39	50
Cs3g20250	1.99495	0.593561	Cs3g20250.1: Putative uncharacterized protein Sb06g023900;NAD(P)H-quinone oxidoreductase subunit M, chloroplastic; NAD(P)H-quinone oxidoreductase subunit M; NAD(P)H-quinone oxidoreductase subunit M, organellar chromatophore		2	3	2	5	15	11	5
Cs3g20940	0.376451	0.595129	Cs3g20940.1: MAP kinase-activating protein C22orf5, putative, expressed;Transmembrane protein 184C; Transmembrane protein 184 homolog DDB_G0279555 --Cs3g20940.2: MAP kinase-activating protein C22orf5, putative, expressed;Transmembrane protein 184C; Transmembrane protein 184 homolog DDB_G0279555 --Cs3g20940.3: Putative uncharacterized protein OSJNBa0002D18.12;Transmembrane protein 184C; Transmembr…		1872	1217	1564	3436	2871	1682	2246
Cs1g19780	0.877481	0.596208	Cs1g19780.1: Protein CbbY; Protein CbbY, chromosomal; Uncharacterized protein in fgs 3'region;HAD-superfamily hydrolase, subfamily IA, variant 3 containing protein, expressed		2060	1757	1551	4167	7024	2073	2805
Cs2g18270	-2.14065	0.596208	Cs2g18270.1: UDP-glucose:salicylic acid glucosyltransferase;UDP-glycosyltransferase 74F1; Indole-3-acetate beta-glucosyltransferase; Limonoid UDP-glucosyltransferase; Cinnamate beta-D-glucosyltransferase		53	53	92	45	2	4	37
Cs2g31240	-0.440651	0.596208	Cs2g31240.1: Novel protein similar to human chromodomain helicase DNA binding protein 2 (CHD2) (Fragment);Chromodomain-helicase-DNA-binding protein 2; Chromodomain helicase hrp3; Chromo domain-containing protein 1; CHD3-type chromatin-remodeling factor PICKLE; Chromodomain-helicase-DNA-binding protein 3 homolog; Probable global transcription activator SNF2L1; ISWI chromatin-remodeling complex ATP…		6616	4369	5568	12561	4565	3516	5626
Cs3g23360	1.66441	0.596208	Cs3g23360.1: Subtilisin-like protease; Cucumisin; Xylem serine proteinase 1; Serine protease AprX; M-protease; Pyrolysin;Protease-associated PA; Proteinase inhibitor I9, subtilisin propeptide		380	99	312	2279	3086	882	1271
Cs6g07540	-0.520321	0.596208	Cs6g07540.1: Neutral ceramidase; Neutral ceramidase B; Neutral ceramidase A; Putative neutral ceramidase C; Putative inactive neutral ceramidase B;Neutral/alkaline nonlysosomal ceramidase family protein --Cs6g07540.2: Neutral ceramidase; Neutral ceramidase B; Neutral ceramidase A; Putative neutral ceramidase C; Putative inactive neutral ceramidase B;Neutral/alkaline nonlysosomal ceramidase family…		805	458	852	1531	658	423	552
Cs7g11980	-0.553424	0.596208	Cs7g11980.1: Putative uncharacterized protein Sb06g019400 --Cs7g11980.2: Putative uncharacterized protein Sb06g019400 --Cs7g11980.3: Putative uncharacterized protein Sb06g019400 --Cs7g11980.4: Putative uncharacterized protein Sb06g019400		1146	619	1134	1868	944	433	793
Cs7g31930	1.08033	0.596208	Cs7g31930.1: RCC1 domain-containing protein 1; Probable E3 ubiquitin-protein ligase HERC1; RCC1 and BTB domain-containing protein 2; X-linked retinitis pigmentosa GTPase regulator; E3 ISG15--protein ligase HERC5; E3 ubiquitin-protein ligase HERC2; Serine/threonine-protein kinase Nek8; Protein RCC2 homolog; Bifunctional serine/threonine-protein kinase/NEDD4-like E3 ubiquitin-protein ligase; X-link…		12096	12329	9512	8127	36652	14008	18591
Cs8g12940	-1.13986	0.596208	Cs8g12940.1: Probable LRR receptor-like serine/threonine-protein kinase At1g53430; Probable leucine-rich repeat receptor-like serine/threonine-protein kinase At3g14840; G-type lectin S-receptor-like serine/threonine-protein kinase At1g11330; LRR receptor-like serine/threonine-protein kinase GSO1; Probable leucine-rich repeat receptor-like protein kinase At1g35710; G-type lectin S-receptor-like se…		651	114	363	1140	213	141	253
Cs9g05420	-0.452095	0.596208	Cs9g05420.1: Probable protein phosphatase 2C 35; Protein phosphatase 2C and cyclic nucleotide-binding/kinase domain-containing protein; Protein phosphatase 2C homolog 3;Putative cyclic nucleotide-dependent hybrid protein phosphatase 2C/protein kinase isoform A variant 1 --Cs9g05420.2: Probable protein phosphatase 2C 35; Protein phosphatase 2C and cyclic nucleotide-binding/kinase domain-containing…		712	487	742	1249	536	380	620
Cs7g12120	1.91648	0.596677	Cs7g12120.1: Abhydrolase domain-containing protein FAM108C1; Putative alpha/beta hydrolase L404; Protein bem46;Alpha/beta-hydrolase domain-containing protein		12	4	7	52	77	9	81
Cs6g20390	-2.54549	0.598445	Cs6g20390.1: Transcription factor MYB86; Protein ODORANT1; Myb-related protein Pp2; Transcription repressor MYB4; Myb-related protein P; Anthocyanin regulatory C1 protein; Trichome differentiation protein GL1; Transcription factor WER; Transcription factor GAMYB; Myb-related protein B;Myb-like DNA-binding domain containing protein, expressed		13	11	37	4	6	2	1
Cs8g01960	-1.75105	0.598445	Cs8g01960.1: L-ascorbate oxidase homolog; Monocopper oxidase-like protein SKU5; Laccase-2; Laccase-3; Laccase-1;Putative uncharacterized protein Sb02g034420 --Cs8g01960.2: Putative uncharacterized protein Sb02g034420;L-ascorbate oxidase homolog; Monocopper oxidase-like protein SKU5; Laccase-2; Laccase-3; Laccase-1; Laccase-23		339	81	353	1257	280	34	54
Cs9g13750	-5.00969	0.598445	Cs9g13750.1: Uclacyanin I-like predicted GPI-anchored protein;Blue copper protein; Early nodulin-like protein 1; Stellacyanin; Uclacyanin-2; Early nodulin-55-2; Mavicyanin; Basic blue protein; Chemocyanin; Lamin-like protein; Cucumber peeling cupredoxin		9	0	9	11	0	0	0
Cs3g18770	-1.92189	0.598784	NA		101	264	228	98	19	17	118
Cs5g22200	-2.38517	0.598784	Cs5g22200.1: UPF0481 protein At3g47200;Putative uncharacterized protein AT4g31980		5	13	8	13	1	3	1
Cs5g21050	1.03026	0.599978	Cs5g21050.1: (+)-pulegone reductase; NADP-dependent alkenal double bond reductase P1; Zinc-type alcohol dehydrogenase-like protein PB24D3.08c; Prostaglandin reductase 1; Putative NADP-dependent oxidoreductase yfmJ; Putative NADP-dependent oxidoreductase yncB; Probable quinone oxidoreductase; Zinc-binding alcohol dehydrogenase domain-containing protein 2; Quinone oxidoreductase;Allyl alcohol dehyd…		30	22	25	32	39	36	79
orange1.1t05286	-1.28178	0.600991	orange1.1t05286.1: PHD finger protein 3;Putative transcription elongation factor, 5'-partial (Fragment)		97	85	73	125	24	53	20
Cs3g02130	0.716596	0.60134	Cs3g02130.1: Putative uncharacterized protein		119	88	65	237	234	130	170
Cs7g16940	0.890377	0.60134	Cs7g16940.1: Putative uncharacterized protein T20N10_120		160	273	250	566	695	410	424
Cs5g13520	1.2975	0.601504	Cs5g13520.1: Probable leucine-rich repeat receptor-like serine/threonine-protein kinase At3g14840; Probable LRR receptor-like serine/threonine-protein kinase At1g53420; Putative G-type lectin S-receptor-like serine/threonine-protein kinase At1g61610; Cysteine-rich receptor-like protein kinase 19; Putative cysteine-rich receptor-like protein kinase 23; G-type lectin S-receptor-like serine/threonin…		13	11	20	39	32	22	79
orange1.1t04221	1.6951	0.601948	orange1.1t04221.1: Auxin-induced protein-like protein;Auxin-induced protein 15A; Indole-3-acetic acid-induced protein ARG7		216	240	259	520	2475	241	228
Cs6g12340	0.540086	0.602686	Cs6g12340.1: Putative uncharacterized protein Sb01g036820 --Cs6g12340.2: Putative uncharacterized protein Sb01g036820 --Cs6g12340.3: Putative uncharacterized protein Sb01g036820		304	160	224	391	491	239	323
Cs8g16150	1.41686	0.602686	Cs8g16150.1: Putative kiwellin ripening-related protein (Precursor);Kiwellin; Ripening-related protein grip22; Putative ripening-related protein 1		43	24	27	53	63	24	188
Cs1g26340	-1.56117	0.604623	Cs1g26340.1: AMP-dependent synthetase and ligase family protein, putative, expressed		150	102	109	810	28	63	117
Cs7g12310	0.936748	0.605814	Cs7g12310.1: RUBISCO SUBUNIT BINDING-PROTEIN BETA-2 SUBUNIT (60 KD CHAPERONIN (IC));Chaperonin 60 subunit beta 4, chloroplastic; RuBisCO large subunit-binding protein subunit beta, chloroplastic; RuBisCO large subunit-binding protein subunit beta, chloroplastic (Fragment); 60 kDa chaperonin 2; 60 kDa chaperonin, chloroplastic; 60 kDa chaperonin, cyanelle --Cs7g12310.2: RUBISCO SUBUNIT BINDING-PRO…		252	142	142	230	601	214	222
Cs7g03680	0.9207	0.606356	Cs7g03680.1: Putative uncharacterized protein Sb01g036680;Myb family transcription factor APL; Putative Myb family transcription factor At1g14600; Probable transcription factor KAN2; Transcription repressor KAN1; Two-component response regulator ARR2; Transcription activator GLK2; Putative two-component response regulator ARR20; Two-component response regulator-like APRR2 --Cs7g03680.2: Myb famil…		1110	524	1097	1749	3386	817	1642
Cs7g29200	-1.07033	0.606716	Cs7g29200.1: Putative uncharacterized protein (Fragment)		195	167	154	138	84	81	55
Cs3g09670	0.883659	0.607053	Cs3g09670.1: Putative uncharacterized protein Sb01g000830		2857	1217	1993	2689	6546	2117	2679
Cs6g14530	-1.12755	0.607545	Cs6g14530.1: Putative uncharacterized protein At3g52710		4034	2984	5941	3692	1062	1672	2616
Cs3g01970	1.00972	0.607622	NA		123	111	94	503	464	223	307
Cs3g09875	2.28372	0.607622	NA		66	241	104	3383	3521	3207	1637
Cs6g05265	-1.09999	0.607622	NA		41	40	37	44	23	17	13
Cs5g03060	-1.1581	0.608032	Cs5g03060.1: 1-aminocyclopropane-1-carboxylate synthase; 1-aminocyclopropane-1-carboxylate synthase-like protein 1; 1-aminocyclopropane-1-carboxylate synthase (Fragment); Probable aminotransferase ACS10;1-aminocyclopropane-1-carboxylate synthase (Fragment)		169	136	450	604	216	82	105
Cs5g06500	1.15792	0.608032	Cs5g06500.1: Putative uncharacterized protein		87	17	51	119	171	55	168
Cs5g32650	-0.392117	0.608032	Cs5g32650.1: Mitochondrial transcription termination factor family protein --Cs5g32650.2: Mitochondrial transcription termination factor family protein		891	603	675	1338	709	487	559
Cs8g04930	-1.45439	0.608032	Cs8g04930.1: Putative UDP-glucose:hydroxycinnamate 1-O-glucosyltransferase (Fragment);Limonoid UDP-glucosyltransferase; UDP-glycosyltransferase 84B2; Cinnamate beta-D-glucosyltransferase; Indole-3-acetate beta-glucosyltransferase; Anthocyanidin 3-O-glucosyltransferase; Baicalein 7-O-glucuronosyltransferase		9616	5613	8431	4873	808	1981	4713
orange1.1t00836	0.713973	0.608032	orange1.1t00836.1: Putative uncharacterized protein At4g28150 (Fragment) --orange1.1t00836.2: Putative uncharacterized protein At4g28150 (Fragment) --orange1.1t00836.3: Putative uncharacterized protein At4g28150 (Fragment)		694	503	504	785	722	823	1193
Cs2g13090	-0.513234	0.609253	Cs2g13090.1: Elongator complex protein 2; Probable elongator complex protein 2; Uncharacterized WD repeat-containing protein C895.06; WD repeat-containing protein 69; Protein hir1;Putative uncharacterized protein Sb07g028660 --Cs2g13090.2: Elongator complex protein 2; Probable elongator complex protein 2;Putative uncharacterized protein Sb07g028660		592	385	556	832	355	283	470
Cs3g06690	0.629662	0.609253	Cs3g06690.1: Subtilisin-like serine endopeptidase-like protein;Subtilisin-like protease; Cucumisin; Xylem serine proteinase 1; Subtilisin BPN' --Cs3g06690.2: Subtilisin-like serine endopeptidase-like protein;Subtilisin-like protease; Cucumisin; Xylem serine proteinase 1; Subtilisin BPN'		671	486	542	906	1405	503	928
Cs6g10120	1.15481	0.609253	Cs6g10120.1: Probable WRKY transcription factor 70; WRKY transcription factor 55;Putative uncharacterized protein Tam-WRKY like (Fragment)		2814	3471	4823	2917	5059	6435	11505
Cs1g12290	-0.594823	0.609525	Cs1g12290.1: Putative uncharacterized protein OJ1572_F02.14		311	190	229	311	174	115	187
Cs3g04670	1.08615	0.609525	Cs3g04670.1: Probable homogentisate phytyltransferase 1, chloroplastic; Homogentisate phytyltransferase 1, chloroplastic;Putative uncharacterized protein Sb10g025475 (Fragment) --Cs3g04670.2: Probable homogentisate phytyltransferase 1, chloroplastic; Homogentisate phytyltransferase 1, chloroplastic;Putative uncharacterized protein Sb10g025475 (Fragment)		2899	1666	2202	2195	2220	3802	7060
Cs3g17660	0.854952	0.609525	Cs3g17660.1: Putative uncharacterized protein Sb01g044660;Protein TRANSPARENT TESTA 12; MATE efflux family protein 8; Multidrug and toxin extrusion protein 1		129	71	97	229	290	82	267
Cs7g15500	-1.82976	0.609525	Cs7g15500.1: Cytochrome P450 89A2; Cytochrome P450 77A1 (Fragment);Cytochrome P450, family 87, subfamily A, polypeptide 6		312	120	262	116	8	53	97
Cs3g24940	2.29312	0.6096	Cs3g24940.1: U-box domain-containing protein 5; E3 ubiquitin-protein ligase SPL11; Protein spotted leaf 11; Putative U-box domain-containing protein 47; Putative E3 ubiquitin-protein ligase LIN-2; Putative E3 ubiquitin-protein ligase LIN;Armadillo/beta-catenin-like repeat-containing protein		0	12	4	20	67	17	39
Cs5g13390	3.31205	0.6096	Cs5g13390.1: Putative uncharacterized protein ORF55		1	2	0	9	67	6	1
Cs7g15420	-3.4127	0.6096	Cs7g15420.1: DNA polymerase delta subunit 4;Complex: in S. pombe the pol delta complex consists of five subunits		4	13	15	4	3	0	0
Cs9g06160	-4.97541	0.6096	Cs9g06160.1: Basic 7S globulin;Xyloglucan-specific fungal endoglucanase inhibitor protein		7	0	8	15	0	0	0
orange1.1t05330	1.13599	0.613229	orange1.1t05330.1: Putative uncharacterized protein Sb10g016776 (Fragment)		9	7	14	25	30	16	33
Cs6g14430	-2.06973	0.613628	Cs6g14430.1: Eukaryotic translation initiation factor 2c, putative;Protein argonaute MEL1; Protein argonaute-2; Protein argonaute-2 (Fragment); Putative protein tag-76		60	19	48	68	30	1	3
Cs7g31380	-4.4936	0.613628	NA		20	4	32	0	0	0	2
Cs5g19570	-1.43754	0.615989	Cs5g19570.1: Leucine-rich repeat containing protein, putative;TMV resistance protein N; Protein SUPPRESSOR OF npr1-1, CONSTITUTIVE 1; Probable WRKY transcription factor 19; Putative disease resistance protein At4g11170; Protein DA1-related 4		110	76	79	78	10	40	33
Cs6g07910	0.446651	0.615989	Cs6g07910.1: BTB/POZ domain-containing protein At3g09030;Potassium channel tetramerization domain-containing protein (Fragment)		1011	547	851	1612	1591	844	1156
Cs9g04960	0.499383	0.615989	Cs9g04960.1: Contains domains for prephenate dehydrogenase and nucleoside-diphosphate-sugar epimerases --Cs9g04960.2: Contains domains for prephenate dehydrogenase and nucleoside-diphosphate-sugar epimerases --Cs9g04960.3: Contains domains for prephenate dehydrogenase and nucleoside-diphosphate-sugar epimerases		2528	1826	2228	3534	4548	2375	2848
orange1.1t01700	1.3389	0.615989	orange1.1t01700.1: Putative uncharacterized protein At3g62370 (Fragment)		24	10	8	19	27	42	27
Cs6g05050	-0.385853	0.617498	Cs6g05050.1: Ser/Thr protein phosphatase family protein, expressed;Putative metallophosphoesterase At3g03305 --Cs6g05050.2: Ser/Thr protein phosphatase family protein, expressed;Putative metallophosphoesterase At3g03305		644	442	548	1003	466	332	539
Cs7g30070	-0.704705	0.61818	Cs7g30070.1: CBL-interacting protein kinase 2; CBL-interacting serine/threonine-protein kinase 10; Putative CBL-interacting protein kinase 27;CBL-interacting serine/threonine-protein kinase, putative		303	213	316	618	243	93	262
Cs1g03960	2.81876	0.618888	Cs1g03960.1: Protein SRG1; Codeine O-demethylase; Probable 2-oxoglutarate/Fe(II)-dependent dioxygenase; Thebaine 6-O-demethylase; S-norcoclaurine synthase 1; Flavonol synthase/flavanone 3-hydroxylase; Leucoanthocyanidin dioxygenase; Flavonol synthase/flavanone 3-hydroxylase (Fragment); Flavone synthase; Naringenin,2-oxoglutarate 3-dioxygenase; Naringenin,2-oxoglutarate 3-dioxygenase (Fragment); 1…		16	7	20	17	0	82	197
orange1.1t00593	-0.419325	0.619277	orange1.1t00593.1: Uncharacterized calcium-binding protein At1g02270; Carbon catabolite repressor protein 4 homolog 3;Endonuclease/exonuclease/phosphatase family protein, putative, expressed --orange1.1t00593.2: Uncharacterized calcium-binding protein At1g02270;Endonuclease/exonuclease/phosphatase family protein, putative, expressed --orange1.1t00593.3: Uncharacterized calcium-binding protein At1…		902	597	746	1778	807	474	650
Cs7g08350	1.04143	0.61942	Cs7g08350.1: Putative uncharacterized protein Sb02g023600;RING-H2 finger protein ATL47; Putative RING-H2 finger protein ATL49; E3 ubiquitin-protein ligase Os04g0590900; E3 ubiquitin-protein ligase RLIM		619	493	583	1265	2673	805	650
Cs4g07130	-1.01648	0.619579	Cs4g07130.1: Putative uncharacterized protein Sb01g033020;Protein TIFY 10B --Cs4g07130.2: Protein TIFY 10A;Putative uncharacterized protein Sb01g033020 --Cs4g07130.3: Putative uncharacterized protein Sb01g033020;Protein TIFY 10B --Cs4g07130.4: Putative uncharacterized protein Sb01g033020;Protein TIFY 10B --Cs4g07130.5: Protein TIFY 10A;Putative uncharacterized protein Sb01g033020 --Cs4g07130.6: P…		14211	16550	16971	38527	11214	10612	4521
Cs5g03950	1.54785	0.619579	Cs5g03950.1: Protein PHYTOCHROME KINASE SUBSTRATE 2;Putative phytochrome kinase substrate 1, identical		200	67	105	614	1245	257	210
orange1.1t05869	-1.41867	0.620942	NA		659	661	834	219	261	231	188
Cs1g23260	-1.21357	0.621827	Cs1g23260.1: Cell division cycle-associated 7-like protein;cDNA FLJ76447, highly similar to Homo sapiens cell division cycle associated 7-like (CDCA7L), mRNA --Cs1g23260.2: Novel protein similar to vertebrate cell division cycle associated 7 (CDCA7, zgc:110113);Cell division cycle-associated protein 7		96	70	50	334	50	22	70
Cs2g21235	-2.96803	0.622877	NA		15	214	52	4105	200	55	13
Cs2g23050	-0.478582	0.622877	Cs2g23050.1: Putative uncharacterized protein Sb10g027700		160	116	136	285	123	77	129
Cs3g18720	-0.377241	0.622877	Cs3g18720.1: F-box/kelch-repeat protein At1g22040; Kelch-like protein diablo; Kelch-like protein 20; Ring canal kelch protein;Kelch repeat-containing F-box family protein --Cs3g18720.2: F-box/kelch-repeat protein At1g22040; Kelch-like protein diablo; Kelch-like protein 20; Ring canal kelch protein;Kelch repeat-containing F-box family protein		2380	1423	1775	3243	1974	1041	1547
Cs8g11063	-2.06384	0.622877	NA		53	34	57	5	7	7	14
Cs9g04380	-0.646389	0.622877	Cs9g04380.1: Putative uncharacterized protein AT4g15820		955	356	488	1306	522	299	435
orange1.1t00575	2.72072	0.622877	orange1.1t00575.1: Transcription factor bHLH70; Transcription factor FAMA; Transcription factor MUTE; Transcription factor SPEECHLESS;Putative basic helix-loop-helix protein BHLH26 (Fragment) --orange1.1t00575.2: Helix-loop-helix DNA-binding domain containing protein, expressed;Transcription factor bHLH70; Transcription factor FAMA; Transcription factor MUTE; Transcription factor SPEECHLESS		396	137	402	7153	25331	1940	547
orange1.1t04303	-0.976698	0.622877	orange1.1t04303.1: PHD finger protein MALE MEIOCYTE DEATH 1; PHD finger protein At2g01810; PHD finger protein MALE STERILITY 1; Uncharacterized mitochondrial protein AtMg00550;Putative uncharacterized protein MMD1-1 (Fragment)		104	30	67	110	28	28	45
Cs3g13350	1.0396	0.623949	Cs3g13350.1: DNA excision repair protein ERCC-1; Mating-type switching protein swi10;cDNA, FLJ95785, highly similar to Homo sapiens excision repair cross-complementing rodent repairdeficiency, complementation group 1 (includes overlapping antisensesequence) (ERCC1), mRNA		24	40	37	40	95	53	63
Cs2g13530	-1.82317	0.624522	Cs2g13530.1: MATE efflux family protein DTX1; Protein TRANSPARENT TESTA 12; Uncharacterized transporter C4B3.13; Multidrug and toxin extrusion protein 1;Putative uncharacterized protein Sb06g010096 (Fragment) --Cs2g13530.2: Putative uncharacterized protein Sb06g010096 (Fragment);MATE efflux family protein DTX1; Protein TRANSPARENT TESTA 12; Uncharacterized transporter C4B3.13; Multidrug and toxin…		272	284	257	863	10	57	228
Cs5g27120	-0.434284	0.624522	Cs5g27120.1: Membrin-11; Membrin-12; Golgi SNAP receptor complex member 2; Probable Golgi SNAP receptor complex member 2;Chromosome 3 SCAF14700, whole genome shotgun sequence. (Fragment)		874	637	795	1258	791	404	613
Cs5g19240	-1.57417	0.624825	Cs5g19240.1: Putative disease resistance protein At4g11170; TMV resistance protein N; Probable WRKY transcription factor 19; Protein DA1-related 4; Protein SUPPRESSOR OF npr1-1, CONSTITUTIVE 1; Probable disease resistance protein At1g15890; Protein popC; p53-induced protein with a death domain; Leucine-rich repeat protein soc-2 homolog; Leucine-rich repeat protein SHOC-2; Leucine-rich repeat-cont…		309	110	592	118	88	81	111
Cs8g13790	0.766864	0.624825	Cs8g13790.1: Chromosome 12 SCAF14999, whole genome shotgun sequence. (Fragment);Protein SENSITIVITY TO RED LIGHT REDUCED 1; SRR1-like protein		179	111	165	392	505	169	270
orange1.1t02572	1.38419	0.624825	NA		98	76	136	270	774	91	190
Cs8g18350	0.468834	0.62525	Cs8g18350.1: DHHC zinc finger domain containing protein, expressed;Palmitoyltransferase ZDHHC3; Putative ZDHHC-type palmitoyltransferase 1		519	378	450	702	798	409	755
Cs3g18470	-0.948987	0.626217	Cs3g18470.1: Putative dehydration-responsive element binding protein;Ethylene-responsive transcription factor RAP2-4; Ethylene-responsive transcription factor SHINE 3; Dehydration-responsive element-binding protein 2B; Ethylene-responsive transcription factor TINY		18346	6815	24425	19116	10926	6211	7380
Cs4g10710	-0.689002	0.626217	Cs4g10710.1: Kua-ubiquitin conjugating enzyme hybrid localisation domain-containing protein;Transmembrane protein 189		5679	4321	6366	8840	5798	2031	3185
orange1.1t01416	0.878122	0.626217	orange1.1t01416.1: COBW domain-containing protein 2; Uncharacterized GTP-binding protein YjiA; Uncharacterized protein YNR029C; 47 kDa protein; Putative metal chaperone YciC; Protein CobW; Putative COBW domain-containing protein 7; Uncharacterized protein YeiR; Uncharacterized protein in trpE 3'region (Fragment);Cobalamin synthesis protein/P47K:Cobalamin synthesis CobW, C-terminal		49	22	22	80	90	51	58
Cs1g13540	1.44572	0.626629	Cs1g13540.1: Coleoptile phototropism protein 1; BTB/POZ domain-containing protein At5g03250; Root phototropism protein 3; Putative BTB/POZ domain-containing protein At5g13600;Transposon protein, putative, Mutator sub-class, expressed		1296	728	832	3862	8765	1383	1435
Cs5g20760	2.32578	0.626629	Cs5g20760.1: Ankyrin-2; Alpha-latrotoxin-Lt1a; Ankyrin-3; Ankyrin-1; Tankyrase-1; Alpha-latrocrustotoxin-Lt1a (Fragment); 26S proteasome non-ATPase regulatory subunit 10; E3 ubiquitin-protein ligase mib1;Ankyrin repeat-containing protein, putative		2	0	9	32	58	25	34
Cs2g22350	0.51006	0.627623	Cs2g22350.1: Heat shock 70 kDa protein, mitochondrial; Chaperone protein DnaK; Stress-70 protein, mitochondrial; Heat shock 70 kDa protein F, mitochondrial; Heat shock 70 kDa protein;Putative heat shock 70 KD protein, mitochondrial		571	394	413	665	761	566	635
Cs5g07710	-1.28335	0.627623	Cs5g07710.1: Putative uncharacterized protein		56	24	77	219	36	30	21
Cs7g01280	-0.653279	0.627623	Cs7g01280.1: (RAP Annotation release2) 2OG-Fe(II) oxygenase domain containing protein;Probable 2-oxoglutarate/Fe(II)-dependent dioxygenase; Protein SRG1; Codeine O-demethylase; Thebaine 6-O-demethylase; S-norcoclaurine synthase 1; Flavonol synthase/flavanone 3-hydroxylase; Leucoanthocyanidin dioxygenase; 1-aminocyclopropane-1-carboxylate oxidase 5; Flavone synthase; Flavanone 3-dioxygenase; Flavo…		383	174	256	506	163	127	255
Cs7g10600	-0.556223	0.627623	Cs7g10600.1: Putative uncharacterized protein Sb02g009490;Uncharacterized zinc metalloprotease C44B7.11; Endoplasmic reticulum metallopeptidase 1; Uncharacterized protein B0495.7; Probable zinc metalloprotease YALI0C01133g; Probable zinc metallopeptidase C1919.12c		828	441	646	1408	426	398	597
orange1.1t01015	-0.792787	0.627623	orange1.1t01015.1: Putative uncharacterized protein Sb01g028253 (Fragment);Ubiquitin carboxyl-terminal hydrolase 21; Ubiquitin carboxyl-terminal hydrolase 17-like protein 2; Inactive ubiquitin carboxyl-terminal hydrolase 17-like protein 8; Putative ubiquitin carboxyl-terminal hydrolase 17-like protein 1; Probable ubiquitin carboxyl-terminal hydrolase 16; Ubiquitin carboxyl-terminal hydrolase nons…		942	603	794	907	332	328	639
orange1.1t01362	-0.862997	0.627623	orange1.1t01362.1: Probable disease resistance protein At5g63020; Putative disease resistance protein At4g10780; Disease resistance protein RPS5;LRR and NB-ARC domain-containing disease resistance protein		149	112	130	183	47	68	95
Cs4g06540	-0.535806	0.628627	Cs4g06540.1: Putative uncharacterized protein Sb06g026220;RING-H2 finger protein ATL11; E3 ubiquitin-protein ligase Os03g0188200; Uncharacterized RING finger protein P4H10.07; RING-H2 zinc finger protein RHA1a; Putative RING-H2 finger protein ATL49		2265	1282	2136	2850	1346	938	1702
Cs7g03770	-1.80015	0.628627	Cs7g03770.1: Extracellular ribonuclease LE; Ribonuclease 1; Intracellular ribonuclease LX; Ribonuclease MC; Ribonuclease DdI; Ribonuclease-like storage protein; Ribonuclease Oy; Ribonuclease Phyb; Ribonuclease Rh; Ribonuclease Trv;Putative uncharacterized protein Sb07g021330		189	58	170	929	16	53	132
Cs9g16560	0.788618	0.628627	Cs9g16560.1: Putative uncharacterized protein Sb01g027260		473	447	470	1074	1543	662	621
Cs5g26110	-0.943948	0.628708	Cs5g26110.1: Nucleoside-triphosphatase; Apyrase; Ectonucleoside triphosphate diphosphohydrolase 5; Guanosine-diphosphatase; Nucleoside-diphosphatase uda-1; Probable guanosine-diphosphatase;Nod factor binding lectin-nucleotide phosphohydrolase --Cs5g26110.2: Nod factor binding lectin-nucleotide phosphohydrolase;Nucleoside-triphosphatase; Apyrase; Ectonucleoside triphosphate diphosphohydrolase 5; G…		22557	13399	15532	79677	16972	10285	11683
Cs9g14240	1.50531	0.628708	Cs9g14240.1: Protein ODORANT1; Myb-related protein Pp2; Transcription repressor MYB6; Transcription factor MYB39; Myb-related protein P; Anthocyanin regulatory C1 protein; Transcription factor GAMYB; Transcription factor WER; Trichome differentiation protein GL1; Myb-related protein A; Myb-related protein B;Putative uncharacterized protein Sb02g024260		34	18	45	280	213	126	228
Cs2g13720	-1.55261	0.629887	Cs2g13720.1: Putative uncharacterized protein Sb03g007770		24	28	28	22	5	5	16
Cs2g14780	-1.76435	0.629887	Cs2g14780.1: High-affinity potassium transporter protein 2 (Fragment);Potassium transporter 4; Probable potassium transporter 2; Putative potassium transporter 8; Probable potassium transport system protein kup 2; High affinity potassium transporter --Cs2g14780.2: Putative high-affinity potassium transporter protein 1;Potassium transporter 4; Probable potassium transporter 2; Putative potassium t…		185	51	50	884	101	26	57
Cs3g02370	-0.820688	0.629887	Cs3g02370.1: Similarity to nonsense-mediated mRNA decay trans-acting factors;Helicase SEN1; Uncharacterized ATP-dependent helicase C29A10.10c; ATP-dependent helicase NAM7; Regulator of nonsense transcripts 1 homolog; Probable helicase DDB_G0274399; Regulator of nonsense transcripts 1; Probable helicase senataxin; Putative regulator of nonsense transcripts 1; Uncharacterized protein FLJ44066; DNA …		185	91	180	394	163	62	84
Cs3g15200	0.490166	0.629887	Cs3g15200.1: Probable disease resistance protein At4g27220; Putative disease resistance protein At3g15700;Disease resistance protein RFL1, putative		1200	827	1109	2089	1982	1414	1342
Cs4g18050	0.722332	0.629887	Cs4g18050.1: Plant-specific transcription factor yabby family protein;Axial regulator YABBY 5; Putative axial regulator YABBY 2; Protein YABBY 2; Protein DROOPING LEAF; Protein CRABS CLAW --Cs4g18050.2: Plant-specific transcription factor yabby family protein;Axial regulator YABBY 5; Protein YABBY 2; Putative axial regulator YABBY 2; Protein DROOPING LEAF; Protein CRABS CLAW --Cs4g18050.3: Plant-…		2326	1733	2093	6116	6539	2312	4193
Cs5g31580	-1.33369	0.629887	NA		70	39	96	42	32	11	32
Cs9g09655	0.863048	0.629887	NA		107	112	118	116	287	147	169
orange1.1t01600	2.89083	0.629887	orange1.1t01600.1: Putative uncharacterized protein At2g31120 (Fragment)		40	16	25	1350	4695	375	208
Cs8g19970	-5.16377	0.630272	Cs8g19970.1: Cytochrome P450 86A1; Cytochrome P450 (Fragment);Cytochrome P450, family 86, subfamily A, polypeptide 4		9	0	2	29	0	0	0
Cs4g19990	-1.02377	0.631146	Cs4g19990.1: DNA polymerase theta; Helicase POLQ-like; DNA polymerase nu; DNA polymerase I; DNA polymerase I, thermostable; Putative ski2-type helicase;Novel protein similar to humna DNA-directed polymerase theta (POLQ) (Fragment)		200	120	159	509	54	83	151
Cs9g18160	-0.428586	0.631146	Cs9g18160.1: Singapore isolate B (sub-type 7) whole genome shotgun sequence assembly, scaffold_14;Aspartyl-tRNA synthetase, cytoplasmic; Probable aspartyl-tRNA synthetase, cytoplasmic; Aspartyl-tRNA synthetase --Cs9g18160.2: Singapore isolate B (sub-type 7) whole genome shotgun sequence assembly, scaffold_14;Aspartyl-tRNA synthetase, cytoplasmic; Probable aspartyl-tRNA synthetase, cytoplasmic; As…		3459	2075	3319	5976	2439	1838	2855
Cs9g13440	-1.42871	0.632496	Cs9g13440.1: Putative uncharacterized protein Sb08g019770;Cytoplasmic tRNA 2-thiolation protein 2		48	20	30	200	30	15	16
orange1.1t01728	-2.62101	0.632496	orange1.1t01728.1: Myb-related transcription factor (Cpm10), putative; 57538-59565;Myb-related protein 305; Transcription factor MYB21; Transcription factor GAMYB; Protein ODORANT1; Transcription repressor MYB5; Myb-related protein P; Transcription factor WER; Trichome differentiation protein GL1; Anthocyanin regulatory C1 protein; Myb-related protein A		13	5	46	16	0	3	6
Cs2g26100	-6.46249	0.632571	Cs2g26100.1: Lambda integrase-like, N-terminal		18	0	46	0	0	0	0
orange1.1t00245	1.16018	0.632571	orange1.1t00245.1: LOB domain-containing protein 31; Protein LATERAL ORGAN BOUNDARIES; Protein IAL1;Lateral organ boundaries-domain 29, lob domain-containing protein 29		11	20	17	28	63	26	31
orange1.1t01382	0.771326	0.63532	orange1.1t01382.1: Eukaryotic translation initiation factor 3 subunit, putative		2912	1954	1967	2660	6053	2653	2866
Cs7g09200	-1.4566	0.635357	Cs7g09200.1: Protein TRANSPARENT TESTA 12; MATE efflux family protein 6; Uncharacterized transporter C11D3.06; Multidrug and toxin extrusion protein 2;Putative uncharacterized protein Sb03g035610 --Cs7g09200.2: Protein TRANSPARENT TESTA 12; MATE efflux family protein 6; Multidrug and toxin extrusion protein 2;Putative uncharacterized protein Sb01g014210		1498	383	1363	1166	99	365	564
Cs8g10390	-4.26189	0.635357	NA		6	0	7	26	0	1	0
Cs9g07735	1.61297	0.635357	NA		73	12	35	69	296	51	46
Cs6g15910	0.44383	0.635567	Cs6g15910.1: Phytoene synthase, chloroplast, putative;Phytoene synthase, chloroplastic; Phytoene synthase 1, chloroplastic; Phytoene synthase 2, chloroplastic (Fragment); Phytoene synthase; Dehydrosqualene synthase; Probable phytoene synthase; Putative phytoene synthase --Cs6g15910.2: Phytoene synthase, chloroplast, putative;Phytoene synthase, chloroplastic; Phytoene synthase 1, chloroplastic; Ph…		11538	7231	8136	13619	16438	8493	12930
Cs1g21780	1.78302	0.63557	Cs1g21780.1: GCN5-related N-acetyltransferase (GNAT) family protein --Cs1g21780.2: GCN5-related N-acetyltransferase (GNAT) family protein		35	9	24	100	287	31	43
Cs5g27030	0.490702	0.63557	Cs5g27030.1: Importin subunit alpha; Importin subunit alpha-1; Importin subunit alpha-B; Probable importin subunit alpha-A;Putative uncharacterized protein Sb09g004320		548	371	403	605	714	483	658
orange1.1t01957	-1.88066	0.63557	orange1.1t01957.1: (S)-tetrahydroprotoberberine oxidase;Reticuline oxidase-like protein; Reticuline oxidase; Uncharacterized FAD-linked oxidoreductase yvdP --orange1.1t01957.2: (S)-tetrahydroprotoberberine oxidase;Reticuline oxidase-like protein; Reticuline oxidase; Uncharacterized FAD-linked oxidoreductase yvdP --orange1.1t01957.3: (S)-tetrahydroprotoberberine oxidase;Reticuline oxidase-like pro…		122	174	182	555	4	57	103
Cs2g04060	-1.73254	0.637374	Cs2g04060.1: ABC transporter B family member 9;Multidrug-resistance protein-type ATP-binding cassette transporter (Fragment)		31	71	60	23	23	5	20
Cs2g20920	0.605583	0.637374	Cs2g20920.1: Ribonuclease 3-like protein 3; Endoribonuclease Dicer homolog 1; Dicer-like protein 4; Endoribonuclease Dcr-1; Ribonuclease 3; Protein Dicer;Helicase, C-terminal; Argonaute and Dicer protein, PAZ; Ribonuclease III, bacterial		59	37	46	97	94	67	74
Cs3g02470	1.00723	0.637374	Cs3g02470.1: Putative uncharacterized protein		41	20	31	64	122	43	43
Cs6g02430	-0.29217	0.637374	Cs6g02430.1: ABC-type transport system involved in resistance to organic solvents, ATPase component;Protein TRIGALACTOSYLDIACYLGLYCEROL 3, chloroplastic; Probable ribonucleotide transport ATP-binding protein mkl; L-cystine import ATP-binding protein TcyN; Sulfate/thiosulfate import ATP-binding protein CysA; Sulfate/thiosulfate import ATP-binding protein cysA; Glutamine transport ATP-binding prote…		2634	1753	2060	3813	2111	1382	2090
Cs6g03920	0.296688	0.637374	Cs6g03920.1: Disease resistance protein RFL1, putative;Probable disease resistance protein At4g14610; Putative disease resistance protein At3g15700 --Cs6g03920.2: Disease resistance protein RFL1, putative;Probable disease resistance protein At4g14610; Putative disease resistance protein At3g15700		3396	1996	2746	4982	4004	2766	3796
Cs8g01850	-2.76728	0.637374	Cs8g01850.1: Putative class I chitinase (Fragment);Endochitinase 1; Endochitinase 1 (Fragment); Endochitinase A; Basic endochitinase B; Basic 30 kDa endochitinase; Endochitinase B; Basic endochitinase; Basic endochitinase A; Acidic endochitinase WIN6; Chitinase 12; 26 kDa endochitinase 1; Basic endochitinase C; Basic endochitinase (Fragment); Acidic 27 kDa endochitinase; Acidic endochitinase Q; A…		198706	32009	85061	8341	122	18399	11272
orange1.1t00123	-0.413568	0.637374	orange1.1t00123.1: AGC (CAMP-dependent, cGMP-dependent and protein kinase C) kinase family protein;Probable serine/threonine-protein kinase DDB_G0272282; Microtubule-associated serine/threonine-protein kinase 2; Serine/threonine-protein kinase ppk18; Probable serine/threonine-protein kinase ndrB; Probable serine/threonine-protein kinase ndrA; Protein kinase 3; Serine/threonine-protein kinase tric…		3521	2055	2802	6495	2707	1646	2817
Cs6g11040	-1.57116	0.637668	Cs6g11040.1: Late embryogenesis abundant (LEA) hydroxyproline-rich glycoprotein		43	19	80	74	5	17	24
Cs8g17530	-0.669618	0.638044	Cs8g17530.1: Probable serine/threonine-protein kinase RLCKVII; Serine/threonine-protein kinase PBS1; Probable receptor-like protein kinase At5g15080; Receptor-like serine/threonine-protein kinase At3g01300; Protein kinase 2B, chloroplastic; Probable serine/threonine-protein kinase NAK; Putative receptor-like protein kinase At1g72540; Proline-rich receptor-like protein kinase PERK10; Probable seri…		534	399	768	1226	368	332	479
Cs5g34060	-0.56372	0.638608	Cs5g34060.1: Putative yeast pheromone receptor protein AR781		474	248	485	622	330	220	276
Cs6g16280	-0.389996	0.638608	Cs6g16280.1: Histone-lysine N-methyltransferase, H3 lysine-9 specific SUVH1; Probable histone-lysine N-methyltransferase, H3 lysine-9 specific SUVH9; Histone-lysine N-methyltransferase, H3 lysine-9, H3 lysine-27, H4 lysine-20 and cytosine specific SUVH2; Putative histone-lysine N-methyltransferase, H3 lysine-9 specific SUVH10; YDG domain-containing protein At5g47150; Histone-lysine N-methyltransf…		1586	952	1115	2609	1113	746	1231
Cs3g02030	-0.584181	0.63953	Cs3g02030.1: Putative uncharacterized protein At1g09290 (Fragment) --Cs3g02030.2: Putative uncharacterized protein At1g09290 (Fragment)		698	437	415	794	411	317	307
Cs3g15510	1.33364	0.63953	Cs3g15510.1: Eukaryotic translation initiation factor 5B; Probable translation initiation factor IF-2;Eukaryotic translation initiation factor 2-like protein (Fragment)		18	24	39	28	34	64	93
Cs6g01620	0.547193	0.63953	Cs6g01620.1: Putative uncharacterized protein		297	227	283	513	605	242	474
Cs4g04530	-1.34803	0.640098	Cs4g04530.1: Trans-cinnamate 4-monooxygenase; Cytochrome P450 750A1; Premnaspirodiene oxygenase; Isoflavone 2'-hydroxylase; 5-epiaristolochene 1,3-dihydroxylase; Germacrene A oxidase; Angelicin synthase (Fragment);Putative uncharacterized protein Sb03g038160		188	91	266	92	49	40	98
Cs8g02070	4.31781	0.640098	Cs8g02070.1: Auxin-induced protein, putative; 45653-45228		0	0	1	13	133	13	0
Cs4g10150	-0.77413	0.641011	Cs4g10150.1: APRL1-Zea mays adenosine 5'-phosphosulfate reductase-like;5'-adenylylsulfate reductase 3, chloroplastic; Probable 5'-adenylylsulfate reductase 1, chloroplastic; Phosphoadenosine phosphosulfate reductase; Phosphoadenosine phosphosulfate reductase (Fragment); Probable phosphoadenosine phosphosulfate reductase		255	137	193	352	85	89	183
Cs5g18620	0.826707	0.641011	Cs5g18620.1: Precursor of CP29, core chlorophyll a/b binding (CAB) protein of photosystem II (PSII);Chlorophyll a-b binding protein CP26, chloroplastic; Chlorophyll a-b binding protein of LHCII type I, chloroplastic; Chlorophyll a-b binding protein type 2 member 1B, chloroplastic; Chlorophyll a-b binding protein, chloroplastic; Chlorophyll a-b binding protein of LHCII type I, chloroplastic (Fragm…		109028	96789	93762	103480	277078	113262	139228
Cs7g18240	-2.70201	0.641011	Cs7g18240.1: Serine/threonine-protein kinase PBS1, putative;G-type lectin S-receptor-like serine/threonine-protein kinase At4g03230; Putative cysteine-rich receptor-like protein kinase 12; Cysteine-rich receptor-like protein kinase 5; Putative G-type lectin S-receptor-like serine/threonine-protein kinase At1g61610; Receptor-like serine/threonine-protein kinase SD1-7		49	52	13	24	0	1	16
Cs5g32420	0.940773	0.641487	Cs5g32420.1: Disulfide oxidoreductase/ monooxygenase/ oxidoreductase;Flavin-containing monooxygenase YUCCA10; Putative flavin-containing monooxygenase YUCCA11 --Cs5g32420.2: Disulfide oxidoreductase/ monooxygenase/ oxidoreductase;Flavin-containing monooxygenase YUCCA10; Putative flavin-containing monooxygenase YUCCA11		17346	11746	10328	10676	18102	18386	32457
Cs7g27450	-2.17166	0.641487	NA		11	16	15	16	0	3	6
Cs9g04790	-0.6234	0.641487	Cs9g04790.1: cDNA FLJ11747 fis, clone HEMBA1005530, highly similar to Anaphase-promoting complex subunit 7;Anaphase-promoting complex subunit 7		311	186	274	730	273	147	189
Cs1g13980	-0.426357	0.641827	Cs1g13980.1: ABC transporter F family member 4; ATP-binding cassette sub-family F member 1; Uncharacterized ABC transporter ATP-binding protein C16H5.08c; Protein GCN20; ABC transporter ATP-binding protein ARB1; Uncharacterized ABC transporter ATP-binding protein YheS; Probable ATP-binding cassette sub-family F member 3 homolog; Uncharacterized ABC transporter ATP-binding protein YbiT; Uncharacte…		2815	1939	2619	4746	1919	1728	2172
Cs2g01345	1.39568	0.641827	NA		9	14	8	20	59	18	18
Cs2g04450	-0.405243	0.641827	Cs2g04450.1: Putative Sec61; signal peptide plus 9 transmembrane domain-containing protein;Protein transport protein Sec61 subunit alpha; Protein transport protein Sec61 subunit alpha isoform 2; Protein transport protein Sec61 subunit alpha-like 1; Protein transport protein Sec61 subunit alpha isoform A; Protein transport protein Sec61 subunit alpha isoform B; Protein transport protein SEC61; ER …		9954	4924	6766	14659	7029	4131	6634
Cs4g08990	-0.540793	0.641827	Cs4g08990.1: Serine acetyltransferase 3, mitochondrial; Serine acetyltransferase 1, chloroplastic; Serine acetyltransferase 5; Probable serine acetyltransferase 1; Putative serine acetyltransferase; Serine acetyltransferase, plasmid; Putative colanic acid biosynthesis acetyltransferase wcaB; 2,3,4,5-tetrahydropyridine-2,6-dicarboxylate N-acetyltransferase;Serine acetyltransferase 3, mitochondrial…		1517	717	937	2072	843	494	1023
Cs4g18070	0.71368	0.641827	Cs4g18070.1: Thylakoid lumenal 16.5 kDa protein, chloroplast, putative;Thylakoid lumenal 16.5 kDa protein, chloroplastic --Cs4g18070.2: Thylakoid lumenal 16.5 kDa protein, chloroplast, putative;Thylakoid lumenal 16.5 kDa protein, chloroplastic		2724	2814	2725	4643	7408	3738	3478
Cs4g19605	0.665957	0.641827	NA		382	258	262	326	502	374	485
Cs5g24670	1.57404	0.641827	Cs5g24670.1: Protease inhibitor/seed storage/lipid transfer protein family protein;Putative lipid-transfer protein DIR1		48	69	19	275	143	291	205
Cs5g25920	1.34761	0.641827	Cs5g25920.1: Cytochrome P450-dependent monooxygenase-like protein;Cytochrome P450 83B1; 2-methylbutanal oxime monooxygenase; 4-hydroxyphenylacetaldehyde oxime monooxygenase; Premnaspirodiene oxygenase; 5-epiaristolochene 1,3-dihydroxylase; Psoralen synthase (Fragment); Angelicin synthase (Fragment); Cytochrome P450 71D11 (Fragment); Indoleacetaldoxime dehydratase		51	64	61	56	297	39	140
Cs5g28490	-0.58241	0.641827	Cs5g28490.1: Serine/threonine-protein kinase SMG1; Target of rapamycin; Serine/threonine-protein kinase TOR; Probable serine/threonine-protein kinase smg1; Serine/threonine-protein kinase ATR; Serine-protein kinase ATM; Serine/threonine-protein kinase atr; Serine/threonine-protein kinase ATM; Protein kinase rad3; Probable serine/threonine-protein kinase MEC1 homolog;SMG1 homolog phosphatidylinosi…		2318	1187	1701	4429	1723	786	1618
Cs6g18705	-0.867848	0.641827	Cs6g18705.1: KH domain-containing protein, putative, expressed;KH domain-containing protein At4g18375		228	142	132	597	158	66	148
Cs9g16690	0.782135	0.641827	Cs9g16690.1: NAD-dependent sorbitol dehydrogenase 2 (Fragment);L-idonate 5-dehydrogenase; Sorbitol dehydrogenase; Probable D-xylulose reductase A; D-xylulose reductase A; D-xylulose reductase; Putative D-xylulose reductase; Uncharacterized zinc-type alcohol dehydrogenase-like protein YdjJ; Putative sorbitol dehydrogenase; L-threonine 3-dehydrogenase		13018	4706	5996	19297	21205	8155	17977
orange1.1t03181	0.812283	0.641827	orange1.1t03181.1: Putative uncharacterized protein (Fragment)		116	43	58	87	152	96	111
orange1.1t04316	1.39353	0.641827	orange1.1t04316.1: Serine/threonine-protein phosphatase 6 regulatory ankyrin repeat subunit B; Putative ankyrin repeat protein RF_0381;Ankyrin repeat-containing protein, putative		297	276	234	135	263	598	958
Cs3g02890	0.504713	0.641901	Cs3g02890.1: Ras-related protein RABA2a; GTP-binding protein ypt3;Brain cDNA, clone: QccE-10967, similar to human RAB11B, member RAS oncogene family (RAB11B), --Cs3g02890.2: Ras-related protein RABA2a; GTP-binding protein ypt3;Brain cDNA, clone: QccE-10967, similar to human RAB11B, member RAS oncogene family (RAB11B),		870	799	656	1325	1361	907	1249
Cs2g25510	1.07856	0.644435	Cs2g25510.1: Putative uncharacterized protein OSJNBa0052M16.13		56	46	54	235	261	118	111
Cs1g07380	1.2893	0.64445	Cs1g07380.1: Concanavalin A-like lectin kinase-like protein;L-type lectin-domain containing receptor kinase VII.1; Probable L-type lectin-domain containing receptor kinase VII.2; Putative inactive L-type lectin-domain containing receptor kinase III.2; Probable inactive L-type lectin-domain containing receptor kinase III.1; Putative L-type lectin-domain containing receptor kinase I.10; Lectin-doma…		110	136	162	914	961	336	560
Cs2g01150	-1.38709	0.64445	Cs2g01150.1: Putative uncharacterized protein B1153F04.33;Putative UPF0481 protein At3g02645 --Cs2g01150.2: Putative uncharacterized protein B1153F04.33;Putative UPF0481 protein At3g02645		213	133	765	322	146	104	144
Cs3g02080	0.463189	0.64445	Cs3g02080.1: Zinc finger protein MAGPIE; Zinc finger protein JACKDAW; Zinc finger protein NUTCRACKER; Protein SENSITIVE TO PROTON RHIZOTOXICITY 1; Zinc finger protein STOP1 homolog; Zinc finger protein STAR3; Protein TRANSPARENT TESTA 1; ATM interactor; Zinc finger and SCAN domain-containing protein 2;Putative uncharacterized protein Sb02g032400 --Cs3g02080.2: Zinc finger protein MAGPIE; Zinc fin…		5214	3743	3993	7446	8909	4018	6375
Cs3g21980	-0.809389	0.64445	Cs3g21980.1: DEAD-box ATP-dependent RNA helicase 39; ATP-dependent RNA helicase ddx54; ATP-dependent RNA helicase SrmB homolog; Probable ATP-dependent RNA helicase ddx27; Putative DEAD-box ATP-dependent RNA helicase 29; ATP-dependent rRNA helicase rrp3;Putative cold-shock DeaD-box protein A (ATP-dependent RNA helicase)		382	210	287	274	178	93	205
Cs5g11470	0.424614	0.64445	Cs5g11470.1: Putative uncharacterized protein OJ1579_C03.25		472	296	367	886	729	395	631
Cs5g28510	-0.533552	0.64445	Cs5g28510.1: Pentatricopeptide repeat-containing protein At2g15630, mitochondrial; Pentatricopeptide repeat-containing protein At5g01110; Protein Rf1, mitochondrial; Putative pentatricopeptide repeat-containing protein At1g19290; Pentatricopeptide repeat-containing protein At3g53700, chloroplastic; Putative pentatricopeptide repeat-containing protein At1g12700, mitochondrial;UDP-glucoronosyl/UDP-…		182	117	118	308	124	73	129
Cs9g01590	-0.377515	0.64445	Cs9g01590.1: YTH domain family protein 2; YTH domain-containing protein YDR374C;Evolutionarily conserved C-terminal region 7 --Cs9g01590.2: YTH domain family protein 2; YTH domain-containing protein YDR374C;Evolutionarily conserved C-terminal region 7 --Cs9g01590.3: YTH domain family protein 2; YTH domain-containing protein YDR374C;Evolutionarily conserved C-terminal region 7 --Cs9g01590.4: YTH d…		3083	1950	2754	5935	2522	1665	2594
orange1.1t00556	-1.08212	0.64445	orange1.1t00556.1: Putative uncharacterized protein;3-ketoacyl-CoA synthase 1; Probable 3-ketoacyl-CoA synthase 14		533	491	410	1927	261	390	223
Cs3g12540	-0.730841	0.646148	Cs3g12540.1: Solute carrier family 2, facilitated glucose transporter member 8;Sugar transporter ERD6-like 5; Putative sugar transporter ERD6-like 13; Plastidic glucose transporter 4; Facilitated trehalose transporter Tret1-2 homolog; Solute carrier family 2, facilitated glucose transporter member 8; Facilitated trehalose transporter Tret1; Putative metabolite transport protein ywtG; Probable ino…		1950	622	1406	2549	870	539	1130
Cs5g12680	1.21991	0.647266	Cs5g12680.1: Probable LRR receptor-like serine/threonine-protein kinase At3g47570; Putative receptor-like protein kinase At3g47110; LRR receptor-like serine/threonine-protein kinase EFR; Putative leucine-rich repeat receptor-like serine/threonine-protein kinase At2g24130; LRR receptor-like serine/threonine-protein kinase FLS2; Leucine-rich repeat receptor protein kinase EXS; Receptor-like protein…		13	21	21	88	97	44	61
Cs7g29040	-1.38663	0.647313	Cs7g29040.1: Heat shock cognate 70 kDa protein 2, putative, expressed;Heat shock cognate 70 kDa protein; Heat shock 70 kDa protein; Chloroplast envelope membrane 70 kDa heat shock-related protein; Heat shock 70 kDa protein cognate 4; Heat shock 70 kDa protein A; Probable heat shock protein ssa2; Heat shock-related 70 kDa protein 2		54	83	185	78	36	25	56
Cs6g07670	-0.7725	0.648023	Cs6g07670.1: Sodium-dependent phosphate transport protein, putative;Probable anion transporter 3, chloroplastic; Sodium-dependent phosphate transport protein 1, chloroplastic; Solute carrier family 17 member 9 --Cs6g07670.2: Sodium-dependent phosphate transport protein, putative;Probable anion transporter 3, chloroplastic; Sodium-dependent phosphate transport protein 1, chloroplastic; Solute carr…		4533	2382	3481	3611	1521	1655	2424
Cs7g13670	-5.29964	0.648023	Cs7g13670.1: Sugar transport protein 10; Sugar carrier protein C; Hexose carrier protein HEX6; Sugar carrier protein A; H(+)/hexose cotransporter 1; Putative metabolite transport protein ywtG; D-xylose-proton symporter; Glucose transport protein; Probable glucose transporter rco-3; Galactose-proton symporter; Arabinose-proton symporter;Putative uncharacterized protein Sb02g036310		2	11	12	0	0	0	0
Cs7g14890	-0.847579	0.648023	Cs7g14890.1: Mitochondrial substrate carrier family protein --Cs7g14890.2: Mitochondrial substrate carrier family protein		657	373	530	464	220	224	343
Cs8g13070	0.654553	0.648023	Cs8g13070.1: Leucine-rich repeat receptor-like protein kinase (Fragment);Receptor-like protein kinase HSL1; Leucine-rich repeat receptor-like protein kinase PXL2; LRR receptor-like serine/threonine-protein kinase HSL2; Leucine-rich repeat receptor-like serine/threonine-protein kinase BAM1; Leucine-rich repeat receptor-like protein kinase TDR; Receptor protein kinase CLAVATA1; Probable leucine-ric…		1128	423	683	1088	1122	846	1491
orange1.1t04027	0.72737	0.648068	orange1.1t04027.1: Cellulose synthase A catalytic subunit 6 [UDP-forming], putative;Probable cellulose synthase A catalytic subunit 5 [UDP-forming]; Cellulose synthase A catalytic subunit 2 [UDP-forming]; Cellulose synthase-like protein D2; Putative cellulose synthase-like protein D5; Putative cellulose synthase A catalytic subunit 11 [UDP-forming]; Probable mixed-linked glucan synthase 8; Mixed-…		49	36	48	108	111	75	67
Cs9g08340	-1.76648	0.649366	Cs9g08340.1: Ankyrin repeat-containing protein At5g02620; Receptor-interacting serine/threonine-protein kinase 4; Serine/threonine-protein phosphatase 6 regulatory ankyrin repeat subunit B; Serine/threonine-protein phosphatase 6 regulatory ankyrin repeat subunit A; Ankyrin-2; Death-associated protein kinase 1; Ankyrin repeat domain-containing protein 55;Ankyrin repeat-containing protein, putative		67	23	14	246	10	15	28
orange1.1t04971	-1.1128	0.649366	orange1.1t04971.1: Ankyrin repeat-containing protein At5g02620; Receptor-interacting serine/threonine-protein kinase 4; Ankyrin-1; Ankyrin-2; Death-associated protein kinase 1; Ankyrin-3; Serine/threonine-protein phosphatase 6 regulatory ankyrin repeat subunit A; Ankyrin repeat and protein kinase domain-containing protein 1; Nuclear factor NF-kappa-B p105 subunit (Fragment); Protein fem-1 homolog…		24	18	24	27	12	7	11
Cs3g24160	0.569935	0.651604	Cs3g24160.1: Probable transcription factor KAN4; Transcription repressor KAN1; Putative Myb family transcription factor At1g14600; Myb family transcription factor APL; Two-component response regulator ARR2; Transcription activator GLK2; Putative two-component response regulator ARR19;Myb-like DNA-binding domain, SHAQKYF class family protein, expressed		550	387	443	893	867	714	579
Cs8g11965	0.444465	0.651604	NA		329	271	273	605	485	375	445
Cs9g02380	-2.28337	0.651604	Cs9g02380.1: Scarecrow-like protein 23;GRAS transcription factor (Fragment)		44	1	36	18	5	3	6
Cs2g03050	0.538639	0.651914	Cs2g03050.1: Galactosyltransferase family protein, expressed;Probable beta-1,3-galactosyltransferase 2; Beta-1,3-galactosyltransferase 7 --Cs2g03050.2: Galactosyltransferase family protein, expressed;Probable beta-1,3-galactosyltransferase 2; Beta-1,3-galactosyltransferase 7		1230	929	932	1909	2436	1034	1489
Cs1g15990	1.35921	0.653672	Cs1g15990.1: GDSL-like Lipase/Acylhydrolase family protein, expressed;GDSL esterase/lipase APG; GDSL esterase/lipase At5g03820; Anter-specific proline-rich protein APG; Anther-specific proline-rich protein APG (Fragment)		258	174	251	1814	1877	692	936
Cs4g06640	-0.871605	0.653672	Cs4g06640.1: Lysine-ketoglutarate reductase/saccharopine dehydrogenase bifunctional enzyme (Fragment);Alpha-aminoadipic semialdehyde synthase; Alpha-aminoadipic semialdehyde synthase, mitochondrial		426	129	210	295	186	82	130
Cs2g02300	-0.361661	0.655958	Cs2g02300.1: Alkaline phytoceramidase family protein, expressed		915	673	793	1413	841	491	650
Cs6g21420	-2.27144	0.655958	Cs6g21420.1: Putative uncharacterized protein OJ1118_B03.113;Probable calcium-binding protein CML45; Calmodulin-like protein 5; Calcium-binding protein CML42; Calcium-binding protein CAST; Calcium-binding allergen Bet v 3; Calmodulin; Fimbrin; Calmodulin-related protein; Calmodulin-1/4; Calmodulin-2/3/5; Calmodulin, flagellar		6276	999	13470	1609	126	798	2515
Cs7g02700	1.35686	0.655958	Cs7g02700.1: Serine carboxypeptidase-like 45; Putative serine carboxypeptidase-like 23; Serine carboxypeptidase 24; Serine carboxypeptidase II-2 (Fragment); P-(S)-hydroxymandelonitrile lyase; Lysosomal protective protein; Uncharacterized serine carboxypeptidase F13S12.6; Virulence-related protein Nf314; Pheromone-processing carboxypeptidase KEX1;Putative uncharacterized protein Sb05g019090 --Cs7g…		381	147	343	1354	2388	438	641
Cs7g29080	-2.42556	0.655958	Cs7g29080.1: Quinate O-hydroxycinnamoyltransferase/shikimate O-hydroxycinnamoyltransferase;Hydroxycinnamoyl-Coenzyme A shikimate/quinate hydroxycinnamoyltransferase; Anthranilate N-benzoyltransferase protein 2; Omega-hydroxypalmitate O-feruloyl transferase; 10-deacetylbaccatin III 10-O-acetyltransferase		294	228	188	227	0	21	106
orange1.1t01406	1.33775	0.655958	orange1.1t01406.1: Similar to Zea mays chromosome 422kDazein-associated intercluster region,copia-typepolpolyprotein;Retrovirus-related Pol polyprotein from transposon TNT 1-94; Copia protein; Uncharacterized mitochondrial protein AtMg00820; Miraculin; 21 kDa seed protein		42	18	60	89	229	30	108
orange1.1t02150	2.38146	0.655958	orange1.1t02150.1: Beta-hexosaminidase; Chitooligosaccharidolytic beta-N-acetylglucosaminidase; Beta-hexosaminidase subunit beta; Beta-hexosaminidase subunit alpha; Probable beta-hexosaminidase fdl; Beta-hexosaminidase A; Beta-hexosaminidase subunit B2;Glycosyl hydrolase family 20, catalytic domain containing protein, expressed		705	1103	364	15721	41455	4928	2642
Cs1g26650	-2.15303	0.656082	Cs1g26650.1: Glutamate receptor 3.6;Glutamate receptor (Fragment)		1121	1744	551	10772	95	1055	226
Cs2g19660	-1.41225	0.656082	Cs2g19660.1: Putative uncharacterized protein OSJNBa0081P02.13 --Cs2g19660.2: Putative uncharacterized protein OSJNBa0081P02.13 --Cs2g19660.3: Putative uncharacterized protein OSJNBa0081P02.13 --Cs2g19660.4: Putative uncharacterized protein OSJNBa0081P02.13		240	174	142	1167	248	59	70
Cs2g19730	-0.820994	0.656082	Cs2g19730.1: Endoplasmin homolog; Heat shock protein 90; Heat shock protein HSP 90-alpha; Heat shock cognate protein HSP 90-beta; Heat shock cognate 90 kDa protein; Endoplasmin; Heat shock cognate protein 80; Heat shock-like 85 kDa protein;Putative uncharacterized protein Sb07g028940 --Cs2g19730.2: Endoplasmin homolog; Heat shock protein 90; Heat shock protein HSP 90-alpha; Heat shock cognate pro…		1161	727	887	2865	638	724	482
Cs3g25740	0.506694	0.656082	Cs3g25740.1: Histone H3.3;Putative uncharacterized protein Sb01g033550		5449	4874	5428	12344	12015	5861	8462
Cs6g03930	0.360961	0.656082	Cs6g03930.1: Run and tbc1 domain containing 3, plant, putative;TBC1 domain family member 9; Putative GTPase-activating protein AN11010; GTPase-activating protein GYP2; Carabin; TBC domain-containing protein C215.01; Small G protein signaling modulator 3; Growth hormone-regulated TBC protein 1; Rab GTPase-activating protein 1		938	503	637	1330	1107	699	1054
Cs7g24550	-1.86307	0.656082	Cs7g24550.1: Probable exocyst complex component 4; Exocyst complex component 4;Putative uncharacterized protein At3g10380/F14P13_2		154	59	56	1305	115	43	58
Cs9g19300	0.418905	0.656082	Cs9g19300.1: Putative uncharacterized protein Sb04g000510 --Cs9g19300.2: Putative uncharacterized protein Sb04g000510 --Cs9g19300.3: Putative uncharacterized protein Sb04g000510 --Cs9g19300.4: Putative uncharacterized protein Sb04g000510 --Cs9g19300.5: Putative uncharacterized protein Sb04g000510		7794	6555	6314	11223	11347	7264	10496
orange1.1t04938	0.835992	0.656082	orange1.1t04938.1: Putative uncharacterized protein Sb03g002760		3345	3530	2941	3185	7991	4387	4746
Cs3g27060	-4.50879	0.656332	Cs3g27060.1: Putative uncharacterized protein Sb10g030580		0	2	7	40	1	0	0
Cs6g02970	1.18925	0.656634	NA		139	119	134	461	152	376	598
Cs2g05570	0.688127	0.657916	Cs2g05570.1: Putative uncharacterized protein		540	571	545	818	1260	785	717
Cs7g01030	1.65131	0.65792	NA		132	477	90	680	436	613	1883
Cs2g13550	-0.517299	0.65915	Cs2g13550.1: ATP synthase subunit beta, mitochondrial; ATP synthase subunit beta-3, mitochondrial; ATP synthase subunit beta;ATP synthase, H+ transporting, mitochondrial F1 complex, beta polypeptide, isoform CRA_a --Cs2g13550.2: ATP synthase subunit beta, mitochondrial; ATP synthase subunit beta-3, mitochondrial; ATP synthase subunit beta 1;ATP synthase, H+ transporting, mitochondrial F1 complex,…		20062	11947	15740	37432	11210	10802	15043
Cs3g05240	-1.21978	0.65915	Cs3g05240.1: Transposon protein, putative, CACTA, En/Spm sub-class --Cs3g05240.2: Transposon protein, putative, CACTA, En/Spm sub-class --Cs3g05240.3: Transposon protein, putative, CACTA, En/Spm sub-class --Cs3g05240.4: Transposon protein, putative, CACTA, En/Spm sub-class		406	173	269	117	120	63	130
Cs7g22210	-1.58785	0.65915	Cs7g22210.1: Probable purine permease 10; Putative purine permease 12; Purine permease 3;Putative uncharacterized protein Sb04g031400		23	14	29	19	3	5	12
Cs9g16510	-2.89271	0.65915	Cs9g16510.1: Putative uncharacterized protein Sb01g040930;Carboxylesterase 1; Probable carboxylesterase 120; Gibberellin receptor GID1C; Hormone-sensitive lipase; Arylacetamide deacetylase-like 2; Arylacetamide deacetylase; Neutral cholesterol ester hydrolase 1; Lipase 2; AB hydrolase superfamily protein C1039.03; Monoterpene epsilon-lactone hydrolase		24	37	50	1	7	0	7
orange1.1t01605	0.564745	0.65915	orange1.1t01605.1: Probable sugar phosphate/phosphate translocator At1g06470;Triose phosphate/phosphate translocator, non-green plastid, chloroplast, putative --orange1.1t01605.2: Probable sugar phosphate/phosphate translocator At1g06470;Triose phosphate/phosphate translocator, non-green plastid, chloroplast, putative		197	104	142	199	276	160	212
Cs7g16190	-1.98948	0.660111	Cs7g16190.1: Uncharacterized mitochondrial protein AtMg00310;Putative uncharacterized protein Sb05g005061 (Fragment)		19	9	13	9	1	2	6
Cs3g14440	1.13092	0.66032	Cs3g14440.1: Dormancy/auxin associated-like protein (Fragment) --Cs3g14440.2: Dormancy/auxin associated-like protein (Fragment) --Cs3g14440.3: Dormancy/auxin associated-like protein (Fragment)		38313	30809	29912	24443	36133	49118	112823
Cs7g28470	-0.576537	0.66032	NA		651	417	627	697	452	252	424
Cs9g09915	0.881756	0.66032	NA		1660	1201	1144	1183	2225	1335	3511
Cs1g19970	0.914752	0.661996	Cs1g19970.1: Myb-related transcription factor (Cpm10), putative; 57538-59565;Transcription factor MYB21; Myb-related protein 305; Transcription factor GAMYB; Protein ODORANT1; Transcription factor WER; Transcription repressor MYB5; Trichome differentiation protein GL1; Myb-related protein P; Anthocyanin regulatory C1 protein; Myb-related protein A; Transforming protein Myb		92	52	96	69	122	120	165
orange1.1t03600	0.694308	0.661996	orange1.1t03600.1: Periplasmic polyamine-binding protein of ABC transporter (Precursor)		270	171	231	222	381	257	388
Cs1g05950	1.40545	0.662199	Cs1g05950.1: Calcium-dependent protein kinase 8; Calcium-dependent protein kinase isoform 2; Troponin C;Calcium-dependent protein kinase, isoform AK1, putative, expressed		14	8	6	9	25	26	14
Cs2g04310	1.39888	0.662199	Cs2g04310.1: Putative LRR receptor-like serine/threonine-protein kinase;Probable LRR receptor-like serine/threonine-protein kinase RFK1; Probable leucine-rich repeat receptor-like serine/threonine-protein kinase At3g14840; Cysteine-rich receptor-like protein kinase 3; Putative cysteine-rich receptor-like protein kinase 35; Putative G-type lectin S-receptor-like serine/threonine-protein kinase At1…		184	169	125	820	1498	283	327
Cs2g27040	0.898913	0.662199	Cs2g27040.1: Putative uncharacterized protein		422	260	395	881	1417	528	431
Cs3g27170	-2.83575	0.662199	Cs3g27170.1: Salutaridinol 7-O-acetyltransferase; BAHD acyltransferase At5g47980; Vinorine synthase; Deacetylvindoline O-acetyltransferase;3'-N-debenzoyl-2'-deoxytaxol N-benzoyltransferase, putative		1	18	25	82	0	3	7
Cs4g06060	0.861865	0.662199	Cs4g06060.1: DNAJ heat shock N-terminal domain-containing protein --Cs4g06060.2: DNAJ heat shock N-terminal domain-containing protein		1242	1709	946	1725	3311	1945	2122
Cs4g10340	0.581707	0.662199	Cs4g10340.1: Ankyrin repeat-containing protein, putative;Ankyrin repeat-containing protein At5g02620; Receptor-interacting serine/threonine-protein kinase 4; Ankyrin repeat, PH and SEC7 domain containing protein secG; Transient receptor potential cation channel subfamily A member 1; Caskin-1; Delta-latroinsectotoxin-Lt1a; Serine/threonine-protein phosphatase 6 regulatory ankyrin repeat subunit A;…		459	476	411	688	733	546	824
Cs5g08520	-0.831534	0.662199	Cs5g08520.1: Peroxisomal acyl-coenzyme A oxidase 1; Putative peroxisomal acyl-coenzyme A oxidase 1.2; Probable peroxisomal acyl-coenzyme A oxidase 1; Acyl-coenzyme A oxidase 1; Acyl-coenzyme A oxidase, peroxisomal; Acyl-coenzyme A oxidase 2, peroxisomal; Acyl-coenzyme A oxidase-like protein; Short-chain specific acyl-CoA dehydrogenase, mitochondrial;Acyl-coenzyme A oxidase (Fragment) --Cs5g08520.…		11902	8277	9561	27636	4218	7152	7593
Cs6g06820	-1.55218	0.662199	Cs6g06820.1: Putative uncharacterized protein Sb09g004320;Importin subunit alpha-1a; Importin subunit alpha; Importin subunit alpha-B; Probable importin subunit alpha-A; Sperm-associated antigen 6; Importin subunit alpha-2-like protein --Cs6g06820.2: Putative uncharacterized protein Sb09g004320;Importin subunit alpha-1a; Importin subunit alpha; Importin subunit alpha-B; Probable importin subunit …		414	368	361	144	36	120	165
Cs6g19640	-0.855612	0.662199	Cs6g19640.1: UDP-arabinopyranose mutase 1; Alpha-1,4-glucan-protein synthase [UDP-forming] 2; Probable UDP-arabinopyranose mutase 4; Alpha-1,4-glucan-protein synthase [UDP-forming] (Fragments);Alpha-1,4-glucan-protein synthase [UDP-forming], putative		1249	711	1364	3945	1245	550	649
orange1.1t02091	-2.58067	0.662199	orange1.1t02091.1: Caffeic acid 3-O-methyltransferase 1; Quercetin 3-O-methyltransferase 1; (Iso)eugenol O-methyltransferase; Caffeic acid 3-O-methyltransferase (Fragment); Bergaptol O-methyltransferase; Tricetin 3',4',5'-O-trimethyltransferase; Inositol 4-methyltransferase; Anthranilate N-methyltransferase; Flavone O-methyltransferase 1; (S)-scoulerine 9-O-methyltransferase; Isoliquiritigenin 2'…		4	61	35	369	1	17	20
Cs6g18720	-1.45098	0.664185	Cs6g18720.1: Cytokinin hydroxylase; Cytochrome P450 734A1; Secologanin synthase; Leukotriene-B4 omega-hydroxylase 3; Leukotriene-B(4) omega-hydroxylase 2;Cytochrome P450, family 709, subfamily B, polypeptide 2		10	25	16	32	8	6	7
Cs6g13810	0.857656	0.664558	Cs6g13810.1: Late embryogenesis abundant hydroxyproline-rich glycoprotein		13012	10348	14483	9710	21326	16112	25884
Cs2g07150	1.7752	0.664825	Cs2g07150.1: Putative serine/threonine-protein kinase receptor; G-type lectin S-receptor-like serine/threonine-protein kinase At1g11330; Receptor-like serine/threonine-protein kinase SD1-8; S-locus-specific glycoprotein S13; G-type lectin S-receptor-like serine/threonine-protein kinase SRK; Putative inactive G-type lectin S-receptor-like serine/threonine-protein kinase SRK; Putative G-type lectin…		44	51	4	216	280	154	172
orange1.1t00799	-4.50929	0.664914	orange1.1t00799.1: S-adenosylmethionine-dependent methyltransferase (Fragment);Putative methyltransferase DDB_G0268948; Probable S-adenosylmethionine-dependent methyltransferase CRG1		16	2	15	0	0	0	1
Cs1g20800	-1.46115	0.665102	Cs1g20800.1: Putative uncharacterized protein Sb05g025070 --Cs1g20800.2: Putative uncharacterized protein Sb05g025070 --Cs1g20800.3: Putative uncharacterized protein Sb05g025070 --Cs1g20800.4: Putative uncharacterized protein Sb05g025070		48167	14245	33385	15029	3528	7735	17124
Cs2g25080	-1.49902	0.665102	Cs2g25080.1: Disease resistance-like protein/LRR domain-containing protein;LRR receptor-like serine/threonine-protein kinase GSO1; Probable leucine-rich repeat receptor-like protein kinase At1g35710; Receptor-like protein 12; Receptor-like protein kinase 2; Leucine-rich repeat receptor protein kinase EXS; Probable LRR receptor-like serine/threonine-protein kinase At4g08850; Leucine-rich repeat re…		35	10	13	81	14	8	6
Cs3g23670	0.990999	0.665102	Cs3g23670.1: Putative uncharacterized protein;BRI1 kinase inhibitor 1		1333	616	1226	3071	4993	1192	1863
Cs4g06930	-1.14073	0.665102	Cs4g06930.1: Putative uncharacterized protein Sb03g006230		67	46	82	46	26	17	38
Cs5g06860	2.18202	0.665102	Cs5g06860.1: Putative uncharacterized protein		26	510	43	271	2237	554	486
Cs6g04670	-0.891596	0.665102	Cs6g04670.1: DEAD-box ATP-dependent RNA helicase 57; Probable ATP-dependent RNA helicase ddx52; ATP-dependent RNA helicase ROK1;Singapore isolate B (sub-type 7) whole genome shotgun sequence assembly, scaffold_0 --Cs6g04670.2: DEAD-box ATP-dependent RNA helicase 57; Probable ATP-dependent RNA helicase ddx52; ATP-dependent RNA helicase ROK1;Singapore isolate B (sub-type 7) whole genome shotgun seq…		95	70	67	234	48	58	42
Cs2g05830	0.617628	0.665191	Cs2g05830.1: Putative uncharacterized protein At1g28260 (Fragment) --Cs2g05830.2: Putative uncharacterized protein At1g28260 (Fragment) --Cs2g05830.3: Whole genome shotgun sequence assembly, scaffold_18, strain Mel28;Protein SMG7 --Cs2g05830.4: Putative uncharacterized protein At1g28260 (Fragment)		2575	1608	2171	3190	5094	1750	3502
Cs3g09000	-1.43005	0.665191	Cs3g09000.1: Cellulose synthase-like D1-2, glycosyltransferase family 2 protein;Cellulose synthase-like protein D3; Putative cellulose synthase-like protein D6; Probable mixed-linked glucan synthase 6; Cellulose synthase A catalytic subunit 3 [UDP-forming]; Probable cellulose synthase A catalytic subunit 2 [UDP-forming]; Putative mixed-linked glucan synthase 1; Mixed-linked glucan synthase 2; Put…		73	20	173	124	31	22	45
Cs9g04140	0.868624	0.665191	Cs9g04140.1: Putative uncharacterized protein Sb04g024610		1201	644	912	730	2334	973	1390
Cs8g11860	0.615847	0.666335	Cs8g11860.1: Putative uncharacterized protein Sb01g027600		1625	1211	1187	1522	2126	1536	2326
Cs9g03170	1.17555	0.666335	Cs9g03170.1: Putative uncharacterized protein OJ1362_G11.13 --Cs9g03170.2: Putative uncharacterized protein OJ1362_G11.13 --Cs9g03170.3: Putative uncharacterized protein OJ1362_G11.13 --Cs9g03170.4: Putative uncharacterized protein OJ1362_G11.13		368	416	288	1288	2317	534	623
orange1.1t03206	-0.440768	0.666335	orange1.1t03206.1: Cytosolic-like glutathione reductase (Fragment);Glutathione reductase, cytosolic; Glutathione reductase, chloroplastic (Fragment); Glutathione reductase, chloroplastic/mitochondrial; Glutathione reductase, chloroplastic; Glutathione reductase; Trypanothione reductase; Glutathione reductase, mitochondrial; Thioredoxin reductase 1, cytoplasmic; Thioredoxin reductase SEP1; Glutath…		5121	3070	4594	9561	3453	2790	4209
Cs1g17660	0.611132	0.667458	Cs1g17660.1: NADH:ubiquinone oxidoreductase complex I intermediate-associated protein 30 --Cs1g17660.2: Rossmann-fold NAD(P)-binding domain-containing protein --Cs1g17660.3: NADH:ubiquinone oxidoreductase complex I intermediate-associated protein 30		1479	1100	1247	2150	3328	1266	1753
Cs2g08420	0.463569	0.667458	Cs2g08420.1: cDNA, clone: J090072E23, full insert sequence (Fragment);Chloroplast envelope membrane protein; Proton extrusion protein PcxA		1422	922	1181	2232	2521	1242	1535
Cs2g28070	-2.23801	0.667458	Cs2g28070.1: Transcription factor WER; Transcription factor MYB23; Trichome differentiation protein GL1; Transcription repressor MYB4; Myb-related protein 308; Anthocyanin regulatory C1 protein; Myb-related protein P; Transcription factor GAMYB; Protein ODORANT1; Myb-related protein B; Transforming protein Myb; Transcriptional activator Myb;Putative uncharacterized protein At5g14750 (Fragment)		385	673	409	20	24	79	158
Cs3g06640	-0.609389	0.667458	Cs3g06640.1: Probable disease resistance protein At1g61180; Putative disease resistance protein At3g15700;Disease resistance protein RFL1, putative		781	510	569	1682	426	382	628
Cs3g08330	1.19984	0.667458	Cs3g08330.1: Myb family transcription factor APL; Putative Myb family transcription factor At1g14600; Transcription repressor KAN1; Probable transcription factor KAN2; Two-component response regulator ARR2; Transcription activator GLK2; Putative two-component response regulator ARR20;Calcium-dependent protein kinase substrate protein, putative --Cs3g08330.2: Myb family transcription factor APL; P…		380	241	391	1158	2259	430	538
Cs3g18070	-1.61451	0.667458	Cs3g18070.1: Putative phi-1-like phosphate-induced protein		3239	771	4092	9305	2860	392	397
Cs4g09320	0.643665	0.667458	Cs4g09320.1: Putative uncharacterized protein Sb03g002730		1089	877	991	2630	2811	1331	1462
Cs4g13300	-0.605754	0.667458	Cs4g13300.1: RL28, ribosomal protein 28 60S large ribosomal subunit (Fragment);60S ribosomal protein L28-1; Probable 60S ribosomal protein L28e --Cs4g13300.2: RL28, ribosomal protein 28 60S large ribosomal subunit (Fragment);60S ribosomal protein L28-1; Probable 60S ribosomal protein L28e --Cs4g13300.3: RL28, ribosomal protein 28 60S large ribosomal subunit (Fragment);60S ribosomal protein L28-1;…		7964	4265	5805	10441	3471	4191	4123
Cs6g15440	1.72651	0.667458	Cs6g15440.1: Putative uncharacterized protein At2g27770/F15K20.13		14	6	16	72	160	23	32
Cs6g16320	-1.67301	0.667458	Cs6g16320.1: Putative uncharacterized protein Sb06g023860;Vacuolar iron transporter homolog 4; Nodulin-21; Fe(2+)/Mn(2+) transporter pcl1		117	123	115	31	19	16	64
Cs7g10740	0.802195	0.667458	Cs7g10740.1: Type II chlorophyll a/b binding protein from photosystem I (Precursor);Chlorophyll a-b binding protein, chloroplastic; Chlorophyll a-b binding protein 7, chloroplastic; Chlorophyll a-b binding protein 1B-20, chloroplastic (Fragment); Chlorophyll a-b binding protein type 2 member 1B, chloroplastic; Chlorophyll a-b binding protein of LHCII type I, chloroplastic; Chlorophyll a-b binding…		80076	75462	69952	78502	202633	84615	106125
Cs7g12330	0.795449	0.667458	Cs7g12330.1: Receptor-like protein 12; LRR receptor-like serine/threonine-protein kinase GSO1; Leucine-rich repeat receptor protein kinase EXS; Probable LRR receptor-like serine/threonine-protein kinase At4g36180; Receptor-like protein kinase; Leucine-rich repeat receptor-like protein kinase PEPR1; Protein BRASSINOSTEROID INSENSITIVE 1; Tyrosine-sulfated glycopeptide receptor 1; Probable leucine-…		284	170	189	766	734	319	442
Cs7g22000	-0.665132	0.667458	Cs7g22000.1: Putative uncharacterized protein Sb01g004940 --Cs7g22000.2: Putative uncharacterized protein OSJNBb0070O09.5		1016	760	1004	1933	796	645	442
Cs7g28120	-2.76178	0.667458	Cs7g28120.1: Putative serine/threonine-specific receptor protein kinase		3	22	20	19	0	5	1
Cs8g09120	0.665541	0.667458	Cs8g09120.1: Putative uncharacterized protein		424	362	410	438	742	511	582
Cs9g08260	-1.96987	0.667458	Cs9g08260.1: Ankyrin repeat-containing protein, putative;Ankyrin repeat and protein kinase domain-containing protein 1; Transient receptor potential cation channel subfamily A member 1		24	14	14	182	8	3	21
orange1.1t06042	1.72519	0.667458	NA		186	106	54	785	1692	241	263
Cs3g11390	0.877112	0.667483	NA		63	30	65	114	150	46	140
Cs1g05220	-1.82491	0.668024	Cs1g05220.1: UDP-glycosyltransferase 76C4; Cyanohydrin beta-glucosyltransferase; Kaempferol 3-O-beta-D-galactosyltransferase; Anthocyanidin 3-O-glucosyltransferase;UDP-glucoronosyl/UDP-glucosyl transferase family protein		84	15	82	83	2	17	27
Cs1g11230	-0.451896	0.668024	Cs1g11230.1: Nuclear pore complex protein Nup98-Nup96; Nucleoporin nup189;Nucleoporin family protein, putative, expressed --Cs1g11230.2: Nuclear pore complex protein Nup98-Nup96; Nucleoporin nup189;Nucleoporin family protein, putative, expressed		2017	1325	1686	2947	1215	968	1684
Cs2g10300	-0.873007	0.668024	Cs2g10300.1: Putative pentatricopeptide (PPR) repeat-containing protein;Pentatricopeptide repeat-containing protein At4g20770; Pentatricopeptide repeat-containing protein At3g09040, mitochondrial; Pentatricopeptide repeat-containing protein At1g74600, chloroplastic; Putative pentatricopeptide repeat-containing protein At2g01510; Putative pentatricopeptide repeat-containing protein At1g69350, mito…		36	22	26	61	16	13	22
Cs2g11820	0.503076	0.668024	Cs2g11820.1: Putative uncharacterized protein Sb09g003620 --Cs2g11820.2: Putative uncharacterized protein Sb09g003620 --Cs2g11820.3: Putative uncharacterized protein Sb09g003620		1175	1079	1213	1818	1741	1302	2088
Cs3g03970	4.04154	0.668024	Cs3g03970.1: BAHD acyltransferase At5g47980; Vinorine synthase; Deacetylvindoline O-acetyltransferase; Salutaridinol 7-O-acetyltransferase;3'-N-debenzoyl-2'-deoxytaxol N-benzoyltransferase, putative		0	1	0	3	0	11	26
Cs3g19640	0.464332	0.668024	Cs3g19640.1: Uncharacterized protein At4g08330, chloroplastic;Putative uncharacterized protein Sb01g047900		408	327	371	583	531	425	616
Cs4g19890	-2.7357	0.668024	Cs4g19890.1: Rhomboid-related intramembrane serine protease family protein		3	5	11	8	1	0	2
Cs5g12410	-1.81966	0.668024	Cs5g12410.1: D-mannose binding lectin protein with Apple-like carbohydrate-binding domain;Epidermis-specific secreted glycoprotein EP1; G-type lectin S-receptor-like serine/threonine-protein kinase At1g67520		1202	145	1225	3319	823	128	81
Cs5g19640	-0.378278	0.668024	Cs5g19640.1: Putative uncharacterized protein Sb03g042000;Probable cytochrome c At4g10040; Cytochrome c; Cytochrome c, testis-specific --Cs5g19640.2: Putative uncharacterized protein Sb03g042000;Probable cytochrome c At4g10040; Cytochrome c; Cytochrome c, testis-specific		3537	2440	3475	5919	2649	2111	2980
Cs5g34430	-1.42083	0.668024	Cs5g34430.1: Glutathione S-transferase, C-terminal; Thioredoxin-like fold;Probable glutathione S-transferase; Glutathione transferase GST 23; Glutathione S-transferase U7; Probable glutathione S-transferase parC; Probable glutathione S-transferase parA; Maleylacetoacetate isomerase; Glutathione S-transferase 2 (Fragment)		432	187	705	274	59	146	208
Cs6g16700	-1.25178	0.668024	Cs6g16700.1: Cytochrome P450 94A1; Cytochrome P450 (Fragment);Putative cytochrome P450-dependent fatty acid hydroxylase		863	873	657	300	291	263	317
Cs7g01220	0.813189	0.668024	Cs7g01220.1: Homeobox-leucine zipper protein HAT14; Homeobox-leucine zipper protein ATHB-X; Putative homeobox-leucine zipper protein HOX26;Homeobox-leucine zipper protein HAT14, putative --Cs7g01220.2: Homeobox-leucine zipper protein HAT14; Homeobox-leucine zipper protein ATHB-X; Putative homeobox-leucine zipper protein HOX26;Homeobox-leucine zipper protein HAT14, putative		1227	675	1200	914	1898	1007	2245
Cs7g02850	-0.765053	0.668024	Cs7g02850.1: Oryza sativa protein similar to ABA-responsive protein AAP03417;GEM-like protein 5; GLABRA2 expression modulator; Putative GEM-like protein 3		564	658	743	1064	309	390	490
Cs8g08930	-1.5594	0.668024	Cs8g08930.1: Putative uncharacterized protein		279	308	231	57	60	62	116
Cs8g19570	-0.585148	0.668024	Cs8g19570.1: Putative uncharacterized protein At2g29510 (Fragment) --Cs8g19570.2: Putative uncharacterized protein At2g29510 (Fragment) --Cs8g19570.3: Putative uncharacterized protein At2g29510 (Fragment)		2154	902	1340	3635	1468	743	1167
Cs9g09895	0.737329	0.668024	NA		178	192	198	254	299	319	313
Cs9g10250	0.315384	0.668024	Cs9g10250.1: Serine/threonine-protein phosphatase 2A regulatory subunit B'' subunit alpha; Serine/threonine-protein phosphatase 2A regulatory subunit B'' subunit beta;Chromosome undetermined scaffold_22, whole genome shotgun sequence		2278	1505	1823	3317	3122	1702	2650
Cs9g16820	-3.38469	0.668024	Cs9g16820.1: Ethylene-responsive transcription factor ERF026; Dehydration-responsive element-binding protein 1B; Ethylene-responsive transcription factor TINY; Pathogenesis-related genes transcriptional activator PTI6;Dehydration-responsive element-binding protein 1A, putative		0	9	33	120	2	0	7
orange1.1t00187	-2.29743	0.668024	orange1.1t00187.1: Putative expansin-B2; Expansin-B15; Expansin-B18; Expansin-B4; Expansin-B5; Expansin-B11; Expansin-B12; Expansin-B3; Expansin-B6; Expansin-B7; Expansin-B8; Expansin-B1; Expansin-B2; Expansin-B9; Expansin-B17; Expansin-B10; Pollen allergen Phl p 1; Major pollen allergen Hol l 1; Pollen allergen Lol p 1; Major pollen allergen Pha a 1; Major pollen allergen Cyn d 1; Expansin-B16; …		109	33	150	69	0	23	24
orange1.1t01172	0.544233	0.668024	orange1.1t01172.1: Pinin/SDK/memA/ protein conserved region containing protein		6275	5082	4631	6890	9318	5837	8269
orange1.1t02676	0.656121	0.668024	orange1.1t02676.1: FAD/NAD(P)-binding oxidoreductase domain-containing protein		668	473	510	847	1471	529	772
Cs6g16710	-1.44536	0.668031	Cs6g16710.1: Nodulin MtN21 family protein, putative, expressed;Auxin-induced protein 5NG4		22	17	36	18	7	6	12
Cs1g16760	-0.671272	0.66885	Cs1g16760.1: 40S ribosomal protein SA; 40S ribosomal protein Sa-2; 40S ribosomal protein S0;Component of cytosolic 80S ribosome and 40S small subunit --Cs1g16760.2: 40S ribosomal protein SA; 40S ribosomal protein Sa-2; 40S ribosomal protein S0;Component of cytosolic 80S ribosome and 40S small subunit		8112	5281	7106	12944	3413	4887	4789
Cs3g08810	0.775625	0.66885	Cs3g08810.1: Pentatricopeptide repeat-containing protein At1g31920; Pentatricopeptide repeat-containing protein At1g59720, mitochondrial; Pentatricopeptide repeat-containing protein At3g46790, chloroplastic; Putative pentatricopeptide repeat-containing protein At3g23330; Putative pentatricopeptide repeat-containing protein At3g13770, mitochondrial;GTP-binding protein alpha subunit, gna, putative		1590	1267	1039	2620	4380	1454	1819
Cs3g03660	-1.51334	0.669149	Cs3g03660.1: MLO-like protein 4; Protein MLO; MLO protein homolog 1; MLO-like protein (Fragment);Putative uncharacterized protein Sb05g005260		106	50	138	49	63	10	23
orange1.1t02680	0.667771	0.669149	orange1.1t02680.1: Asparaginyl-tRNA synthetase, cytoplasmic 1; Asparaginyl-tRNA synthetase;Asparaginyl-tRNA synthetase 1, cytoplasmic / asparagine-tRNA ligase 1 (ISS)		234	202	134	319	445	235	288
Cs2g08320	0.380432	0.669806	Cs2g08320.1: ERD (Early-responsive to dehydration stress) family protein --Cs2g08320.2: ERD (Early-responsive to dehydration stress) family protein --Cs2g08320.3: Early-responsive to dehydration protein, putative, expressed --Cs2g08320.4: Early-responsive to dehydration protein, putative, expressed		4705	2702	3215	7124	6447	3304	5498
Cs7g19800	-2.04552	0.669806	Cs7g19800.1: Chaperone protein ClpC, chloroplastic; Chaperone protein ClpC1, chloroplastic; ATP-dependent Clp protease ATP-binding subunit clpA homolog CD4A, chloroplastic; ATP-dependent Clp protease ATP-binding subunit clpA homolog, chloroplastic (Fragment); ATP-dependent Clp protease ATP-binding subunit clpA homolog; Chaperone protein ClpB; Negative regulator of genetic competence ClpC/MecB; Pr…		2809	459	799	24832	1875	511	1066
Cs8g19480	-1.53383	0.669806	Cs8g19480.1: UDP-glycosyltransferase 76C4; Cyanohydrin beta-glucosyltransferase; Anthocyanidin 3-O-glucosyltransferase 7 (Fragment); Anthocyanidin 3-O-glucosyltransferase;UDP-glucoronosyl/UDP-glucosyl transferase family protein		73	13	30	160	9	21	20
Cs1g05040	1.50807	0.669831	Cs1g05040.1: RING-H2 finger protein ATL78; E3 ubiquitin-protein ligase ATL76; Putative RING-H2 finger protein ATL12; NEP1-interacting protein-like 1; NEP1-interacting protein 1;Zinc finger, C3HC4 type family protein, expressed		50	17	25	40	210	24	41
Cs4g06170	0.525019	0.669831	Cs4g06170.1: Putative uncharacterized protein Sb01g045410		2959	2118	2532	3485	5044	2781	3255
Cs5g35210	0.453113	0.669831	Cs5g35210.1: DNA mismatch repair protein MutS (Precursor);DNA mismatch repair protein mutS; DNA mismatch repair protein hexA		998	537	759	1138	1150	748	1281
Cs7g05940	0.488743	0.669831	Cs7g05940.1: Class 2 KNOTTED-like transcription factor KNOPE4;Homeobox protein knotted-1-like 3; Homeobox protein knotted-1-like 2 (Fragment); Homeotic protein knotted-1; Putative homeobox protein knotted-1-like 5; Homeobox protein SHOOT MERISTEMLESS; Homeobox protein rough sheath 1; Homeobox protein liguleless 3 (Fragment) --Cs7g05940.2: Class 2 KNOTTED-like transcription factor KNOPE4;Homeobox …		7884	7103	5717	12264	11806	8483	10745
orange1.1t05979	0.559385	0.669831	NA		105	74	90	172	160	134	125
Cs1g17940	0.411951	0.670196	Cs1g17940.1: Homeodomain-like/winged-helix DNA-binding protein;Histone H1 --Cs1g17940.2: Homeodomain-like/winged-helix DNA-binding protein;Histone H1		741	566	577	1002	990	704	894
Cs7g22930	0.970226	0.670196	Cs7g22930.1: Retrotransposon protein, putative, Ty3-gypsy subclass, expressed		548	680	465	1274	2420	829	748
orange1.1t03069	1.12657	0.671088	NA		17	6	12	34	50	17	29
orange1.1t06025	2.80592	0.671088	NA		2	0	9	25	129	17	4
Cs2g19510	-1.77525	0.67245	Cs2g19510.1: Omega-hydroxypalmitate O-feruloyl transferase; Benzyl alcohol O-benzoyltransferase; Hydroxycinnamoyl-Coenzyme A shikimate/quinate hydroxycinnamoyltransferase; (Z)-3-hexen-1-ol acetyltransferase; 13-hydroxylupanine O-tigloyltransferase; 3'-N-debenzoyl-2'-deoxytaxol N-benzoyltransferase;Hydroxycinnamoyl CoA shikimate/quinate hydroxycinnamoyltransferase-like protein (Fragment)		59	90	53	50	4	31	14
Cs2g28530	-2.1096	0.67245	Cs2g28530.1: Ubiquitin-conjugating enzyme E2 5; Ubiquitin-conjugating enzyme E2-23 kDa; Ubiquitin-conjugating enzyme E2 H; Ubiquitin-conjugating enzyme E2 B; Ubiquitin-conjugating enzyme E2 A; Probable ubiquitin-conjugating enzyme E2 N;Ubiquitin-conjugating enzyme E2-23 kDa, putative, expressed		187	230	121	57	2	36	67
Cs9g10460	0.566824	0.67245	Cs9g10460.1: Putative uncharacterized protein Sb07g002300;Pre-mRNA-splicing factor SLU7 --Cs9g10460.2: Putative uncharacterized protein Sb07g002300;Pre-mRNA-splicing factor SLU7		885	793	899	1289	1805	1042	1111
orange1.1t05888	1.67853	0.673403	NA		3	7	15	52	82	32	30
Cs1g22965	1.24838	0.673744	NA		16	9	25	82	92	41	51
Cs5g17275	0.68089	0.673744	NA		216	239	284	333	432	360	396
Cs7g03930	0.2965	0.673744	Cs7g03930.1: Haloacid dehalogenase-like hydrolase domain-containing protein;Haloacid dehalogenase-like hydrolase domain-containing protein 3; Uncharacterized HAD-hydrolase MTH_209; Pyrimidine 5'-nucleotidase YjjG --Cs7g03930.2: Haloacid dehalogenase-like hydrolase domain-containing protein;Haloacid dehalogenase-like hydrolase domain-containing protein 3 --Cs7g03930.3: Haloacid dehalogenase-like h…		1236	829	1074	1884	1688	1018	1407
Cs9g09310	1.97716	0.673744	Cs9g09310.1: Putative uncharacterized protein At1g04500/F19P19_3;Zinc finger protein CONSTANS-LIKE 4; Two-component response regulator-like PRR1; Zinc finger protein CONSTANS; Zinc finger protein HD1		11	37	9	15	61	12	172
Cs2g01120	-1.55198	0.673824	Cs2g01120.1: Putative uncharacterized protein AT4g31980		50	57	42	32	5	18	21
Cs5g03720	0.692962	0.673824	Cs5g03720.1: Putative uncharacterized protein At2g45830 (Fragment) --Cs5g03720.2: Putative uncharacterized protein At2g45830 (Fragment)		2689	2411	2649	4198	7395	2837	3368
Cs5g13490	0.915392	0.673824	Cs5g13490.1: Putative uncharacterized protein At2g31120 (Fragment)		132	157	100	248	481	177	183
Cs7g18470	0.551522	0.673824	Cs7g18470.1: Putative uncharacterized protein Sb03g030670;Splicing factor U2af small subunit A; Splicing factor U2af small subunit B; Splicing factor U2af 38 kDa subunit; U2 small nuclear ribonucleoprotein auxiliary factor 35 kDa subunit-related protein 1; Zinc finger CCCH domain-containing protein 5; Splicing factor U2AF 35 kDa subunit (Fragment) --Cs7g18470.2: Putative uncharacterized protein S…		5840	4312	3833	6342	8414	4425	8167
Cs7g31410	-1.29348	0.673824	Cs7g31410.1: Putative uncharacterized protein Sb04g032430;Probable aquaporin PIP1-2; Aquaporin PIP1-5; Probable aquaporin PIP-type 7a; Aquaporin PIP 1-3; Aquaporin PIP-type; Aquaporin-1; Aquaporin-4		1064	1529	630	1555	173	378	811
Cs1g03890	0.88114	0.674907	Cs1g03890.1: Putative uncharacterized protein Sb03g032810;Ras-related protein Rab7; GTP-binding protein YPTC5; Probable Ras-related protein Rab7		181	124	162	282	597	155	215
Cs1g04820	1.35134	0.675081	NA		48	109	53	420	237	315	333
Cs1g22280	-0.524604	0.675081	Cs1g22280.1: Putative cadmium/zinc-transporting ATPase HMA1,chloroplastic;Probable cadmium/zinc-transporting ATPase HMA1, chloroplastic; Probable cation-transporting ATPase V; Probable copper-exporting P-type ATPase B; Copper-exporting P-type ATPase A; Cation-transporting P-type ATPase A --Cs1g22280.2: Putative cadmium/zinc-transporting ATPase HMA1,chloroplastic;Probable cadmium/zinc-transporting…		2495	1135	2260	3599	1484	1057	1756
Cs3g24500	-0.55284	0.675081	Cs3g24500.1: Peroxisomal membrane protein 11A;Peroxisomal biogenesis factor 11 family protein		320	260	330	579	196	180	291
Cs9g11510	0.650801	0.675198	Cs9g11510.1: tRNA-specific 2-thiouridylase mnmA;tRNA (5-methylaminomethyl-2-thiouridylate)-methyltransferase, putative		763	504	586	1387	1765	773	796
Cs4g19100	-2.46116	0.67594	Cs4g19100.1: (Rice Genome Annotation Project) histidine-containing phosphotransfer protein 4;Histidine-containing phosphotransfer protein 4		392	82	359	16	2	48	56
Cs4g18590	0.544104	0.676366	Cs4g18590.1: cDNA, clone: J100015N03, full insert sequence;Calcineurin B-like protein 10; Calcium-binding protein NCSA; Calcineurin subunit B; Calcium-binding protein NCS-1; Neurocalcin homolog; Calcineurin subunit B type 1; Neurocalcin; Hippocalcin-like protein 1; Neurocalcin-delta B; Neuron-specific calcium-binding protein hippocalcin --Cs4g18590.2: Putative uncharacterized protein (Fragment);C…		1465	1478	1722	2656	3144	1966	2153
orange1.1t04356	2.32061	0.676366	orange1.1t04356.1: Leucine-rich repeat receptor protein kinase exs, putative;Leucine-rich repeat receptor-like serine/threonine-protein kinase At1g17230; LRR receptor-like serine/threonine-protein kinase ERECTA; Probable leucine-rich repeat receptor-like protein kinase At5g63930; Probably inactive leucine-rich repeat receptor-like protein kinase IMK2; LRR receptor-like serine/threonine-protein ki…		11	0	3	12	48	23	5
Cs1g16790	-1.42489	0.67709	Cs1g16790.1: Putative uncharacterized protein Sb02g025610		254	134	277	1226	257	99	43
orange1.1t00538	0.728906	0.677642	orange1.1t00538.1: Putative uncharacterized protein Sb04g001870		2894	2036	1937	6664	7592	3014	3690
Cs6g12670	0.928423	0.677902	Cs6g12670.1: Putative uncharacterized protein Sb03g004125 (Fragment);Pentatricopeptide repeat-containing protein At1g05750, chloroplastic; Pentatricopeptide repeat-containing protein At2g20540; Putative pentatricopeptide repeat-containing protein At3g15930; Putative pentatricopeptide repeat-containing protein At5g59200, chloroplastic; Pentatricopeptide repeat-containing protein At2g22410, mitocho…		120	34	130	176	281	131	160
Cs3g11420	0.881603	0.678626	Cs3g11420.1: Putative deoxycytidylate deaminase (Putative cytidine deaminase) (Fragment);Guanine deaminase; tRNA-specific adenosine deaminase; Uncharacterized protein BUsg_246; tRNA-specific adenosine deaminase, chloroplastic; Uncharacterized deaminase RT0819; tRNA(Ile)-lysidine synthase; Probable cytosine deaminase; Cytosine deaminase		128	185	83	284	380	179	307
Cs4g02910	0.421681	0.67975	Cs4g02910.1: Putative uncharacterized protein At5g24930 (Fragment);Zinc finger protein CONSTANS-LIKE 5; Zinc finger protein CONSTANS; Zinc finger protein HD1; Probable salt tolerance-like protein At1g75540; Salt tolerance protein; Putative zinc finger protein CONSTANS-LIKE 11; Protein CHLOROPLAST IMPORT APPARATUS 2; Salt tolerance-like protein; Two-component response regulator-like APRR3		16863	11746	14078	20855	20269	14768	22988
Cs1g17380	-0.921041	0.680385	Cs1g17380.1: Linoleate 13S-lipoxygenase 3-1, chloroplastic; Lipoxygenase 3, chloroplastic; Probable lipoxygenase 6; Putative lipoxygenase 5; Lipoxygenase 6, choloroplastic; Probable linoleate 9S-lipoxygenase 4; Linoleate 9S-lipoxygenase 6 (Fragment); Linoleate 9S-lipoxygenase A; Linoleate 9S-lipoxygenase 2; Seed linoleate 9S-lipoxygenase; Probable lipoxygenase 8, chloroplastic; Linoleate 9S-lipox…		1899	1243	2830	7019	1322	1459	1139
Cs5g11610	-1.41793	0.680385	Cs5g11610.1: UDP-glycosyltransferase 83A1; Limonoid UDP-glucosyltransferase; Cyanohydrin beta-glucosyltransferase; Cinnamate beta-D-glucosyltransferase;Glucosyl/glucuronosyl transferases, putative		103	49	81	327	11	42	61
orange1.1t03564	-0.6909	0.681094	orange1.1t03564.1: Putative uncharacterized protein OJ1081D05.9		349	279	313	393	160	181	220
orange1.1t05016	-1.47664	0.681094	orange1.1t05016.1: Caffeic acid 3-O-methyltransferase; (Iso)eugenol O-methyltransferase; Caffeic acid 3-O-methyltransferase (Fragment); Tricetin 3',4',5'-O-trimethyltransferase; Flavone O-methyltransferase 1; Quercetin 3-O-methyltransferase 1; Bergaptol O-methyltransferase; Inositol 4-methyltransferase; Anthranilate N-methyltransferase; (S)-scoulerine 9-O-methyltransferase; Isoliquiritigenin 2'-O…		120	19	51	117	14	9	48
Cs6g04630	0.700375	0.683097	Cs6g04630.1: Arabidopsis thaliana genomic DNA, chromosome 5, P1 clone:MOK16		571	532	666	615	1193	677	948
orange1.1t02992	-1.92053	0.683097	orange1.1t02992.1: Putative uncharacterized protein P0677H08.27-2		531	62	207	3912	236	126	241
Cs2g03920	-2.05861	0.683412	Cs2g03920.1: Magnesium transporter CorA-like family protein --Cs2g03920.2: Magnesium transporter CorA-like family protein		80	23	43	818	83	16	19
Cs6g05410	-0.641781	0.683412	Cs6g05410.1: Ankyrin repeat-containing protein At5g02620; Kinase D-interacting substrate of 220 kDa; Ankyrin-1; Ankyrin repeat and sterile alpha motif domain-containing protein 1B; Receptor-interacting serine/threonine-protein kinase 4; Ankyrin-2; Serine/threonine-protein kinase TNNI3K; Death-associated protein kinase 1; Serine/threonine-protein phosphatase 6 regulatory ankyrin repeat subunit C; …		3758	2636	3394	4549	1623	1930	2569
Cs1g04950	1.91509	0.685081	Cs1g04950.1: Adipocyte plasma membrane-associated protein;Putative strictosidine synthase; putative signal peptide		6	3	0	15	23	12	18
Cs2g16290	-1.49999	0.685419	Cs2g16290.1: UDP-glycosyltransferase 85A3; Cyanohydrin beta-glucosyltransferase;Transcription factor/ transferase, transferring glycosyl groups		105	14	40	36	14	16	15
Cs8g04470	-3.80948	0.686476	Cs8g04470.1: Putative uncharacterized protein Sb08g016280		2	31	0	348	3	0	11
Cs6g10385	-0.376019	0.687343	Cs6g10385.1: Putative uncharacterized protein Sb06g031280 --Cs6g10385.2: Putative uncharacterized protein Sb06g031280		2914	1903	2164	4764	2074	1716	1997
Cs5g20940	0.767817	0.687448	Cs5g20940.1: NADP-dependent alkenal double bond reductase P2; (+)-pulegone reductase; Zinc-type alcohol dehydrogenase-like protein PB24D3.08c; Putative NADP-dependent oxidoreductase yfmJ; Prostaglandin reductase 1; Putative NADP-dependent oxidoreductase yncB; Probable quinone oxidoreductase; Quinone oxidoreductase;Allyl alcohol dehydrogenase, putative		230	130	238	230	319	196	483
Cs7g26410	1.38417	0.687448	Cs7g26410.1: Aspartic proteinase nepenthesin-1; Probable aspartic protease At2g35615; Aspartic proteinase nepenthesin-1 (Fragments);Chloroplast nucleoid DNA binding protein, putative		13350	8247	9416	64992	98770	25494	19977
Cs9g05360	-0.731569	0.687448	Cs9g05360.1: tRNA (guanosine(18)-2'-O)-methyltransferase; Putative TrmH family tRNA/rRNA methyltransferase; Uncharacterized tRNA/rRNA methyltransferase slr0955; Uncharacterized tRNA/rRNA methyltransferase YsgA; 23S rRNA (guanosine-2'-O-)-methyltransferase RlmB;Singapore isolate B (sub-type 7) whole genome shotgun sequence assembly, scaffold_16		536	308	697	614	336	201	375
Cs9g18020	0.772099	0.687448	Cs9g18020.1: Probable protein phosphatase 2C 8; Protein phosphatase 2C 3; Protein phosphatase 2C homolog 3; Integrin-linked kinase-associated serine/threonine phosphatase 2C;Putative uncharacterized protein Sb03g029890 --Cs9g18020.2: Probable protein phosphatase 2C 8; Protein phosphatase 2C 56; Protein phosphatase 2C homolog 3; Protein phosphatase 1K, mitochondrial;Putative uncharacterized protei…		727	501	653	708	1763	604	868
Cs8g09070	2.94377	0.688794	Cs8g09070.1: Putative uncharacterized protein Sb01g026180		458	1034	449	55006	188610	18950	6069
Cs1g17820	-2.03862	0.689169	Cs1g17820.1: Midasin; Uncharacterized protein SAUSA300_1302; Denitrification regulatory protein NirQ; Protein NorQ; Protein CbbQ;Type A von Willebrand factor domain-containing protein --Cs1g17820.2: Midasin; Uncharacterized protein SACOL1445; Denitrification regulatory protein NirQ; Protein NorQ; Protein CbbQ;Type A von Willebrand factor domain-containing protein		4	29	14	94	3	8	8
Cs3g03610	0.491848	0.689169	NA		292	270	253	560	426	336	509
Cs5g03980	0.996011	0.689169	Cs5g03980.1: Transcription factor TCP14;Auxin-induced basic helix-loop-helix transcription factor		1422	1295	1110	4568	6544	1968	2115
Cs7g16980	0.431884	0.689169	Cs7g16980.1: Probable galacturonosyltransferase 15; Alpha-1,4-galacturonosyltransferase 1; Galacturonosyltransferase 8; Putative galacturonosyltransferase 2;Secondary wall-associated glycosyltransferase family 8D --Cs7g16980.2: Secondary wall-associated glycosyltransferase family 8D;Probable galacturonosyltransferase 15; Alpha-1,4-galacturonosyltransferase 1; Galacturonosyltransferase 8; Putative…		3091	1898	2788	5690	4545	3404	3552
Cs8g03120	-3.95987	0.689169	NA		15	14	25	0	0	0	3
Cs5g24590	0.663385	0.691411	Cs5g24590.1: Helix-loop-helix DNA-binding domain containing protein;Transcription factor bHLH128; Transcription factor BEE 2; Transcription factor BPE --Cs5g24590.2: Helix-loop-helix DNA-binding domain containing protein;Transcription factor bHLH128		1306	805	1065	3154	3190	1264	1897
Cs8g04030	-3.02153	0.691411	Cs8g04030.1: Nucleobase-ascorbate transporter 4; Putative nucleobase-ascorbate transporter 10; Solute carrier family 23 member 2;Putative uncharacterized protein Sb01g002960		14	1	4	55	0	3	1
Cs1g20000	0.387962	0.691847	Cs1g20000.1: Homeodomain-leucine zipper transcription factor TaHDZipI-1;Homeobox-leucine zipper protein ATHB-6; Putative homeobox-leucine zipper protein ATHB-51 --Cs1g20000.2: Homeodomain-leucine zipper transcription factor TaHDZipI-1;Homeobox-leucine zipper protein ATHB-6; Putative homeobox-leucine zipper protein ATHB-51		14667	10286	14018	30890	23551	13515	22066
Cs2g04540	-1.02305	0.691847	Cs2g04540.1: Putative uncharacterized protein Sb03g000320		166	145	407	479	153	60	193
Cs2g09890	-0.439187	0.691847	Cs2g09890.1: GTP-dependent nucleic acid-binding protein engD, putative;Obg-like ATPase 1; Putative GTP-binding protein tag-210; GTP-binding protein CG1354; Uncharacterized GTP-binding protein C27E2.03c; GTP-dependent nucleic acid-binding protein engD; Probable GTP-binding protein MG024; Probable GTP-binding protein MG024 homolog; GTPase obg --Cs2g09890.2: GTP-dependent nucleic acid-binding protei…		4395	2582	2961	5534	2464	1927	3173
Cs2g12490	1.49672	0.691847	Cs2g12490.1: Putative uncharacterized protein At1g73870 (Fragment);Zinc finger protein CONSTANS-LIKE 16; Protein CHLOROPLAST IMPORT APPARATUS 2; Zinc finger protein HD1; Zinc finger protein CONSTANS; Two-component response regulator-like APRR7		4631	1987	3440	803	4134	5113	14013
Cs2g21950	0.520399	0.691847	Cs2g21950.1: Transferase, transferring glycosyl groups, putative --Cs2g21950.2: Transferase, transferring glycosyl groups, putative --Cs2g21950.3: Transferase, transferring glycosyl groups, putative --Cs2g21950.4: Transferase, transferring glycosyl groups, putative --Cs2g21950.5: Transferase, transferring glycosyl groups, putative --Cs2g21950.6: Transferase, transferring glycosyl groups, putative…		1603	817	1029	2523	2593	1340	1579
Cs2g22070	0.335061	0.691847	NA		762	557	652	1140	986	711	912
Cs3g01360	1.07019	0.691847	Cs3g01360.1: NAC domain-containing protein 72; Protein CUP-SHAPED COTYLEDON 3; Protein SOMBRERO; Protein ATAF2; Putative NAC domain-containing protein 94; Protein FEZ;Putative uncharacterized protein Sb01g048130 --Cs3g01360.2: Putative uncharacterized protein Sb02g024593 (Fragment);Putative NAC domain-containing protein 94; Protein FEZ; NAC domain-containing protein 72; Protein ATAF2; Protein CUP…		197	189	260	676	1213	260	368
Cs3g06490	-1.0497	0.691847	Cs3g06490.1: Probable disease resistance protein At1g61300; Putative disease resistance protein At3g15700;Disease resistance protein RFL1, putative		68	20	34	134	27	16	31
Cs4g02640	0.530558	0.691847	Cs4g02640.1: Putative uncharacterized protein At2g18680 --Cs4g02640.2: Putative uncharacterized protein At2g18680		3548	2116	2424	4496	6174	2661	3571
Cs4g02970	2.1891	0.691847	Cs4g02970.1: Pathogenesis-related protein 1-20 (Precursor);Pathogenesis-related protein PR-1; Pathogenesis-related protein PR-1 type; Pathogenesis-related protein PRMS; Pathogenesis-related leaf protein 4; Basic form of pathogenesis-related protein 1; STS14 protein; GLIPR1-like protein 1; Peptidase inhibitor 16; Glioma pathogenesis-related protein 1; Cell wall protein PRY3; Cysteine-rich secretor…		1094	185	740	3627	14326	1062	284
Cs4g11320	3.01973	0.691847	Cs4g11320.1: (E)-beta-farnesene synthase; (-)-germacrene D synthase; Pinene synthase; Valencene synthase; (+)-delta-cadinene synthase isozyme A; (+)-delta-cadinene synthase isozyme XC14; Vetispiradiene synthase 2 (Fragment); (+)-delta-cadinene synthase; Vetispiradiene synthase 1; 5-epiaristolochene synthase; Casbene synthase, chloroplastic; Beta-caryophyllene synthase; Patchoulol synthase; Alpha-…		105	128	89	33	0	1353	566
Cs5g33710	1.97395	0.691847	NA		331	549	338	4328	10482	1256	745
Cs6g12020	2.66334	0.691847	Cs6g12020.1: Predicted protein		6	1	0	40	11	56	64
Cs6g17480	-0.730636	0.691847	Cs6g17480.1: Pentatricopeptide repeat-containing protein At1g66345, mitochondrial; Pentatricopeptide repeat-containing protein At5g39710;Putative uncharacterized protein Sb03g035845 (Fragment)		68	71	57	125	61	26	46
Cs6g18600	0.686268	0.691847	Cs6g18600.1: Putative uncharacterized protein Sb06g012060 --Cs6g18600.2: Putative uncharacterized protein Sb06g012060		473	361	479	957	1352	495	607
Cs7g07240	-2.92242	0.691847	Cs7g07240.1: Putative uncharacterized protein Sb07g022050		18	14	22	7	0	5	0
Cs7g07680	0.482172	0.691847	Cs7g07680.1: Putative leucine-rich repeat transmembrane protein kinase (Fragment);Probable LRR receptor-like serine/threonine-protein kinase At4g31250; Probable LRR receptor-like serine/threonine-protein kinase RLK; Probably inactive leucine-rich repeat receptor-like protein kinase At1g50610; Probable leucine-rich repeat receptor-like protein kinase At5g05160; Probable inactive leucine-rich repea…		281	127	228	394	386	226	330
Cs7g07830	-1.00514	0.691847	Cs7g07830.1: Transcription factor MYB1R1; Myb-like protein J; Myb-like protein I;Putative uncharacterized protein Sb01g029020 --Cs7g07830.2: Transcription factor MYB1R1; Myb-like protein J; Myb-like protein I;Putative uncharacterized protein Sb01g029020 --Cs7g07830.3: Transcription factor MYB1R1; Myb-like protein J; Myb-like protein I;Putative uncharacterized protein (Fragment)		10305	6467	8092	7811	1903	3955	5133
Cs7g09280	-0.464887	0.691847	Cs7g09280.1: Ribose-phosphate pyrophosphokinase 3, chloroplastic; Ribose-phosphate pyrophosphokinase 3, mitochondrial; Ribose-phosphate pyrophosphokinase 4;Putative ribose phosphate pyrophosphokinase (ISS)		860	623	934	1389	811	482	558
Cs8g08010	1.60006	0.691847	Cs8g08010.1: Auxin-induced protein 15A; Indole-3-acetic acid-induced protein ARG7;SAUR9-auxin-responsive SAUR family member		649	480	544	1038	5234	466	394
Cs8g18130	0.663006	0.691847	Cs8g18130.1: UPF0481 protein At3g47200;Putative uncharacterized protein At3g50190 (Fragment)		91	77	67	144	202	96	109
Cs8g19460	-1.29439	0.691847	Cs8g19460.1: Copper transporter 1;Putative uncharacterized protein OSJNBa0013M12.26 --Cs8g19460.2: Copper transporter 1;Putative uncharacterized protein OSJNBa0013M12.26		21850	11371	19188	6890	3189	5382	9017
Cs9g06390	-1.30706	0.691847	Cs9g06390.1: Mitogen activated protein kinase kinase kinase 3, mapkkk3, mekk3, putative;Mitogen-activated protein kinase kinase kinase 3; Mitogen-activated protein kinase kinase kinase A; Protein kinase byr2; SPS1/STE20-related protein kinase YSK4; Serine/threonine-protein kinase STE11; Cytokinesis protein sepH; Cell division control protein 7; MAP kinase kinase kinase mkh1; Serine/threonine-prot…		253	149	271	1662	151	97	265
Cs9g07880	-0.558363	0.691847	Cs9g07880.1: Pyruvate kinase isozyme A, chloroplastic; Pyruvate kinase isozyme G, chloroplastic; Pyruvate kinase isozyme G, chloroplastic (Fragment); Pyruvate kinase; Pyruvate kinase I; Pyruvate kinase isozymes M1/M2; Pyruvate kinase muscle isozyme; Pyruvate kinase isozyme M1; Pyruvate kinase, cytosolic isozyme;Pyruvate kinase (Fragment)		3048	1738	2170	6439	2631	1289	1802
Cs9g16550	-0.396342	0.691847	Cs9g16550.1: PfkB-type carbohydrate kinase family protein;Putative fructokinase-5; Fructokinase-2; Probable fructokinase-2; Fructokinase-1; Fructokinase; Uncharacterized sugar kinase ydjE; Fructokinase (Fragment); Uncharacterized sugar kinase PH1459 --Cs9g16550.2: PfkB-type carbohydrate kinase family protein;Putative fructokinase-5; Fructokinase-2; Probable fructokinase-2; Fructokinase-1; Fructok…		768	529	718	1465	601	416	699
Cs9g17040	3.0387	0.691847	Cs9g17040.1: Putative uncharacterized protein		1	0	0	6	10	14	3
orange1.1t00452	1.68878	0.691847	orange1.1t00452.1: GDSL esterase/lipase At4g01130; Esterase; Alpha-L-fucosidase 3; Acetylajmalan esterase;Putative uncharacterized protein Sb10g004120		822	478	868	2616	8616	1025	480
orange1.1t01006	0.635799	0.691847	orange1.1t01006.1: Putative uncharacterized protein At4g33565/T16L1.1;E3 ubiquitin-protein ligase Os04g0590900; Putative RING-H2 finger protein ATL53; RING-H2 finger protein ATL51		203	180	123	280	314	245	258
orange1.1t03040	0.833836	0.691847	orange1.1t03040.1: Tropinone reductase homolog; Tropinone reductase 1; 3-oxoacyl-[acyl-carrier-protein] reductase FabG; Dehydrogenase/reductase SDR family member 4; Gluconate 5-dehydrogenase; Bacilysin biosynthesis oxidoreductase BacC; Peroxisomal trans-2-enoyl-CoA reductase; 7-alpha-hydroxysteroid dehydrogenase; Dehydrogenase/reductase SDR family member 4 (Fragment); General stress protein 39; P…		1337	1471	1433	3491	5488	1500	2457
orange1.1t03615	0.704233	0.691847	orange1.1t03615.1: 1-aminocyclopropane-1-carboxylate oxidase homolog 4; Deacetoxyvindoline 4-hydroxylase; Probable 2-oxoacid dependent dioxygenase; Flavonol synthase/flavanone 3-hydroxylase; Naringenin,2-oxoglutarate 3-dioxygenase; Naringenin,2-oxoglutarate 3-dioxygenase (Fragment); 1-aminocyclopropane-1-carboxylate oxidase 5; Gibberellin 20 oxidase 1; Flavanone 3-dioxygenase; Gibberellin 3-beta-…		42	36	25	68	75	46	64
orange1.1t05154	-3.87419	0.691847	orange1.1t05154.1: Putative ribonuclease H protein At1g65750;LINE-type retrotransposon LIb DNA, complete sequence, Insertion at the SCL6 site		3	11	22	0	1	1	0
Cs8g02310	-0.636418	0.691898	Cs8g02310.1: H+-or Na+-translocating f-type, v-type and A-type ATPase superfamily;V-type proton ATPase subunit B 1; V-type proton ATPase subunit B2; V-type proton ATPase subunit B 2 (Fragment); V-type proton ATPase subunit B, brain isoform; V-type proton ATPase subunit B, kidney isoform; Probable V-type proton ATPase subunit B; V-type ATP synthase beta chain --Cs8g02310.2: H+-or Na+-translocating…		7202	3144	4209	14378	4528	2581	4285
Cs8g19105	-2.04013	0.691898	Cs8g19105.1: Tropinone reductase homolog At1g07440; Tropinone reductase 2; Granaticin polyketide synthase putative ketoacyl reductase 1; Dehydrogenase/reductase SDR family member 4; Oxidoreductase ucpA; D-arabinitol 2-dehydrogenase [ribulose-forming]; Uncharacterized short-chain type dehydrogenase/reductase y4mP; Putative ketoacyl reductase; Sorbose reductase sou1; L-xylulose reductase; 17-beta-h…		1518	1506	1778	550	16	251	735
orange1.1t06031	0.653007	0.691898	NA		779	805	692	958	1236	1064	1245
Cs9g06790	0.361073	0.69266	Cs9g06790.1: Putative uncharacterized protein At1g31710/F27M3_9;Primary amine oxidase; Primary amine oxidase (Fragment); Amiloride-sensitive amine oxidase [copper-containing] --Cs9g06790.2: Putative uncharacterized protein At1g31710/F27M3_9;Primary amine oxidase; Primary amine oxidase (Fragment) --Cs9g06790.3: Putative uncharacterized protein At1g31710/F27M3_9;Primary amine oxidase; Primary amine…		2119	1278	1627	3275	3135	1623	2298
orange1.1t03845	2.1153	0.693023	orange1.1t03845.1: Leucine-rich repeat family protein / protein kinase family protein;Probable LRR receptor-like serine/threonine-protein kinase At4g08850; Probable leucine-rich repeat receptor-like protein kinase At1g35710; Leucine-rich repeat receptor-like serine/threonine-protein kinase At1g17230; Receptor-like protein kinase 2; LRR receptor-like serine/threonine-protein kinase GSO1; Leucine-r…		115	169	109	333	11	831	1035
Cs1g22780	1.36172	0.69366	Cs1g22780.1: Cyclin-dependent kinase inhibitor 6;Cyclin-dependent kinase inhibitor 2;1 (Fragment)		1610	1177	1320	7109	12973	2115	2606
Cs2g06000	0.721089	0.69366	Cs2g06000.1: Putative uncharacterized protein Sb03g033860		158	92	88	199	324	120	159
Cs2g08250	1.06699	0.69366	Cs2g08250.1: Putative uncharacterized protein		541	404	523	229	891	778	987
Cs4g13370	-0.918091	0.69366	Cs4g13370.1: Histone acetyltransferase type B catalytic subunit; Probable acetyltransferase type B catalytic subunit;Histone acetyltransferase type B catalytic subunit, putative		173	61	87	351	92	37	89
Cs4g13760	-1.69903	0.69366	NA		11	9	21	30	11	2	2
Cs4g16330	-1.88474	0.69366	Cs4g16330.1: Probable xyloglucan endotransglucosylase/hydrolase protein 26; Xyloglucan endotransglucosylase/hydrolase protein 22; Probable xyloglucan endotransglucosylase/hydrolase (Fragment); Putative xyloglucan endotransglucosylase/hydrolase protein 13; Xyloglucan endotransglucosylase/hydrolase protein A; Probable xyloglucan endotransglucosylase/hydrolase; Brassinosteroid-regulated protein BRU1…		8	4	16	15	3	1	4
Cs8g04950	4.18987	0.69366	NA		0	0	0	1	1	9	3
Cs5g03740	-0.360588	0.693829	Cs5g03740.1: RNA-binding protein NOB1; 20S-pre-rRNA D-site endonuclease nob1;Putative uncharacterized protein TCIL3000_11_11530 --Cs5g03740.2: RNA-binding protein NOB1; 20S-pre-rRNA D-site endonuclease nob1;Putative uncharacterized protein TCIL3000_11_11530		1608	1012	1340	2352	1101	915	1195
Cs5g07350	0.902529	0.693829	Cs5g07350.1: F-box protein At1g67340;Putative uncharacterized protein P0682B08.32 --Cs5g07350.2: F-box protein At1g67340;Putative uncharacterized protein P0682B08.32		301	329	336	758	1370	350	510
Cs1g05240	0.647339	0.694587	Cs1g05240.1: G-type lectin S-receptor-like serine/threonine-protein kinase RLK1; Putative receptor protein kinase ZmPK1; Cysteine-rich receptor-like protein kinase 8; Probable receptor-like protein kinase At5g20050; Probable LRR receptor-like serine/threonine-protein kinase At1g53430; Probable L-type lectin-domain containing receptor kinase II.1; Proline-rich receptor-like protein kinase PERK13; …		103	58	107	209	142	122	209
Cs3g14490	1.95733	0.694587	Cs3g14490.1: Luminal-binding protein 1; 78 kDa glucose-regulated protein; Heat shock 70 kDa protein C; Heat shock 70 kDa protein D; Heat shock 70 kDa protein cognate 3; 78 kDa glucose-regulated protein homolog; Heat shock 70 kDa protein; Heat shock protein 70 1; Heat shock cognate 70 kDa protein 1; Probable heat shock protein ssa2;Endoplasmic reticulum HSC70-cognate binding protein (Precursor)		4	3	4	58	81	19	42
Cs3g23560	-1.6181	0.694587	Cs3g23560.1: Alpha-amylase; Alpha-amylase isozyme 3D; Alpha-amylase type B isozyme; Alpha-amylase type A isozyme; Alpha-amylase type B isozyme (Fragment); Alpha-amylase isozyme C;Pentatricopeptide repeat-containing protein, putative --Cs3g23560.2: Pentatricopeptide repeat-containing protein, putative;Alpha-amylase; Alpha-amylase isozyme 3C; Alpha-amylase type B isozyme; Alpha-amylase type A isozy…		3755	862	2181	1201	111	650	961
Cs4g19860	0.372074	0.694587	Cs4g19860.1: Coiled-coil domain-containing protein 25; Coiled-coil domain-containing protein 25 homolog; Protein JLP2;Coiled-coil domain-containing protein, putative --Cs4g19860.2: Coiled-coil domain-containing protein 25; Coiled-coil domain-containing protein 25 homolog; Protein JLP2;Chromosome 14 SCAF15120, whole genome shotgun sequence		4287	3383	3551	6241	5459	3930	5852
Cs6g01840	1.46303	0.694587	Cs6g01840.1: Hydrophobic protein LTI6A; Low temperature-induced protein lt101.1; Salt stress-induced hydrophobic peptide ESI3; UPF0057 membrane protein At1g57550; Plasma membrane proteolipid 3;Low temperature and salt responsive protein LTI6B --Cs6g01840.2: Hydrophobic protein LTI6A; Low temperature-induced protein lt101.1; Salt stress-induced hydrophobic peptide ESI3; UPF0057 membrane protein At…		438	372	630	3423	5446	1122	1193
orange1.1t01392	2.0586	0.694587	orange1.1t01392.1: Glycerol kinase;Putative uncharacterized protein Sb06g030600		13	7	7	130	272	44	33
orange1.1t03452	-2.40756	0.694587	orange1.1t03452.1: Putative tau class glutathione transferase GSTU47;Glutathione transferase GST 23; Probable glutathione S-transferase; Glutathione S-transferase U8		174	315	281	122	0	46	80
Cs3g02720	0.692076	0.695726	Cs3g02720.1: Putative uncharacterized protein Sb04g036740		2008	1071	1701	3108	4823	1603	2192
Cs9g18260	0.332207	0.695726	Cs9g18260.1: Cyclic nucleotide-gated ion channel 9, putative, expressed;Cyclic nucleotide-gated ion channel 1; Putative cyclic nucleotide-gated ion channel 13; Probable cyclic nucleotide-gated ion channel 3		2096	1269	1588	2970	2823	1482	2386
Cs7g08690	-1.47006	0.696227	Cs7g08690.1: Probable inactive poly [ADP-ribose] polymerase SRO2;Putative uncharacterized protein OJ1017C11.2		16	6	12	44	8	3	6
Cs2g02530	-5.01589	0.696871	Cs2g02530.1: Plant-specific domain TIGR01568 family protein		16	5	3	0	0	0	0
Cs8g19210	-2.93695	0.69733	NA		13	7	16	1	1	0	3
orange1.1t01290	0.698929	0.69733	orange1.1t01290.1: Putative uncharacterized protein (Fragment);Wall-associated receptor kinase-like 8; Wall-associated receptor kinase 2; Putative wall-associated receptor kinase-like 11; Probable LRR receptor-like serine/threonine-protein kinase At1g06840; Receptor-like serine/threonine-protein kinase ALE2; Proline-rich receptor-like protein kinase PERK3; Receptor-like protein kinase HERK 1; Pro…		142	127	86	210	175	183	246
Cs2g07330	0.711486	0.698121	Cs2g07330.1: Oxygen-evolving enhancer protein 3, chloroplastic;Photosystem II oxygen-evolving complex protein 3 (Precursor)		43279	38196	40867	45167	99700	46211	53898
Cs1g24740	0.432635	0.698534	Cs1g24740.1: Putative uncharacterized protein;Thioredoxin H-type; Thioredoxin H1; TPR repeat-containing thioredoxin TDX; Putative thioredoxin H10; Peptide-N(4)-(N-acetyl-beta-glucosaminyl)asparagine amidase; Thioredoxin-like protein CXXS1; Thioredoxin-1; Thioredoxin-2 --Cs1g24740.2: Putative uncharacterized protein;Thioredoxin H-type; Thioredoxin H1; TPR repeat-containing thioredoxin TDX; Putativ…		23720	15795	17333	31135	25585	23345	29125
Cs5g24130	-2.25017	0.701631	Cs5g24130.1: Leucine-rich repeat family protein / protein kinase family protein;Probable leucine-rich repeat receptor-like protein kinase At1g35710; Probable LRR receptor-like serine/threonine-protein kinase At4g08850; Leucine-rich repeat receptor-like serine/threonine-protein kinase At1g17230; LRR receptor-like serine/threonine-protein kinase RCH1; Receptor-like protein kinase 2; Probably inacti…		59	9	33	114	0	5	21
[truncated: 22,459 more rows]
