# Supplementary material for: Early tolerance mechanisms in citrus: transcriptome and hormone profiling of NPR1-mediated responses to Candidatus Liberibacter asiaticus
Source: Front Plant Sci. 2026 Jan 15;16:1719694. doi: 10.3389/fpls.2025.1719694 (PMC12854147; doi:10.3389/fpls.2025.1719694)
Supplement: Supplementary file 4 [file Table4.xlsx]

## Sheet: Wt-6hpi
GeneID	log2FoldChange	p_adj	Gene_def
orange1.1t04817	2.24212	1.53528e-38	orange1.1t04817.1: 50S ribosomal protein L14, chloroplastic; 50S ribosomal protein L14, plastid;Ribosomal protein L14
Cs5g20660	-2.26844	9.02515e-16	Cs5g20660.1: Probable MET13-putative methylene tetrahydrofolate reductase;Methylenetetrahydrofolate reductase 2; Probable methylenetetrahydrofolate reductase; 5,10-methylenetetrahydrofolate reductase --Cs5g20660.2: Probable MET13-putative methylene tetrahydrofolate reductase;Methylenetetrahydrofolate reductase 2; Probable methylenetetrahydrofolate reductase; 5,10-methylenetetrahydrofolate reducta…
orange1.1t01775	-2.11644	1.88526e-15	orange1.1t01775.1: Protein translocase subunit SecA, chloroplastic; Protein translocase subunit SecA;SECA_SPIOL Preprotein translocase secA subunit, chloroplast (ISS)
Cs1g19360	-2.64903	1.47606e-14	Cs1g19360.1: Ferrochelatase-2, chloroplastic; Ferrochelatase-1, chloroplastic; Ferrochelatase-1, chloroplastic/mitochondrial; Ferrochelatase; Ferrochelatase, mitochondrial;Putative uncharacterized protein Sb04g022900
Cs5g15460	1.5056	1.47606e-14	Cs5g15460.1: DNA repair protein recA, chloroplast, putative, expressed;DNA repair protein recA homolog 1, chloroplastic; Protein RecA --Cs5g15460.2: DNA repair protein recA, chloroplast, putative, expressed;DNA repair protein recA homolog 1, chloroplastic; Protein RecA --Cs5g15460.3: DNA repair protein recA, chloroplast, putative, expressed;DNA repair protein recA homolog 1, chloroplastic; Protei…
orange1.1t05998	1.81861	2.76715e-14	NA
Cs9g02460	1.40615	4.67392e-13	Cs9g02460.1: Component of IIS longevity pathway SMK-1 domain-containing protein;Serine/threonine-protein phosphatase 4 regulatory subunit 3; Putative SMEK homolog 3; Suppressor of Mek1; Uncharacterized protein C216.01c --Cs9g02460.2: Component of IIS longevity pathway SMK-1 domain-containing protein;Serine/threonine-protein phosphatase 4 regulatory subunit 3; Suppressor of Mek1; Putative SMEK hom…
Cs2g13480	-1.75956	1.27862e-10	Cs2g13480.1: Sec-independent protein translocase protein TatC; Uncharacterized tatC-like protein ycf43; Sec-independent protein translocase protein TatCy;Sec-independent protein translocase protein tatC, putative
Cs3g19700	4.20325	1.27862e-10	Cs3g19700.1: Putative uncharacterized protein Sb09g021460
Cs6g12460	1.82544	4.00876e-10	Cs6g12460.1: Putative uncharacterized protein Sb01g002100 --Cs6g12460.2: Putative uncharacterized protein Sb01g002100
Cs9g03180	-1.33279	8.2593e-10	Cs9g03180.1: Chromosome undetermined scaffold_109, whole genome shotgun sequence;Calpain-9; Calpain-9 (Fragment); Calpain-A; Calpain-1 catalytic subunit; Calpain-3; Calpain clp-1; Calpain-8; Calpain-B; Calpain-2 catalytic subunit; Calpain-D; Calpain-5; Calpain-15; Calpain-12; Calpain-11; Calpain-14 --Cs9g03180.2: Chromosome undetermined scaffold_109, whole genome shotgun sequence;Calpain-D; Calpa…
Cs9g19190	3.98524	9.25049e-10	Cs9g19190.1: Putative uncharacterized protein At4g01290 (Fragment)
Cs8g16040	-1.40318	1.449e-09	Cs8g16040.1: RuBisCO subunit binding-protein alpha subunit, chloroplast, putative, expressed;RuBisCO large subunit-binding protein subunit alpha, chloroplastic; RuBisCO large subunit-binding protein subunit alpha, chloroplastic (Fragment); Chaperonin 60 subunit alpha 1, chloroplastic; RuBisCO large subunit-binding protein subunit alpha (Fragment); 60 kDa chaperonin 1; 60 kDa chaperonin, chloropla…
Cs5g28040	-2.0501	1.65633e-09	Cs5g28040.1: Transcriptional corepressor LEUNIG; Uncharacterized WD repeat-containing protein alr3466; Vegetative incompatibility protein HET-E-1; Transcription initiation factor TFIID subunit 5;Putative uncharacterized protein Sb03g027380
Cs2g19010	-3.05822	2.1273e-09	Cs2g19010.1: Zinc finger protein CONSTANS-LIKE 9; Putative zinc finger protein CONSTANS-LIKE 11; Putative zinc finger protein At1g68190; Zinc finger protein CONSTANS; Salt tolerance-like protein; Probable salt tolerance-like protein At1g75540; Salt tolerance protein; Zinc finger protein HD1;C2C2-CO-like transcription factor (Fragment) --Cs2g19010.2: Zinc finger protein CONSTANS-LIKE 9; Putative z…
Cs6g21550	3.85115	2.1273e-09	Cs6g21550.1: Xenotropic and polytropic murine leukemia virus receptor ids-4, putative;SPX domain-containing protein 4
Cs7g14460	2.14785	2.48073e-09	Cs7g14460.1: PLATZ transcription factor domain-containing protein --Cs7g14460.2: PLATZ transcription factor domain-containing protein
orange1.1t00050	3.29056	3.25754e-09	orange1.1t00050.1: Kinetochore protein ndc80;Putative uncharacterized protein Sb07g024910 --orange1.1t00050.2: Probable kinetochore protein NDC80;Putative uncharacterized protein Sb07g024910
Cs8g19610	1.15855	3.70005e-09	Cs8g19610.1: DNA-directed RNA polymerases I and III subunit RPAC2; Probable DNA-directed RNA polymerases I and III subunit RPAC2; DNA-directed RNA polymerase II subunit RPB11; Probable DNA-directed RNA polymerase II subunit RPB11;DNA-directed RNA polymerase subunit, common to RNA polymerases I and III, putative
Cs5g27850	5.61276	5.54595e-09	Cs5g27850.1: Small ubiquitin-related modifier 2; Putative small ubiquitin-related modifier 4; Ubiquitin-like protein pmt3/smt3;Putative uncharacterized protein OJ1562_B11.108 --Cs5g27850.2: Chromosome undetermined scaffold_17, whole genome shotgun sequence;Small ubiquitin-related modifier 2; Ubiquitin-like protein pmt3/smt3; Putative small ubiquitin-related modifier 8 --Cs5g27850.3: Small ubiquit…
Cs8g16270	3.81488	8.70243e-09	Cs8g16270.1: Chromatin remodeling complex subunit
Cs6g14610	1.22277	1.02636e-08	Cs6g14610.1: Putative uncharacterized protein OSJNBa0014O06.6 --Cs6g14610.2: Putative uncharacterized protein AT4g30240 --Cs6g14610.3: Putative uncharacterized protein AT4g30240
orange1.1t00494	3.62584	1.3891e-08	orange1.1t00494.1: Cytochrome b561/ferric reductase transmembrane with DOMON related domain
Cs5g15410	-1.83855	1.74285e-08	Cs5g15410.1: Chaperone protein DnaJ; DnaJ homolog subfamily B member 11; DnAJ-like protein slr0093; Chaperone protein dnaJ 39;DNAJ heat shock N-terminal domain-containing protein, putative, expressed --Cs5g15410.2: Chaperone protein DnaJ; DnaJ homolog subfamily B member 11; DnAJ-like protein slr0093; Chaperone protein dnaJ 39;DNAJ heat shock N-terminal domain-containing protein, putative, express…
Cs7g31030	-1.54374	1.91054e-08	Cs7g31030.1: Double Clp-N motif-containing P-loop nucleoside triphosphate hydrolase domain-containing protein;Chaperone protein ClpB; Negative regulator of genetic competence ClpC/MecB
Cs1g03250	3.62189	2.12415e-08	Cs1g03250.1: Ethylene-responsive transcription factor 1A, putative;Ethylene-responsive transcription factor 13; Pathogenesis-related genes transcriptional activator PTI5
Cs3g15400	2.08968	2.3747e-08	Cs3g15400.1: Pentatricopeptide repeat-containing protein, putative;Putative pentatricopeptide repeat-containing protein At1g56570; Pentatricopeptide repeat-containing protein At3g49170, chloroplastic; Pentatricopeptide repeat-containing protein At1g11290; Pentatricopeptide repeat-containing protein At3g24000, mitochondrial; Putative pentatricopeptide repeat-containing protein At3g13770, mitochond…
Cs2g01750	1.95028	2.41365e-08	Cs2g01750.1: Heavy metal transport/detoxification domain-containing protein --Cs2g01750.2: Heavy metal-associated domain containing protein, expressed --Cs2g01750.3: Heavy metal-associated domain containing protein, expressed
Cs6g22000	2.51902	2.41365e-08	Cs6g22000.1: Probable serine/threonine-protein kinase At1g54610; Cyclin-dependent kinase C-2; CTD kinase subunit alpha; Probable cyclin-dependent kinase 10; Serine/threonine-protein kinase bur-1; Probable cyclin-dependent serine/threonine-protein kinase DDB_G0278487;Serine/threonine-protein kinase cdk9, putative
Cs8g05080	1.85989	2.50254e-08	Cs8g05080.1: Differentially expressed osmotic protein ODE1 (Fragment) --Cs8g05080.2: Differentially expressed osmotic protein ODE1 (Fragment) --Cs8g05080.3: Putative uncharacterized protein Sb05g025080 --Cs8g05080.4: Differentially expressed osmotic protein ODE1 (Fragment)
Cs5g33630	-1.4198	2.58648e-08	Cs5g33630.1: Putative uncharacterized protein OSJNBa0006L06.20 --Cs5g33630.2: Putative uncharacterized protein OSJNBa0006L06.20
Cs8g04520	1.6892	2.58648e-08	NA
Cs6g12390	1.09148	2.61727e-08	Cs6g12390.1: Putative uncharacterized protein Sb06g016090 --Cs6g12390.2: Putative uncharacterized protein Sb06g016090
Cs4g07270	-1.13698	4.85872e-08	Cs4g07270.1: Adipocyte plasma membrane-associated protein; Strictosidine synthase (Fragment); Strictosidine synthase;Putative strictosidine synthase; putative signal peptide
Cs7g23580	2.79362	4.85872e-08	NA
Cs3g06650	4.313	7.08176e-08	Cs3g06650.1: Disease resistance protein RFL1, putative
Cs5g16360	2.00183	7.63148e-08	Cs5g16360.1: Timing of CAB expression 1-like protein (Fragment);Two-component response regulator-like APRR5; Zinc finger protein CONSTANS-LIKE 5; Two-component response regulator ARR2; Protein CHLOROPLAST IMPORT APPARATUS 2 --Cs5g16360.2: Timing of CAB expression 1-like protein (Fragment);Two-component response regulator-like APRR5; Zinc finger protein CONSTANS-LIKE 5; Two-component response regu…
Cs1g21090	1.04493	8.43316e-08	Cs1g21090.1: Putative uncharacterized protein Sb01g006750;Cytochrome c oxidase subunit 6a, mitochondrial
Cs6g18750	5.74774	8.76667e-08	NA
Cs2g18400	2.71023	9.79764e-08	Cs2g18400.1: Putative uncharacterized protein At5g48340 --Cs2g18400.2: Putative uncharacterized protein At5g48340 --Cs2g18400.3: Putative uncharacterized protein At5g48340
Cs7g30280	-1.57797	1.01925e-07	Cs7g30280.1: Wound-induced protein 1;Putative uncharacterized protein Sb01g038035 (Fragment)
Cs6g06580	1.26454	1.0855e-07	Cs6g06580.1: UPF0161 protein At3g09310; Agmatine coumaroyltransferase; Malonyl-coenzyme:anthocyanin 5-O-glucoside-6'''-O-malonyltransferase; UPF0161 protein yidD;Anthocyanin 5-aromatic acyltransferase/benzoyltransferase-like protein --Cs6g06580.2: Agmatine coumaroyltransferase; UPF0161 protein At3g09310; Malonyl-coenzyme:anthocyanin 5-O-glucoside-6'''-O-malonyltransferase;Anthocyanin 5-aromatic a…
Cs7g29315	3.7993	1.0855e-07	NA
Cs5g26710	1.18912	1.0897e-07	Cs5g26710.1: Putative uncharacterized protein OJ1362_G11.13 --Cs5g26710.2: Putative uncharacterized protein OJ1362_G11.13
Cs2g14470	2.86548	1.11449e-07	Cs2g14470.1: Putative uncharacterized protein Sb10g027767 (Fragment)
Cs1g09310	3.37085	1.15374e-07	Cs1g09310.1: Photosystem I P700 chlorophyll a apoprotein A1 (Fragment); Photosystem I P700 chlorophyll a apoprotein A1;Photosystem I P700 chlorophyll a apoprotein A1 (Fragment)
Cs5g11750	-1.40018	1.15374e-07	Cs5g11750.1: Activating signal cointegrator 1 complex subunit 3, putative, expressed;Activating signal cointegrator 1 complex subunit 3; Putative helicase mug81; U5 small nuclear ribonucleoprotein 200 kDa helicase; Antiviral helicase SLH1; Putative U5 small nuclear ribonucleoprotein 200 kDa helicase; Pre-mRNA-splicing factor brr2; Pre-mRNA-splicing helicase BRR2; Probable ATP-dependent DNA helica…
Cs4g08900	2.8499	1.57219e-07	Cs4g08900.1: Putative uncharacterized protein
Cs5g35130	-1.11398	1.62654e-07	Cs5g35130.1: Probable histone-lysine N-methyltransferase, H3 lysine-9 specific SUVH9; Histone-lysine N-methyltransferase, H3 lysine-9, H3 lysine-27, H4 lysine-20 and cytosine specific SUVH2; Histone-lysine N-methyltransferase, H3 lysine-9 specific SUVH1; YDG domain-containing protein At5g47150; Histone-lysine N-methyltransferase EHMT1; Putative histone-lysine N-methyltransferase, H3 lysine-9 spec…
orange1.1t05696	6.34386	1.93872e-07	NA
Cs9g05050	3.4929	2.37129e-07	Cs9g05050.1: Catalytic subunit of the SWI/SNF chromatin remodeling complex involved in transcriptional regulation;Chromatin structure-remodeling complex subunit snf21; SWI/SNF chromatin-remodeling complex subunit snf22; ATP-dependent helicase BRM; Nuclear protein STH1/NPS1; Transcription regulatory protein SNF2; ATP-dependent helicase brm; Transcription activator BRG1; Probable global transcripti…
orange1.1t04212	-1.50741	2.76044e-07	orange1.1t04212.1: Pentatricopeptide repeat-containing protein At4g34830, chloroplastic;(RAP Annotation release2) Protein prenyltransferase domain containing protein
Cs3g09495	1.32332	3.12764e-07	Cs3g09495.1: Putative uncharacterized protein Sb04g025570 --Cs3g09495.2: [S] KOG4118 Uncharacterized conserved protein
Cs6g07430	-1.75406	3.12764e-07	Cs6g07430.1: Fructose-1,6-bisphosphatase, chloroplastic; Fructose-1,6-bisphosphatase, cytosolic; Fructose-1,6-bisphosphatase 1; Fructose-1,6-bisphosphatase isozyme 2; Fructose-1,6-bisphosphatase class 1;Fructose-1,6-bisphosphatase, chloroplast, putative, expressed
orange1.1t00602	3.71286	3.4323e-07	orange1.1t00602.1: Chromosome 5 SCAF14581, whole genome shotgun sequence. (Fragment);Transcription factor 25
Cs2g29190	4.85369	3.48706e-07	Cs2g29190.1: Uncharacterized mitochondrial protein AtMg00310;Putative non-LTR retroelement reverse transcriptase
Cs4g07780	5.9663	3.5199e-07	Cs4g07780.1: Putative uncharacterized protein Sb02g036250;Transcription factor MYB39; Protein ODORANT1; Myb-related protein Pp2; Transcription repressor MYB6; Myb-related protein P; Anthocyanin regulatory C1 protein; Trichome differentiation protein GL1; Transcription factor GAMYB; Transcription factor WER; Myb-related protein B
Cs6g19280	2.43306	3.5199e-07	Cs6g19280.1: Zinc finger protein CONSTANS-LIKE 2; Zinc finger protein CONSTANS; Zinc finger protein HD1; Probable salt tolerance-like protein At1g78600; Putative zinc finger protein At1g68190; Putative zinc finger protein CONSTANS-LIKE 11; Salt tolerance protein; Salt tolerance-like protein;COL domain class transcription factor
Cs8g08750	1.54191	3.5199e-07	Cs8g08750.1: Putative uncharacterized protein Sb02g030670;30S ribosomal protein S31, mitochondrial
orange1.1t03805	3.92871	3.78262e-07	NA
Cs1g12380	3.88989	3.86912e-07	Cs1g12380.1: PTI1-like tyrosine-protein kinase At3g15890; Proline-rich receptor-like protein kinase PERK13; Protein NSP-INTERACTING KINASE 3; Probable LRR receptor-like serine/threonine-protein kinase At5g45780; BRASSINOSTEROID INSENSITIVE 1-associated receptor kinase 1; Somatic embryogenesis receptor kinase 2; Probable serine/threonine-protein kinase At1g01540; Putative proline-rich receptor-lik…
Cs5g06450	-1.20671	4.06616e-07	Cs5g06450.1: Chloroplast 28 kDa ribonucleoprotein (Fragment);31 kDa ribonucleoprotein, chloroplastic; 28 kDa ribonucleoprotein, chloroplastic; 29 kDa ribonucleoprotein B, chloroplastic; 29 kDa ribonucleoprotein A, chloroplastic; Ribonucleoprotein At2g37220, chloroplastic; 30 kDa ribonucleoprotein, chloroplastic; 33 kDa ribonucleoprotein, chloroplastic; 30S ribosomal protein 2, chloroplastic; Nucl…
Cs2g06240	4.42955	4.13423e-07	Cs2g06240.1: Fatty acid desaturase; Peptidase M, neutral zinc metallopeptidases, zinc-binding site;Sphingolipid delta(4)-desaturase DES1; Dihydroceramide delta(4)-desaturase --Cs2g06240.2: Fatty acid desaturase; Peptidase M, neutral zinc metallopeptidases, zinc-binding site;Sphingolipid delta(4)-desaturase DES1; Dihydroceramide delta(4)-desaturase --Cs2g06240.3: Fatty acid desaturase; Peptidase M…
orange1.1t03833	5.01149	4.13423e-07	orange1.1t03833.1: Putative uncharacterized protein Sb01g042690;Sugar transport protein 14; Sugar carrier protein A; Hexose carrier protein HEX6; Sugar carrier protein C; H(+)/hexose cotransporter 3; Putative metabolite transport protein ywtG; D-xylose-proton symporter; Putative polyol transporter 2; Probable metabolite transport protein CsbC; D-xylose-proton symporter-like 3, chloroplastic
Cs5g29570	1.26759	4.161e-07	Cs5g29570.1: Charged multivesicular body protein 2a, putative, expressed;Vacuolar protein sorting-associated protein 2 homolog 3; Charged multivesicular body protein 2a homolog 2; Charged multivesicular body protein 2a; DOA4-independent degradation protein 4; Uncharacterized protein C4F8.01; Homeobox-leucine zipper protein ROC2
Cs3g12260	3.75114	4.26441e-07	Cs3g12260.1: B2 protein;DCD (Development and Cell Death) domain-containing protein
Cs3g06405	2.58104	4.29309e-07	Cs3g06405.1: cDNA FLJ76855, highly similar to Homo sapiens exportin 7 (XPO7), mRNA;Exportin-7; Exportin-7-B; Exportin-7-A; Ran-binding protein 17
Cs3g11140	1.4108	4.29309e-07	Cs3g11140.1: Importin subunit alpha-1a; Importin subunit alpha; Importin subunit alpha-B; Probable importin subunit alpha-A; Probable disease resistance protein At4g27220; Sperm-associated antigen 6;Putative uncharacterized protein Sb09g004320
Cs5g26850	4.20663	4.29309e-07	NA
Cs5g31540	1.41007	5.98315e-07	Cs5g31540.1: Putative uncharacterized protein Sb07g019996 (Fragment) --Cs5g31540.2: Putative uncharacterized protein Sb07g019996 (Fragment) --Cs5g31540.3: Putative uncharacterized protein Sb07g019996 (Fragment) --Cs5g31540.4: Putative uncharacterized protein Sb07g019996 (Fragment) --Cs5g31540.5: Putative uncharacterized protein Sb07g019996 (Fragment)
Cs3g01020	2.89912	6.83383e-07	NA
Cs7g28705	2.49971	7.25157e-07	NA
Cs7g05850	3.18759	8.26084e-07	Cs7g05850.1: Octicosapeptide/Phox/Bem1p and tetratricopeptide repeat domain-containing protein;Mitochondrial import receptor subunit TOM34; Protein unc-45 homolog B; Protein unc-45 homolog A; RNA polymerase II-associated protein 3; Tetratricopeptide repeat protein 1; Serine/threonine-protein phosphatase 5; Sperm-associated antigen 1; DnaJ homolog subfamily C member 7 homolog; Peptidyl-prolyl cis-…
Cs5g32810	6.22721	8.60658e-07	NA
Cs8g17570	3.24172	8.60658e-07	NA
Cs2g07940	-1.25139	8.76285e-07	Cs2g07940.1: RNA recognition motif family protein, expressed;tRNA selenocysteine 1-associated protein 1; RNA-binding post-transcriptional regulator csx1; Uncharacterized RNA-binding protein C23E6.01c; Protein NAM8; Nuclear and cytoplasmic polyadenylated RNA-binding protein PUB1; Splicing factor 3B subunit 4; Nucleolysin TIAR; 28 kDa ribonucleoprotein, chloroplastic; RNA-binding protein 42; 29 kDa…
Cs3g23290	1.51749	8.76285e-07	Cs3g23290.1: Putative uncharacterized protein Sb06g021850;Polyadenylate-binding protein 2; Polyadenylate-binding protein, cytoplasmic and nuclear; Embryonic polyadenylate-binding protein; Embryonic polyadenylate-binding protein B; Embryonic polyadenylate-binding protein A; Probable polyadenylate-binding protein At2g36660 --Cs3g23290.2: Putative uncharacterized protein Sb06g021850;Polyadenylate-bi…
Cs3g14870	3.06339	9.41006e-07	Cs3g14870.1: Chromatin remodeling complex WSTF-ISWI, large subunit (Contains heterochromatin localization, PHD and BROMO domains) (ISS);PHD and RING finger domain-containing protein 1; E3 ubiquitin-protein ligase Topors; Bromodomain adjacent to zinc finger domain protein 1A; Methyl-CpG-binding domain-containing protein 9; Bromodomain adjacent to zinc finger domain protein 1A (Fragment); E3 ubiqui…
Cs4g14960	2.71559	9.41006e-07	Cs4g14960.1: Putative uncharacterized protein orf121-a-ct
Cs6g18480	1.72783	9.41006e-07	Cs6g18480.1: cDNA, clone: J065167D05, full insert sequence --Cs6g18480.2: cDNA, clone: J065167D05, full insert sequence
Cs7g14930	1.24323	9.41006e-07	Cs7g14930.1: Putative uncharacterized protein
orange1.1t00527	1.71174	9.7623e-07	orange1.1t00527.1: DNA-directed RNA polymerase III subunit RPC10; DNA-directed RNA polymerase II subunit RPB9; DNA-directed RNA polymerase subunit M; DNA-directed RNA polymerase I subunit RPA12; Transcription elongation factor S-II; Transcription elongation factor A protein 1;DNA-directed RNA polymerase subunit (Fragment) --orange1.1t00527.2: DNA-directed RNA polymerase III subunit RPC10; DNA-dir…
Cs4g19660	2.01815	1.04507e-06	Cs4g19660.1: Probable peptide transporter At1g52190; Probable peptide/nitrate transporter At3g16180; Putative peptide/nitrate transporter At5g11570; Nitrate transporter 1.7; Probable nitrite transporter At1g68570; Peptide transporter PTR1; Probable nitrate excretion transporter 2; Nitrate excretion transporter 1; Putative nitrate excretion transporter 7;Proton-dependent oligopeptide transport fam…
Cs8g05340	1.6334	1.04983e-06	Cs8g05340.1: Putative uncharacterized protein Sb06g021850;Polyadenylate-binding protein 2; Polyadenylate-binding protein, cytoplasmic and nuclear; Embryonic polyadenylate-binding protein; Embryonic polyadenylate-binding protein B; Embryonic polyadenylate-binding protein A; Probable polyadenylate-binding protein At2g36660 --Cs8g05340.2: Putative uncharacterized protein Sb06g021850;Polyadenylate-bi…
Cs9g11720	3.26993	1.04983e-06	Cs9g11720.1: Putative uncharacterized protein Sb01g001380
Cs5g32510	2.10917	1.06331e-06	Cs5g32510.1: Putative uncharacterized protein Sb08g017070
Cs7g01640	-1.531	1.06331e-06	Cs7g01640.1: Putative uncharacterized protein Sb04g025690
orange1.1t03476	1.7249	1.06331e-06	orange1.1t03476.1: Putative uncharacterized protein
Cs8g04260	-1.93795	1.06617e-06	Cs8g04260.1: ATP-dependent Clp protease proteolytic subunit (Fragment);ATP-dependent Clp protease proteolytic subunit-related protein 1, chloroplastic; Putative ATP-dependent Clp protease proteolytic subunit-like; ATP-dependent Clp protease proteolytic subunit 2; Probable ATP-dependent Clp protease proteolytic subunit 3 --Cs8g04260.2: ATP-dependent Clp protease proteolytic subunit (Fragment);ATP-…
Cs9g03300	-1.02376	1.1095e-06	Cs9g03300.1: RUBISCO SUBUNIT BINDING-PROTEIN BETA-2 SUBUNIT (60 KD CHAPERONIN (IC));Chaperonin 60 subunit beta 1, chloroplastic; RuBisCO large subunit-binding protein subunit beta, chloroplastic; RuBisCO large subunit-binding protein subunit beta, chloroplastic (Fragment); 60 kDa chaperonin 2; RuBisCO large subunit-binding protein subunit beta-1 (Fragment) --Cs9g03300.2: RUBISCO SUBUNIT BINDING-P…
Cs7g26590	3.91641	1.11642e-06	Cs7g26590.1: Bifunctional inhibitor/lipid-transfer protein/seed storage 2S albumin-like protein
Cs8g19910	-2.56363	1.11642e-06	Cs8g19910.1: Phosphomethylpyrimidine synthase;Thiamine biosynthesis protein ThiC variant L1
Cs4g20460	1.68832	1.15819e-06	Cs4g20460.1: H+-or Na+-translocating f-type, v-type and A-type ATPase superfamily;Probable V-type proton ATPase 20 kDa proteolipid subunit; V-type proton ATPase 21 kDa proteolipid subunit; V-type proton ATPase subunit c''; V-type proton ATPase 16 kDa proteolipid subunit (Fragment); V-type proton ATPase proteolipid subunit; V-type proton ATPase subunit c; V-type proton ATPase subunit c'
Cs4g01900	2.14523	1.16053e-06	Cs4g01900.1: F-box protein SKIP1; Putative F-box/LRR-repeat protein 19; F-box/LRR-repeat protein 20; Putative F-box protein At4g05475; Antagonist of mitotic exit network protein 1; Protein AMN1 homolog;Putative uncharacterized protein Sb07g010220
Cs4g18400	-2.4836	1.1706e-06	Cs4g18400.1: UDP-sulfoquinovose synthase, chloroplastic;Sulfolipid (UDP-sulfoquinovose) biosynthesis protein --Cs4g18400.2: UDP-sulfoquinovose synthase, chloroplastic;Sulfolipid (UDP-sulfoquinovose) biosynthesis protein
Cs7g07940	1.50716	1.18107e-06	Cs7g07940.1: Two-component system sensor histidine kinase/response regulator, putative;Two-component response regulator ARR3; Two-component response regulator-like PRR37; Putative two-component response regulator ARR21; 3',5'-cyclic-nucleotide phosphodiesterase regA; Hybrid signal transduction histidine kinase L; Sensory/regulatory protein RpfC; Chemotaxis protein CheY homolog; Phosphate regulon …
Cs5g30225	3.87907	1.21271e-06	NA
Cs4g10630	3.84007	1.21973e-06	Cs4g10630.1: Leucine-rich repeat receptor protein kinase exs, putative;LRR receptor-like serine/threonine-protein kinase GSO2; Leucine-rich repeat receptor protein kinase EXS; Probable LRR receptor-like serine/threonine-protein kinase At4g36180; Probable leucine-rich repeat receptor-like protein kinase At1g35710; Receptor-like protein kinase 2; Leucine-rich repeat receptor-like protein kinase PEP…
Cs6g13100	2.33331	1.39598e-06	Cs6g13100.1: DNA-binding protein HEXBP; Cellular nucleic acid-binding protein homolog; Cellular nucleic acid-binding protein;Universal minicircle sequence binding protein (UMSBP), putative --Cs6g13100.2: DNA-binding protein HEXBP; Cellular nucleic acid-binding protein homolog; Cellular nucleic acid-binding protein; CCHC-type zinc finger protein CG3800;Universal minicircle sequence binding protein…
Cs6g19770	-1.89161	1.44367e-06	Cs6g19770.1: Auxin transport protein BIG; E3 ubiquitin-protein ligase UBR4; Protein purity of essence; Probable E3 ubiquitin-protein ligase DDB_G0283893; F-box only protein 11; E3 ubiquitin-protein ligase hyd;Chromosome 9 SCAF14710, whole genome shotgun sequence --Cs6g19770.2: Auxin transport protein BIG; E3 ubiquitin-protein ligase UBR4; Protein purity of essence; Probable E3 ubiquitin-protein l…
Cs1g23800	4.06698	1.49756e-06	Cs1g23800.1: Legumin A;Putative vicilin storage protein (Globulin-like)
Cs5g25180	1.61081	1.62319e-06	Cs5g25180.1: Putative uncharacterized protein Sb03g009820;Syntaxin-22; Syntaxin-21; Syntaxin-23; Putative syntaxin-24; Syntaxin-7; Syntaxin-7A; Syntaxin-12; Syntaxin-16; Syntaxin-122; Syntaxin-121; Syntaxin-123
orange1.1t05988	1.23873	1.68432e-06	NA
Cs3g14260	2.08209	1.73809e-06	Cs3g14260.1: 40S ribosomal protein S21-2;Putative 40S ribosomal protein S21-2 --Cs3g14260.2: 40S ribosomal protein S21-2;Putative 40S ribosomal protein S21-2
Cs5g27510	3.36415	1.98992e-06	Cs5g27510.1: Putative uncharacterized protein Sb01g001380
Cs7g28670	3.38306	2.15135e-06	Cs7g28670.1: Chromosome undetermined scaffold_108, whole genome shotgun sequence;28 kDa ribonucleoprotein, chloroplastic
Cs2g18590	2.99122	2.18767e-06	Cs2g18590.1: A/G-specific adenine DNA glycosylase; Probable A/G-specific adenine glycosylase YfhQ; A/G-specific adenine glycosylase; A/G-specific adenine glycosylase (Fragment);Testis cDNA clone: QtsA-19785, similar to human mutY homolog (E. coli) (MUTYH), --Cs2g18590.2: A/G-specific adenine DNA glycosylase; Probable A/G-specific adenine glycosylase YfhQ; A/G-specific adenine glycosylase; A/G-spe…
Cs2g24750	0.983605	2.31631e-06	Cs2g24750.1: Putative uncharacterized protein Sb03g029140 --Cs2g24750.2: Putative uncharacterized protein Sb03g029140 --Cs2g24750.3: Putative uncharacterized protein Sb03g029140 --Cs2g24750.4: Putative uncharacterized protein Sb03g029140
Cs3g27770	1.60418	2.31631e-06	Cs3g27770.1: Putative uncharacterized protein Sb07g027470 --Cs3g27770.2: Putative uncharacterized protein Sb07g027470 --Cs3g27770.3: Putative uncharacterized protein Sb07g027470 --Cs3g27770.4: Putative uncharacterized protein Sb07g027470
Cs7g04320	0.831769	2.31631e-06	Cs7g04320.1: Peroxisomal voltage-dependent anion-selective channel protein;Mitochondrial outer membrane protein porin of 36 kDa; Outer plastidial membrane protein porin; Mitochondrial outer membrane protein porin 1; Mitochondrial outer membrane porin; Voltage-dependent anion-selective channel protein 2
Cs7g31400	2.37216	2.31631e-06	Cs7g31400.1: Exostosin-2; Exostosin-like 3; Exostosin-1a; Exostosin-1b; Exostosin-3; Exostosin-1; Exostosin-1c;Nucleotide-diphospho-sugar transferase-like protein --Cs7g31400.2: Exostosin-2; Exostosin-like 3; Exostosin-1a; Exostosin-1b; Exostosin-3; Exostosin-1; Exostosin-1c;Nucleotide-diphospho-sugar transferase-like protein
orange1.1t03249	2.90149	2.41244e-06	orange1.1t03249.1: ALA-interacting subunit 3; Putative ALA-interacting subunit 4; Uncharacterized protein C11B10.07c; Cell cycle control protein 50A; Meiotically up-regulated gene 89 protein; Cell division control protein 50;LEM3 (Ligand-effect modulator 3) family protein (Fragment) --orange1.1t03249.2: LEM3 (Ligand-effect modulator 3) family protein (Fragment);ALA-interacting subunit 5; Putative…
Cs5g25110	-1.47269	2.43583e-06	Cs5g25110.1: Hepatocyte growth factor-regulated tyrosine kinase substrate-like protein;TOM1-like protein 2; Vacuolar protein sorting-associated protein 27; Hepatocyte growth factor-regulated tyrosine kinase substrate; Probable ADP-ribosylation factor-binding protein C25H2.16c; Class E vacuolar protein-sorting machinery protein hse1 --Cs5g25110.2: Hepatocyte growth factor-regulated tyrosine kinase…
Cs6g04890	1.03461	2.43583e-06	Cs6g04890.1: Mitochondrial import inner membrane translocase subunit TIM14, putative;Mitochondrial import inner membrane translocase subunit TIM14; DnaJ homolog subfamily C member 15; Mitochondrial DnaJ homolog 2 --Cs6g04890.2: Mitochondrial import inner membrane translocase subunit TIM14, putative;Mitochondrial import inner membrane translocase subunit TIM14; DnaJ homolog subfamily C member 15; …
Cs7g11700	0.980558	2.43583e-06	Cs7g11700.1: Peptidyl-prolyl cis-trans isomerase E, putative, expressed;Peptidyl-prolyl cis-trans isomerase E; Glycine-rich RNA-binding protein 2; Glycine-rich RNA-binding protein 2, mitochondrial; Glycine-rich RNA-binding, abscisic acid-inducible protein; Splicing factor 3B subunit 4; Putative RNA-binding protein rbpA; Putative RNA-binding protein rbpB; Cold-inducible RNA-binding protein; Nucleo…
orange1.1t02099	3.17886	2.43583e-06	NA
Cs7g09060	-2.44219	2.51121e-06	Cs7g09060.1: Putative uncharacterized protein At1g10760 (Fragment);Alpha-glucan water dikinase, chloroplastic; Alpha-glucan water dikinase 1, chloroplastic; Alpha-glucan water dikinase 2; Phosphoenolpyruvate synthase; Probable phosphoenolpyruvate synthase --Cs7g09060.2: Putative uncharacterized protein At1g10760 (Fragment);Alpha-glucan water dikinase, chloroplastic; Alpha-glucan water dikinase 1,…
Cs1g07940	1.10607	2.70805e-06	Cs1g07940.1: Putative uncharacterized protein Sb01g011160;Protein yippee-like At5g53940; Proteim yippee-like 3; Putative yippee-like protein Os10g0369500; Protein yippee --Cs1g07940.2: Putative uncharacterized protein Sb01g011160;Protein yippee-like At5g53940; Proteim yippee-like 3; Putative yippee-like protein Os10g0369500; Protein yippee
orange1.1t03258	3.59838	2.91159e-06	orange1.1t03258.1: DEAD-box ATP-dependent RNA helicase 42; Probable ATP-dependent RNA helicase DDX46; ATP-dependent RNA helicase ddx46; Pre-mRNA-processing ATP-dependent RNA helicase PRP5;Pre-mRNA-processing ATP-dependent RNA helicase PRP5, putative --orange1.1t03258.2: DEAD-box ATP-dependent RNA helicase 42; Probable ATP-dependent RNA helicase DDX46; ATP-dependent RNA helicase ddx46; Pre-mRNA-pr…
Cs9g16190	2.40644	3.52195e-06	Cs9g16190.1: DEAD-box ATP-dependent RNA helicase 7; Nucleolar RNA helicase 2; ATP-dependent RNA helicase DDX50; DEAD-box ATP-dependent RNA helicase 3, chloroplastic; Cold-shock DEAD box protein A homolog; Cold-shock DEAD box protein A; DEAD-box ATP-dependent RNA helicase CshA; Probable ATP-dependent RNA helicase DDX17;Singapore isolate B (sub-type 7) whole genome shotgun sequence assembly, scaffo…
orange1.1t03533	1.49275	3.52195e-06	orange1.1t03533.1: Acyl-[acyl-carrier-protein] desaturase, chloroplastic; Acyl-[acyl-carrier-protein] desaturase 7, chloroplastic; Acyl-[acyl-carrier-protein] desaturase, seed specific, chloroplastic; Omega-12 acyl-[acyl-carrier-protein] desaturase, chloroplastic;Acyl-[acyl-carrier-protein] desaturase (Precursor)
Cs5g01640	3.0075	3.59014e-06	Cs5g01640.1: Early nodulin-like protein 1; Mavicyanin; Stellacyanin; Blue copper protein; Early nodulin-16; Cucumber peeling cupredoxin; Chemocyanin; Umecyanin;Plastocyanin-like domain containing protein, expressed
Cs2g21390	1.51654	4.04357e-06	Cs2g21390.1: Putative ubiquitin-activating enzyme (Alternative splicing product);NEDD8-activating enzyme E1 regulatory subunit --Cs2g21390.2: Putative ubiquitin-activating enzyme (Alternative splicing product);NEDD8-activating enzyme E1 regulatory subunit; DNA damage tolerance protein RHC31; SUMO-activating enzyme subunit 1; Ubiquitin-activating enzyme E1 2; Ubiquitin-like modifier-activating enz…
Cs3g26060	1.10197	4.04357e-06	Cs3g26060.1: Chromosome undetermined scaffold_141, whole genome shotgun sequence;AP-2 complex subunit sigma-1; AP-2 complex subunit sigma; AP-1 complex subunit sigma-2; AP-4 complex subunit sigma; AP-4 complex subunit sigma-1; AP-3 complex subunit sigma-1; AP-3 complex subunit sigma --Cs3g26060.2: AP-2 complex subunit sigma; AP-2 complex subunit sigma-1; AP-1 complex subunit sigma-2; AP-4 complex…
Cs1g06040	2.88746	4.05805e-06	Cs1g06040.1: Zinc finger protein CONSTANS-LIKE 13;Putative uncharacterized protein Sb07g004973 --Cs1g06040.2: Zinc finger protein CONSTANS-LIKE 13;Putative uncharacterized protein Sb07g004973
Cs5g16400	-0.91829	4.17816e-06	Cs5g16400.1: NADH dehydrogenase [ubiquinone] iron-sulfur protein 1, mitochondrial; NADH-ubiquinone oxidoreductase 75 kDa subunit, mitochondrial; NADH-ubiquinone oxidoreductase 75 kDa subunit; NADH-quinone oxidoreductase subunit G; NADH-quinone oxidoreductase chain 3; Putative formate dehydrogenase yrhE;NADH dehydrogenase (Ubiquinone) Fe-S protein 1, 75kDa (NADH-coenzyme Q reductase), isoform CRA_a
Cs3g04740	2.98936	4.41809e-06	Cs3g04740.1: DEAD-box ATP-dependent RNA helicase 51; Putative DEAD-box ATP-dependent RNA helicase 51; ATP-dependent RNA helicase has1; Probable ATP-dependent RNA helicase ddx18; Probable ATP-dependent RNA helicase pitchoune;Dead box ATP-dependent RNA helicase, putative --Cs3g04740.2: DEAD-box ATP-dependent RNA helicase 51; ATP-dependent RNA helicase has1; Probable ATP-dependent RNA helicase ddx18…
Cs8g03660	1.06785	5.44757e-06	Cs8g03660.1: cDNA, clone: J080303C17, full insert sequence
Cs2g10330	2.94048	6.28079e-06	Cs2g10330.1: Myb-like DNA-binding domain containing protein
Cs3g08630	2.07522	6.28079e-06	Cs3g08630.1: Putative uncharacterized protein (Fragment)
Cs4g12645	1.97149	6.28079e-06	Cs4g12645.1: Cyclin-T1-4; Cyclin-T1-3; Cyclin-T1-5; Cyclin-T1-2; Cyclin-T1-1; Putative cyclin-T1-1; Cyclin-T1; Cyclin-T2; Cyclin-L1-1; Cyclin pch1; Cyclin-T; Cyclin-L1; Cyclin-C; Cyclin-K;Putative uncharacterized protein Sb01g046250 --Cs4g12645.2: Cyclin-T1-4; Cyclin-T1-3; Cyclin-T1-5; Cyclin-T1-2; Cyclin-T1-1; Putative cyclin-T1-1; Cyclin-T1; Cyclin-T2; Cyclin-L1-1; Cyclin pch1; Cyclin-T; Cyclin…
Cs7g09410	3.15245	6.28079e-06	Cs7g09410.1: Acetylglucosaminyltransferase/ transferase, transferring glycosyl groups
Cs4g08790	3.12276	6.28838e-06	Cs4g08790.1: Chromatin-associated protein Dek and related proteins, contains SAP DNA binding domain (ISS);Protein DEK --Cs4g08790.2: Chromatin-associated protein Dek and related proteins, contains SAP DNA binding domain (ISS) --Cs4g08790.3: Chromatin-associated protein Dek and related proteins, contains SAP DNA binding domain (ISS);Protein DEK --Cs4g08790.4: Chromatin-associated protein Dek and r…
Cs1g20690	-1.60201	6.46069e-06	Cs1g20690.1: Serine hydroxymethyltransferase, mitochondrial; Serine hydroxymethyltransferase 1, mitochondrial; Probable serine hydroxymethyltransferase, cytosolic; Serine hydroxymethyltransferase; Serine hydroxymethyltransferase, cytosolic; Putative serine hydroxymethyltransferase, mitochondrial;Mitochondrial serine hydroxymethyltransferase --Cs1g20690.2: Serine hydroxymethyltransferase 2, mitoch…
Cs9g09540	2.63338	6.76813e-06	Cs9g09540.1: Putative uncharacterized protein;NADH-ubiquinone oxidoreductase chain 2
Cs5g24430	-1.55351	6.89613e-06	Cs5g24430.1: Solute carrier family 35 member F2; Uncharacterized solute carrier family 35 member C320.08;Putative uncharacterized protein At3g59340; F25L23_200 --Cs5g24430.2: Solute carrier family 35 member F2; Uncharacterized solute carrier family 35 member C320.08;Putative uncharacterized protein At3g59340; F25L23_200 --Cs5g24430.3: Solute carrier family 35 member F2; Uncharacterized solute car…
Cs2g10050	2.3217	7.12025e-06	Cs2g10050.1: Putative uncharacterized protein At2g34780
orange1.1t01426	-2.17826	7.12025e-06	orange1.1t01426.1: COBW domain-containing protein 2; Uncharacterized GTP-binding protein YjiA; Uncharacterized protein YNR029C; 47 kDa protein; Putative metal chaperone YciC; Protein CobW; Uncharacterized protein YeiR; Putative COBW domain-containing protein 7; Uncharacterized protein in trpE 3'region (Fragment);Cobalamin synthesis protein/P47K family protein --orange1.1t01426.2: COBW domain-cont…
orange1.1t00274	1.70658	7.13766e-06	orange1.1t00274.1: Chromosome 3 SCAF14622, whole genome shotgun sequence;Histone deacetylase complex subunit SAP18; Probable histone deacetylase complex subunit SAP18
Cs7g23850	-1.79135	7.34254e-06	Cs7g23850.1: Sucrose-phosphatase 2; Probable sucrose-phosphatase 1;Putative uncharacterized protein Sb04g020180
Cs3g19830	6.66479	7.85516e-06	Cs3g19830.1: DnaJ homolog subfamily B member 13; Protein psi1; DnaJ protein homolog 1; DnaJ homolog subfamily A member 2; Mitochondrial protein import protein MAS5; DnaJ protein homolog 1 (Fragment); Chaperone protein dnaJ 3; DnaJ homolog dnj-20; Chaperone protein DnaJ;DNAJ chaperone C-terminal domain-containing protein
Cs8g20020	1.75117	7.87019e-06	Cs8g20020.1: Putative uncharacterized protein Sb03g040270 --Cs8g20020.2: Putative uncharacterized protein Sb03g040270 --Cs8g20020.3: Putative uncharacterized protein Sb03g040270
Cs1g07080	3.28068	7.89683e-06	Cs1g07080.1: Chromosome undetermined scaffold_24, whole genome shotgun sequence --Cs1g07080.2: Chromosome undetermined scaffold_24, whole genome shotgun sequence --Cs1g07080.3: Chromosome undetermined scaffold_24, whole genome shotgun sequence --Cs1g07080.4: Chromosome undetermined scaffold_24, whole genome shotgun sequence --Cs1g07080.5: Chromosome undetermined scaffold_24, whole genome shotgun …
Cs3g12720	4.09342	7.89683e-06	Cs3g12720.1: Probable disease resistance protein At1g52660; Putative disease resistance protein At3g15700;Disease resistance protein RFL1, putative
Cs5g30300	-1.70107	7.89683e-06	Cs5g30300.1: Magnesium transporter MRS2-2; Putative inactive magnesium transporter MRS2-8; Putative magnesium transporter MRS2-9; Magnesium transporter MRS2-6, mitochondrial;RNA splicing protein mrs2, mitochondrial, putative
Cs8g16050	2.66331	7.89683e-06	Cs8g16050.1: Myb-related protein 3R-1; Myb-like protein N;Myb-like DNA-binding domain containing protein
orange1.1t02013	1.1264	8.10632e-06	orange1.1t02013.1: DEAD-box ATP-dependent RNA helicase 38; ATP-dependent RNA helicase DBP5; DEAD-box helicase Dbp80;Cytoplasmic ATP-dependent RNA helicase of the DEAD-box family --orange1.1t02013.2: DEAD-box ATP-dependent RNA helicase 38; ATP-dependent RNA helicase DBP5; DEAD-box helicase Dbp80;Dead box ATP-dependent RNA helicase, putative --orange1.1t02013.3: DEAD-box ATP-dependent RNA helicase …
Cs9g17100	3.10705	8.3573e-06	Cs9g17100.1: Putative uncharacterized protein OSJNBa0062A09.5 --Cs9g17100.2: Putative uncharacterized protein OSJNBa0062A09.5
orange1.1t02012	2.07631	8.77215e-06	orange1.1t02012.1: Putative uncharacterized protein OSJNBa0016N23.124-2 --orange1.1t02012.2: Putative uncharacterized protein Sb07g027680
Cs1g02680	1.54862	8.87682e-06	Cs1g02680.1: Probable serine/threonine-protein kinase At4g35230; Probable inactive receptor-like kinase SSP; Protein kinase APK1B, chloroplastic; Serine/threonine-protein kinase At3g07070; Probable receptor-like protein kinase At3g55450; Probable serine/threonine-protein kinase NAK; Receptor-like serine/threonine-protein kinase At3g01300; G-type lectin S-receptor-like serine/threonine-protein kin…
Cs3g08500	-1.99072	8.87682e-06	Cs3g08500.1: Uncharacterized protein ywbG; Antiholin-like protein LrgB;Putative uncharacterized protein OSJNBa0056G17.2
Cs9g10550	1.19949	8.87873e-06	NA
orange1.1t00338	1.32934	9.06167e-06	orange1.1t00338.1: DEAD-box ATP-dependent RNA helicase 8; Probable ATP-dependent RNA helicase ddx6; ATP-dependent RNA helicase DHH1; Putative ATP-dependent RNA helicase ste13; Probable ATP-dependent RNA helicase DDX6 (Fragment); Eukaryotic initiation factor 4A;DEAD-box RNA helicase, ATP-dependent, cytoplasmic --orange1.1t00338.2: DEAD-box ATP-dependent RNA helicase 8; Probable ATP-dependent RNA h…
orange1.1t03233	3.18754	9.06167e-06	orange1.1t03233.1: Nuclear-pore anchor;Putative uncharacterized protein Sb04g028320
Cs4g17820	0.958811	9.51225e-06	Cs4g17820.1: Putative uncharacterized protein
Cs1g23930	0.609537	9.69127e-06	Cs1g23930.1: Acidic leucine-rich nuclear phosphoprotein 32-related protein; Acidic leucine-rich nuclear phosphoprotein 32 family member E; Acidic leucine-rich nuclear phosphoprotein 32 family member A; Acidic leucine-rich nuclear phosphoprotein 32 family member B; Acidic leucine-rich nuclear phosphoprotein 32 family member C; Histone H2A.Y;Acidic (Leucine-rich) nuclear phosphoprotein 32 family, m…
Cs5g31650	-1.04162	9.7538e-06	Cs5g31650.1: Hepatoma-derived growth factor-related protein 3; PC4 and SFRS1-interacting protein; Hepatoma-derived growth factor; Lens epithelium-derived growth factor;Putative uncharacterized protein Sb01g034875 (Fragment) --Cs5g31650.2: PC4 and SFRS1-interacting protein; Lens epithelium-derived growth factor; Hepatoma-derived growth factor-related protein 3; Hepatoma-derived growth factor;Putat…
Cs9g16740	3.20455	9.84321e-06	NA
Cs1g16850	2.21152	1.01941e-05	Cs1g16850.1: ATP-binding cassette transporter, subfamily B, member 14, group MDR/PGP protein PpABCB14;ABC transporter B family member 19; Putative multidrug resistance protein; Multidrug resistance protein 1; Putative ABC transporter B family member 8; Bile salt export pump; Multidrug resistance protein homolog 65; Leptomycin B resistance protein pmd1; ATP-binding cassette sub-family B member 5
Cs7g26340	3.06517	1.04179e-05	Cs7g26340.1: Initiation factor eIF-4 gamma, middle; Up-frameshift suppressor 2;Regulator of nonsense transcripts 2; Nonsense-mediated mRNA decay protein 2 --Cs7g26340.2: Initiation factor eIF-4 gamma, middle; Up-frameshift suppressor 2;Regulator of nonsense transcripts 2; Nonsense-mediated mRNA decay protein 2 --Cs7g26340.3: Initiation factor eIF-4 gamma, middle; Up-frameshift suppressor 2;Regula…
Cs7g09330	1.92727	1.05331e-05	Cs7g09330.1: Putative uncharacterized protein At4g05150 (Fragment) --Cs7g09330.2: Putative uncharacterized protein At4g05150 (Fragment) --Cs7g09330.3: Octicosapeptide/Phox/Bem1p domain-containing protein --Cs7g09330.4: Putative uncharacterized protein At4g05150 (Fragment)
orange1.1t04348	2.36785	1.06157e-05	orange1.1t04348.1: Methyl-CpG-binding domain protein 4;Putative uncharacterized protein Sb01g024706 (Fragment)
Cs1g25810	3.08766	1.19458e-05	Cs1g25810.1: Putative uncharacterized protein
Cs7g17070	-1.5745	1.22485e-05	Cs7g17070.1: Putative uncharacterized protein Sb04g021130;Protein MEI2-like 2; Meiosis protein mei2; Protein terminal ear1 homolog; Protein terminal ear1 --Cs7g17070.2: Putative uncharacterized protein Sb04g021130;Protein MEI2-like 2; Meiosis protein mei2; Protein terminal ear1 homolog; Protein terminal ear1 --Cs7g17070.3: Putative uncharacterized protein Sb04g021130;Protein MEI2-like 2; Meiosis …
orange1.1t01131	2.81363	1.22485e-05	orange1.1t01131.1: Putative uncharacterized protein DKFZp468L199 (Fragment);Probable nucleolar protein 5-2; Nucleolar protein 58; Putative nucleolar protein 5-3; Uncharacterized NOP5 family protein K07C5.4
orange1.1t01380	2.41251	1.2297e-05	orange1.1t01380.1: Eukaryotic translation initiation factor 3 subunit, putative
Cs3g04120	3.05633	1.28971e-05	Cs3g04120.1: Uncharacterized protein At1g10890;Arginine/serine-rich coiled coil protein, putative
Cs1g08900	-1.54881	1.32803e-05	Cs1g08900.1: Putative uncharacterized protein Sb06g004980 --Cs1g08900.2: Putative uncharacterized protein Sb06g004980
Cs5g23040	1.33515	1.32803e-05	Cs5g23040.1: Putative uncharacterized protein Sb02g029870;Probable transcription factor PosF21; Transcription factor RF2a --Cs5g23040.2: Putative uncharacterized protein Sb02g029870;Probable transcription factor PosF21; Transcription factor RF2a
Cs8g13283	1.64311	1.33556e-05	NA
Cs1g16210	-1.1293	1.38925e-05	Cs1g16210.1: Putative uncharacterized protein Sb09g019370;E3 ubiquitin-protein ligase KEG; Ankyrin-3; Ankyrin-1; Serine/threonine-protein kinase TNNI3K; Serine/threonine-protein phosphatase 6 regulatory ankyrin repeat subunit A; Serine/threonine-protein phosphatase 6 regulatory ankyrin repeat subunit C; Serine/threonine-protein phosphatase 6 regulatory ankyrin repeat subunit B; E3 ubiquitin-prote…
Cs3g13120	0.753401	1.4019e-05	Cs3g13120.1: Histone H2A (Fragment);Histone H2AX; Probable histone H2AXb; Protein H2A.7; Late histone H2A.1
orange1.1t03698	1.35151	1.40443e-05	NA
Cs5g18550	1.14928	1.42918e-05	Cs5g18550.1: ATP-dependent Clp protease ATP-binding subunit ClpX;Putative ATP-dependent Clp protease ATP-binding subunit ClpX1 (CLPX)
Cs8g18650	3.05111	1.43255e-05	Cs8g18650.1: B2 protein;DCD (Development and Cell Death) domain-containing protein
orange1.1t01242	-1.96185	1.52382e-05	orange1.1t01242.1: Putative uncharacterized protein At2g30480/T6B20.25
Cs8g05730	-1.45739	1.52426e-05	Cs8g05730.1: Presequence protease 2, chloroplastic/mitochondrial; Protein hypA;Pre-sequence protease, Metallo peptidase, MEROPS family M16C
Cs3g21250	3.09341	1.56982e-05	Cs3g21250.1: Eukaryotic translation initiation factor 5B; Probable translation initiation factor IF-2;Eukaryotic translation initiation factor 2-like protein (Fragment) --Cs3g21250.2: Eukaryotic translation initiation factor 5B; Probable translation initiation factor IF-2;Eukaryotic translation initiation factor 2-like protein (Fragment) --Cs3g21250.3: Eukaryotic translation initiation factor 5B;…
orange1.1t00595	2.43977	1.56982e-05	orange1.1t00595.1: Ribosome production factor 1; Brix domain-containing protein F44G4.1; Probable ribosome production factor 1; U3 small nucleolar ribonucleoprotein protein imp4;Putative uncharacterized protein Sb10g002530 --orange1.1t00595.2: Ribosome production factor 1; Brix domain-containing protein F44G4.1; Probable ribosome production factor 1; U3 small nucleolar ribonucleoprotein protein i…
Cs6g16540	2.71892	1.57344e-05	Cs6g16540.1: Transcription elongation factor SPT6;Transcription elongation-nucleosome displacement protein Spt6
Cs5g34240	2.81174	1.60754e-05	Cs5g34240.1: SWIB complex BAF60b domain-containing protein, putative, expressed;Upstream activation factor subunit spp27; Protein TRI1; SWI/SNF complex component SNF12 homolog --Cs5g34240.2: SWIB complex BAF60b domain-containing protein, putative, expressed;Upstream activation factor subunit spp27; Protein TRI1; SWI/SNF complex component SNF12 homolog
Cs5g07080	2.23623	1.6458e-05	Cs5g07080.1: Nucleolar protein 56; Uncharacterized NOP5 family protein K07C5.4; Probable nucleolar protein 5-2; Putative nucleolar protein 5-3;Singapore isolate B (sub-type 7) whole genome shotgun sequence assembly, scaffold_5 --Cs5g07080.2: Nucleolar protein 56; Uncharacterized NOP5 family protein K07C5.4; Probable nucleolar protein 5-2; Putative nucleolar protein 5-3;Singapore isolate B (sub-ty…
Cs9g04660	2.10879	1.68028e-05	Cs9g04660.1: Putative uncharacterized protein At5g18540 (Fragment) --Cs9g04660.2: Putative uncharacterized protein At5g18540 (Fragment)
Cs4g06570	1.8069	1.75271e-05	Cs4g06570.1: Putative uncharacterized protein Sb04g003780 --Cs4g06570.2: Putative uncharacterized protein Sb04g003780 --Cs4g06570.3: Putative uncharacterized protein Sb04g003780
Cs6g13470	0.956335	1.80663e-05	Cs6g13470.1: 50S ribosomal protein L22;Chloroplast 50S ribosomal protein L22, putative; 25606-24374
orange1.1t04533	2.87877	1.82885e-05	orange1.1t04533.1: Putative uncharacterized protein (Fragment)
Cs6g04020	1.32936	1.92545e-05	Cs6g04020.1: Pentatricopeptide repeat-containing protein, putative;Pentatricopeptide repeat-containing protein At5g02830, chloroplastic; Pentatricopeptide repeat-containing protein At1g18900; Putative pentatricopeptide repeat-containing protein At1g12700, mitochondrial
Cs6g19370	1.96051	1.92545e-05	NA
Cs6g20450	2.55514	1.92545e-05	Cs6g20450.1: ATP binding / ATPase/ nucleoside-triphosphatase/ nucleotide binding protein;Putative AAA family ATPase L572; Mitochondrial chaperone BCS1; Probable mitochondrial chaperone BCS1-B
Cs7g27610	2.83617	1.92545e-05	Cs7g27610.1: ATP synthase subunit d, mitochondrial;Mitochondrial F1F0-ATP synthase, subunit d/ATP7 (ISS)
orange1.1t01319	-1.35	1.92545e-05	orange1.1t01319.1: Vps51/Vps67 family (Components of vesicular transport) protein --orange1.1t01319.2: Vps51/Vps67 family (Components of vesicular transport) protein
orange1.1t01086	-1.47973	1.9288e-05	orange1.1t01086.1: Acyl-CoA N-acyltransferase with RING/FYVE/PHD-type zinc finger domain-containing protein (Fragment);E3 ubiquitin-protein ligase TRIM33; Autoimmune regulator; Transcription intermediary factor 1-alpha; Chromodomain-helicase-DNA-binding protein 3; Histone-lysine N-methyltransferase, H3 lysine-36 and H4 lysine-20 specific; Tripartite motif-containing protein 66; PHD finger protein…
Cs4g09710	1.94718	1.98229e-05	Cs4g09710.1: Putative uncharacterized protein Sb02g036050;Brain protein 44; UPF0041 protein C24B11.09; Brain protein 44-like protein --Cs4g09710.2: Putative uncharacterized protein Sb02g036050;Brain protein 44; UPF0041 protein F53F10.3; Brain protein 44-like protein
Cs7g22330	2.25846	1.98229e-05	Cs7g22330.1: Chromosome 7 SCAF14601, whole genome shotgun sequence;BUD13 homolog; Pre-mRNA-splicing factor cwc26 --Cs7g22330.2: Chromosome 7 SCAF14601, whole genome shotgun sequence;BUD13 homolog; Pre-mRNA-splicing factor cwc26 --Cs7g22330.3: Chromosome 7 SCAF14601, whole genome shotgun sequence;BUD13 homolog; Pre-mRNA-splicing factor cwc26
orange1.1t02618	3.12353	1.98229e-05	orange1.1t02618.1: Chromatin-associated protein Dek and related proteins, contains SAP DNA binding domain (ISS);Protein DEK
Cs5g21220	2.45043	2.15981e-05	Cs5g21220.1: UDP-glycosyltransferase 74F2; Indole-3-acetate beta-glucosyltransferase; Limonoid UDP-glucosyltransferase; Cinnamate beta-D-glucosyltransferase;UDP-glucoronosyl/UDP-glucosyl transferase family protein
Cs8g16985	1.93367	2.17178e-05	Cs8g16985.1: Putative uncharacterized protein
Cs3g16180	-0.984601	2.2678e-05	Cs3g16180.1: Calcium-transporting ATPase 3, endoplasmic reticulum-type; Cation-transporting ATPase CA1; Sarcoplasmic/endoplasmic reticulum calcium ATPase 3; Calcium-transporting ATPase sarcoplasmic/endoplasmic reticulum type; Probable calcium-transporting ATPase; Calcium-transporting ATPase, endoplasmic reticulum-type; Calcium-transporting ATPase; Calcium-transporting ATPase type 2C member 1; Pro…
Cs7g05520	1.75234	2.34236e-05	NA
Cs8g12790	-0.879691	2.36261e-05	Cs8g12790.1: Putative uncharacterized protein Sb06g033090
Cs1g15040	-1.19721	2.42447e-05	Cs1g15040.1: Phox domain-containing protein, putative, expressed
Cs1g01015	1.65329	2.60498e-05	NA
Cs1g11680	5.29873	2.60498e-05	NA
Cs3g08470	1.94622	2.60498e-05	Cs3g08470.1: Secretory carrier membrane protein family protein;Secretory carrier-associated membrane protein 4; Putative secretory carrier-associated membrane protein 1 --Cs3g08470.2: Secretory carrier membrane protein family protein;Secretory carrier-associated membrane protein 4; Putative secretory carrier-associated membrane protein 1
Cs9g07250	-1.15431	2.90513e-05	Cs9g07250.1: Parafibromin; Cell division control protein 73;Expressed protein, having alternative splicing products --Cs9g07250.2: Parafibromin; Cell division control protein 73;Expressed protein, having alternative splicing products
Cs6g19220	2.39543	2.97589e-05	Cs6g19220.1: Whole genome shotgun assembly, reference scaffold set, scaffold scaffold_390;Ribosomal RNA-processing protein 7 --Cs6g19220.2: Putative uncharacterized protein Sb04g029150
orange1.1t03318	4.01958	3.02928e-05	orange1.1t03318.1: Putative uncharacterized protein Sb0057s002150 (Fragment)
orange1.1t01566	1.45384	3.0434e-05	orange1.1t01566.1: POT family domain containing protein, expressed --orange1.1t01566.2: POT family domain containing protein, expressed --orange1.1t01566.3: POT family domain containing protein, expressed --orange1.1t01566.4: POT family domain containing protein, expressed --orange1.1t01566.5: POT family domain containing protein, expressed --orange1.1t01566.6: POT family domain containing protei…
Cs2g04960	4.79061	3.18237e-05	Cs2g04960.1: Actinidain; KDEL-tailed cysteine endopeptidase CEP1; Xylem cysteine proteinase 1; Fruit bromelain; Ananain; Germination-specific cysteine protease 1; Vignain; Cysteine proteinase COT44 (Fragment); Thiol protease SEN102; Oryzain alpha chain; Cysteine proteinase RD21a; Oryzain beta chain; Cysteine proteinase EP-B 2; Cysteine protease 1; Probable cysteine proteinase At3g19400; Zingipain…
Cs7g01250	2.24478	3.18237e-05	Cs7g01250.1: Putative uncharacterized protein OSJNBa0016N23.124-2
Cs7g06470	1.32829	3.18237e-05	Cs7g06470.1: Putative uncharacterized protein --Cs7g06470.2: Putative uncharacterized protein --Cs7g06470.3: Putative uncharacterized protein
Cs8g03720	2.97789	3.22207e-05	Cs8g03720.1: Pre-mRNA-processing factor 40 homolog A; Pre-mRNA-processing factor 40 homolog B; WW domain-containing protein ZK1098.1; Pre-mRNA-processing protein prp40; Transcription elongation regulator 1; WW domain-binding protein 4; Transcription elongation regulator 1-like protein;Pre-mRNA processing factor 40 homolog A (Yeast) (Predicted) --Cs8g03720.2: Pre-mRNA-processing factor 40 homolog …
Cs3g13470	-1.27701	3.24662e-05	Cs3g13470.1: Putative uncharacterized protein OSJNBa0006L06.20
Cs3g21790	-1.46624	3.4036e-05	Cs3g21790.1: Putative uncharacterized protein;Protein GIGANTEA --Cs3g21790.2: Putative uncharacterized protein;Protein GIGANTEA --Cs3g21790.3: Putative uncharacterized protein;Protein GIGANTEA --Cs3g21790.4: Gigantea-like protein (Fragment);Protein GIGANTEA --Cs3g21790.5: Putative uncharacterized protein;Protein GIGANTEA --Cs3g21790.6: Putative uncharacterized protein;Protein GIGANTEA --Cs3g21790…
Cs5g03070	3.61067	3.43226e-05	Cs5g03070.1: Heavy metal-associated domain containing protein, expressed --Cs5g03070.2: Heavy metal-associated domain containing protein, expressed --Cs5g03070.3: Metal ion binding protein, putative
orange1.1t01309	2.64342	3.53385e-05	orange1.1t01309.1: Putative uncharacterized protein
Cs9g14700	2.57438	3.53458e-05	Cs9g14700.1: EMG1 nucleolar protein homolog (S. cerevisiae) (Predicted), isoform CRA_b;Ribosomal RNA small subunit methyltransferase NEP1; Probable ribosomal RNA small subunit methyltransferase mra1 --Cs9g14700.2: Probable ribosomal RNA small subunit methyltransferase mra1; Ribosomal RNA small subunit methyltransferase nep-1;Similar to Multicopy suppressor of ras1 MRA1 from Schizosaccharomyces po…
orange1.1t04211	3.11572	3.65712e-05	orange1.1t04211.1: Disease resistance protein RGA2; Putative disease resistance protein RGA1; Probable disease resistance protein RDL5/RF45; Putative late blight resistance protein homolog R1B-19; Late blight resistance protein R1-A;Leucine-rich repeat-containing protein, putative
Cs8g03570	3.37298	3.68741e-05	Cs8g03570.1: Putative uncharacterized protein Sb01g009530
Cs6g02880	2.88988	3.76354e-05	Cs6g02880.1: Protein KRI1 homolog; Protein kri1;Singapore isolate B (sub-type 7) whole genome shotgun sequence assembly, scaffold_1
Cs8g19960	1.33948	3.85099e-05	Cs8g19960.1: Thylakoid soluble phosphoprotein (Precursor)
Cs9g11250	1.61821	3.86247e-05	Cs9g11250.1: Acetyl-CoA C-acyltransferase (3-ketoacyl-coa thiolase b) (Fragment);3-ketoacyl-CoA thiolase 2, peroxisomal; 3-ketoacyl-CoA thiolase A, peroxisomal; 3-ketoacyl-CoA thiolase B, peroxisomal; 3-ketoacyl-CoA thiolase, peroxisomal; 3-ketoacyl-CoA thiolase; Probable acetyl-CoA acyltransferase; Acetyl-CoA acetyltransferase; Beta-ketothiolase BktB --Cs9g11250.2: Acetyl-CoA C-acyltransferase (…
Cs3g23770	1.03426	3.92483e-05	Cs3g23770.1: Putative uncharacterized protein Sb03g010550;26S proteasome non-ATPase regulatory subunit 14; 26S proteasome regulatory subunit rpn11; Uncharacterized protein F37A4.5; COP9 signalosome complex subunit 5; Eukaryotic translation initiation factor 3 subunit H
orange1.1t05868	2.87836	3.92483e-05	NA
Cs2g01770	2.39067	4.23488e-05	NA
orange1.1t01308	4.33882	4.26354e-05	orange1.1t01308.1: Putative uncharacterized protein Sb2026s002010 (Fragment)
Cs6g12990	3.58719	4.40464e-05	Cs6g12990.1: Putative uncharacterized protein Sb04g025460 --Cs6g12990.2: Putative uncharacterized protein Sb04g025460 --Cs6g12990.3: Putative uncharacterized protein Sb04g025460
orange1.1t00580	1.50499	4.40464e-05	orange1.1t00580.1: Protein LHY; Protein CCA1; Myb-like protein G; Transcription factor ASG4; Myb-like protein H; Myb-like protein J; Myb-like protein I;Late elongated hypocotyl and circadian clock associated-1-like protein 1 --orange1.1t00580.2: Protein LHY; Protein CCA1; Myb-like protein G; Transcription factor ASG4; Myb-like protein H; Myb-like protein J; Myb-like protein I;Late elongated hypoc…
Cs1g03560	-1.96347	4.57665e-05	Cs1g03560.1: Nuclear pore glycoprotein p62; Nucleoporin-62 C-terminal-like protein;Brain cDNA, clone: QflA-12431, similar to human nucleoporin 62kDa (NUP62), transcript variant 3, --Cs1g03560.2: Structural constituent of nuclear pore, putative
Cs7g23280	-0.764537	4.60089e-05	Cs7g23280.1: Putative uncharacterized protein;Flavonol synthase/flavanone 3-hydroxylase; Flavonol synthase/flavanone 3-hydroxylase (Fragment); Leucoanthocyanidin dioxygenase; Naringenin,2-oxoglutarate 3-dioxygenase; Protein SRG1; Mugineic-acid 3-dioxygenase; Gibberellin 3-beta-dioxygenase 1; S-norcoclaurine synthase 1; Probable 2-oxoglutarate/Fe(II)-dependent dioxygenase; Naringenin,2-oxoglutarat…
Cs1g24190	0.967627	4.61575e-05	Cs1g24190.1: DNA-3-methyladenine glycosylase 1;3-methyladenine DNA glycosylase, putative; 31680-30045
Cs5g26590	1.24642	4.72536e-05	Cs5g26590.1: Chaperonin containing t-complex protein 1, theta subunit, tcpq, putative;T-complex protein 1 subunit theta; Probable T-complex protein 1 subunit theta; Thermosome subunit alpha; Thermosome subunit; Thermosome subunit beta; Thermosome subunit beta (Fragment); T-complex protein 1 subunit delta
orange1.1t03058	5.45205	4.72536e-05	orange1.1t03058.1: Aldo-keto reductase family 4 member C9; Alcohol dehydrogenase [NADP+] A; Aldose reductase; Probable NAD(P)H-dependent oxidoreductase 1; NAD(P)H-dependent 6'-deoxychalcone synthase; Alcohol dehydrogenase [NADP+]; Aldose reductase A; Aldose reductase C; Alcohol dehydrogenase [NADP+] B; Aldose reductase B; 1,5-anhydro-D-fructose reductase; Prostaglandin F synthase 1; Dihydrodiol d…
Cs5g19795	1.37886	4.79934e-05	NA
orange1.1t00262	2.19905	4.79934e-05	orange1.1t00262.1: Putative uncharacterized protein P0538C01.24
orange1.1t00743	2.9149	4.80105e-05	orange1.1t00743.1: Probable CBF5-Centromere Binding Factor / putative rRNA pseuduridine synthase;H/ACA ribonucleoprotein complex subunit 4; Centromere/microtubule-binding protein cbf5; Probable H/ACA ribonucleoprotein complex subunit 4; Putative H/ACA ribonucleoprotein complex subunit 4; Probable tRNA pseudouridine synthase B; tRNA pseudouridine synthase B
Cs5g05260	0.69017	4.88447e-05	Cs5g05260.1: Armadillo/beta-catenin repeat family protein;U-box domain-containing protein 19; E3 ubiquitin-protein ligase SPL11; Protein spotted leaf 11; Putative U-box domain-containing protein 46; Putative E3 ubiquitin-protein ligase LIN-1; Vacuolar protein 8
Cs7g08520	3.17174	4.88447e-05	Cs7g08520.1: Putative RNA-binding region RNP-1 and Splicing factor PWI family member protein;RNA-binding protein 25; Uncharacterized RNA-binding protein C839.10; Poly(U)-binding-splicing factor PUF60-B --Cs7g08520.2: Putative RNA-binding region RNP-1 and Splicing factor PWI family member protein;RNA-binding protein 25; Uncharacterized RNA-binding protein C839.10; Poly(U)-binding-splicing factor P…
Cs7g12670	2.30135	4.88447e-05	Cs7g12670.1: DNA double-strand break repair rad50 ATPase, putative --Cs7g12670.2: DNA double-strand break repair rad50 ATPase, putative
Cs7g18130	2.66821	4.88447e-05	Cs7g18130.1: S-locus receptor kinase-like protein (Fragment);G-type lectin S-receptor-like serine/threonine-protein kinase At1g11330; Putative cysteine-rich receptor-like protein kinase 23; Cysteine-rich receptor-like protein kinase 19; Receptor-like serine/threonine-protein kinase SD1-7; Putative G-type lectin S-receptor-like serine/threonine-protein kinase At1g61610; Putative receptor-like prot…
Cs8g09960	1.29348	4.88447e-05	Cs8g09960.1: Putative uncharacterized protein OJ1119_A04.129 --Cs8g09960.2: Putative uncharacterized protein OJ1119_A04.129 --Cs8g09960.3: Putative uncharacterized protein OJ1119_A04.129
orange1.1t02154	-1.48136	4.88447e-05	orange1.1t02154.1: Rhodanese/Cell cycle control phosphatase-like protein
Cs7g29600	2.49756	5.01625e-05	Cs7g29600.1: Transmembrane protein 87B;Lung seven transmembrane receptor family protein, expressed --Cs7g29600.2: Transmembrane protein 87B;Lung seven transmembrane receptor family protein, expressed
Cs1g19470	1.18403	5.022e-05	Cs1g19470.1: Putative uncharacterized protein (Fragment) --Cs1g19470.2: Putative uncharacterized protein (Fragment)
Cs2g11470	2.53384	5.06972e-05	Cs2g11470.1: Probable UDP-N-acetylglucosamine pyrophosphorylase; UDP-N-acetylhexosamine pyrophosphorylase-like protein 1; UDP-N-acetylhexosamine pyrophosphorylase; UDP-N-acetylglucosamine pyrophosphorylase; Probable uridylyltransferase SSP0716; UDP-sugar pyrophosphorylase;Putative UDP-N-acetylglucosamine pyrophosphorylase (Fragment) --Cs2g11470.2: Probable UDP-N-acetylglucosamine pyrophosphorylas…
Cs2g11920	1.4883	5.12939e-05	Cs2g11920.1: Singapore isolate B (sub-type 7) whole genome shotgun sequence assembly, scaffold_7
Cs1g14805	4.41108	5.31613e-05	NA
Cs7g24560	-1.3311	5.44926e-05	Cs7g24560.1: Putative uncharacterized protein At3g10380/F14P13_2;Probable exocyst complex component 4
Cs9g15980	1.45592	5.5303e-05	Cs9g15980.1: Probable rRNA-processing protein EBP2 homolog; Probable rRNA-processing protein ebp2; rRNA-processing protein EBP2;Likely EBNA-like pre-rRNA processing factor EBP2p
Cs7g01140	2.15989	5.54946e-05	Cs7g01140.1: Putative uncharacterized protein Sb01g032690
Cs1g06045	1.35887	5.59265e-05	NA
Cs7g27470	-0.919724	5.83433e-05	Cs7g27470.1: Elongation factor 1-alpha;Elongation factor 1-alpha; Elongation factor 1-alpha, oocyte form; Elongation factor 1-alpha, somatic form; Adenylosuccinate synthetase 2, chloroplastic; Putative elongation factor 1-alpha-like 3
Cs5g18250	1.40191	6.06802e-05	Cs5g18250.1: UPF0301 protein Cag_1601;Putative uncharacterized protein OSJNBb0008A05.2 --Cs5g18250.2: UPF0301 protein Cag_1601;Putative uncharacterized protein OSJNBb0008A05.2
Cs3g03570	3.10527	6.20823e-05	Cs3g03570.1: Putative uncharacterized protein (Fragment);Putative disease resistance RPP13-like protein 1; Disease resistance protein RGA2; Probable disease resistance protein At5g43730
Cs3g20470	3.104	6.20823e-05	Cs3g20470.1: Putative uncharacterized protein
Cs1g09920	0.815432	6.51835e-05	Cs1g09920.1: DNA polymerase delta catalytic subunit; DNA polymerase; DNA polymerase catalytic subunit;Polymerase (DNA directed), delta 1, catalytic subunit, isoform CRA_c --Cs1g09920.2: DNA polymerase delta catalytic subunit; DNA polymerase; DNA polymerase catalytic subunit;Polymerase (DNA directed), delta 1, catalytic subunit, isoform CRA_c --Cs1g09920.3: DNA polymerase delta catalytic subunit; …
Cs2g15990	1.9959	6.51835e-05	Cs2g15990.1: Guanine nucleotide regulatory protein (Fragment);Ras-related protein RABA1f; GTP-binding protein ypt3 --Cs2g15990.2: Guanine nucleotide regulatory protein (Fragment);Ras-related protein RABA1f; GTP-binding protein ypt3
Cs3g24820	2.76669	6.51835e-05	NA
Cs3g27110	0.924871	6.51835e-05	Cs3g27110.1: Putative uncharacterized protein Sb04g038580 --Cs3g27110.2: Putative uncharacterized protein Sb04g038580
orange1.1t03480	2.16061	6.51835e-05	orange1.1t03480.1: DEAD-box ATP-dependent RNA helicase 13; ATP-dependent RNA helicase ddx24; ATP-dependent rRNA helicase RRP3; Putative ATP-dependent RNA helicase T26G10.1; Probable ATP-dependent RNA helicase ddx27; Pre-mRNA-splicing ATP-dependent RNA helicase PRP28;Dead box ATP-dependent RNA helicase, putative --orange1.1t03480.2: DEAD-box ATP-dependent RNA helicase 13; ATP-dependent RNA helicas…
Cs1g26280	3.50615	6.86345e-05	Cs1g26280.1: Putative senescence-associated protein (Fragment);Putative uncharacterized protein ART2; Regulator of rDNA transcription protein 15
orange1.1t00491	1.78057	6.92885e-05	orange1.1t00491.1: Histone-lysine N-methyltransferase ATX3; Protein Jade-2; Peregrin; Bromodomain-containing protein 1; Bromodomain and PHD finger-containing protein 3; PHD finger protein rhinoceros; NuA3 HAT complex component NTO1; PHD finger protein C17D11.04c; Lysine-specific demethylase 4A; Uncharacterized protein F54F2.2, isoform a; Putative histone-lysine N-methyltransferase PFF1440w;cDNA F…
orange1.1t01029	2.96536	6.96135e-05	NA
orange1.1t03252	-1.91658	6.97364e-05	orange1.1t03252.1: ATP-dependent zinc metalloprotease FTSH 12, chloroplastic; ATP-dependent zinc metalloprotease FtsH 3; ATP-dependent zinc metalloprotease FTSH, chloroplastic; ATP-dependent zinc metalloprotease FTSH, chloroplastic (Fragment);Precursor of protein cell division protease ftsh-like protein
Cs9g15950	2.49782	7.11267e-05	Cs9g15950.1: Putative immunophilin/FKBP-type peptidyl-prolyl cis-trans isomerase (Fragment);FK506-binding protein 4; 39 kDa FK506-binding nuclear protein; FK506-binding protein 39 kDa; Probable peptidyl-prolyl cis-trans isomerase C27F1.06c; FK506-binding nuclear protein; 46 kDa FK506-binding nuclear protein; Peptidyl-prolyl cis-trans isomerase FPR2; FKBP-type peptidyl-prolyl cis-trans isomerase 3…
Cs7g19800	-2.12541	7.13291e-05	Cs7g19800.1: Chaperone protein ClpC, chloroplastic; Chaperone protein ClpC1, chloroplastic; ATP-dependent Clp protease ATP-binding subunit clpA homolog CD4A, chloroplastic; ATP-dependent Clp protease ATP-binding subunit clpA homolog, chloroplastic (Fragment); ATP-dependent Clp protease ATP-binding subunit clpA homolog; Chaperone protein ClpB; Negative regulator of genetic competence ClpC/MecB; Pr…
Cs3g09230	-1.44841	7.40911e-05	Cs3g09230.1: Uncharacterized protein At1g32220, chloroplastic;3-beta hydroxysteroid dehydrogenase/isomerase family protein
Cs4g10960	3.51324	7.51226e-05	Cs4g10960.1: Putative uncharacterized protein AT4g21900 --Cs4g10960.2: Putative uncharacterized protein AT4g21900 --Cs4g10960.3: Putative uncharacterized protein AT4g21900
Cs6g19000	2.36766	7.51226e-05	Cs6g19000.1: Putative nuclear matrix constituent protein 1-like protein;DNA double-strand break repair rad50 ATPase, putative --Cs6g19000.2: Putative nuclear matrix constituent protein 1-like protein;DNA double-strand break repair rad50 ATPase, putative
orange1.1t03555	1.7604	7.51226e-05	orange1.1t03555.1: C2 domain-containing protein C31G5.15; Phosphatidylserine decarboxylase proenzyme 2;Phosphatidylserine decarboxylase proenzyme, putative [contains: phosphatidylserine decarboxylase beta chain; phosphatidylserine decarboxylase alpha chain]
orange1.1t02625	1.98339	7.9463e-05	orange1.1t02625.1: RNA pseudourine synthase 7; RNA pseudouridylate synthase domain-containing protein 2; Uncharacterized protein C18B11.02c; tRNA pseudouridine synthase 9, mitochondrial; Bifunctional protein RIB2; Pseudouridylate synthase 6; Uncharacterized RNA pseudouridine synthase MG209 homolog; Uncharacterized RNA pseudouridine synthase ylyB; Ribosomal large subunit pseudouridine synthase D; …
Cs7g26650	4.19115	8.28779e-05	NA
Cs6g08770	1.21845	8.48344e-05	Cs6g08770.1: Putative cell division related protein; 50012-47994;DnaJ homolog subfamily C member 2; Uncharacterized J domain-containing protein C1778.01c; Zuotin; Chaperone protein DnaJ; DnaJ homolog subfamily B member 5; DnaJ homolog subfamily A member 1 homolog; DnaJ protein homolog 1
Cs2g26400	3.20009	8.91837e-05	Cs2g26400.1: Putative uncharacterized protein (Fragment);Putative disease resistance RPP13-like protein 1; Disease resistance protein RGA2; Probable disease resistance protein At1g12280
Cs2g27080	1.93272	8.91837e-05	Cs2g27080.1: Ubiquitin carboxyl-terminal hydrolase 13; MATH domain-containing protein At5g43560;Putative uncharacterized protein (Fragment)
Cs4g06585	1.08787	8.91837e-05	NA
Cs6g20640	-1.58482	8.91837e-05	Cs6g20640.1: Peroxisomal voltage-dependent anion-selective channel protein;Mitochondrial outer membrane protein porin of 34 kDa; Outer plastidial membrane protein porin; Mitochondrial outer membrane protein porin 1; Mitochondrial outer membrane porin; Voltage-dependent anion-selective channel protein 2
Cs7g01730	3.12472	8.91837e-05	Cs7g01730.1: Protein FRA10AC1; Protein FRA10AC1 homolog;Chromosome 2 SCAF15106, whole genome shotgun sequence. (Fragment) --Cs7g01730.2: Protein FRA10AC1; Protein FRA10AC1 homolog;Chromosome 2 SCAF15106, whole genome shotgun sequence. (Fragment)
Cs7g16000	1.75904	9.05384e-05	Cs7g16000.1: Whole genome shotgun assembly, allelic scaffold set, scaffold scaffoldA_452;Chromo domain protein LHP1; Chromo domain-containing protein LHP1; Probable chromo domain-containing protein LHP1; E3 SUMO-protein ligase CBX4; Chromobox protein homolog 7; Heterochromatin protein 1; Histone-lysine N-methyltransferase SUV39H2 --Cs7g16000.2: Chromosome 3 SCAF15037, whole genome shotgun sequenc…
Cs2g18540	3.07731	9.30804e-05	Cs2g18540.1: Auxilin-related protein 1; UBA domain-containing protein 7; Putative tyrosine-protein phosphatase auxilin; Cyclin-G-associated kinase; Auxilin-like clathrin uncoating factor SWA2;Putative uncharacterized protein Sb03g013900 --Cs2g18540.2: Auxilin-related protein 1; UBA domain-containing protein 7; Putative tyrosine-protein phosphatase auxilin; Cyclin-G-associated kinase; Auxilin-like…
Cs1g03780	-1.45661	9.3774e-05	Cs1g03780.1: S-adenosyl-L-methionine: caffeic acid 3-0-methyltransferase;Caffeic acid 3-O-methyltransferase; (Iso)eugenol O-methyltransferase; Quercetin 3-O-methyltransferase 1; Caffeic acid 3-O-methyltransferase (Fragment); Tricetin 3',4',5'-O-trimethyltransferase; Bergaptol O-methyltransferase; Inositol 4-methyltransferase; Flavone O-methyltransferase 1; Anthranilate N-methyltransferase; (S)-sc…
Cs4g19400	-0.851327	9.44083e-05	Cs4g19400.1: E3 ISG15--protein ligase HERC5; E3 ubiquitin-protein ligase HERC2; Probable E3 ubiquitin-protein ligase HERC2; RCC1 and BTB domain-containing protein 2; X-linked retinitis pigmentosa GTPase regulator; Protein RCC2 homolog; RCC1 domain-containing protein 1; E3 ubiquitin-protein ligase highwire; Protein RCC2;Regulator of chromosome condensation (RCC1)-like protein --Cs4g19400.2: E3 ISG…
Cs8g15440	2.61294	9.44083e-05	Cs8g15440.1: Acyl-CoA N-acyltransferase with RING/FYVE/PHD-type zinc finger domain-containing protein (Fragment);Autoimmune regulator; E3 ubiquitin-protein ligase TRIM33; Tripartite motif-containing protein 66; Transcription intermediary factor 1-alpha; Chromodomain-helicase-DNA-binding protein 5; Chromodomain-helicase-DNA-binding protein Mi-2 homolog; Histone-lysine N-methyltransferase, H3 lysin…
Cs5g22710	1.51122	9.77629e-05	Cs5g22710.1: Putative uncharacterized protein (Fragment);Putative disease resistance RPP13-like protein 1; Disease resistance protein RGA2
Cs1g14160	4.02614	9.84143e-05	NA
Cs5g02750	2.02578	0.00010217	Cs5g02750.1: Intracellular protein transport protein USO1-like protein;Uncharacterized protein At5g41620
orange1.1t04242	2.35279	0.00010386	orange1.1t04242.1: Transcription initiation factor TFIID subunit 1-A; Putative transcription initiation factor TFIID 111 kDa subunit; Bromodomain-containing protein C25H2.11c; Transcriptional activator SPT7; Bromodomain adjacent to zinc finger domain protein 1A; Bromodomain and PHD finger-containing protein 3; Histone acetyltransferase gcn5; Bromodomain adjacent to zinc finger domain protein 1A (…
Cs2g25020	1.33612	0.000107448	Cs2g25020.1: Ribulose-phosphate 3-epimerase, cytoplasmic isoform; Ribulose-phosphate 3-epimerase; Ribulose-phosphate 3-epimerase, chloroplastic (Fragment); Ribulose-phosphate 3-epimerase, chloroplastic; Ribulose-phosphate 3-epimerase, chromosomal; D-allulose-6-phosphate 3-epimerase; Ribulose-phosphate 3-epimerase, plasmid;Fushion of putative sugar/xylulosekinase and ribulose-phosphate (IC) --Cs2g…
Cs7g09970	-1.25546	0.000108852	Cs7g09970.1: Putative uncharacterized protein At1g24460/F21J9_200 --Cs7g09970.2: Putative uncharacterized protein Sb04g003500
Cs9g11530	2.63965	0.000112233	Cs9g11530.1: UBX domain-containing protein 6; Peptide-N(4)-(N-acetyl-beta-glucosaminyl)asparagine amidase;Ubiquitin associated (UBA)/TSN domain containing protein (Fragment)
Cs7g09740	1.07646	0.000115562	Cs7g09740.1: Putative uncharacterized protein Sb01g005350;Vignain; KDEL-tailed cysteine endopeptidase CEP1; Thiol protease SEN102; Cysteine proteinase EP-B 1; Xylem cysteine proteinase 1; Cysteine proteinase RD21a; Oryzain alpha chain; Cysteine proteinase COT44 (Fragment); Cysteine protease 1; Germination-specific cysteine protease 1; Probable cysteine proteinase At4g11320; Oryzain beta chain; Ch…
Cs3g05390	3.11737	0.000115782	Cs3g05390.1: U4/U6.U5 tri-snRNP-associated protein 1;Squamous cell carcinoma antigen recognized by T-cells 1-like protein (Fragment)
Cs3g15100	2.30064	0.0001176	Cs3g15100.1: Putative uncharacterized protein Sb01g041940 --Cs3g15100.2: Putative uncharacterized protein Sb02g037450
Cs2g03790	-1.69101	0.000118981	Cs2g03790.1: Glycogen synthase; Probable glycogen synthase 2; Soluble starch synthase 3, chloroplastic/amyloplastic;Putative uncharacterized protein Sb09g026570
Cs3g27390	1.08842	0.000119983	Cs3g27390.1: WUSCHEL-related homeobox 13; Putative WUSCHEL-related homeobox 10; Protein WUSCHEL;Putative uncharacterized protein WOX7-1 (Fragment)
orange1.1t01371	1.57954	0.00012263	orange1.1t01371.1: Leucine rich repeat family protein with ABC domain;Phytosulfokine receptor 1; Receptor-like protein 2; Tyrosine-sulfated glycopeptide receptor 1; Serine/threonine-protein kinase BRI1-like 1; Probable leucine-rich repeat receptor-like protein kinase IMK3; Probable LRR receptor-like serine/threonine-protein kinase At4g08850; Leucine-rich repeat receptor-like protein kinase PXL1; …
Cs1g25940	1.94552	0.000122826	Cs1g25940.1: ESF1, nucleolar pre-rRNA processing protein, homolog (S. cerevisiae);ESF1 homolog; Pre-rRNA-processing protein esf1
Cs8g08500	0.982438	0.000123017	Cs8g08500.1: Putative uncharacterized protein Sb01g017250;Nostrin --Cs8g08500.2: Putative uncharacterized protein Sb01g017250 --Cs8g08500.3: Putative uncharacterized protein Sb01g017250
Cs5g02530	1.58318	0.000124273	Cs5g02530.1: MC family transporter: aspartate/glutamate (Ca2+-activated);Mitochondrial substrate carrier family protein B; Calcium-binding mitochondrial carrier protein SCaMC-3; Uncharacterized mitochondrial carrier YPR011C; Probable calcium-binding mitochondrial carrier F17E5.2; Mitochondrial substrate carrier family protein P; Putative calcium-binding mitochondrial carrier F55A11.4; Thylakoid A…
Cs3g08540	2.05274	0.000125974	Cs3g08540.1: Putative ATP-dependent RNA helicase of the DEAD-box family involved in ribosomal biogenesis;DEAD-box ATP-dependent RNA helicase 5; ATP-dependent RNA helicase DBP3; Probable ATP-dependent RNA helicase ddx17 --Cs3g08540.2: Putative uncharacterized protein Lema_P007230.1;DEAD-box ATP-dependent RNA helicase 5; ATP-dependent RNA helicase DBP3; Probable ATP-dependent RNA helicase ddx17 --C…
Cs5g18540	-1.75899	0.000128363	Cs5g18540.1: Putative ATP-dependent Clp protease ATP-binding subunit ClpX1 (CLPX)
Cs7g25640	-1.47517	0.000128363	Cs7g25640.1: GCN5-related N-acetyltransferase (GNAT) family protein-like
Cs3g27150	-1.56048	0.000129428	Cs3g27150.1: Pentatricopeptide repeat-containing protein, putative;Pentatricopeptide repeat-containing protein At5g42310, mitochondrial; Pentatricopeptide repeat-containing protein At5g02860; Pentatricopeptide repeat-containing protein At2g31400, chloroplastic --Cs3g27150.2: Pentatricopeptide repeat-containing protein, putative;Pentatricopeptide repeat-containing protein At5g42310, mitochondrial;…
Cs5g02290	1.07216	0.000129428	Cs5g02290.1: Long chain acyl-CoA synthetase 4; Long chain acyl-CoA synthetase 6, peroxisomal; Fatty acyl-CoA synthetase A; Long-chain-fatty-acid--CoA ligase 5; Fatty acyl-CoA synthetase B; Long chain acyl-CoA synthetase 9, chloroplastic;AMP-binding enzyme family protein, expressed --Cs5g02290.2: Long chain acyl-CoA synthetase 4; Long chain acyl-CoA synthetase 7, peroxisomal; Fatty acyl-CoA synthe…
Cs8g12230	-0.741708	0.000129428	Cs8g12230.1: Translocase of chloroplast 132, chloroplastic; Translocase of chloroplast 34;Chloroplast outer membrane protein, putative, expressed --Cs8g12230.2: Translocase of chloroplast 132, chloroplastic; Translocase of chloroplast 34;Chloroplast outer membrane protein, putative, expressed
Cs2g16720	1.08915	0.0001314	Cs2g16720.1: Uridine-cytidine kinase C; Uridine-cytidine kinase D; Uridine kinase;P-loop containing nucleoside triphosphate hydrolase-like protein --Cs2g16720.2: Uridine-cytidine kinase C; Uridine-cytidine kinase D; Uridine kinase;P-loop containing nucleoside triphosphate hydrolase-like protein --Cs2g16720.3: Uridine-cytidine kinase C; Uridine-cytidine kinase D; Uridine kinase;P-loop containing n…
Cs6g09740	2.83968	0.000131523	Cs6g09740.1: Putative uncharacterized protein At3g51650 (Fragment) --Cs6g09740.2: Putative uncharacterized protein At3g51650 (Fragment)
Cs5g28500	2.6443	0.000131805	Cs5g28500.1: Diphthamide biosynthesis protein 3; DPH3 homolog; Putative DPH3 homolog B; DPH4 homolog;Pyruvate dehydrogenase complex, E1 component, pyruvate dehydrogenase, beta subunit
Cs1g12370	-1.18899	0.000133849	Cs1g12370.1: Pre-mRNA-processing-splicing factor 8; Pre-mRNA-splicing factor 8 homolog; Pre-mRNA-processing-splicing factor 8 homolog; Pre-mRNA-splicing factor spp42;Splicing factor, component of the U5 snRNP and of the spliceosome
Cs3g09970	4.21519	0.000133849	Cs3g09970.1: Putative uncharacterized protein Sb04g002320
Cs6g20150	3.78052	0.000133849	Cs6g20150.1: Zinc finger AN1 domain-containing stress-associated protein 12; Zinc finger AN1 and C2H2 domain-containing stress-associated protein 11; AN1-type zinc finger protein 2B; AN1-type zinc finger and UBX domain-containing protein DDB_G0268260;Arsenite inducuble RNA associated protein aip-1, putative
Cs3g14980	1.80973	0.000135248	Cs3g14980.1: Chromosome 7 SCAF14536, whole genome shotgun sequence. (Fragment);Zinc finger matrin-type protein 2; Putative zinc finger protein ZK686.4; Uncharacterized protein C22F3.11c
Cs6g13980	2.61988	0.000139119	Cs6g13980.1: Putative uncharacterized protein B1110B01.10
Cs5g17030	3.28083	0.000146662	Cs5g17030.1: Late embryogenesis abundant (LEA) hydroxyproline-rich glycoprotein
Cs8g14500	3.14391	0.00014934	Cs8g14500.1: DnaJ homolog subfamily C member 8; J domain-containing protein spf31; Chaperone protein DnaJ; Protein HLJ1; DnaJ protein homolog 1; DnaJ homolog subfamily B member 14; Chaperone protein dnaJ 49; Uncharacterized J domain-containing protein C3E7.11c;Whole genome shotgun sequence assembly, scaffold_65, strain Mel28 --Cs8g14500.2: J domain-containing protein spf31; DnaJ homolog subfamily…
Cs2g26850	1.81965	0.000150761	Cs2g26850.1: Alpha/beta-hydrolase domain-containing protein;Abhydrolase domain-containing protein FAM108A1; Putative alpha/beta hydrolase L404; Uncharacterized protein Rv2307c/MT2364
Cs6g08450	-1.28768	0.000150761	Cs6g08450.1: Symplekin;Novel protein similar to vertebrate symplekin (SYMPK) --Cs6g08450.2: Putative uncharacterized protein Sb02g044000 --Cs6g08450.3: Putative uncharacterized protein Sb02g044000 --Cs6g08450.4: Putative uncharacterized protein Sb02g044000 --Cs6g08450.5: Putative uncharacterized protein Sb02g044000
orange1.1t03994	2.3386	0.000170015	orange1.1t03994.1: Novel protein containing RNA recognition motifs. (A.k.a. RRM, RBD, or RNP domain) (Fragment);RNA-binding protein 34; Nucleolar protein 12
Cs5g02010	1.20171	0.000170193	Cs5g02010.1: Uncharacterized protein At5g39865; Glutaredoxin domain-containing cysteine-rich protein 1;Putative uncharacterized protein Sb03g000550
Cs5g31070	1.71476	0.000173441	Cs5g31070.1: Putative uncharacterized protein Sb01g021760 --Cs5g31070.2: Putative uncharacterized protein Sb01g021760
Cs3g26370	2.23565	0.000173715	Cs3g26370.1: DNA-directed RNA polymerase I subunit RPA12; DNA-directed RNA polymerase subunit M; DNA-directed RNA polymerase III subunit RPC10;DNA-directed RNA polymerase subunit (Fragment)
Cs4g03820	0.867381	0.000174919	Cs4g03820.1: Williams Beuren syndrome chromosome region 22;Uncharacterized methyltransferase WBSCR22; Probable methyltransferase WBSCR22 homolog; Putative methyltransferase BUD23 --Cs4g03820.2: Williams Beuren syndrome chromosome region 22;Uncharacterized methyltransferase WBSCR22; Probable methyltransferase WBSCR22 homolog; Putative methyltransferase BUD23 --Cs4g03820.3: Williams Beuren syndrome…
Cs7g14490	-1.26269	0.000175043	Cs7g14490.1: V-type proton ATPase subunit H; Probable V-type proton ATPase subunit H;Chromosome undetermined SCAF15069, whole genome shotgun sequence. (Fragment)
Cs3g20170	0.780982	0.000176491	Cs3g20170.1: Putative uncharacterized protein Sb03g041880
Cs4g05200	-1.30127	0.000178098	Cs4g05200.1: Arogenate dehydrogenase 1, chloroplastic;Pyrophosphate-energized vacuolar membrane proton pump, putative
Cs8g05720	-2.07167	0.000183817	Cs8g05720.1: PreP peptidase. Metallo peptidase. MEROPS family M16C;Presequence protease 2, chloroplastic/mitochondrial; Protein hypA; Presequence protease, mitochondrial; Mitochondrial presequence protease; Uncharacterized protein BB_0228
Cs9g01210	1.80027	0.000183817	Cs9g01210.1: Putative uncharacterized protein P0434D08.19
orange1.1t02875	1.60966	0.000184076	orange1.1t02875.1: Putative uncharacterized protein Sb04g035713 (Fragment) --orange1.1t02875.2: Putative uncharacterized protein Sb04g035713 (Fragment) --orange1.1t02875.3: Putative uncharacterized protein Sb04g035713 (Fragment) --orange1.1t02875.4: Putative uncharacterized protein Sb04g035713 (Fragment) --orange1.1t02875.5: Putative uncharacterized protein Sb04g035713 (Fragment)
Cs6g04250	1.78927	0.000187026	Cs6g04250.1: E3 ubiquitin-protein ligase UPL4; Probable E3 ubiquitin-protein ligase TRIP12; Probable ubiquitin fusion degradation protein C12B10.01c; Ubiquitin fusion degradation protein 4; E3 ubiquitin-protein ligase Itchy; NEDD4-like E3 ubiquitin-protein ligase WWP2; E3 ubiquitin-protein ligase Itchy homolog; E3 ubiquitin-protein ligase Su(dx); Probable E3 ubiquitin-protein ligase hulA; E3 ubiq…
Cs6g11360	1.9213	0.00018938	Cs6g11360.1: Putative uncharacterized protein Sb06g031340
Cs4g09320	1.63348	0.000191467	Cs4g09320.1: Putative uncharacterized protein Sb03g002730
orange1.1t00481	-2.14666	0.000195368	orange1.1t00481.1: NT domain of poly(A) polymerase and terminal uridylyl transferase-containing protein --orange1.1t00481.2: NT domain of poly(A) polymerase and terminal uridylyl transferase-containing protein --orange1.1t00481.3: NT domain of poly(A) polymerase and terminal uridylyl transferase-containing protein --orange1.1t00481.4: NT domain of poly(A) polymerase and terminal uridylyl transfer…
orange1.1t02226	3.04663	0.000195368	orange1.1t02226.1: Putative uncharacterized protein Sb04g034665 (Fragment)
Cs8g11063	4.99316	0.000197104	NA
Cs8g18220	1.20644	0.000202001	Cs8g18220.1: Oxa1 family transporter: 60 KD inner membrane protein OxaA-like protein (Fragment);Inner membrane protein PPF-1, chloroplastic; ALBINO3-like protein 1, chloroplastic; Inner membrane protein oxaA; Membrane protein oxaA --Cs8g18220.2: Oxa1 family transporter: 60 KD inner membrane protein OxaA-like protein (Fragment);Inner membrane protein PPF-1, chloroplastic; ALBINO3-like protein 1, c…
orange1.1t00227	0.726588	0.000202001	orange1.1t00227.1: 3-phosphoshikimate 1-carboxyvinyltransferase (Fragment);3-phosphoshikimate 1-carboxyvinyltransferase, chloroplastic; 3-phosphoshikimate 1-carboxyvinyltransferase 2 (Fragment); 3-phosphoshikimate 1-carboxyvinyltransferase --orange1.1t00227.2: 3-phosphoshikimate 1-carboxyvinyltransferase (Fragment);3-phosphoshikimate 1-carboxyvinyltransferase, chloroplastic; 3-phosphoshikimate 1-…
Cs4g01700	1.38682	0.000212582	Cs4g01700.1: Eukaryotic translation initiation factor 5A; Translation initiation factor 5A; Eukaryotic translation initiation factor 5A (Fragment);Eukaryotic translation initiation factor 5A isoform VIII (Fragment)
Cs2g23560	1.36404	0.00021504	Cs2g23560.1: Chromosome undetermined SCAF15040, whole genome shotgun sequence. (Fragment);Putative E3 ubiquitin-protein ligase RING1a; E3 ubiquitin-protein ligase RING2 --Cs2g23560.2: Chromosome undetermined SCAF15040, whole genome shotgun sequence. (Fragment);Putative E3 ubiquitin-protein ligase RING1a; E3 ubiquitin-protein ligase RING2 --Cs2g23560.3: Chromosome undetermined SCAF15040, whole gen…
Cs4g06350	2.09301	0.000215883	Cs4g06350.1: Smr (Small MutS Related) domain-containing protein-like;NEDD4-binding protein 2; Smr domain-containing protein C11H11.03c --Cs4g06350.2: Smr (Small MutS Related) domain-containing protein-like;NEDD4-binding protein 2; Smr domain-containing protein C11H11.03c --Cs4g06350.3: Smr (Small MutS Related) domain-containing protein-like --Cs4g06350.4: Smr (Small MutS Related) domain-containin…
orange1.1t00415	3.55878	0.000215883	orange1.1t00415.1: Heavy metal-associated domain containing protein, expressed
Cs5g05620	2.39435	0.000223662	Cs5g05620.1: U3 small nucleolar ribonucleoprotein protein MPP10; U3 small nucleolar RNA-associated protein MPP10;cDNA FLJ32300 fis, clone PROST2002227, highly similar to U3 small nucleolar ribonucleoprotein protein MPP10 (Fragment) --Cs5g05620.2: U3 small nucleolar ribonucleoprotein protein MPP10; U3 small nucleolar RNA-associated protein MPP10;cDNA FLJ32300 fis, clone PROST2002227, highly simila…
Cs7g13980	-1.44409	0.000223662	Cs7g13980.1: Sacsin;Putative uncharacterized protein At5g23110 (Fragment) --Cs7g13980.2: Sacsin;Putative uncharacterized protein At5g23110 (Fragment)
Cs2g11140	-1.75532	0.000224858	Cs2g11140.1: Pentatricopeptide repeat-containing protein, putative;Pentatricopeptide repeat-containing protein At2g35130; Pentatricopeptide repeat-containing protein At1g62670, mitochondrial --Cs2g11140.2: Pentatricopeptide repeat-containing protein At2g35130; Pentatricopeptide repeat-containing protein At1g62930, chloroplastic; Pentatricopeptide repeat-containing protein At1g63080, mitochondrial…
Cs4g15110	-1.24468	0.000225052	Cs4g15110.1: Myosin-J heavy chain; Myosin-Vb; Myosin-Va; Myosin-2; Myosin-2A; Myosin-2 heavy chain; Myosin-H heavy chain; Myosin-4; Myosin-Vc; Myosin-2B; Myosin-2 heavy chain, non muscle; Myosin-VIIb; Myosin-I heavy chain; Myosin-52; Myosin-VIIa; Myosin-51; Unconventional myosin heavy chain 6; Myosin-X; Myosin-XV; Myosin heavy chain, striated muscle; Myosin heavy chain, non-muscle; Myosin-VI; Myo…
orange1.1t01488	1.79453	0.000228039	orange1.1t01488.1: Putative uncharacterized protein Sb01g020050
orange1.1t00241	-1.26233	0.000230779	orange1.1t00241.1: Proteasome subunit beta type-1; Proteasome component C5; Probable proteasome subunit beta type-1;Putative beta6 proteasome subunit (Fragment) --orange1.1t00241.2: Proteasome subunit beta type-1; Proteasome component C5; Probable proteasome subunit beta type-1;Putative beta6 proteasome subunit (Fragment)
Cs5g11350	8.20266	0.000231653	Cs5g11350.1: Flavin-containing monooxygenase family protein;Flavin-containing monooxygenase FMO GS-OX-like 9; Flavin-containing monooxygenase FMO GS-OX3; Putative flavin-containing monooxygenase FMO GS-OX-like 10; Dimethylaniline monooxygenase [N-oxide-forming] 4
orange1.1t00238	0.763013	0.000234145	orange1.1t00238.1: Glutathione S-transferase zeta class; Glutathione S-transferase Z2; Maleylacetoacetate isomerase; Probable maleylacetoacetate isomerase 2; Glutathione S-transferase 2 (Fragment); Probable glutathione S-transferase;Putative uncharacterized protein Sb05g007005 (Fragment)
orange1.1t00064	0.679647	0.000235386	orange1.1t00064.1: Golgin candidate 2;Putative uncharacterized protein Sb06g031010 --orange1.1t00064.2: Golgin candidate 2;Putative uncharacterized protein Sb06g031010
Cs2g22640	2.12817	0.000242126	Cs2g22640.1: Putative uncharacterized protein Sb02g023800;Putative cyclin-D6-1; Cyclin-D6-1; Cyclin-D4-1; Cyclin-D1-1; Cyclin-D4-2; Cyclin-D2-1; Cyclin-D2-2; Cyclin-D3-1; Cyclin-D1-2; Cyclin-D3-3; Cyclin-D5-2; Cyclin-D3-2; Cyclin-D5-1; Cyclin-D5-3 --Cs2g22640.2: Putative cyclin-D6-1; Cyclin-D6-1; Cyclin-D4-1; Cyclin-D1-1; Cyclin-D2-1; Cyclin-D4-2; Cyclin-D3-1; Cyclin-D2-2; Cyclin-D3-3; Cyclin-D1-…
Cs5g08260	-1.29445	0.000248078	Cs5g08260.1: Enoyl-CoA hydratase domain-containing protein 2, mitochondrial; Methylglutaconyl-CoA hydratase, mitochondrial; Putative enoyl-CoA hydratase/isomerase yngF; 3-hydroxypropionyl-coenzyme A dehydratase; 3-hydroxybutyryl-CoA dehydratase; Fatty acid oxidation complex subunit alpha; Probable enoyl-CoA hydratase paaF; Probable enoyl-CoA hydratase, mitochondrial; Probable enoyl-CoA hydratase …
Cs7g08540	1.86911	0.000250305	Cs7g08540.1: Ubiquitin-like-specific protease 1D; Sentrin-specific protease 5; Putative thiol protease ulp-4;Ulp1 protease family, C-terminal catalytic domain containing protein, expressed --Cs7g08540.2: Ubiquitin-like-specific protease 1D; Sentrin-specific protease 5; Putative thiol protease ulp-4;Ulp1 protease family, C-terminal catalytic domain containing protein, expressed --Cs7g08540.3: Ubiq…
Cs8g17980	2.37501	0.000250814	Cs8g17980.1: Ethylene-responsive small GTP-binding protein;Ras-related protein RABE1c; GTP-binding protein yptV2; Ras-like GTP-binding protein RYL1 --Cs8g17980.2: Ethylene-responsive small GTP-binding protein;Ras-related protein RABE1c; GTP-binding protein yptV2; Ras-like GTP-binding protein RYL1 --Cs8g17980.3: Ras-related protein RABE1c; GTP-binding protein yptV2; Ras-like GTP-binding protein RY…
Cs1g15110	1.71615	0.000252061	Cs1g15110.1: Protein disulfide isomerase-like 1-6; Protein disulfide-isomerase; Probable protein disulfide-isomerase A4;PDIL1-4-Zea mays protein disulfide isomerase --Cs1g15110.2: Protein disulfide isomerase-like 1-6; Protein disulfide-isomerase; Probable protein disulfide-isomerase A4;PDIL1-4-Zea mays protein disulfide isomerase
Cs7g17030	2.05058	0.000252061	Cs7g17030.1: Ribosomal L1 domain-containing protein 1; Putative ribosome biogenesis protein C8F11.04;Putative uncharacterized protein At2g42650/F14N22.8
Cs8g03330	2.60558	0.000252061	Cs8g03330.1: Putative uncharacterized protein Sb03g028000 --Cs8g03330.2: Putative uncharacterized protein Sb03g028000 --Cs8g03330.3: Putative uncharacterized protein Sb03g028000
Cs9g05450	-1.55811	0.000252061	Cs9g05450.1: Adaptor complexes medium subunit family protein, expressed
Cs9g18040	-1.09779	0.000252061	Cs9g18040.1: Cyclic nucleotide-gated ion channel 1; Probable cyclic nucleotide-gated ion channel 10; Putative cyclic nucleotide-gated ion channel 13;Cyclic nucleotide-gated calmodulin-binding ion channel
Cs5g02380	2.75929	0.000252349	Cs5g02380.1: Putative uncharacterized protein
Cs9g17960	-1.80835	0.000257881	Cs9g17960.1: Putative uncharacterized protein Sb03g029870 --Cs9g17960.2: Putative uncharacterized protein Sb03g029870 --Cs9g17960.3: Putative uncharacterized protein Sb03g029870 --Cs9g17960.4: Putative uncharacterized protein Sb03g029870 --Cs9g17960.5: Putative uncharacterized protein Sb03g029870 --Cs9g17960.6: Putative uncharacterized protein Sb03g029870 --Cs9g17960.7: Putative uncharacterized p…
Cs3g27140	-0.874893	0.000259532	Cs3g27140.1: Pre-rRNA-processing protein TSR1 homolog;Chromosome 16 SCAF15002, whole genome shotgun sequence. (Fragment) --Cs3g27140.2: Chromosome 16 SCAF15002, whole genome shotgun sequence. (Fragment);Pre-rRNA-processing protein TSR1 homolog; Ribosome biogenesis protein tsr1 homolog
Cs9g01390	-1.06618	0.000267728	Cs9g01390.1: Pentatricopeptide repeat-containing protein At3g06430, chloroplastic; Pentatricopeptide repeat-containing protein At3g53170;Putative uncharacterized protein Sb03g013016 (Fragment)
Cs3g26870	-1.66041	0.000271826	Cs3g26870.1: Putative tRNA pseudouridine synthase Pus10; tRNA pseudouridine synthase Pus10;Coiled-coil domain-containing protein, putative
Cs7g30845	1.13956	0.000271826	NA
Cs7g27300	-1.59375	0.000278813	Cs7g27300.1: Uncharacterized protein sll0005; Uncharacterized aarF domain-containing protein kinase At4g31390, chloroplastic; Probable ubiquinone biosynthesis protein UbiB;Ubiquinone biosynthesis protein coq-8, putative
orange1.1t05170	-3.26257	0.000278813	orange1.1t05170.1: Putative uncharacterized protein
Cs9g03390	3.00586	0.000281666	Cs9g03390.1: Glucosidase 2 subunit beta; N-acetylglucosamine-1-phosphotransferase subunit gamma;cDNA FLJ59211, highly similar to Glucosidase 2 subunit beta --Cs9g03390.2: Glucosidase 2 subunit beta; N-acetylglucosamine-1-phosphotransferase subunit gamma;cDNA FLJ59211, highly similar to Glucosidase 2 subunit beta --Cs9g03390.3: Glucosidase 2 subunit beta; N-acetylglucosamine-1-phosphotransferase s…
Cs6g06130	-1.25195	0.000282982	Cs6g06130.1: Acyl-CoA N-acyltransferase with RING/FYVE/PHD-type zinc finger domain-containing protein (Fragment);Chromodomain-helicase-DNA-binding protein 4; Chromodomain-helicase-DNA-binding protein 3 homolog; Histone-lysine N-methyltransferase MLL2; Autoimmune regulator; CHD3-type chromatin-remodeling factor PICKLE
orange1.1t02214	2.11063	0.000282982	orange1.1t02214.1: Putative uncharacterized protein At2g41960 (Fragment)
Cs4g05170	-1.21033	0.000295663	Cs4g05170.1: Probable anion transporter 6, chloroplastic; Sodium-dependent phosphate transport protein 1, chloroplastic; Probable anion transporter 6; Sialin; Vesicular glutamate transporter 3; Solute carrier family 17 member 9; Putative inorganic phosphate cotransporter;Sodium-dependent phosphate transport protein, putative --Cs4g05170.2: Sodium-dependent phosphate transport protein, putative;Pr…
Cs6g10670	1.93298	0.000302229	Cs6g10670.1: Ethanolamine-phosphate cytidylyltransferase 1 (Fragment);Ethanolamine-phosphate cytidylyltransferase; Probable ethanolamine-phosphate cytidylyltransferase; Choline-phosphate cytidylyltransferase; Putative choline-phosphate cytidylyltransferase; Probable choline-phosphate cytidylyltransferase; Choline-phosphate cytidylyltransferase B; Choline-phosphate cytidylyltransferase A; FAD synt…
orange1.1t01091	2.05034	0.000302516	orange1.1t01091.1: Stress responsive gene 6 protein, Srg6 (Fragment) --orange1.1t01091.2: Stress responsive gene 6 protein, Srg6 (Fragment) --orange1.1t01091.3: Protein C17E4.6, confirmed by transcript evidence;Vacuolar protein sorting-associated protein 72 homolog; SWR complex protein 2 --orange1.1t01091.4: Protein C17E4.6, confirmed by transcript evidence;Vacuolar protein sorting-associated pro…
Cs5g05975	-1.49292	0.000306946	NA
Cs7g11300	-2.50845	0.000306946	Cs7g11300.1: Cytochrome P450 78A4; Flavonoid 3'-monooxygenase; Beta-amyrin 24-hydroxylase; Premnaspirodiene oxygenase; Cytochrome P450 71D11 (Fragment); 5-epiaristolochene 1,3-dihydroxylase;Cytochrome P450, family 78, subfamily A, polypeptide 6
Cs8g03730	2.78781	0.000307742	Cs8g03730.1: Pre-mRNA-processing factor 40 homolog A; Pre-mRNA-processing factor 40 homolog B; WW domain-containing protein ZK1098.1; Transcription elongation regulator 1; Pre-mRNA-processing protein PRP40; WW domain-binding protein 4;Pre-mRNA processing factor 40 homolog A (Yeast) (Predicted) --Cs8g03730.2: Pre-mRNA processing factor 40 homolog A (Yeast) (Predicted);Pre-mRNA-processing factor 40…
orange1.1t01534	1.88199	0.000308155	orange1.1t01534.1: Enhancer of polycomb-like transcription factor protein;Enhancer of polycomb-like protein 1 --orange1.1t01534.2: Enhancer of polycomb-like transcription factor protein;Enhancer of polycomb-like protein 1 --orange1.1t01534.3: Enhancer of polycomb-like transcription factor protein;Enhancer of polycomb-like protein 1
Cs4g07450	-1.02806	0.00030981	Cs4g07450.1: Putative uncharacterized protein OJ1293_A01.7
Cs9g16380	1.48928	0.000310168	Cs9g16380.1: Protein kinase domain containing protein, expressed;Receptor-like serine/threonine-protein kinase At4g25390; Putative receptor-like protein kinase At1g80870; Proline-rich receptor-like protein kinase PERK7; Serine/threonine-protein kinase At3g07070; Nodulation receptor kinase; Probable LRR receptor-like serine/threonine-protein kinase At1g06840; Putative leucine-rich repeat receptor-…
Cs3g08870	2.52354	0.000310617	Cs3g08870.1: DnaJ homolog subfamily C member 7 homolog; DnaJ homolog subfamily B member 14; Chaperone protein dnaJ 49; Chaperone protein DnaJ; Protein HLJ1; Uncharacterized J domain-containing protein C17A3.05c; DnaJ homolog subfamily A member 4; DnAJ-like protein slr0093; Curved DNA-binding protein; DnaJ homolog subfamily C member 18;DNAJ heat shock N-terminal domain-containing protein
Cs7g08790	0.771331	0.000313854	Cs7g08790.1: ADP-ribosylation factor 2;Putative uncharacterized protein Sb03g010350 --Cs7g08790.2: ADP-ribosylation factor 2;Putative uncharacterized protein Sb03g010350 --Cs7g08790.3: ADP-ribosylation factor 2;Putative uncharacterized protein Sb03g010350 --Cs7g08790.4: ADP-ribosylation factor 2;Putative uncharacterized protein Sb03g010350 --Cs7g08790.5: ADP-ribosylation factor 2;Putative unchara…
Cs7g09170	0.994451	0.000317327	Cs7g09170.1: Putative uncharacterized protein OSJNBa0083F15.6 --Cs7g09170.2: Putative uncharacterized protein OSJNBa0083F15.6 --Cs7g09170.3: Putative uncharacterized protein OSJNBa0083F15.6 --Cs7g09170.4: Putative uncharacterized protein OSJNBa0083F15.6
Cs7g05930	3.90177	0.000319035	Cs7g05930.1: Putative uncharacterized protein At5g25240
Cs8g20590	1.33155	0.000319387	Cs8g20590.1: Leucine-rich repeat containing protein, putative;LRR repeats and ubiquitin-like domain-containing protein At2g30105; Leucine-rich repeat protein SHOC-2; Protein scribble homolog; p53-induced protein with a death domain; Protein lap4; Leucine-rich repeat protein soc-2 homolog; Leucine-rich repeat-containing protein 1; Leucine-rich repeat and death domain-containing protein 1; Leucine-…
Cs7g03600	-1.12315	0.000324835	Cs7g03600.1: KH domain-containing protein, putative, expressed;Poly(rC)-binding protein 1 --Cs7g03600.2: KH domain-containing protein, putative, expressed;Poly(rC)-binding protein 1 --Cs7g03600.3: KH domain-containing protein, putative, expressed;Poly(rC)-binding protein 1 --Cs7g03600.4: KH domain-containing protein, putative, expressed;KH domain-containing protein At4g18375
orange1.1t03801	2.81392	0.000325912	orange1.1t03801.1: Concanavalin A-like lectin/glucanase; U2 auxiliary factor small subunit;Zinc finger CCCH domain-containing protein 5; U2 small nuclear ribonucleoprotein auxiliary factor 35 kDa subunit-related protein 2; Splicing factor U2af small subunit B; Splicing factor U2af small subunit A; Splicing factor U2AF 23 kDa subunit
Cs8g03090	-1.18341	0.000335618	Cs8g03090.1: Chloroplast methionine sulfoxide reductase B2 (Precursor);Peptide methionine sulfoxide reductase B2, chloroplastic; Peptide methionine sulfoxide reductase B3
orange1.1t05644	4.71727	0.000335618	orange1.1t05644.1: Putative uncharacterized protein Sb10g021900
Cs3g17990	2.60935	0.000338735	Cs3g17990.1: Putative uncharacterized protein;14-3-3-like protein; 14-3-3-like protein B; 14-3-3 protein 6; 14-3-3-like protein C; 14-3-3-like protein GF14 omega; 14-3-3-like protein A; 14-3-3-like protein F; 14-3-3-like protein GF14 phi; 14-3-3-like protein GF14 chi; 14-3-3-like protein GF14 psi; 14-3-3-like protein GF14 nu; 14-3-3-like protein GF14 upsilon; 14-3-3-like protein E; 14-3-3-like pr…
Cs1g04400	3.46865	0.000338735	Cs1g04400.1: Putative uncharacterized protein Sb06g030640
orange1.1t00572	2.01221	0.000338735	NA
Cs2g05740	1.4913	0.000342248	Cs2g05740.1: Putative uncharacterized protein At1g28310 (Fragment);Dof zinc finger protein DOF1.4; Dof zinc finger protein PBF
Cs5g01320	2.13562	0.000343236	Cs5g01320.1: Splicing regulatory glutamine/lysine-rich protein 1; Polyadenylate-binding protein 2;Putative uncharacterized protein Sb07g001560 --Cs5g01320.2: Splicing regulatory glutamine/lysine-rich protein 1; Polyadenylate-binding protein 2;Putative uncharacterized protein Sb07g001560 --Cs5g01320.3: Putative uncharacterized protein Sb07g001560;Splicing regulatory glutamine/lysine-rich protein 1…
Cs7g08510	2.01762	0.000345486	NA
Cs4g08730	1.52808	0.000347765	Cs4g08730.1: NAD-dependent deacetylase sirtuin-6;Sirtuin 6 (Silent mating type information regulation 2, homolog) 6 (S. cerevisiae) --Cs4g08730.2: NAD-dependent deacetylase sirtuin-6;Sirtuin 6 (Silent mating type information regulation 2, homolog) 6 (S. cerevisiae)
Cs1g24310	1.41764	0.000349511	NA
orange1.1t01093	-2.55157	0.000367204	orange1.1t01093.1: Pentatricopeptide repeat-containing protein, putative;Pentatricopeptide repeat-containing protein At3g18110, chloroplastic; Pentatricopeptide repeat-containing protein At5g01110; Pentatricopeptide repeat-containing protein At1g05670, mitochondrial
Cs4g03450	2.17983	0.000376967	Cs4g03450.1: Histone H4; Histone H4 variant TH011;Chromosome undetermined SCAF14565, whole genome shotgun sequence
Cs7g03080	1.41271	0.000376967	Cs7g03080.1: Probable WRKY transcription factor 57; WRKY transcription factor 1; Probable WRKY transcription factor protein 1; Protein WRKY1;WRKY11-superfamily of TFs having WRKY and zinc finger domains --Cs7g03080.2: Probable WRKY transcription factor 57; WRKY transcription factor 1; Probable WRKY transcription factor protein 1; Protein WRKY1;WRKY11-superfamily of TFs having WRKY and zinc finger…
Cs6g11450	1.90471	0.000377583	Cs6g11450.1: Cholinephosphate cytidylyltransferase (Fragment);Choline-phosphate cytidylyltransferase B; Choline-phosphate cytidylyltransferase A; Probable choline-phosphate cytidylyltransferase; Choline-phosphate cytidylyltransferase; Putative choline-phosphate cytidylyltransferase; Ethanolamine-phosphate cytidylyltransferase; Probable ethanolamine-phosphate cytidylyltransferase; Glycerol-3-phosp…
Cs9g09160	3.87246	0.000381173	Cs9g09160.1: Nuclear transport factor 2 and RNA recognition motif domain-containing protein;Putative G3BP-like protein; Ras GTPase-activating protein-binding protein 1 --Cs9g09160.2: Nuclear transport factor 2 and RNA recognition motif domain-containing protein;Putative G3BP-like protein; Ras GTPase-activating protein-binding protein 1
Cs3g12740	4.09776	0.000384014	Cs3g12740.1: Putative uncharacterized protein (Fragment)
Cs2g06310	-1.01941	0.000394351	Cs2g06310.1: Putative uncharacterized protein OSJNBa0017E08.1 (Fragment)
Cs5g19800	-0.934059	0.000394351	Cs5g19800.1: SNARE associated Golgi protein-related protein (Precursor);TVP38/TMEM64 family membrane protein slr0305; TVP38/TMEM64 family membrane protein ydjX
Cs2g26370	3.04427	0.000394704	Cs2g26370.1: Putative uncharacterized protein (Fragment);Putative disease resistance RPP13-like protein 1; Disease resistance protein RGA2
orange1.1t00657	-1.37352	0.000401036	orange1.1t00657.1: Udp-n-acetylglucosamin-dolichyl-phosphate : n-acetylglucosamin-phosphate transferase (Fragment);UDP-N-acetylglucosamine--dolichyl-phosphate N-acetylglucosaminephosphotransferase; Putative UDP-N-acetylglucosamine--dolichyl-phosphate N-acetylglucosaminephosphotransferase; Probable undecaprenyl-phosphate N-acetylglucosaminyl 1-phosphate transferase --orange1.1t00657.2: cDNA FLJ467…
Cs8g09290	0.800734	0.000402471	Cs8g09290.1: cDNA, clone: J100060F14, full insert sequence
Cs7g26640	4.4484	0.000404404	NA
Cs7g09890	0.873139	0.000417562	Cs7g09890.1: ALBINO3-like protein 1, chloroplastic; Inner membrane protein PPF-1, chloroplastic; Inner membrane protein oxaA;Oxa1 family transporter: 60 KD inner membrane protein OxaA-like protein (Fragment)
orange1.1t01313	4.63489	0.000417562	NA
orange1.1t04513	-5.736	0.000422772	orange1.1t04513.1: Putative uncharacterized protein Sb09g024125 (Fragment);Putative disease resistance protein RGA3; Disease resistance protein RGA2; Probable disease resistance protein At5g43730
Cs4g16600	1.6855	0.000425407	Cs4g16600.1: Putative uncharacterized protein;Apocytochrome f
Cs2g24500	2.31335	0.000433924	Cs2g24500.1: Whole genome shotgun sequence assembly, scaffold_26, strain Mel28 --Cs2g24500.2: Putative uncharacterized protein Sb04g014390
Cs8g08350	2.46401	0.000433924	Cs8g08350.1: Singapore isolate B (sub-type 7) whole genome shotgun sequence assembly, scaffold_24;Zinc finger CCCH domain-containing protein 11; Translation machinery-associated protein 46; Zinc finger CCCH domain-containing protein 15 homolog
Cs8g16530	1.63359	0.000433924	Cs8g16530.1: Novel protein similar to vertebrate MON1 homolog B (Yeast) (MON1B) (Fragment);Protein SAND; Vacuolar fusion protein MON1 homolog A; Vacuolar fusion protein MON1 homolog B; Vacuolar fusion protein mon1
Cs5g18400	0.779621	0.00044208	Cs5g18400.1: Putative uncharacterized protein Sb07g001240
orange1.1t02321	-1.58522	0.000443886	orange1.1t02321.1: ABC transporter G family member 15; ABC transporter ATP-binding protein/permease wht-1;White-brown-complex ABC transporter family (Fragment)
Cs4g04820	-1.25884	0.00044469	Cs4g04820.1: Glycogen synthase; Soluble starch synthase 3, chloroplastic/amyloplastic; Probable glycogen synthase 2;Putative uncharacterized protein Sb09g026570
Cs6g16060	2.54009	0.00044469	Cs6g16060.1: Heterogeneous nuclear ribonucleoprotein A1, putative;RNA-binding protein Musashi homolog 2; RNA-binding protein 24; Uncharacterized RNA-binding protein C660.15; Glycine-rich RNA-binding protein; Glycine-rich RNA-binding protein 2, mitochondrial; Glycine-rich RNA-binding, abscisic acid-inducible protein; U1 small nuclear ribonucleoprotein 70 kDa homolog; Protein boule-like; Nuclear po…
Cs7g18840	-0.92048	0.000445238	Cs7g18840.1: Putative polyamine oxidase, 3'-partial (Fragment);Probable polyamine oxidase 2; Polyamine oxidase 3; Lysine-specific histone demethylase 1 homolog 2; Lysine-specific histone demethylase 1A; Possible lysine-specific histone demethylase 1 --Cs7g18840.2: Lysine-specific histone demethylase 1 (Fragment);Probable polyamine oxidase 2; Polyamine oxidase 3; Lysine-specific histone demethylas…
Cs3g22590	1.77169	0.000450132	Cs3g22590.1: Putative uncharacterized protein P0706B05.45
Cs5g20680	1.85244	0.000451038	Cs5g20680.1: Methionine aminopeptidase 2B; Methionine aminopeptidase 2 homolog TSTA_071420;Methionyl aminopeptidase 2, isoform CRA_b --Cs5g20680.2: Methionine aminopeptidase 2B; Methionine aminopeptidase 2 homolog TSTA_071420;Methionyl aminopeptidase 2, isoform CRA_b
Cs8g15020	1.00958	0.000452692	Cs8g15020.1: F-box/LRR-repeat protein At1g67190;Putative uncharacterized protein Sb03g040540 --Cs8g15020.2: F-box/LRR-repeat protein At1g67190;Putative uncharacterized protein Sb03g040540
Cs5g04810	2.30981	0.00045579	Cs5g04810.1: Two-component response regulator ARR5; Two-component response regulator-like PRR37; Putative two-component response regulator ARR21; Chemotaxis protein CheY homolog; Chemotaxis protein CheY; Protein pilG; Nitrogen assimilation regulatory protein;Two-component sensor protein histidine protein kinase, putative
Cs3g25720	-1.54566	0.00045919	Cs3g25720.1: Lysine-specific histone demethylase 1 homolog 3; Lysine-specific histone demethylase 1A; Probable polyamine oxidase 4; Possible lysine-specific histone demethylase 1; Polyamine oxidase 3; Peroxisomal N(1)-acetyl-spermine/spermidine oxidase; Protein anon-37Cs; Amine oxidase [flavin-containing] A; Amine oxidase [flavin-containing] B; L-amino-acid oxidase;Flavin-containing amine oxidase…
Cs8g02250	2.31575	0.00045988	Cs8g02250.1: RNA-binding protein 39; Probable RNA-binding protein 23; Protein gar2; Polyadenylate-binding protein, cytoplasmic and nuclear; Inner nuclear membrane protein Man1; 29 kDa ribonucleoprotein A, chloroplastic; 30 kDa ribonucleoprotein, chloroplastic; Embryonic polyadenylate-binding protein B; Embryonic polyadenylate-binding protein A; Putative RNA-binding protein rbpB;Transposon protein…
Cs3g16960	1.70731	0.000464334	Cs3g16960.1: Putative uncharacterized protein
Cs5g03590	2.67427	0.00048321	Cs5g03590.1: Transcription factor S-II domain containing protein, expressed
Cs3g25380	-1.53381	0.00048848	Cs3g25380.1: Agglutinin; Mannose/glucose-specific lectin (Fragment); Myrosinase-binding protein-like At3g16440; Agglutinin alpha chain; Nitrile-specifier protein 4; Horcolin; Salt stress-induced protein;Chain B, Crystal Structure Of Artocarpin-Mannopentose Complex-like
Cs5g06370	1.26854	0.00048848	Cs5g06370.1: Putative rhodanese family protein (Fragment) --Cs5g06370.2: Putative rhodanese family protein (Fragment)
Cs9g19160	-1.05707	0.00048848	Cs9g19160.1: Hypothetical ABC-type Co2+ transport system permease component;Uncharacterized protein PAM68-like; Protein PAM68, chloroplastic
Cs5g10700	-1.36998	0.000489181	Cs5g10700.1: ERAD-associated E3 ubiquitin-protein ligase DOA10; E3 ubiquitin-protein ligase MARCH3;Zinc finger, C3HC4 type (RING finger) domain containing protein, expressed
Cs5g28346	2.20367	0.000491183	NA
Cs7g19660	2.27858	0.000492635	Cs7g19660.1: Putative uncharacterized protein OSJNBa0015N08.19
Cs9g03700	-1.52165	0.000492635	Cs9g03700.1: Putative transducin family protein / WD-40 repeat family protein;Uncharacterized WD repeat-containing protein alr2800
Cs5g10070	4.78494	0.000496475	NA
Cs3g25070	2.00034	0.000497792	Cs3g25070.1: Auxilin-related protein 2; UBA domain-containing protein 7;Putative uncharacterized protein F22H5.15 (Fragment) --Cs3g25070.2: Putative uncharacterized protein F22H5.15 (Fragment) --Cs3g25070.3: Putative uncharacterized protein F22H5.15 (Fragment)
Cs9g02420	1.19956	0.000500908	Cs9g02420.1: DNA-directed RNA polymerase subunit (Fragment);DNA-directed RNA polymerase II subunit RPB9; DNA-directed RNA polymerase subunit M; DNA-directed RNA polymerase III subunit RPC10
orange1.1t00950	-2.02453	0.000505429	orange1.1t00950.1: Histidyl-tRNA synthetase; Histidine--tRNA ligase;Histidyl-tRNA Synthetase (C-terminal region) Histidyl-tRNA Synthetase (N-terminal region) --orange1.1t00950.2: Histidyl-tRNA synthetase; Histidine--tRNA ligase;Histidyl-tRNA Synthetase (C-terminal region) Histidyl-tRNA Synthetase (N-terminal region) --orange1.1t00950.3: Histidyl-tRNA synthetase; Histidine--tRNA ligase;Histidyl-tR…
Cs1g21100	3.03018	0.000509665	Cs1g21100.1: Putative uncharacterized protein Sb01g009530 --Cs1g21100.2: Putative uncharacterized protein Sb01g009530 --Cs1g21100.3: Putative uncharacterized protein Sb01g009530 --Cs1g21100.4: Putative uncharacterized protein Sb01g009530
Cs2g29310	2.13027	0.00051746	Cs2g29310.1: Transferase, transferring glycosyl groups, putative
Cs5g07420	1.53797	0.000519354	Cs5g07420.1: Putative uncharacterized protein OJ1717_A09.42
Cs1g03600	-1.10664	0.00052035	Cs1g03600.1: 3-hydroxyisobutyryl-CoA hydrolase-like protein 1, mitochondrial; Probable 3-hydroxyisobutyryl-CoA hydrolase 3; 3-hydroxyisobutyryl-CoA hydrolase 1; 3-hydroxyisobutyryl-CoA hydrolase-like protein 5; 3-hydroxyisobutyryl-CoA hydrolase, mitochondrial; Enoyl-CoA hydratase, mitochondrial; 3-hydroxypropionyl-coenzyme A dehydratase; Probable enoyl-CoA hydratase; Putative enoyl-CoA hydratase/…
Cs4g17320	1.29095	0.00052035	Cs4g17320.1: Potassium channel AKT1; Probable potassium channel AKT5; Potassium channel GORK; Potassium channel SKOR; Putative potassium channel KAT5;Pulvinus inward-rectifying channel for potassium SPICK1
Cs2g06930	1.24565	0.000538025	Cs2g06930.1: Putative receptor-interacting protein (Fragment)
Cs3g22130	1.73175	0.000538025	Cs3g22130.1: Putative uncharacterized protein Sb06g030260;Shikimate kinase, chloroplastic; Shikimate kinase; Bifunctional shikimate kinase/3-dehydroquinate synthase
Cs4g09690	1.43541	0.000538025	Cs4g09690.1: Putative uncharacterized protein Sb07g013140
Cs5g01040	1.29286	0.000538025	Cs5g01040.1: Trihelix transcription factor GTL1;GT-like trihelix DNA-binding protein, putative --Cs5g01040.2: Trihelix transcription factor GTL1;GT-like trihelix DNA-binding protein, putative
Cs6g06920	4.06704	0.000538025	Cs6g06920.1: Putative uncharacterized protein Sb03g039520;Laccase-17; Laccase-2; Laccase-4; Laccase-10; Laccase-12/13; Putative laccase-11; Laccase-22; Laccase-11; Laccase-16; Laccase-1; Laccase-12; Laccase-3; Laccase-5; Laccase-13; Laccase-23; Laccase-7; Laccase-14; Laccase-6; Laccase-8; Laccase-9; Laccase-21; Laccase-15; Laccase-25; Laccase-24; Laccase-18; Laccase-19; Laccase-20; L-ascorbate ox…
orange1.1t03320	3.49998	0.000539438	orange1.1t03320.1: Putative uncharacterized protein Sb0057s002150 (Fragment)
Cs2g15870	1.89256	0.000551613	Cs2g15870.1: Putative uncharacterized protein P0551A03.32
Cs2g20570	1.21891	0.000555911	Cs2g20570.1: E3 ubiquitin-protein ligase COP1; Protein SPA1-RELATED 3; Protein SUPPRESSOR OF PHYA-105 1; Histone acetyltransferase type B subunit 2; TAF5-like RNA polymerase II p300/CBP-associated factor-associated factor 65 kDa subunit 5L;Putative uncharacterized protein COP1L1-2 (Fragment) --Cs2g20570.2: E3 ubiquitin-protein ligase COP1; Protein SPA1-RELATED 3; Protein SUPPRESSOR OF PHYA-105 1;…
Cs7g25370	1.29439	0.000561345	Cs7g25370.1: Putative uncharacterized protein Sb10g031125 (Fragment);tRNA dimethylallyltransferase 9 --Cs7g25370.2: Putative uncharacterized protein Sb10g031125 (Fragment);tRNA dimethylallyltransferase 9 --Cs7g25370.3: Putative uncharacterized protein Sb10g031125 (Fragment);tRNA dimethylallyltransferase 9
Cs5g03260	1.58997	0.000561977	Cs5g03260.1: Putative phosphoglycerate mutase DET1;Phosphoglycerate/bisphosphoglycerate mutase family protein
orange1.1t00228	2.20218	0.000576542	orange1.1t00228.1: UDP-glucuronate 4-epimerase 3; Protein CapI; Uncharacterized 37.6 kDa protein in cld 5'region; Uncharacterized protein MJ1055; Uncharacterized UDP-glucose epimerase ytcB; UDP-glucose 4-epimerase;Putative uncharacterized protein Sb04g035630 --orange1.1t00228.2: UDP-glucuronate 4-epimerase 3; Protein CapI; Uncharacterized 37.6 kDa protein in cld 5'region; Uncharacterized protein …
Cs7g19450	2.06096	0.000576567	Cs7g19450.1: (+)-neomenthol dehydrogenase; Salutaridine reductase; Short-chain dehydrogenase/reductase 2; Carbonyl reductase [NADPH] 1; (-)-isopiperitenone reductase; Monensin polyketide synthase putative ketoacyl reductase; Uncharacterized oxidoreductase SSP0419; Dehydrogenase/reductase SDR family member 7; Putative ketoacyl reductase; Uncharacterized oxidoreductase yxjF; Granaticin polyketide s…
Cs7g29280	1.34375	0.000576567	Cs7g29280.1: Putative uncharacterized protein OSJNBa0095J22.14
Cs8g20950	3.88793	0.000583624	Cs8g20950.1: Germanicol synthase; Beta-amyrin synthase; Camelliol C synthase; Amyrin synthase LUP2; Lupeol synthase 1; Isomultiflorenol synthase; Taraxerol synthase; Pentacyclic triterpene synthase 6; Probable pentacyclic triterpene synthase 3; Thalianol synthase; Arabidiol synthase; Baruol synthase; Cycloartenol synthase; Putative pentacyclic triterpene synthase 7; Marneral synthase; Dammarenedi…
Cs3g16560	-1.05556	0.000587115	Cs3g16560.1: KH domain-containing protein, putative, expressed;Poly(rC)-binding protein 1 --Cs3g16560.2: KH domain-containing protein, putative, expressed;Poly(rC)-binding protein 1 --Cs3g16560.3: KH domain-containing protein, putative, expressed;Poly(rC)-binding protein 1 --Cs3g16560.4: KH domain-containing protein, putative, expressed;Poly(rC)-binding protein 1
Cs5g22120	-1.62585	0.000591065	Cs5g22120.1: Similar to eukaryotic translation initiation factor subunit eIF2A;Eukaryotic translation initiation factor 2A
orange1.1t03232	0.762841	0.000591065	orange1.1t03232.1: YTH domain family protein 2; YTH domain-containing protein YDR374C;Similar to YT521-B-like family domain containing protein (Fragment) --orange1.1t03232.2: Rubisco subunit binding-protein beta subunit-like;YTH domain family protein 2 --orange1.1t03232.3: YTH domain family protein 2; YTH domain-containing protein YDR374C;Similar to YT521-B-like family domain containing protein (…
Cs1g04600	2.4307	0.00059696	Cs1g04600.1: RNA-binding protein 39; Probable RNA-binding protein 23; Nuclear localization sequence-binding protein; Polyadenylate-binding protein, cytoplasmic and nuclear; CUGBP Elav-like family member 3; Inner nuclear membrane protein Man1; Putative RNA-binding protein rbpB; Putative RNA-binding protein rbpE; Flowering time control protein FCA; 31 kDa ribonucleoprotein, chloroplastic;Chromosome…
Cs8g06390	2.05997	0.00059696	Cs8g06390.1: Pre-mRNA-splicing factor CWC22 homolog; Pre-mRNA-splicing factor cwc22; Nucleolar MIF4G domain-containing protein 1;Initiation factor eIF-4 gamma middle domain-containing protein
orange1.1t00051	1.61668	0.00059696	orange1.1t00051.1: Putative mitogen-activated protein kinase 17-3;Mitogen-activated protein kinase 9; Extracellular signal-regulated kinase 1; Mitogen-activated protein kinase homolog NTF4
Cs5g24350	1.91335	0.000601421	NA
Cs5g31100	2.33804	0.000601421	Cs5g31100.1: Acyl-CoA N-acyltransferase with RING/FYVE/PHD-type zinc finger protein (Fragment)
orange1.1t04067	-0.723052	0.000601421	orange1.1t04067.1: Dihydrouridine synthase 1-like (S. cerevisiae);tRNA-dihydrouridine synthase 1-like; Uncharacterized tRNA-dihydrouridine synthase-like protein C45G9.2; tRNA-dihydrouridine synthase B; Probable tRNA-dihydrouridine synthase 1; tRNA-dihydrouridine synthase C
orange1.1t00285	1.91154	0.000615556	orange1.1t00285.1: ATPase ASNA1 homolog; ATPase GET3;Putative uncharacterized protein GLEAN_07151 --orange1.1t00285.2: ATPase ASNA1 homolog; ATPase GET3;Putative uncharacterized protein GLEAN_07151 --orange1.1t00285.3: Whole genome shotgun sequence assembly, scaffold_35, strain Mel28;ATPase ASNA1 homolog; ATPase GET3
orange1.1t01917	1.40133	0.000615556	NA
Cs7g27190	2.46147	0.000618629	Cs7g27190.1: Patatin-like phospholipase family protein, expressed --Cs7g27190.2: Patatin-like phospholipase family protein, expressed
Cs7g16940	2.54545	0.000620903	Cs7g16940.1: Putative uncharacterized protein T20N10_120
Cs2g14960	3.09613	0.000622939	Cs2g14960.1: Chloroplast-targeted copper chaperone, putative
Cs9g01720	-1.31232	0.000622939	Cs9g01720.1: Tex protein-relatedtranscription accessory protein, putative;30S ribosomal protein S1, chloroplastic; 30S ribosomal protein S1 homolog A; 30S ribosomal protein S1; 30S ribosomal protein S1 homolog B; 30S ribosomal protein S1 homolog; 40S ribosomal protein S1; 4-hydroxy-3-methylbut-2-enyl diphosphate reductase; 30S ribosomal protein S1 (Fragment); Polyribonucleotide nucleotidyltransfe…
Cs4g09820	2.51265	0.00062614	NA
Cs4g07520	-1.19842	0.00062967	Cs4g07520.1: COP9 signalosome complex subunit 6a; COP9 signalosome complex subunit 6a (Fragments);COP9 (Constitutive photomorphogenic) homolog, subunit 6 (Arabidopsis thaliana) (Predicted), isoform CRA_a
Cs2g20500	1.57462	0.000638484	Cs2g20500.1: Ethylene-responsive element binding factor-like protein (Fragment);Ethylene-responsive transcription factor 3; Pathogenesis-related genes transcriptional activator PTI6; Ethylene-responsive transcription factor LEP
Cs6g12380	1.88428	0.000639965	Cs6g12380.1: F-box protein At3g44326; Probable F-box protein At1g60180;Putative uncharacterized protein Sb04g021870
Cs7g05880	1.02967	0.000639965	NA
Cs9g01730	-1.22932	0.000642917	Cs9g01730.1: Nuclear export mediator factor Nemf; Nuclear export mediator factor NEMF homolog; Nuclear export mediator factor NEMF; Uncharacterized protein C132.01c;Serologically defined colon cancer antigen 1-like protein --Cs9g01730.2: Serologically defined colon cancer antigen 1-like protein;Nuclear export mediator factor NEMF; Nuclear export mediator factor NEMF homolog; Uncharacterized prote…
Cs4g01730	0.809387	0.000644027	Cs4g01730.1: Proteasome (Prosome, macropain) 26S subunit, non-ATPase, 9 --Cs4g01730.2: Proteasome (Prosome, macropain) 26S subunit, non-ATPase, 9
Cs3g21610	2.02281	0.000652835	Cs3g21610.1: Alba-like protein C9orf23 homolog; Alba-like protein C9orf23; Ribonuclease P protein subunit p25;Chloroplast nucleoid DNA-binding protein-like protein
Cs3g17050	-1.3589	0.00066209	Cs3g17050.1: Zinc-finger protein expressed in inflorescence meristem;GATA transcription factor 24; Two-component response regulator-like APRR7; GATA zinc finger domain-containing protein 16 --Cs3g17050.2: Zinc-finger protein expressed in inflorescence meristem;GATA transcription factor 24; Two-component response regulator-like APRR7; GATA zinc finger domain-containing protein 16 --Cs3g17050.3: Zi…
Cs8g20280	-0.875243	0.00066209	Cs8g20280.1: Double Clp-N motif-containing P-loop nucleoside triphosphate hydrolase domain-containing protein;Hemolysin B; Probable chaperone protein ClpB 1; Heat shock protein 78, mitochondrial; ATP-dependent Clp protease ATP-binding subunit ClpC; Chaperone protein ClpB; ATP-dependent Clp protease ATP-binding subunit ClpE; Probable ATP-dependent Clp protease ATP-binding subunit; Chaperone protei…
Cs1g16340	2.39301	0.000668196	Cs1g16340.1: Transcription factor S-II domain containing protein, expressed
Cs2g08190	0.654511	0.000671433	Cs2g08190.1: CBL-interacting serine/threonine-protein kinase, putative;CBL-interacting serine/threonine-protein kinase 23; CBL-interacting protein kinase 23; Pentatricopeptide repeat-containing protein At5g21222; Putative CBL-interacting protein kinase 27 --Cs2g08190.10: CBL-interacting serine/threonine-protein kinase, putative;CBL-interacting serine/threonine-protein kinase 23; CBL-interacting p…
Cs4g08690	3.09053	0.000671433	Cs4g08690.1: AT5G55820-like protein (Fragment) --Cs4g08690.2: AT5G55820-like protein (Fragment)
Cs6g12420	1.96224	0.000671433	Cs6g12420.1: NAC domain-containing protein 74; Protein BEARSKIN1; Protein CUP-SHAPED COTYLEDON 1; Protein FEZ; Protein SOMBRERO; Putative NAC domain-containing protein 94;Putative uncharacterized protein Sb07g003900 --Cs6g12420.2: NAC domain-containing protein 74; Protein BEARSKIN1; Protein CUP-SHAPED COTYLEDON 1; Protein FEZ; Protein SOMBRERO; Putative NAC domain-containing protein 94;Putative u…
Cs8g07610	-0.757898	0.000671433	Cs8g07610.1: Protein BASIC PENTACYSTEINE4; Barley B recombinant-like protein D; Protein Barley B recombinant; Barley B recombinant-like protein B; Barley B recombinant-like protein A; Barley B recombinant-like protein C;GAGA-motif binding transcriptional activator (Fragment) --Cs8g07610.2: Protein BASIC PENTACYSTEINE4; Barley B recombinant-like protein D; Protein Barley B recombinant; Barley B re…
orange1.1t05752	4.08096	0.00067818	orange1.1t05752.1: Putative uncharacterized protein
Cs3g13210	1.19994	0.000679981	Cs3g13210.1: Probable disease resistance protein At1g61300;Disease resistance protein RFL1, putative --Cs3g13210.2: Probable disease resistance protein At1g61300; Putative disease resistance protein At3g15700;Disease resistance protein RFL1, putative --Cs3g13210.3: Probable disease resistance protein At1g61300;Disease resistance protein RFL1, putative
Cs5g09510	1.77199	0.000688725	Cs5g09510.1: Probable calcium-binding protein CML13; Calmodulin-6; Calmodulin; Calmodulin-7; Calmodulin-1; Calmodulin-1/11/16; Calmodulin-2; Calmodulin-related protein; Calmodulin-2/3/5; Calmodulin-1/4; Calmodulin-3; Calmodulin-5/6/7/8; Calmodulin-B;Putative uncharacterized protein Sb07g001680
Cs9g11140	2.9159	0.000692733	Cs9g11140.1: General transcription factor II H, polypeptide 2, isoform CRA_a;General transcription factor IIH subunit 2; General transcription factor IIH subunit 2-like protein; TFIIH basal transcription factor complex p47 subunit; Suppressor of stem-loop protein 1 --Cs9g11140.2: General transcription factor IIH subunit 2; Suppressor of stem-loop protein 1; General transcription factor IIH subuni…
Cs1g17880	2.08458	0.000707162	Cs1g17880.1: A49-like RNA polymerase I associated factor family protein
Cs7g06280	0.743135	0.00071924	Cs7g06280.1: Aspartyl beta-hydroxylase N-terminal region domain-containing protein;Sister chromatid cohesion protein PDS5; Sister chromatid cohesion protein PDS5 homolog A; DNA mismatch repair protein Msh6-1
Cs6g17810	1.47623	0.000723265	Cs6g17810.1: Putative uncharacterized protein Sb03g007510
Cs7g04760	0.597439	0.000737811	Cs7g04760.1: Serine/threonine-protein phosphatase PP2A catalytic subunit; Serine/threonine-protein phosphatase 2A catalytic subunit alpha isoform; Serine/threonine-protein phosphatase PP2A; Putative serine/threonine-protein phosphatase PP2A-4 catalytic subunit; Serine/threonine-protein phosphatase 2A catalytic subunit beta isoform; Serine/threonine-protein phosphatase 2A catalytic subunit A; Seri…
Cs7g24430	1.14956	0.000737811	Cs7g24430.1: Putative uncharacterized protein Sb02g033190 --Cs7g24430.2: Putative uncharacterized protein Sb02g033190
orange1.1t04060	0.974966	0.000737811	orange1.1t04060.1: Putative ubiquitin-conjugating enzyme E2 I protein (Fragment);SUMO-conjugating enzyme SCE1; Ubiquitin-conjugating enzyme E2 2; Ubiquitin-conjugating enzyme E2 A; Ubiquitin-conjugating enzyme E2 B; Ubiquitin-conjugating enzyme E2-18 kDa --orange1.1t04060.2: Putative ubiquitin-conjugating enzyme E2 I protein (Fragment);SUMO-conjugating enzyme SCE1; Ubiquitin-conjugating enzyme E2…
orange1.1t05075	1.61251	0.000737811	orange1.1t05075.1: Tyrosine-sulfated glycopeptide receptor 1; Receptor-like protein 12; Phytosulfokine receptor 1; Probable leucine-rich repeat receptor-like protein kinase IMK3; LRR receptor-like serine/threonine-protein kinase FEI 1; Serine/threonine-protein kinase BRI1-like 2; Protein BRASSINOSTEROID INSENSITIVE 1; Probable inactive receptor kinase At5g67200; Probably inactive leucine-rich rep…
Cs5g24800	1.38485	0.000746616	Cs5g24800.1: ADP-ribosylation factor;ARF/SAR superfamily small monomeric GTP binding protein
Cs8g15890	2.41758	0.000755244	Cs8g15890.1: Heavy metal transport/detoxification domain-containing protein
Cs6g13950	1.33977	0.000774873	Cs6g13950.1: Putative CCR4-NOT transcription complex, subunit 7;Probable CCR4-associated factor 1 homolog 11; CCR4-NOT transcription complex subunit 8; Poly(A) ribonuclease pop2; Putative CCR4-associated factor 1 homolog 3
orange1.1t04740	3.07752	0.000781593	orange1.1t04740.1: Caffeyl alcohol/5-hydroxyconiferyl alcohol 3/5-O-methyltransferase-like 2
Cs6g06730	0.830858	0.000789427	Cs6g06730.1: Putative uncharacterized protein Sb02g002950 --Cs6g06730.2: Putative uncharacterized protein Sb02g002950
Cs4g10700	1.22807	0.000794132	Cs4g10700.1: SNF8, ESCRT-II complex subunit, homolog (S. cerevisiae);Vacuolar protein sorting-associated protein 22 homolog 1; Vacuolar-sorting protein SNF8; Putative vacuolar protein sorting-associated protein 22 homolog 2 --Cs4g10700.2: SNF8, ESCRT-II complex subunit, homolog (S. cerevisiae);Vacuolar protein sorting-associated protein 22 homolog 1; Vacuolar-sorting protein SNF8; Putative vacuol…
orange1.1t00581	1.81418	0.000794132	orange1.1t00581.1: Protein kinase domain containing protein, expressed;Serine/threonine-protein kinase atg1; MAP/microtubule affinity-regulating kinase 3 --orange1.1t00581.2: Protein kinase domain containing protein, expressed;Serine/threonine-protein kinase atg1; MAP/microtubule affinity-regulating kinase 3
orange1.1t05427	3.19131	0.000827898	NA
Cs2g05860	0.589896	0.000848403	Cs2g05860.1: Putative uncharacterized protein At2g33780/T1B8.28
orange1.1t05963	-1.92805	0.000850647	orange1.1t05963.1: Neutral alpha-glucosidase ab, putative
Cs5g26370	0.670412	0.000859749	Cs5g26370.1: Chaperonin CPN60-1, mitochondrial, putative, expressed;60 kDa chaperonin 3; Chaperonin CPN60-2, mitochondrial; 60 kDa heat shock protein, mitochondrial
Cs6g02920	0.752791	0.000873132	Cs6g02920.1: Biotin carboxyl carrier protein subunit of of Het-ACCase (BCCP1);Biotin carboxyl carrier protein of acetyl-CoA carboxylase, chloroplastic; Biotin carboxyl carrier protein of acetyl-CoA carboxylase 1, chloroplastic; Biotin carboxyl carrier protein of acetyl-CoA carboxylase --Cs6g02920.2: Biotin carboxyl carrier protein subunit of of Het-ACCase (BCCP1);Biotin carboxyl carrier protein o…
Cs5g11860	1.80418	0.000873919	Cs5g11860.1: DnaJ homolog subfamily C member 21; J protein JJJ1; Chaperone protein DnaJ; DnaJ homolog subfamily A member 1 homolog; DnaJ protein homolog XDJ1; DnaJ homolog subfamily B member 6;DNAJ heat shock N-terminal domain-containing protein
Cs2g16010	1.0203	0.000883026	Cs2g16010.1: Acyl-coenzyme A oxidase 3, peroxisomal; Putative acyl-coenzyme A oxidase 3.2, peroxisomal; Acyl-coenzyme A oxidase, peroxisomal; Acyl-coenzyme A oxidase 3; Peroxisomal acyl-coenzyme A oxidase 3; Acyl-coenzyme A oxidase-like protein; Putative acyl-coenzyme A oxidase At3g06690; Putative peroxisomal acyl-coenzyme A oxidase 1.2; Probable peroxisomal acyl-coenzyme A oxidase;Acyl-CoA dehyd…
Cs1g03430	0.899916	0.000902465	Cs1g03430.1: Putative uncharacterized protein Sb03g031600 --Cs1g03430.2: Putative uncharacterized protein Sb03g031600 --Cs1g03430.3: Putative uncharacterized protein Sb03g031600
Cs7g03550	1.91998	0.000902973	Cs7g03550.1: Novel protein similar to vertebrate cell division cycle and apoptosis regulator 1 (CCAR1)
Cs5g30670	1.51004	0.00091712	Cs5g30670.1: Beige/BEACH and WD40 domain-containing protein;WD repeat and FYVE domain-containing protein 3; BEACH domain-containing protein lvsA; WD repeat- and FYVE domain-containing protein 4; Beige protein homolog 1; BEACH domain-containing protein lvsB; BEACH domain-containing protein lvsC; Lysosomal-trafficking regulator; Neurobeachin-like protein 2; Lipopolysaccharide-responsive and beige-l…
Cs4g18070	0.916264	0.000931539	Cs4g18070.1: Thylakoid lumenal 16.5 kDa protein, chloroplast, putative;Thylakoid lumenal 16.5 kDa protein, chloroplastic --Cs4g18070.2: Thylakoid lumenal 16.5 kDa protein, chloroplast, putative;Thylakoid lumenal 16.5 kDa protein, chloroplastic
Cs3g16640	1.4857	0.00094281	Cs3g16640.1: Sucrose transport protein SUC4; Putative sucrose transport protein SUC6; Solute carrier family 45 member 4; Proton-associated sugar transporter A; Membrane-associated transporter protein;Putative uncharacterized protein Sb08g023310 --Cs3g16640.2: Sucrose transport protein SUC4; Putative sucrose transport protein SUC6; Solute carrier family 45 member 4; Proton-associated sugar transpo…
Cs5g16480	-1.60845	0.00094281	Cs5g16480.1: Putative 1-aminocyclopropane-1-carboxylate deaminase; D-cysteine desulfhydrase; 1-aminocyclopropane-1-carboxylate deaminase;Pyridoxal phosphate-dependent enzymes, D-cysteine desulfhydrase family protein
Cs7g24400	1.97142	0.000945492	Cs7g24400.1: Putative uncharacterized protein Sb09g001450
Cs8g12600	-0.950649	0.000964362	Cs8g12600.1: Nuclear transport receptor exportin 4 (Importin beta superfamily) (ISS) (Fragment)
orange1.1t02483	1.26811	0.000975831	orange1.1t02483.1: Putative uncharacterized protein Sb03g002900
Cs7g03350	1.32578	0.00097859	Cs7g03350.1: Protein UXT homolog; Protein UXT; Prefoldin subunit alpha;Chromosome undetermined SCAF7054, whole genome shotgun sequence --Cs7g03350.2: Protein UXT homolog; Protein UXT; Prefoldin subunit alpha;Chromosome undetermined SCAF7054, whole genome shotgun sequence --Cs7g03350.3: Singapore isolate B (sub-type 7) whole genome shotgun sequence assembly, scaffold_11;Protein UXT homolog; Protei…
Cs3g09270	2.02987	0.000979698	Cs3g09270.1: Probable transcription factor KAN2; Transcription repressor KAN1; Putative Myb family transcription factor At1g14600; Myb family transcription factor APL; Two-component response regulator ARR18; Putative two-component response regulator ARR19; Transcription activator GLK2;Myb-like DNA-binding domain, SHAQKYF class family protein, expressed --Cs3g09270.2: Probable transcription factor…
Cs4g07690	1.32846	0.000989353	Cs4g07690.1: Putative uncharacterized protein Sb02g027890;GPI-anchored protein LORELEI --Cs4g07690.2: Putative uncharacterized protein Sb02g027890;GPI-anchored protein LORELEI
Cs1g14890	0.534646	0.000989569	Cs1g14890.1: Coiled-coil domain-containing protein, putative
Cs9g08640	1.46845	0.000992563	Cs9g08640.1: CWF19-like protein 2; CWF19-like protein 2 homolog; Pre-mRNA-splicing factor cwf19;cDNA FLJ77616, highly similar to Homo sapiens CWF19-like 2, cell cycle control(CWF19L2), mRNA
Cs4g03940	2.14187	0.000999886	Cs4g03940.1: Nucleotide-diphospho-sugar transferase domain-containing protein;Uncharacterized protein At4g15970 --Cs4g03940.2: Nucleotide-diphospho-sugar transferase domain-containing protein;Uncharacterized protein At4g15970
Cs5g26220	-0.914504	0.0010004	Cs5g26220.1: Putative uncharacterized protein Sb01g046670;Thioredoxin-like 1-1, chloroplastic; Thioredoxin; Thioredoxin domain-containing protein 2; Thioredoxin-T; Thioredoxin-2; Thioredoxin F-type, chloroplastic; Thioredoxin-1; Thioredoxin F, chloroplastic
Cs6g09910	2.04549	0.00101065	Cs6g09910.1: Protein kinase domain containing protein, expressed;Serine/threonine-protein kinase HT1; Probable serine/threonine-protein kinase DDB_G0267514; Dual specificity protein kinase pyk3; RGS domain-containing serine/threonine-protein kinase A; Mitogen-activated protein kinase kinase kinase; Probable LIM domain-containing serine/threonine-protein kinase DDB_G0286997; Probable serine/threon…
orange1.1t02000	-1.33047	0.00101065	orange1.1t02000.1: Phospho-2-dehydro-3-deoxyheptonate aldolase 2, chloroplastic; Probable phospho-2-dehydro-3-deoxyheptonate aldolase, chloroplastic; Phospho-2-dehydro-3-deoxyheptonate aldolase; Probable phospho-2-dehydro-3-deoxyheptonate aldolase; Phospho-2-dehydro-3-deoxyheptonate aldolase (Fragment);2-dehydro-3-deoxyphosphoheptonate aldolase (3-deoxy-d-arabino-heptulosonate 7-phosphate synthas…
Cs2g24550	1.53487	0.00101923	Cs2g24550.1: Non-S-locus F-box-like protein 2411 (Fragment);F-box protein SKIP14
orange1.1t02220	1.11795	0.00101923	orange1.1t02220.1: Thioredoxin-like 3-1, chloroplastic; Thioredoxin; Thioredoxin M4, chloroplastic; Thioredoxin H-type; Thioredoxin M-type, chloroplastic; Thioredoxin-2; Thioredoxin-T; Thioredoxin-like 3-3; Peptide-N(4)-(N-acetyl-beta-glucosaminyl)asparagine amidase; Thioredoxin F-type, chloroplastic; Thioredoxin-2, mitochondrial;Putative uncharacterized protein Sb04g037400 --orange1.1t02220.2: T…
Cs2g26580	1.96461	0.00103489	Cs2g26580.1: Putative uncharacterized protein Sb0139s002040 (Fragment) --Cs2g26580.2: Putative uncharacterized protein Sb0139s002040 (Fragment)
Cs7g21710	1.12912	0.00103797	Cs7g21710.1: Putative uncharacterized protein Sb01g030020 --Cs7g21710.2: Putative uncharacterized protein Sb01g030020
orange1.1t03420	4.31564	0.00105105	orange1.1t03420.1: Putative uncharacterized protein
orange1.1t05982	0.837285	0.00105105	NA
Cs2g07080	1.48721	0.00105817	Cs2g07080.1: Putative zinc finger protein CONSTANS-LIKE 11; Zinc finger protein CONSTANS-LIKE 3;Putative uncharacterized protein Sb07g004973 --Cs2g07080.2: Putative zinc finger protein CONSTANS-LIKE 11; Zinc finger protein CONSTANS-LIKE 3;Putative uncharacterized protein Sb07g004973
Cs9g11990	2.65088	0.00108538	Cs9g11990.1: LRR receptor-like serine/threonine-protein kinase GSO2; Serine/threonine-protein kinase BRI1-like 2; Leucine-rich repeat receptor protein kinase EXS; Receptor-like protein kinase 2; Systemin receptor SR160; Phytosulfokine receptor 1; Brassinosteroid LRR receptor kinase; Leucine-rich repeat receptor-like serine/threonine-protein kinase At1g17230; Leucine-rich repeat receptor-like prot…
Cs7g12590	0.974532	0.00109884	Cs7g12590.1: Probable isoprenylcysteine alpha-carbonyl methylesterase ICMEL1; Isoprenylcysteine alpha-carbonyl methylesterase ICME; Probable isoprenylcysteine alpha-carbonyl methylesterase ICME; Probable arylformamidase;Putative uncharacterized protein ALNC14_138010 --Cs7g12590.2: Probable isoprenylcysteine alpha-carbonyl methylesterase ICMEL1; Isoprenylcysteine alpha-carbonyl methylesterase ICME…
Cs2g24810	2.46304	0.00110114	Cs2g24810.1: Putative uncharacterized protein Sb05g004840
Cs6g10150	3.44087	0.00110176	Cs6g10150.1: Putative uncharacterized protein (Fragment)
Cs4g05030	1.32049	0.00113301	Cs4g05030.1: Octicosapeptide/Phox/Bem1p and tetratricopeptide repeat domain-containing protein;Tetratricopeptide repeat protein 1; Protein unc-45 homolog B; Protein unc-45 homolog A; Sperm-associated antigen 1; Mitochondrial import receptor subunit TOM34
Cs5g07530	-1.81755	0.00113301	Cs5g07530.1: Putative vacuolar protein sorting-associated protein 13F; Vacuolar protein sorting-associated protein 13B;Putative uncharacterized protein Sb01g028683 (Fragment) --Cs5g07530.2: Putative uncharacterized protein Sb01g028683 (Fragment);Putative vacuolar protein sorting-associated protein 13F --Cs5g07530.3: Putative uncharacterized protein Sb01g028683 (Fragment) --Cs5g07530.4: Putative u…
orange1.1t00002	2.04064	0.00114402	orange1.1t00002.1: Putative uncharacterized protein OJ1066_B03.112
Cs5g33500	-1.34694	0.00115681	Cs5g33500.1: GTP pyrophosphokinase; Bifunctional (p)ppGpp synthase/hydrolase RelA; Probable guanosine-3',5'-bis(diphosphate) 3'-pyrophosphohydrolase; Guanosine-3',5'-bis(diphosphate) 3'-pyrophosphohydrolase; Bifunctional (p)ppGpp synthase/hydrolase SpoT; GTP pyrophosphokinase rsh; Probable GTP pyrophosphokinase; Bifunctional (p)ppGpp synthase/hydrolase relA; Uncharacterized 19.2 kDa protein in co…
Cs1g05100	-0.865254	0.00116234	Cs1g05100.1: Putative uncharacterized protein At3g18770 (Fragment)
Cs6g08510	1.00391	0.00118545	Cs6g08510.1: Calcium-dependent protein kinase 13; Calcium-dependent protein kinase isoform 2; CDPK-related protein kinase; Calcium/calmodulin-dependent serine/threonine-protein kinase 1;Calcium-dependent calmodulin-independent protein kinase isoform 2
Cs2g06100	1.26905	0.00118736	Cs2g06100.1: 2-oxoglutarate (2OG) and Fe(II)-dependent oxygenase-like protein;Prolyl 4-hydroxylase subunit alpha-2; Transmembrane prolyl 4-hydroxylase
Cs4g05930	0.647795	0.00118736	Cs4g05930.1: ATP synthase alpha subunit mitochondrial, putative;PHD finger protein ALFIN-LIKE 5; PHD finger protein Alfin1; Nucleosome-remodeling factor subunit NURF301; Nucleosome-remodeling factor subunit BPTF; Lysine-specific demethylase 7A
Cs8g05010	1.58816	0.00118736	Cs8g05010.1: Putative uncharacterized protein Sb01g032070
Cs7g22710	2.80935	0.00119265	NA
Cs4g16260	-1.98631	0.00120617	Cs4g16260.1: Elongation factor Ts; Elongation factor Ts, chloroplastic;Elongation factor Ts family protein
Cs3g10490	0.84677	0.0012077	Cs3g10490.1: PITH domain-containing protein At3g04780; Thioredoxin-like protein 1;Putative thioredoxin-like protein (Fragment) --Cs3g10490.2: PITH domain-containing protein At3g04780; Thioredoxin-like protein 1;Putative thioredoxin-like protein (Fragment)
Cs9g18420	0.684729	0.00121566	Cs9g18420.1: Yme1 homolog, mitochondrial inner membrane i-AAA protease;ATP-dependent zinc metalloprotease FTSH 11, chloroplastic/mitochondrial; ATP-dependent zinc metalloprotease FTSH 4, mitochondrial; ATP-dependent zinc metalloprotease FtsH; ATP-dependent zinc metalloprotease YME1L1; ATP-dependent zinc metalloprotease YME1 homolog; Mitochondrial inner membrane i-AAA protease supercomplex subunit…
Cs6g04970	1.70316	0.00122423	Cs6g04970.1: Putative oxidoreductase GLYR1;Putative uncharacterized protein At5g27650 (Fragment) --Cs6g04970.2: Putative oxidoreductase GLYR1;Putative uncharacterized protein At5g27650 (Fragment)
Cs7g04600	1.21355	0.00122876	Cs7g04600.1: Glutathione S-transferase, N-terminal domain containing protein, expressed;Glutathione S-transferase U17; Probable glutathione S-transferase GSTU6; Probable glutathione S-transferase parC; Glutathione transferase GST 23; Probable glutathione S-transferase parA; Protein ligF
Cs3g03720	2.14261	0.00123091	Cs3g03720.1: Serine/threonine-protein kinase SRK2A; Abscisic acid-inducible protein kinase (Fragment); 5'-AMP-activated serine/threonine-protein kinase catalytic subunit alpha; CBL-interacting protein kinase 31; CBL-interacting serine/threonine-protein kinase 8; SNF1-related protein kinase catalytic subunit alpha KIN10; SNF1-like protein kinase ssp2; Probable serine/threonine-protein kinase DDB_G…
Cs6g06565	3.33263	0.00125798	NA
Cs4g14060	-2.01391	0.00126668	Cs4g14060.1: Putative uncharacterized protein Sb09g030625 (Fragment)
Cs2g17420	1.13428	0.00131623	NA
Cs5g04880	1.52928	0.00132706	Cs5g04880.1: Betaine aldehyde dehydrogenase 1, chloroplastic; Betaine aldehyde dehydrogenase 2, mitochondrial; Betaine aldehyde dehydrogenase, chloroplastic; Betaine aldehyde dehydrogenase; Probable betaine aldehyde dehydrogenase; Aldehyde dehydrogenase, mitochondrial; Aldehyde dehydrogenase family 2 member C4; Aldehyde dehydrogenase X, mitochondrial; Retinal dehydrogenase 1; Aldehyde dehydrogena…
Cs2g24440	1.8059	0.00133072	Cs2g24440.1: Probable carboxylesterase 11; Gibberellin receptor GID1B; Carboxylesterase 1; Putative sterigmatocystin biosynthesis lipase/esterase stcI;Putative uncharacterized protein Sb01g005720
Cs9g11860	-1.14226	0.00134674	Cs9g11860.1: DNA helicase INO80; Putative DNA helicase INO80; Helicase SRCAP; Helicase domino; Helicase ssl-1; Probable ATP-dependent helicase PF08_0048; SWI/SNF chromatin-remodeling complex subunit snf22;cDNA FLJ77049, highly similar to Homo sapiens homolog of yeast INO80 (INO80), transcript variant 2, mRNA (Fragment) --Cs9g11860.2: DNA helicase INO80; Putative DNA helicase INO80; Helicase SRCAP…
Cs5g27060	2.40587	0.00134975	Cs5g27060.1: Cold stress protein (Fragment)
orange1.1t02270	-0.668457	0.00139086	orange1.1t02270.1: cDNA clone:J013000M21, full insert sequence (Fragment);Ankyrin repeat domain-containing protein 2; Ankyrin repeat and SOCS box protein 8; Tankyrase-2; Tankyrase-1; Serine/threonine-protein phosphatase 6 regulatory ankyrin repeat subunit B; Ankyrin repeat, PH and SEC7 domain containing protein secG; Receptor-interacting serine/threonine-protein kinase 4; Putative E3 ubiquitin-pr…
Cs2g15270	-1.51954	0.00139773	NA
Cs8g13645	0.821552	0.00139773	Cs8g13645.1: cDNA, FLJ92340, highly similar to Homo sapiens prefoldin 4 (PFDN4), mRNA;Probable prefoldin subunit 4; Prefoldin subunit 4
Cs9g04740	-0.845385	0.00139773	Cs9g04740.1: Chromatin-remodelling complex ATPase ISWI2 (ISS);Putative chromatin-remodeling complex ATPase chain; Probable chromatin-remodeling complex ATPase chain; Probable global transcription activator SNF2L1; SWI/SNF-related matrix-associated actin-dependent regulator of chromatin subfamily A member 5; Chromatin-remodeling complex ATPase chain Iswi; Chromatin-remodeling complex ATPase chain …
Cs8g09700	1.09173	0.00142812	Cs8g09700.1: GATA transcription factor 24;Zinc-finger protein expressed in inflorescence meristem --Cs8g09700.2: GATA transcription factor 24;Zinc-finger protein expressed in inflorescence meristem --Cs8g09700.3: GATA transcription factor 24;Zinc-finger protein expressed in inflorescence meristem --Cs8g09700.4: GATA transcription factor 24; Cutinase gene palindrome-binding protein;Zinc-finger pro…
Cs8g20640	1.64176	0.00142812	Cs8g20640.1: Putative uncharacterized protein Sb01g019290
Cs7g13740	2.09224	0.00142928	Cs7g13740.1: Transcription factor jumonji (JmjC) domain-containing protein;Lysine-specific demethylase 3A; Probable JmjC domain-containing histone demethylation protein 2C; Protein hairless
Cs9g04350	-0.88017	0.00142928	Cs9g04350.1: Kelch repeat and BTB domain-containing protein 8; Zinc finger and BTB domain-containing protein 8A;Whole genome shotgun sequence assembly, scaffold_146, strain Mel28 --Cs9g04350.2: Kelch repeat and BTB domain-containing protein 8; Zinc finger and BTB domain-containing protein 8A;Whole genome shotgun sequence assembly, scaffold_146, strain Mel28 --Cs9g04350.3: Kelch repeat and BTB dom…
Cs3g15510	4.79817	0.00145117	Cs3g15510.1: Eukaryotic translation initiation factor 5B; Probable translation initiation factor IF-2;Eukaryotic translation initiation factor 2-like protein (Fragment)
Cs5g01050	1.70154	0.00145415	Cs5g01050.1: Transmembrane protein 120 homolog; Transmembrane protein 120A;Putative uncharacterized protein Sb04g000650
Cs1g05690	-1.4427	0.00147042	Cs1g05690.1: ATP-dependent zinc metalloprotease FtsH; ATP-dependent zinc metalloprotease FTSH, chloroplastic; ATP-dependent zinc metalloprotease FTSH 1, chloroplastic; ATP-dependent zinc metalloprotease FTSH, chloroplastic (Fragment);Mitochondrial respiratory chain complexes assembly protein AFG3, putative
Cs1g25930	3.19677	0.00147042	Cs1g25930.1: Peroxidase 64; Cationic peroxidase 2; Lignin-forming anionic peroxidase; Peroxidase N;Putative uncharacterized protein Sb04g038610
orange1.1t02240	1.03491	0.00147629	orange1.1t02240.1: Putative plastid-lipid-associated protein 13;Probable plastid-lipid-associated protein 13, chloroplastic --orange1.1t02240.2: Putative plastid-lipid-associated protein 13;Probable plastid-lipid-associated protein 13, chloroplastic
orange1.1t00878	-0.99771	0.00148344	orange1.1t00878.1: Putative uncharacterized protein Sb09g001450
Cs6g22230	1.38949	0.00149759	Cs6g22230.1: Nuclear transport factor 2 and RNA recognition motif domain-containing protein;Ninja-family protein AFP3; AFP homolog 2
Cs3g06450	0.730453	0.00150162	NA
Cs1g23520	1.72007	0.00150684	Cs1g23520.1: Homeodomain protein JUBEL1, putative, expressed;BEL1-like homeodomain protein 2; Homeobox protein BEL1 homolog; Homeobox protein ATH1; Homeobox protein homothorax; Putative homeobox protein Meis3-like 1; Homeobox protein AKR --Cs1g23520.2: Homeodomain protein JUBEL1, putative, expressed;BEL1-like homeodomain protein 2; Homeobox protein BEL1 homolog; Homeobox protein ATH1; Homeobox pr…
Cs9g16560	1.78696	0.00150684	Cs9g16560.1: Putative uncharacterized protein Sb01g027260
Cs2g04020	1.8265	0.00150875	Cs2g04020.1: Similarity to ABA induced plasma membrane protein
Cs7g04540	-0.677587	0.00150875	Cs7g04540.1: Putative uncharacterized protein OSJNBa0087C10.19
Cs8g03690	0.694647	0.00150875	Cs8g03690.1: Putative uncharacterized protein At4g33780 (Fragment) --Cs8g03690.2: Putative uncharacterized protein Sb01g042060 --Cs8g03690.3: Putative uncharacterized protein At4g33780 (Fragment)
Cs1g03470	3.04307	0.00152897	Cs1g03470.1: Transcription factor GAMYB; Transcription factor MYB86; Myb-related protein 306; Myb-related protein P; Transforming protein Myb; Transcription repressor MYB6; Protein ODORANT1; Transcription factor WER; Anthocyanin regulatory C1 protein; Myb-related protein B; Myb-related protein A; Trichome differentiation protein GL1; Transcriptional activator Myb;Similarity to MYB-related transcr…
Cs1g18100	-0.885221	0.00152897	Cs1g18100.1: Protein ROOT HAIR DEFECTIVE 3; Protein ROOT HAIR DEFECTIVE 3 homolog 1; Protein SEY1; Protein SEY1 homolog;Putative uncharacterized protein Sb0616s002020 (Fragment) --Cs1g18100.2: Putative uncharacterized protein Sb0616s002020 (Fragment);Protein ROOT HAIR DEFECTIVE 3 homolog 1; Protein ROOT HAIR DEFECTIVE 3; Protein SEY1; Protein SEY1 homolog --Cs1g18100.3: Putative uncharacterized p…
Cs3g27220	-0.523341	0.00152897	Cs3g27220.1: 1,4-alpha-glucan-branching enzyme; 1,4-alpha-glucan-branching enzyme, chloroplastic/amyloplastic; 1,4-alpha-glucan-branching enzyme 2, chloroplastic/amyloplastic;Putative uncharacterized protein Sb10g030776 (Fragment) --Cs3g27220.2: 1,4-alpha-glucan-branching enzyme; 1,4-alpha-glucan-branching enzyme, chloroplastic/amyloplastic; 1,4-alpha-glucan-branching enzyme 2, chloroplastic/amyl…
Cs5g11550	1.63025	0.00152897	Cs5g11550.1: Pre-mRNA-splicing factor ATP-dependent RNA helicase DHX16;Putative pre-mRNA-splicing factor ATP-dependent RNA helicase DHX16; Probable pre-mRNA-splicing factor ATP-dependent RNA helicase mog-4; Pre-mRNA-splicing factor ATP-dependent RNA helicase-like protein cdc28; ATP-dependent RNA helicase dhx8; Pre-mRNA-splicing factor ATP-dependent RNA helicase PRP22; Probable ATP-dependent RNA h…
Cs5g12200	1.61934	0.00154009	Cs5g12200.1: Testis cDNA clone: QtsA-14183, similar to human cleavage stimulation factor, 3' pre-RNA, subunit 1,50kDa (CSTF1),;Cleavage stimulation factor subunit 1; POC1 centriolar protein homolog A; Katanin p80 WD40-containing subunit B1; POC1 centriolar protein homolog B; POC1 centriolar protein homolog
Cs7g17140	2.29926	0.001544	Cs7g17140.1: Putative uncharacterized protein Sb07g013800
Cs4g13900	-1.56488	0.00154631	Cs4g13900.1: Ubiquinone/menaquinone biosynthesis methyltransferase-like protein --Cs4g13900.2: Ubiquinone/menaquinone biosynthesis methyltransferase-like protein --Cs4g13900.3: Ubiquinone/menaquinone biosynthesis methyltransferase-like protein --Cs4g13900.4: Ubiquinone/menaquinone biosynthesis methyltransferase-like protein --Cs4g13900.5: Ubiquinone/menaquinone biosynthesis methyltransferase-like…
Cs4g10890	1.99963	0.00155259	Cs4g10890.1: Retrovirus-related Pol polyprotein from transposon TNT 1-94; Copia protein; Transposon Ty1-PR3 Gag-Pol polyprotein; Uncharacterized mitochondrial protein AtMg00820;Retrotransposon protein, putative, unclassified
orange1.1t00800	-1.41458	0.00158106	orange1.1t00800.1: NAD-dependent sorbitol dehydrogenase 2 (Fragment);L-idonate 5-dehydrogenase; Probable D-xylulose reductase A; D-xylulose reductase A; Sorbitol dehydrogenase; Putative D-xylulose reductase; D-xylulose reductase; Putative sorbitol dehydrogenase; Uncharacterized zinc-type alcohol dehydrogenase-like protein YdjJ; Sorbitol dehydrogenase (Fragment); L-threonine 3-dehydrogenase
Cs1g22190	1.98634	0.00159327	Cs1g22190.1: F-box-like/WD repeat-containing protein TBL1Y; F-box-like/WD repeat-containing protein ebi; Uncharacterized WD repeat-containing protein alr3466; Vegetative incompatibility protein HET-E-1; POC1 centriolar protein homolog B; WD repeat-containing protein 69; Lissencephaly-1 homolog; POC1 centriolar protein homolog A; Transcription initiation factor TFIID subunit 5; Lissencephaly-1 hom…
Cs9g11320	2.5228	0.00161276	NA
Cs3g22390	1.07577	0.001618	Cs3g22390.1: Putative uncharacterized protein OJ1148_D05.28;Uncharacterized membrane protein At4g09580; Transmembrane protein 41 homolog; Transmembrane protein 41B --Cs3g22390.2: Putative uncharacterized protein OJ1148_D05.28;Uncharacterized membrane protein At4g09580; Transmembrane protein 41 homolog; Transmembrane protein 41B --Cs3g22390.3: Putative uncharacterized protein OJ1148_D05.28;Unchara…
Cs8g10310	1.53173	0.00163659	Cs8g10310.1: Nucleolar protein 10; Ribosome biogenesis protein enp2 homolog; Ribosome biogenesis protein ENP2;Chromosome 10 SCAF11563, whole genome shotgun sequence. (Fragment)
Cs5g02300	1.93281	0.0016368	Cs5g02300.1: cDNA, clone: J100063E16, full insert sequence;F-box/LRR-repeat protein 16 --Cs5g02300.2: cDNA, clone: J100063E16, full insert sequence --Cs5g02300.3: cDNA, clone: J100063E16, full insert sequence;F-box/LRR-repeat protein 16
Cs7g05190	0.930282	0.0016368	Cs7g05190.1: Lactation elevated protein 1; Putative ATPase N2B; Uncharacterized protein C115.02c; Uncharacterized protein YhcM;AFG1-like ATPase family protein, putative, expressed --Cs7g05190.2: Lactation elevated protein 1; Putative ATPase N2B; Uncharacterized protein C115.02c; Uncharacterized protein YhcM;Chromosome 14 SCAF14723, whole genome shotgun sequence. (Fragment) --Cs7g05190.3: Lactatio…
Cs1g20360	1.89575	0.00164002	Cs1g20360.1: MADS-box protein JOINTLESS; MADS-box protein SVP; MADS-box transcription factor 22; MADS-box protein AGL24; Agamous-like MADS-box protein AGL16; Floral homeotic protein APETALA 1; Transcription factor CAULIFLOWER; Agamous-like MADS-box protein AGL8 homolog; Developmental protein SEPALLATA 3; Floral homeotic protein AGAMOUS;Putative uncharacterized protein At2g22540 (Fragment)
Cs2g18340	0.887711	0.00164051	Cs2g18340.1: Putative uncharacterized protein (Fragment) --Cs2g18340.2: Putative uncharacterized protein (Fragment) --Cs2g18340.3: Putative uncharacterized protein (Fragment) --Cs2g18340.4: Putative uncharacterized protein (Fragment) --Cs2g18340.5: Putative uncharacterized protein (Fragment) --Cs2g18340.6: Putative uncharacterized protein (Fragment) --Cs2g18340.7: Putative uncharacterized protein…
Cs2g11110	5.63195	0.00165182	Cs2g11110.1: Phosphate-responsive 1 family protein (Fragment)
Cs7g10900	-0.587746	0.00165182	Cs7g10900.1: Histidine kinase 3; Hybrid signal transduction histidine kinase J; Signal transduction histidine-protein kinase BarA; Sensor protein gacS; Hybrid signal transduction histidine kinase K; Hybrid signal transduction histidine kinase E; Hybrid signal transduction histidine kinase A; Hybrid signal transduction histidine kinase B; Sensory/regulatory protein RpfC; Ethylene receptor 2; Two-c…
Cs3g21170	2.9881	0.00168461	NA
Cs8g06370	1.40561	0.0016887	Cs8g06370.1: Probable LRR receptor-like serine/threonine-protein kinase At2g16250; Leucine-rich repeat receptor-like protein kinase PEPR2; Receptor-like protein kinase HSL1; Leucine-rich repeat receptor-like serine/threonine-protein kinase At1g17230; LRR receptor-like serine/threonine-protein kinase HSL2; LRR receptor-like serine/threonine-protein kinase ERECTA; Receptor protein kinase CLAVATA1; …
Cs3g09470	2.06069	0.00169897	Cs3g09470.1: Protein ycf2; Protein ycf2 B; Protein ycf2 A;Hypothetical chloroplast RF2 (Fragment)
Cs7g02190	1.37706	0.00169897	Cs7g02190.1: N-alpha-acetyltransferase 11; N-terminal acetyltransferase A complex catalytic subunit ard1; N-terminal acetyltransferase complex ARD1 subunit homolog; Uncharacterized N-acetyltransferase ST0258; N-terminal acetyltransferase B complex catalytic subunit NAT3;Chromosome 9 SCAF14991, whole genome shotgun sequence. (Fragment) --Cs7g02190.2: N-alpha-acetyltransferase 11; N-terminal acetyl…
Cs3g19800	2.04892	0.00170119	Cs3g19800.1: Putative uncharacterized protein At1g77500 (Fragment) --Cs3g19800.2: Putative uncharacterized protein At1g77500 (Fragment)
Cs3g10910	0.585032	0.00173704	Cs3g10910.1: Putative uncharacterized protein Sb02g018910 --Cs3g10910.2: Putative uncharacterized protein Sb02g018910 --Cs3g10910.3: Putative uncharacterized protein Sb02g018910
Cs5g24730	1.45804	0.00173948	Cs5g24730.1: Putative uncharacterized protein (Precursor)
orange1.1t04866	-1.91406	0.00178304	orange1.1t04866.1: Putative uncharacterized protein Sb05g001760;Protein TRANSPARENT TESTA 12; MATE efflux family protein ALF5 --orange1.1t04866.2: Protein TRANSPARENT TESTA 12; MATE efflux family protein ALF5;Putative uncharacterized protein Sb08g001710
Cs4g16080	-0.789294	0.00180208	Cs4g16080.1: Peroxisomal fatty acid beta-oxidation multifunctional protein AIM1; Glyoxysomal fatty acid beta-oxidation multifunctional protein MFP-a; Peroxisomal bifunctional enzyme; Fatty acid oxidation complex subunit alpha;Putative glyoxysomal fatty acid beta-oxidation multifunctional protein --Cs4g16080.2: Peroxisomal fatty acid beta-oxidation multifunctional protein AIM1; Glyoxysomal fatty a…
Cs8g14940	6.55555	0.00180754	NA
Cs5g06460	0.945421	0.00181087	Cs5g06460.1: Protein-L-isoaspartate O-methyltransferase; Protein-L-isoaspartate(D-aspartate) O-methyltransferase; Probable protein-L-isoaspartate O-methyltransferase;Protein-L-isoaspartate O-methyltransferase (Fragment)
Cs4g12600	1.73145	0.00182253	Cs4g12600.1: Putative uncharacterized protein OJ1174_H11.9 --Cs4g12600.2: Putative uncharacterized protein OJ1174_H11.9 --Cs4g12600.3: Putative uncharacterized protein B1143G03.16
Cs5g03870	0.895038	0.00182253	Cs5g03870.1: Protein kinase protein with tetratricopeptide repeat domain-containing protein;Probable serine/threonine-protein kinase At5g41260; Probable inactive receptor-like kinase SSP; Protein kinase APK1A, chloroplastic; Probable receptor-like protein kinase At3g55450; Serine/threonine-protein kinase At3g07070; Probable receptor protein kinase TMK1; G-type lectin S-receptor-like serine/threon…
Cs5g03490	-1.19805	0.0018282	Cs5g03490.1: UDP-N-acetylmuramoyl-L-alanyl-D-glutamate--2,6-diaminopimelate ligase; UDP-N-acetylmuramyl-tripeptide synthetase 2; UDP-N-acetylmuramoyl-L-alanyl-D-glutamate--LD-lysine ligase;UDP-N-acetylmuramoylalanyl-D-glutamate 2, 6-diaminopimelate ligase (UDP-N-acetylmuramyl-tripeptide synthetase)
orange1.1t01981	1.68823	0.00183952	orange1.1t01981.1: UDP-glycosyltransferase 73C2; Anthocyanin 3'-O-beta-glucosyltransferase; UDP-glucosyl transferase 73B2; Abscisate beta-glucosyltransferase; Anthocyanidin 3-O-glucosyltransferase 4 (Fragment); Zeatin O-xylosyltransferase; Hydroquinone glucosyltransferase;UDP-glucoronosyl/UDP-glucosyl transferase family protein --orange1.1t01981.2: UDP-glycosyltransferase 73C2; Anthocyanin 3'-O-b…
Cs1g10560	1.05936	0.0018443	Cs1g10560.1: Metal tolerance protein C4; Zinc transporter 9;cDNA FLJ50854, highly similar to Homo sapiens solute carrier family 30 (zinc transporter), member 9 (SLC30A9), mRNA --Cs1g10560.2: Metal tolerance protein C4; Zinc transporter 9;cDNA FLJ50854, highly similar to Homo sapiens solute carrier family 30 (zinc transporter), member 9 (SLC30A9), mRNA --Cs1g10560.3: Metal tolerance protein C4; Zi…
Cs5g07010	1.64098	0.00184836	Cs5g07010.1: WD repeat-containing protein 74;Singapore isolate B (sub-type 7) whole genome shotgun sequence assembly, scaffold_0
Cs7g04770	0.764221	0.00186087	Cs7g04770.1: Putative uncharacterized protein OJ1065_E04.26 --Cs7g04770.2: Putative uncharacterized protein OJ1065_E04.26
Cs3g27300	2.09417	0.00187176	Cs3g27300.1: Protein NLP4;Putative uncharacterized protein Sb01g048290 --Cs3g27300.2: Protein NLP4;Putative uncharacterized protein Sb01g048290 --Cs3g27300.3: Protein NLP4;Putative uncharacterized protein Sb01g048290
Cs5g30170	-0.540185	0.00188956	Cs5g30170.1: Transcription factor bHLH3; Transcription factor ABA-INDUCIBLE bHLH-TYPE; Transcription factor ABORTED MICROSPORES; Transcription factor GLABRA 3; Transcription factor FER-LIKE IRON DEFICIENCY-INDUCED TRANSCRIPTION FACTOR; Anthocyanin regulatory R-S protein; Anthocyanin regulatory Lc protein; Transcription factor DYSFUNCTIONAL TAPETUM 1; Transcription factor ALC; Transcription factor…
Cs6g17920	-1.94588	0.00188956	Cs6g17920.1: ATP-dependent Clp protease proteolytic subunit 3, chloroplastic; ATP-dependent Clp protease proteolytic subunit 3;ATP-dependent Clp protease proteolytic subunit (Fragment)
Cs1g02960	0.920833	0.00190413	Cs1g02960.1: 60S ribosomal protein L37a; Putative 60S ribosomal protein L37a-1; 60S ribosomal protein L37a (Fragment); 50S ribosomal protein L37Ae;Component of cytosolic 80S ribosome and 60S large subunit --Cs1g02960.2: 60S ribosomal protein L37a; Putative 60S ribosomal protein L37a-1; 60S ribosomal protein L37a (Fragment); 50S ribosomal protein L37Ae;Component of cytosolic 80S ribosome and 60S l…
orange1.1t01758	-1.66157	0.00190413	orange1.1t01758.1: Putative uncharacterized protein At3g60030 (Fragment);Squamosa promoter-binding-like protein 1; Squamosa promoter-binding protein 1; Protein LIGULELESS 1; Putative squamosa promoter-binding-like protein 19
Cs5g27110	-0.805753	0.00191131	Cs5g27110.1: HRDC; Polynucleotidyl transferase, Ribonuclease H fold;Exosome component 10; Exosome complex exonuclease rrp6; DNA polymerase I
Cs1g07650	2.43238	0.00192295	Cs1g07650.1: Uncharacterized basic helix-loop-helix protein At1g06150;Serine/threonine-protein kinase WNK (With No Lysine)-related protein --Cs1g07650.2: Uncharacterized basic helix-loop-helix protein At1g06150;Serine/threonine-protein kinase WNK (With No Lysine)-related protein
Cs5g09680	1.05878	0.00192495	Cs5g09680.1: Putative uncharacterized protein Sb07g001760;Putative DNA-binding protein ESCAROLA --Cs5g09680.2: Putative uncharacterized protein Sb07g001760;Putative DNA-binding protein ESCAROLA
Cs3g14800	1.77631	0.00193688	Cs3g14800.1: Pre-mRNA-splicing factor 38A;PRP38 pre-mRNA processing factor 38 (Yeast) domain containing A (Predicted), isoform CRA_b
orange1.1t03898	0.567153	0.0019411	orange1.1t03898.1: Non-imprinted in Prader-Willi/Angelman syndrome region protein, putative, expressed;Magnesium transporter NIPA2 --orange1.1t03898.2: Non-imprinted in Prader-Willi/Angelman syndrome region protein, putative, expressed;Magnesium transporter NIPA2
Cs5g11690	1.28089	0.00195795	Cs5g11690.1: cDNA FLJ60738, highly similar to RNA polymerase-associated protein LEO1;RNA polymerase-associated protein LEO1; Another transcription unit protein
orange1.1t00029	1.51101	0.00195817	orange1.1t00029.1: Whole genome shotgun assembly, reference scaffold set, scaffold scaffold_14;Pre-mRNA-splicing factor SPF27 homolog; Pre-mRNA-splicing factor SPF27 --orange1.1t00029.2: Whole genome shotgun assembly, reference scaffold set, scaffold scaffold_14;Pre-mRNA-splicing factor SPF27 homolog; Pre-mRNA-splicing factor SPF27
Cs2g02170	-1.02907	0.00196559	Cs2g02170.1: E3 ubiquitin-protein ligase UPL5; Probable E3 ubiquitin-protein ligase hulA; E3 ubiquitin-protein ligase Itchy; E3 ubiquitin-protein ligase Itchy homolog; NEDD4-like E3 ubiquitin-protein ligase WWP2; Probable E3 ubiquitin-protein ligase TOM1; E3 ubiquitin-protein ligase HUWE1 (Fragment); E3 ubiquitin-protein ligase Su(dx);Ubiquitin-protein ligase (Tom1), putative (AFU_orthologue; AFU…
Cs3g22920	1.06186	0.00196559	Cs3g22920.1: Helix-loop-helix DNA-binding domain containing protein;Transcription factor bHLH80; Transcription factor BEE 2
Cs5g26280	-0.563235	0.00196559	Cs5g26280.1: Putative uncharacterized protein OSJNBa0060A14.10 --Cs5g26280.2: Putative uncharacterized protein OSJNBa0060A14.10 --Cs5g26280.3: Putative uncharacterized protein OSJNBa0060A14.10 --Cs5g26280.4: Putative uncharacterized protein OSJNBa0060A14.10
Cs5g27220	0.710007	0.00196559	Cs5g27220.1: Anaphase-promoting complex subunit 6; Cell division cycle protein 16 homolog;cDNA, FLJ96326, highly similar to Homo sapiens CDC16 cell division cycle 16 homolog (S. cerevisiae) (CDC16), mRNA --Cs5g27220.2: Anaphase-promoting complex subunit 6; Cell division cycle protein 16 homolog;cDNA, FLJ96326, highly similar to Homo sapiens CDC16 cell division cycle 16 homolog (S. cerevisiae) (CD…
Cs2g04930	-1.01491	0.0019688	Cs2g04930.1: Uncharacterized protein YNL011C; UPF0052 protein DR_1435;Whole genome shotgun sequence assembly, scaffold_113, strain Mel28
Cs5g05120	1.70134	0.0019688	Cs5g05120.1: Protease Do-like 9; Protease Do-like 2, chloroplastic; Protease Do-like 10, mitochondrial; Putative protease Do-like 3, mitochondrial; Putative protease Do-like 13; Probable serine protease do-like htrA; Putative protease Do-like 6, chloroplastic; Serine protease htrA-like; Putative Do-like 15 protein; Probable periplasmic serine protease do/hhoA-like; Probable serine protease do-lik…
Cs4g02220	3.36948	0.00197091	Cs4g02220.1: Histone-lysine N-methyltransferase ASHR3; Putative histone-lysine N-methyltransferase ASHH4; Probable histone-lysine N-methyltransferase NSD2; Histone-lysine N-methyltransferase, H3 lysine-36 specific; Histone-lysine N-methyltransferase, H3 lysine-36 and H4 lysine-20 specific;Histone-lysine N-methyltransferase, H3 lysine-36 and H4 lysine-20specific
Cs1g02980	1.39142	0.00198381	Cs1g02980.1: Possible protein kinase CK2 regulatory subunit (Fragment);Putative casein kinase II subunit beta-4; Casein kinase II subunit beta; Casein kinase II subunit beta'; Casein kinase II subunit beta-3; Probable casein kinase II subunit beta-2; Suppressor-of-stellate-like protein; Stellate protein CG33238; Stellate orphon protein at 12D --Cs1g02980.2: Possible protein kinase CK2 regulatory …
orange1.1t05978	-1.61393	0.00198737	NA
Cs6g13020	-1.55432	0.00199242	Cs6g13020.1: Homogentisate phytyltransferase 2, chloroplastic; Probable homogentisate phytyltransferase 2, chloroplastic;Tocopherol polyprenyltransferase-like protein (Fragment)
Cs6g15890	0.631257	0.0020048	Cs6g15890.1: RNA-binding protein 5-B; Transformer-2 protein homolog beta; Transformer-2 protein homolog alpha; RNA-binding motif protein, Y chromosome, family 1 member F/J; RNA-binding motif protein, Y chromosome, family 1 member E; RNA-binding motif protein, Y chromosome, family 1 member D; RNA-binding motif protein, Y chromosome, family 1 member A1/C; RNA-binding motif protein, Y chromosome, fa…
orange1.1t00266	2.77146	0.0020121	orange1.1t00266.1: Receptor-like serine/threonine-protein kinase At2g45590; Putative receptor-like protein kinase At1g80870; Proline-rich receptor-like protein kinase PERK7; Probable leucine-rich repeat receptor-like serine/threonine-protein kinase At5g15730; Serine/threonine-protein kinase PBS1; Probable LRR receptor-like serine/threonine-protein kinase RFK1; G-type lectin S-receptor-like serine…
orange1.1t01343	1.28425	0.0020121	orange1.1t01343.1: Calcium-transporting ATPase 9, plasma membrane-type; Putative calcium-transporting ATPase 13, plasma membrane-type; Probable calcium-transporting ATPase 5, plasma membrane-type; Calcium-transporting ATPase 1, chloroplastic; Plasma membrane calcium-transporting ATPase 1; Plasma membrane calcium-transporting ATPase 2 (Fragment); Calcium-transporting ATPase 2; Calcium-transporting…
orange1.1t03652	2.45721	0.0020121	orange1.1t03652.1: Leucine-rich repeat containing protein, putative;Putative disease resistance RPP13-like protein 1; Disease resistance protein RGA2
orange1.1t04238	2.61731	0.0020121	orange1.1t04238.1: Transcription initiation factor TFIID subunit 1-A; Polyubiquitin-A; Polyubiquitin; Ubiquitin-60S ribosomal protein L40; Polyubiquitin (Fragment); Polyubiquitin-C; Ubiquitin-40S ribosomal protein S27a; Ubiquitin;TAF1 RNA polymerase II, TATA box binding protein (TBP)-associated factor, neuron specific isoform
Cs6g15980	1.90355	0.00202242	Cs6g15980.1: Putative uncharacterized protein Sb09g019906 (Fragment)
Cs9g19200	-0.959948	0.00205992	Cs9g19200.1: 40S ribosomal protein S10; Putative 40S ribosomal protein S10-like; Plectin;Component of cytosolic 80S ribosome and 40S small subunit
Cs2g01010	2.19543	0.00207236	Cs2g01010.1: Putative uncharacterized protein OSJNBa0079B05.9;Probable LRR receptor-like serine/threonine-protein kinase At4g08850; Probable leucine-rich repeat receptor-like protein kinase At1g35710; Leucine-rich repeat receptor-like serine/threonine-protein kinase At1g17230; LRR receptor-like serine/threonine-protein kinase RCH1; Receptor protein kinase CLAVATA1; Leucine-rich repeat receptor-li…
Cs4g13550	1.49606	0.00207959	Cs4g13550.1: Putative uncharacterized protein P0025A05.39-1 --Cs4g13550.2: Putative uncharacterized protein P0025A05.39-1
Cs4g12280	-1.56632	0.00208233	Cs4g12280.1: Photosystem II oxygen-evolving complex protein 3 (Precursor)
Cs3g17900	-1.16199	0.00212427	Cs3g17900.1: Auxin-independent growth promoter-like protein;DUF246 domain-containing protein At1g04910
orange1.1t02447	1.426	0.00212427	orange1.1t02447.1: ER lumen protein retaining receptor; Putative ER lumen protein retaining receptor C28H8.4;ER lumen protein retaining receptor --orange1.1t02447.2: ER lumen protein retaining receptor (Fragment);ER lumen protein retaining receptor; Putative ER lumen protein retaining receptor C28H8.4
Cs8g05990	1.73669	0.00214483	Cs8g05990.1: Putative uncharacterized protein AT4g33980 --Cs8g05990.2: Putative uncharacterized protein AT4g33980 --Cs8g05990.3: Putative uncharacterized protein AT4g33980
Cs1g14140	2.88314	0.0021489	Cs1g14140.1: Putative uncharacterized protein OSJNBa0053E05.23 --Cs1g14140.2: Putative uncharacterized protein OSJNBa0053E05.23 --Cs1g14140.3: Putative uncharacterized protein OSJNBa0053E05.23
orange1.1t03498	1.11738	0.0021489	orange1.1t03498.1: Protein trpH;Putative PHP domain N-terminal region:PHP domain C-terminal region --orange1.1t03498.2: Protein trpH; DNA polymerase III polC-type; Error-prone DNA polymerase;Putative PHP domain N-terminal region:PHP domain C-terminal region --orange1.1t03498.3: Protein trpH; DNA polymerase III polC-type; Error-prone DNA polymerase;Putative PHP domain N-terminal region:PHP domain …
Cs4g04610	-1.01481	0.00215103	Cs4g04610.1: Chromosome 9 SCAF14729, whole genome shotgun sequence. (Fragment);Proteasomal ubiquitin receptor ADRM1; Proteasomal ubiquitin receptor ADRM1 homolog; Uncharacterized protein C342.04; Probable proteasomal ubiquitin receptor ADRM1 homolog
Cs4g16980	2.20028	0.00218626	Cs4g16980.1: Putative uncharacterized protein Sb03g003810
Cs9g10360	2.1107	0.00219508	Cs9g10360.1: Probable E3 ubiquitin-protein ligase HERC1; E3 ubiquitin-protein ligase HERC2; RCC1 and BTB domain-containing protein 2; X-linked retinitis pigmentosa GTPase regulator; E3 ISG15--protein ligase HERC5; Serine/threonine-protein kinase Nek8; Protein RCC2; Protein RCC2 homolog; X-linked retinitis pigmentosa GTPase regulator homolog; Secretion-regulating guanine nucleotide exchange factor…
Cs1g15170	0.888123	0.0022048	Cs1g15170.1: Photosystem I reaction center subunit VI, chloroplastic; Photosystem I reaction center subunit VI-1, chloroplastic; Photosystem I reaction center subunit VI (Fragment);Photosystem I reaction center subunit VI, chloroplast, putative
orange1.1t00200	1.61578	0.00228227	orange1.1t00200.1: Scarecrow-like protein 6; DELLA protein RGA1; DELLA protein RGA;Scarecrow transcription factor family protein --orange1.1t00200.2: Scarecrow-like protein 6; DELLA protein RGA1; DELLA protein RGA; DELLA protein GAI; DELLA protein GAIP-B; DELLA protein GAIP;GRAS family transcription factor containing protein, expressed
orange1.1t03012	0.956693	0.00228428	orange1.1t03012.1: Ras-related protein RABE1d; GTP-binding protein ypt2; Ras-like GTP-binding protein YPT1;Ethylene-responsive small GTP-binding protein --orange1.1t03012.2: Ethylene-responsive small GTP-binding protein;Ras-related protein RABE1c; GTP-binding protein ypt2; Ras-like GTP-binding protein RYL1 --orange1.1t03012.3: Ras-related protein RABE1d; GTP-binding protein yptV2; Ras-like GTP-bi…
Cs5g26690	1.59374	0.00230751	NA
orange1.1t00616	1.44003	0.00230797	orange1.1t00616.1: Uncharacterized protein C9orf78; Uncharacterized protein C9orf78 homolog;Hepatocellular carcinoma-associated antigen 59 family protein, expressed --orange1.1t00616.2: Uncharacterized protein C9orf78; Uncharacterized protein C9orf78 homolog;Hepatocellular carcinoma-associated antigen 59 family protein, expressed
orange1.1t00196	-0.855813	0.00231126	orange1.1t00196.1: Vesicle-associated membrane protein-associated protein A;Vesicle-associated protein 1-1; Vesicle-associated membrane protein-associated protein C16G5.05c; Uncharacterized protein C17C9.12; Vesicle-associated membrane protein-associated protein B; Vesicle-associated membrane protein-associated protein A; Vesicle-associated membrane protein/synaptobrevin-binding protein; Vesicle-…
Cs4g18770	1.52725	0.00234106	Cs4g18770.1: Catalytic protein serine threonine phosphatase;Probable protein phosphatase 2C 72; Protein phosphatase 2C and cyclic nucleotide-binding/kinase domain-containing protein; Protein phosphatase 2C 3; Protein phosphatase 2C homolog 3; Protein phosphatase 1K, mitochondrial
orange1.1t03683	2.11474	0.00235295	orange1.1t03683.1: Pentatricopeptide repeat-containing protein (Fragment) --orange1.1t03683.2: Pentatricopeptide repeat-containing protein (Fragment) --orange1.1t03683.3: Pentatricopeptide repeat-containing protein (Fragment) --orange1.1t03683.4: Pentatricopeptide repeat-containing protein (Fragment) --orange1.1t03683.5: Pentatricopeptide repeat-containing protein (Fragment) --orange1.1t03683.6: …
Cs3g15640	1.50827	0.00238122	Cs3g15640.1: Cytochrome P450, family 81, subfamily D, polypeptide 3;Isoflavone 2'-hydroxylase; Cytochrome P450 81D1; Flavonoid 3'-monooxygenase; Cytochrome P450 82A1 (Fragment); Beta-amyrin 24-hydroxylase; Licodione synthase; (+)-menthofuran synthase; Germacrene A oxidase; Psoralen synthase; Premnaspirodiene oxygenase
orange1.1t01855	1.29459	0.00238122	orange1.1t01855.1: Probable translation initiation factor eIF-2B subunit epsilon; Translation initiation factor eIF-2B subunit epsilon;Eukaryotic translation initiation factor 2b, epsilon subunit, putative
orange1.1t03758	-1.04547	0.00238122	orange1.1t03758.1: Putative uncharacterized protein Sb03g027246 (Fragment) --orange1.1t03758.2: Putative uncharacterized protein Sb03g027246 (Fragment);Nuclear-interacting partner of ALK --orange1.1t03758.3: Putative uncharacterized protein Sb03g027246 (Fragment);Nuclear-interacting partner of ALK --orange1.1t03758.4: Putative uncharacterized protein Sb03g027246 (Fragment)
Cs2g03380	2.02448	0.00238888	Cs2g03380.1: Gibberellin 2-beta-dioxygenase; Flavonol synthase/flavanone 3-hydroxylase; Gibberellin 20 oxidase 1-D; Codeine O-demethylase; Probable 2-oxoglutarate/Fe(II)-dependent dioxygenase; Thebaine 6-O-demethylase; 1-aminocyclopropane-1-carboxylate oxidase 4; Probable 1-aminocyclopropane-1-carboxylate oxidase;Gibberellin 2-oxidase family protein (Fragment)
orange1.1t05092	-1.97762	0.00238962	NA
Cs2g09700	2.09839	0.00239434	Cs2g09700.1: RNA, U3 small nucleolar interacting protein 2 (Predicted), isoform CRA_a;U3 small nucleolar RNA-interacting protein 2; Uncharacterized WD repeat-containing protein C2E1P5.05; Guanine nucleotide-binding protein subunit beta-like protein A; Myosin heavy chain kinase A; Vegetative incompatibility protein HET-E-1; Probable serine/threonine-protein kinase pkwA; F-box/WD repeat-containing …
orange1.1t02255	1.32524	0.0023963	orange1.1t02255.1: Putative uncharacterized protein OSJNBa0016N23.124-2
Cs3g21010	1.0988	0.00240266	Cs3g21010.1: Pleckstrin homology domain-containing family A member 8;Glycolipid transfer protein (GLTP) family protein
Cs7g20770	1.96758	0.00240907	NA
Cs7g07140	2.14568	0.00241887	Cs7g07140.1: Probable WRKY transcription factor 11; Protein WRKY1; WRKY transcription factor 22;WRKY51-superfamily of TFs having WRKY and zinc finger domains --Cs7g07140.2: Probable WRKY transcription factor 11;WRKY51-superfamily of TFs having WRKY and zinc finger domains --Cs7g07140.3: Probable WRKY transcription factor 11; Protein WRKY1; WRKY transcription factor 22;WRKY51-superfamily of TFs ha…
Cs1g23840	1.9258	0.00242283	Cs1g23840.1: Putative uncharacterized protein Sb05g026783 (Fragment);Splicing factor U2af large subunit B; Splicing factor U2af large subunit A; Splicing factor U2AF 50 kDa subunit; Cleavage stimulation factor subunit 2; RNA-binding motif protein, X-linked 2; Cleavage and termination factor 1; Cleavage stimulation factor subunit 2 tau variant; RNA-binding protein 24; Poly(U)-binding-splicing fact…
Cs5g02040	1.42061	0.00242283	Cs5g02040.1: F-box protein SKIP8; Probable F-box protein At4g23960;Putative uncharacterized protein OSJNBa0054K20.23 --Cs5g02040.2: F-box protein SKIP8; Probable F-box protein At4g23960;Putative uncharacterized protein Sb03g025170
Cs3g15200	1.7091	0.00242643	Cs3g15200.1: Probable disease resistance protein At4g27220; Putative disease resistance protein At3g15700;Disease resistance protein RFL1, putative
orange1.1t01400	2.06081	0.00244063	orange1.1t01400.1: Arogenate dehydrogenase 2, chloroplastic;Pyrophosphate-energized vacuolar membrane proton pump, putative
Cs2g02700	1.82202	0.00250016	NA
Cs9g06460	1.43282	0.00251388	Cs9g06460.1: Putative uncharacterized protein OJ1008_C03.26-1;DNA-binding protein BIN4 --Cs9g06460.2: Putative uncharacterized protein OJ1008_C03.26-1;DNA-binding protein BIN4 --Cs9g06460.3: Putative uncharacterized protein OJ1008_C03.26-1;DNA-binding protein BIN4 --Cs9g06460.4: Putative uncharacterized protein OJ1008_C03.26-1;DNA-binding protein BIN4 --Cs9g06460.5: Putative uncharacterized prote…
orange1.1t00309	0.747079	0.00251416	orange1.1t00309.1: Homeobox-leucine zipper protein ANTHOCYANINLESS 2; Homeobox-leucine zipper protein HDG1; Homeobox-leucine zipper protein PROTODERMAL FACTOR 2; Homeobox-leucine zipper protein MERISTEM L1; Homeobox-leucine zipper protein GLABRA 2; Homeobox-leucine zipper protein REVOLUTA;Homeodomain leucine zipper family IV protein --orange1.1t00309.2: Homeobox-leucine zipper protein ANTHOCYANIN…
Cs2g22730	1.21102	0.00252058	Cs2g22730.1: Protein THYLAKOID FORMATION1, chloroplast, putative;Protein THYLAKOID FORMATION1, chloroplastic; Protein THYLAKOID FORMATION 1, chloroplastic; Protein thf1 --Cs2g22730.2: Protein THYLAKOID FORMATION1, chloroplast, putative;Protein THYLAKOID FORMATION1, chloroplastic; Protein THYLAKOID FORMATION 1, chloroplastic; Protein thf1
Cs1g08070	0.808454	0.0025262	Cs1g08070.1: Member of CDC48/PAS1/SEC18 family of ATPases, putative (Aaa family atpase, putative);Tat-binding homolog 7; Uncharacterized AAA domain-containing protein C31G5.19; ATPase family AAA domain-containing protein 2B; Cell division cycle protein 48 homolog MJ1156; VCP-like ATPase; Protein SAV; Protein CdcH; ATPase family gene 2 protein; Transitional endoplasmic reticulum ATPase; Cell divis…
orange1.1t00350	1.13074	0.00256686	NA
Cs2g24784	2.16417	0.00258602	Cs2g24784.1: Cysteine-rich receptor-like protein kinase 10; Receptor-like serine/threonine-protein kinase SD1-7; G-type lectin S-receptor-like serine/threonine-protein kinase At1g11330; Putative cysteine-rich receptor-like protein kinase 16; Putative receptor-like protein kinase At4g00960; Putative G-type lectin S-receptor-like serine/threonine-protein kinase At1g61610; G-type lectin S-receptor-l…
Cs5g12380	5.04514	0.00258602	NA
Cs9g12560	1.41655	0.00258602	Cs9g12560.1: Zinc finger AN1 and C2H2 domain-containing stress-associated protein 11; Zinc finger AN1 domain-containing stress-associated protein 12; AN1-type zinc finger protein 2B; AN1-type zinc finger and UBX domain-containing protein DDB_G0268260;Arsenite inducuble RNA associated protein aip-1, putative
orange1.1t00654	1.42051	0.00263447	orange1.1t00654.1: rRNA processing protein Pwp1, putative (AFU_orthologue; AFUA_1G02630);Uncharacterized WD repeat-containing protein C17D11.16; Periodic tryptophan protein 1 homolog; Periodic tryptophan protein 1; Vegetative incompatibility protein HET-E-1; Probable serine/threonine-protein kinase pkwA; Histone acetyltransferase type B subunit 2; Probable cytosolic iron-sulfur protein assembly p…
Cs4g04250	1.0554	0.00268507	Cs4g04250.1: Protein CLEC16A homolog; Protein CLEC16A; Uncharacterized protein gop-1;Putative uncharacterized protein Sb05g005320 --Cs4g04250.2: Protein CLEC16A homolog; Protein CLEC16A;Armadillo-like helical domain-containing protein
Cs1g24005	1.11199	0.00274379	Cs1g24005.1: Putative uncharacterized protein
Cs2g05700	1.82244	0.0027468	Cs2g05700.1: Ribosomal protein L11 methyltransferase containing protein;Putative E3 ubiquitin-protein ligase RING1a; E3 ubiquitin-protein ligase RING2; Polycomb group RING finger protein 3 --Cs2g05700.2: Ribosomal protein L11 methyltransferase containing protein;Putative E3 ubiquitin-protein ligase RING1a; E3 ubiquitin-protein ligase RING2; Polycomb group RING finger protein 3 --Cs2g05700.3: Puta…
Cs7g17560	-1.53362	0.00276243	Cs7g17560.1: 4-hydroxyphenylpyruvate dioxygenase (Fragment);4-hydroxyphenylpyruvate dioxygenase; Probable 4-hydroxyphenylpyruvate dioxygenase 1; Putative protein C31H2.4; Protein MelA; Uncharacterized protein slr0090
Cs7g02440	0.919525	0.00280366	Cs7g02440.1: Putative uncharacterized protein
Cs7g10280	1.55302	0.00284891	Cs7g10280.1: Putative uncharacterized protein Sb08g008670
Cs3g17190	2.23478	0.00289937	Cs3g17190.1: Putative uncharacterized protein Sb07g020220 --Cs3g17190.2: Putative uncharacterized protein Sb07g020220 --Cs3g17190.3: Putative uncharacterized protein Sb07g020220 --Cs3g17190.4: Putative uncharacterized protein Sb07g020220 --Cs3g17190.5: Putative uncharacterized protein Sb07g020220
Cs2g15040	1.18782	0.002905	Cs2g15040.1: Exportin 1-like protein domain-containing protein --Cs2g15040.2: Exportin 1-like protein domain-containing protein
Cs1g09530	5.0049	0.00291307	Cs1g09530.1: ABC transporter G family member 5; ATP-binding cassette sub-family G member 2; Probable ATP-dependent permease;ATP-binding cassette transporter, subfamily G, member 9, group WBC protein PpABCG9 (Fragment)
Cs2g05540	2.30877	0.00291662	Cs2g05540.1: Putative uncharacterized protein Sb0139s002040 (Fragment)
Cs3g11520	-1.93633	0.00291662	Cs3g11520.1: Putative uncharacterized protein;Cysteine synthase; Cysteine synthase, chloroplastic/chromoplastic; Cysteine synthase, mitochondrial; Probable cysteine synthase, chloroplastic; O-acetylserine sulfhydrylase; Cysteine synthase A; Cysteine synthase, plasmid; Probable cysteine synthase; O-acetylserine dependent cystathionine beta-synthase; Cysteine synthase B; Cystathionine beta-synthase
Cs5g28150	-1.17225	0.00292502	Cs5g28150.1: Pantoate--beta-alanine ligase; Pantothenate synthetase;Putative uncharacterized protein Sb01g000970
Cs8g06810	-0.932188	0.00292712	Cs8g06810.1: Plasma membrane mannitol transporter (Fragment);Polyol transporter 5; Putative polyol transporter 1; Probable polyol transporter 6; Putative metabolite transport protein ywtG; Probable inositol transporter 1; Probable metabolite transport protein CsbC; Arabinose-proton symporter; D-xylose-proton symporter; Major myo-inositol transporter iolT; Sugar transporter ERD6-like 8; Facilitate…
Cs6g14950	0.742367	0.00293458	Cs6g14950.1: Iron-sulfur assembly protein IscA-like 1, mitochondrial; Uncharacterized protein RP484; Iron-sulfur assembly protein 1; Iron-sulfur cluster assembly 1 homolog, mitochondrial; Iron-binding protein iscA;Chromosome undetermined scaffold_17, whole genome shotgun sequence --Cs6g14950.2: Iron-sulfur assembly protein IscA-like 1, mitochondrial; Uncharacterized protein RP484; Iron-sulfur clu…
Cs7g23795	1.67072	0.00294506	NA
orange1.1t05951	0.982755	0.00294506	orange1.1t05951.1: Histone-lysine N-methyltransferase, H3 lysine-4 specific;Histone-lysine N-methyltransferase ATX5; Histone-lysine N-methyltransferase, H3 lysine-4 specific; Probable histone-lysine N-methyltransferase set-2; Putative histone-lysine N-methyltransferase PFF1440w; Histone-lysine N-methyltransferase MLL; Histone-lysine N-methyltransferase trithorax; Histone-lysine N-methyltransferas…
orange1.1t02140	-1.79895	0.00294602	orange1.1t02140.1: TMV resistance protein N; Putative disease resistance protein At4g11170; Protein SUPPRESSOR OF npr1-1, CONSTITUTIVE 1; Probable WRKY transcription factor 19; Protein DA1-related 4; Protein PHLOEM PROTEIN 2-LIKE A8; Vesicle-associated protein 1-4; Protein popC; Leucine-rich repeat-containing protein 40; Leucine-rich repeat protein soc-2 homolog; Leucine-rich repeat protein SHOC-…
Cs6g10680	1.79907	0.00295218	Cs6g10680.1: Singapore isolate B (sub-type 7) whole genome shotgun sequence assembly, scaffold_2 --Cs6g10680.2: MRNA, partial cds, clone: RAFL22-12-C17. (Fragment)
Cs3g05360	-0.849887	0.00302916	Cs3g05360.1: Ion channel DMI1; Probable ion channel SYM8; Ion channel POLLUX; Probable ion channel POLLUX; Ion channel CASTOR; Probable ion channel CASTOR;Ion channel DMI1-like, chloroplast, putative, expressed
Cs7g08920	-1.39577	0.00302916	Cs7g08920.1: CRS2-associated factor 2, chloroplastic; CRS2-associated factor 1, mitochondrial; Chloroplastic group IIA intron splicing facilitator CRS1, chloroplastic;Putative uncharacterized protein Sb03g013160
Cs7g28930	0.603157	0.00305231	Cs7g28930.1: Ubiquitin-conjugating enzyme E2 7; Probable ubiquitin-conjugating enzyme E2 7; Ubiquitin-conjugating enzyme E2-18 kDa; Ubiquitin-conjugating enzyme E2 B; Ubiquitin-conjugating enzyme E2 A;Putative E2 ubiquitin-conjugating protein UBC7-like
orange1.1t01528	-0.923744	0.00305231	orange1.1t01528.1: Host cell factor; Probable serine/threonine-protein kinase DDB_G0272254; tRNA wybutosine-synthesizing protein 2/3/4; Kelch repeat-containing protein 2; Acyl-CoA-binding domain-containing protein 5; Actin-fragmin kinase; Rho GTPase-activating protein gacHH; F-box only protein 42; Rab9 effector protein with kelch motifs; Kelch domain-containing protein 2; Adagio protein 1; Adagio…
Cs5g29300	3.11395	0.0030544	Cs5g29300.1: Peptide transporter PTR3-A; Probable peptide/nitrate transporter At2g40460; Putative peptide/nitrate transporter At2g37900; Nitrate transporter 1.5; Probable nitrite transporter At1g68570; Probable peptide transporter At1g52190; Nitrate excretion transporter 1; Probable nitrate excretion transporter 2;Putative uncharacterized protein Sb01g009900
Cs6g05810	0.961733	0.0030544	Cs6g05810.1: Histone H2B (Fragment);Histone H2B.3; Histone H2B.3 (Fragment); Probable histone H2B.1; Histone H2B type 1-L
Cs7g02500	0.639287	0.0030544	Cs7g02500.1: Poly(A)-binding protein C-terminal interacting protein 243;Polyadenylate-binding protein-interacting protein 2 --Cs7g02500.2: Poly(A)-binding protein C-terminal interacting protein 243;Polyadenylate-binding protein-interacting protein 2
Cs2g24670	1.90224	0.00306815	Cs2g24670.1: Lysine histidine transporter 1; Lysine histidine transporter-like 1; Amino acid permease 8; Probable amino acid permease 7;Lysine and histidine specific transporter, putative, expressed --Cs2g24670.2: Lysine histidine transporter 1; Lysine histidine transporter-like 1; Amino acid permease 8;Lysine and histidine specific transporter, putative, expressed --Cs2g24670.3: Lysine histidine…
Cs2g29380	1.21142	0.00306815	Cs2g29380.1: Putative uncharacterized protein OJ1003_C06.101
Cs3g01840	0.806604	0.00306815	Cs3g01840.1: Uncharacterized aarF domain-containing protein kinase At1g79600, chloroplastic; Uncharacterized protein sll0005; Probable ubiquinone biosynthesis protein UbiB;Ubiquinone biosynthesis protein coq-8, putative --Cs3g01840.2: Uncharacterized aarF domain-containing protein kinase At1g79600, chloroplastic; Uncharacterized protein sll0005; Probable ubiquinone biosynthesis protein UbiB;Ubiqu…
Cs7g06560	-0.833677	0.00306815	Cs7g06560.1: U2 snRNP-associated SURP motif-containing protein; Negative growth regulatory protein NGR1; Calcium homeostasis endoplasmic reticulum protein;RNA recognition motif (RRM)-containing protein --Cs7g06560.2: Novel protein similar to vertebrate U2-associated SR140 protein (SR140) (Fragment);U2 snRNP-associated SURP motif-containing protein; Negative growth regulatory protein NGR1 --Cs7g06…
orange1.1t03483	3.82593	0.00306815	orange1.1t03483.1: ATP-dependent RNA helicase, DEAD/DEAH box family;DEAD-box ATP-dependent RNA helicase 13; ATP-dependent RNA helicase ddx24; Pre-mRNA-splicing ATP-dependent RNA helicase PRP28; Probable ATP-dependent RNA helicase exp9; ATP-dependent rRNA helicase SPB4; DEAD-box ATP-dependent RNA helicase CshA --orange1.1t03483.2: ATP-dependent RNA helicase, DEAD/DEAH box family;DEAD-box ATP-depen…
Cs7g20010	1.256	0.00310253	Cs7g20010.1: Probable serine/threonine-protein kinase At1g54610; Cyclin-dependent kinase C-2; Probable cyclin-dependent kinase 9; CTD kinase subunit alpha; Serine/threonine-protein kinase bur1; Serine/threonine-protein kinase PITSLRE; Probable cyclin-dependent serine/threonine-protein kinase DDB_G0278487;Serine/threonine-protein kinase cdk9, putative --Cs7g20010.2: Probable serine/threonine-prote…
Cs9g02000	-1.02579	0.00312533	Cs9g02000.1: GPN-loop GTPase 1 homolog; GPN-loop GTPase 1; GTPase npa3;Chromosome undetermined SCAF7074, whole genome shotgun sequence. (Fragment) --Cs9g02000.2: GPN-loop GTPase 1 homolog; GPN-loop GTPase 1; GTPase npa3;Chromosome undetermined SCAF7074, whole genome shotgun sequence. (Fragment)
Cs8g08240	1.11429	0.00316807	Cs8g08240.1: BEL1-like homeodomain protein 6; Homeobox protein BEL1 homolog; Homeobox protein ATH1; Homeobox protein homothorax; Putative homeobox protein Meis3-like 1; Homeobox protein AKR;Benzothiadiazole-induced homeodomain protein 1
Cs4g19730	-0.980197	0.00318268	Cs4g19730.1: Protein lin-54 homolog; Protein lin-54; Tesmin;Putative tesmin/TSO1-like CXC domain-containing protein
orange1.1t03180	0.819183	0.00318427	orange1.1t03180.1: Putative uncharacterized protein At5g12950/T24H18_120
Cs1g22490	2.31811	0.00319207	Cs1g22490.1: DNA polymerase alpha catalytic subunit; DNA polymerase alpha catalytic subunit (Fragment); DNA polymerase alpha catalytic subunit A;Related to POL1-DNA-directed DNA polymerase alpha, 180 KD subunit
Cs4g18735	1.96626	0.00319898	Cs4g18735.1: Uncharacterized protein C6G9.01c;Putative uncharacterized protein Sb01g010950
Cs5g28200	-1.09602	0.00319898	Cs5g28200.1: 4-hydroxy-3-methylbut-2-enyl diphosphate reductase;Putative chloroplast 4-hydroxy-3-methylbut-2-en-1-yl diphosphate reductase (Fragment) --Cs5g28200.2: 4-hydroxy-3-methylbut-2-enyl diphosphate reductase;Putative chloroplast 4-hydroxy-3-methylbut-2-en-1-yl diphosphate reductase (Fragment) --Cs5g28200.3: 4-hydroxy-3-methylbut-2-enyl diphosphate reductase;Putative chloroplast 4-hydroxy-…
Cs3g14150	1.55278	0.00322221	Cs3g14150.1: Putative oxidoreductase GLYR1; DNA mismatch repair protein Msh6;Putative uncharacterized protein At5g27650 (Fragment) --Cs3g14150.2: Putative oxidoreductase GLYR1; DNA mismatch repair protein Msh6;Putative uncharacterized protein At5g27650 (Fragment)
Cs2g18410	1.04597	0.00326779	Cs2g18410.1: Putative uncharacterized protein At3g07570
Cs1g06095	2.44978	0.00331187	Cs1g06095.1: Putative uncharacterized protein
Cs7g23590	1.08768	0.00331187	Cs7g23590.1: Protein pbn1;(RAP Annotation release2) Conserved hypothetical protein
orange1.1t04045	3.09088	0.0033189	orange1.1t04045.1: Putative uncharacterized protein Sb02g028640
Cs2g03245	1.85104	0.00339917	NA
Cs1g06300	2.74457	0.0034497	Cs1g06300.1: Membrane lipoprotein lipid attachment site-containing protein-like
Cs3g27270	0.919863	0.0034497	Cs3g27270.1: Armadillo/beta-catenin repeat family protein;U-box domain-containing protein 15; E3 ubiquitin-protein ligase SPL11; Protein spotted leaf 11; Putative U-box domain-containing protein 46; Protein ARABIDILLO 2; Putative E3 ubiquitin-protein ligase LIN; Vacuolar protein 8; Putative E3 ubiquitin-protein ligase LIN-2
Cs8g17220	1.14598	0.00346605	Cs8g17220.1: Putative uncharacterized protein OJ1729_E02.7
Cs9g17870	1.6304	0.00347572	Cs9g17870.1: Post-GPI attachment to proteins factor 3; Protein PER1 homolog;Post-GPI attachment to proteins factor, putative
Cs3g08830	0.835632	0.00349934	Cs3g08830.1: Chromosome 2 SCAF14976, whole genome shotgun sequence. (Fragment);Vacuolar protein sorting-associated protein 25; Vacuolar protein-sorting-associated protein 25
Cs6g03170	0.540207	0.00353517	Cs6g03170.1: Putative uncharacterized protein (Fragment);Putative ribonuclease H protein At1g65750; Transposon TX1 uncharacterized 149 kDa protein
Cs4g12740	1.23277	0.00357958	Cs4g12740.1: Nucleolar complex protein 3 homolog;Nucleolar complex-associated protein domain-containing protein
Cs7g25320	1.89829	0.0035891	Cs7g25320.1: Putative uncharacterized protein Sb09g030190 --Cs7g25320.2: Putative uncharacterized protein OSJNBa0041L14.18 --Cs7g25320.3: Putative uncharacterized protein OSJNBa0041L14.18 --Cs7g25320.4: Putative uncharacterized protein OSJNBa0041L14.18 --Cs7g25320.5: Putative uncharacterized protein Sb09g030190
Cs1g11360	1.99644	0.00365262	Cs1g11360.1: Putative uncharacterized protein Sb02g031140
Cs4g12800	1.27581	0.00365433	Cs4g12800.1: Putative pentatricopeptide (PPR) repeat-containing protein;Pentatricopeptide repeat-containing protein At4g13650; Putative pentatricopeptide repeat-containing protein At5g09950; Pentatricopeptide repeat-containing protein At3g57430, chloroplastic; Pentatricopeptide repeat-containing protein At3g09040, mitochondrial; Putative pentatricopeptide repeat-containing protein At5g13230, mito…
Cs3g16840	1.8506	0.00370096	Cs3g16840.1: CBL-interacting serine/threonine-protein kinase 8; CBL-interacting protein kinase 8; Pentatricopeptide repeat-containing protein At5g21222; Putative CBL-interacting protein kinase 27;CBL-interacting serine/threonine-protein kinase, putative
Cs6g09880	0.946717	0.00370096	Cs6g09880.1: Multidrug and toxin extrusion protein 2; Uncharacterized transporter C4B3.13; MATE efflux family protein ALF5;Putative uncharacterized protein Sb04g031980
Cs8g08280	-1.20441	0.00370096	Cs8g08280.1: BAH and coiled-coil domain-containing protein 1; Bromo adjacent homology domain-containing 1 protein; Protein polybromo-1; Protein winged eye;PHD finger and bromo-adjacent homology domain-containing protein --Cs8g08280.2: Lysine-specific demethylase phf2; Histone lysine demethylase PHF8; Nucleosome-remodeling factor subunit NURF301; BAH and coiled-coil domain-containing protein 1; Br…
Cs9g05680	-0.932063	0.00370096	Cs9g05680.1: Plastid glutamine synthetase isoform;Glutamine synthetase, chloroplastic; Glutamine synthetase leaf isozyme, chloroplastic; Glutamine synthetase, chloroplastic/mitochondrial; Glutamine synthetase cytosolic isozyme; Glutamine synthetase; Glutamine synthetase root isozyme 5; Glutamine synthetase nodule isozyme; Glutamine synthetase root isozyme A; Glutamine synthetase root isozyme B; G…
Cs5g34270	0.871353	0.00374296	Cs5g34270.1: Putative serine/threonine protein kinase (Fragment);Serine/threonine-protein kinase SRK2E; Abscisic acid-inducible protein kinase (Fragment); CBL-interacting protein kinase 16; SNF1-related protein kinase catalytic subunit alpha KIN10; 5'-AMP-activated serine/threonine-protein kinase catalytic subunit alpha; CBL-interacting serine/threonine-protein kinase 25; SNF1-like protein kinase…
Cs1g04235	0.809731	0.00376982	NA
Cs5g17290	-1.17068	0.00376982	Cs5g17290.1: ABC transporter G family member 11; ATP-binding cassette sub-family G member 2; ABC transporter ATP-binding protein/permease wht-1; Protein white; Protein SNQ2;ATP-binding cassette transporter, subfamily G, member 28, group WBC protein PpABCG28 --Cs5g17290.2: ABC transporter G family member 11; ATP-binding cassette sub-family G member 2; ABC transporter ATP-binding protein/permease w…
Cs4g08500	1.14398	0.00382106	NA
orange1.1t04909	1.06486	0.00385696	orange1.1t04909.1: LRR receptor-like serine/threonine-protein kinase GSO2; Serine/threonine-protein kinase BRI1-like 1; Leucine-rich repeat receptor-like protein kinase PEPR2; Receptor-like protein kinase 2; Leucine-rich repeat receptor-like serine/threonine-protein kinase At1g17230; Leucine-rich repeat receptor protein kinase EXS; Probably inactive leucine-rich repeat receptor-like protein kinas…
Cs9g16070	2.06258	0.00386605	Cs9g16070.1: Probable rRNA-processing protein EBP2 homolog; Probable rRNA-processing protein ebp2; rRNA-processing protein EBP2;Likely EBNA-like pre-rRNA processing factor EBP2p
Cs3g09480	-1.28217	0.00390072	Cs3g09480.1: Putrescine-binding periplasmic protein;Periplasmic polyamine-binding protein of ABC transporter (Precursor)
orange1.1t03283	5.02532	0.00390072	orange1.1t03283.1: NAC domain-containing protein 29; Protein CUP-SHAPED COTYLEDON 1; Protein FEZ; Putative NAC domain-containing protein 94;NAC domain transcription factor, putative, expressed
Cs2g06770	1.28513	0.00391886	Cs2g06770.1: B3 domain-containing protein Os07g0563300; B3 domain-containing transcription repressor VAL1; B3 domain-containing transcription factor VAL3; Putative B3 domain-containing protein Os04g0676650; Regulatory protein viviparous-1; AP2/ERF and B3 domain-containing transcription factor RAV1; AP2/ERF and B3 domain-containing transcription repressor RAV2; Putative AP2/ERF and B3 domain-conta…
orange1.1t02160	1.17502	0.00392282	orange1.1t02160.1: Putative uncharacterized protein Sb04g002060
Cs1g16300	1.55112	0.00394106	Cs1g16300.1: Putative uncharacterized protein Sb03g011390;ERI1 exoribonuclease 2; 3'-5' exoribonuclease 1; 3'-5' exonuclease eri-1; Probable 3'-5' exonuclease kapD --Cs1g16300.2: Putative uncharacterized protein Sb03g011390;ERI1 exoribonuclease 2; 3'-5' exoribonuclease 1; 3'-5' exonuclease eri-1; Probable 3'-5' exonuclease kapD
Cs4g07550	2.05524	0.00394382	Cs4g07550.1: Serine/threonine-protein kinase BRI1-like 1; Receptor-like protein kinase BRI1-like 3; Systemin receptor SR160; Brassinosteroid LRR receptor kinase; Protein BRASSINOSTEROID INSENSITIVE 1; Phytosulfokine receptor 1; Leucine-rich repeat receptor-like serine/threonine-protein kinase At1g17230; Probable leucine-rich repeat receptor-like protein kinase At5g63930; LRR receptor-like serine/…
Cs8g16810	1.13241	0.00399091	Cs8g16810.1: DNA polymerase epsilon subunit C; Chromatin accessibility complex protein 1;Histone-like transcription factor and archaeal histone family protein, expressed --Cs8g16810.2: DNA polymerase epsilon subunit C; Chromatin accessibility complex protein 1;Histone-like transcription factor and archaeal histone family protein, expressed --Cs8g16810.3: Histone-like transcription factor and arch…
Cs8g08770	-1.01256	0.00413822	Cs8g08770.1: Ubiquitin fusion degradation protein 1 homolog; Ubiquitin fusion degradation protein 1;Ubiquitin fusion degradation protein 1 (Fragment) --Cs8g08770.2: Ubiquitin fusion degradation protein 1 homolog; Ubiquitin fusion degradation protein 1;Ubiquitin fusion degradation protein 1 (Fragment) --Cs8g08770.3: Ubiquitin fusion degradation protein 1 homolog; Ubiquitin fusion degradation prote…
Cs8g09220	-1.42679	0.00415704	Cs8g09220.1: Peptidyl-prolyl cis-trans isomerase; Peptidyl-prolyl cis-trans isomerase A; Peptidyl-prolyl cis-trans isomerase F, mitochondrial; 41 kDa peptidyl-prolyl cis-trans isomerase; Peptidyl-prolyl cis-trans isomerase D;Peptidyl-prolyl cis-trans isomerase
Cs6g11050	1.45597	0.00416416	Cs6g11050.1: Uncharacterized protein C19orf29; Uncharacterized protein C19orf29 homolog;Novel protein similar to fly cactin (Cactin) (Fragment) --Cs6g11050.2: Uncharacterized protein C19orf29; Uncharacterized protein C19orf29 homolog;Novel protein similar to fly cactin (Cactin) (Fragment) --Cs6g11050.3: Uncharacterized protein C19orf29 homolog; Uncharacterized protein C19orf29;Novel protein simil…
orange1.1t00656	-1.49626	0.00416416	orange1.1t00656.1: U4/U6 small nuclear ribonucleoprotein PRP4-like protein; U4/U6 small nuclear ribonucleoprotein Prp4; Uncharacterized WD repeat-containing protein C227.12; Vegetative incompatibility protein HET-E-1; Probable serine/threonine-protein kinase pkwA; WD repeat-containing protein 5; WD repeat-containing protein 5 homolog; Lissencephaly-1 homolog; Protein will die slowly; Transcriptio…
Cs3g20540	1.14308	0.00418964	Cs3g20540.1: Catalytic/ protein phosphatase type 2C/ protein serine/threonine phosphatase;Probable protein phosphatase 2C 11; Protein phosphatase 1L; Protein kinase and PP2C-like domain-containing protein --Cs3g20540.2: Putative uncharacterized protein Sb04g003600;Probable protein phosphatase 2C 11; Protein phosphatase 1L; Protein kinase and PP2C-like domain-containing protein --Cs3g20540.3: Cata…
Cs7g21300	-1.22684	0.00421666	Cs7g21300.1: Monovalent cation:proton antiporter, putative;Cation/H(+) antiporter 2; Probable phytol kinase 1, chloroplastic; Phytol kinase 1, chloroplastic; Probable phytol kinase, chloroplastic --Cs7g21300.2: Monovalent cation:proton antiporter, putative;Cation/H(+) antiporter 2
Cs9g14610	2.99742	0.00425631	Cs9g14610.1: Putative calmodulin-binding protein (Fragment)
Cs5g15910	1.23052	0.00429519	Cs5g15910.1: Ribosomal RNA assembly protein mis3; KRR1 small subunit processome component homolog;Whole genome shotgun sequence assembly, scaffold_41, strain Mel28 --Cs5g15910.2: Similarity to hypothetical rev interacting protein mis3p - Schizosaccharomyces pombe;Ribosomal RNA assembly protein mis3; KRR1 small subunit processome component homolog
Cs4g04290	0.555064	0.00430467	Cs4g04290.1: cDNA, FLJ95131, highly similar to Homo sapiens nucleolar and coiled-body phosphoprotein 1 (NOLC1), mRNA;Nucleolar and coiled-body phosphoprotein 1; Suppressor protein SRP40; LisH domain-containing protein C1711.05 --Cs4g04290.2: cDNA, FLJ95131, highly similar to Homo sapiens nucleolar and coiled-body phosphoprotein 1 (NOLC1), mRNA;Nucleolar and coiled-body phosphoprotein 1; Suppresso…
Cs7g26360	3.27715	0.00431313	Cs7g26360.1: Cell division cycle protein 48 homolog; Cell division control protein 48 homolog A; Cell division control protein 48 homolog E; Cell division control protein 48 homolog D; Transitional endoplasmic reticulum ATPase; Transitional endoplasmic reticulum ATPase homolog 2; Cell division cycle protein 48; Cell division control protein 48; Protein SAV; VCP-like ATPase; Protein CdcH; Spermato…
orange1.1t02317	1.42688	0.00434114	orange1.1t02317.1: Pentatricopeptide repeat-containing protein At1g79540; Pentatricopeptide repeat-containing protein At1g63130, mitochondrial; Pentatricopeptide repeat-containing protein At1g62930, chloroplastic; Putative pentatricopeptide repeat-containing protein At3g16710, mitochondrial;Pentatricopeptide repeat-containing protein, putative
Cs4g09390	1.33423	0.00434529	Cs4g09390.1: Mitochondrial import inner membrane translocase subunit TIM22;Mitochondrial import inner membrane translocase subunit Tim17/Tim22/Tim23 family protein, putative, expressed
Cs8g17560	1.521	0.00435063	Cs8g17560.1: DNA-directed RNA polymerase III subunit RPC1; DNA-directed RNA polymerase II subunit rpb1; DNA-directed RNA polymerase subunit A'; DNA-directed RNA polymerase subunit 1; DNA-directed RNA polymerase I subunit RPA1; DNA-directed RNA polymerase II subunit RPB1 (Fragments); Probable DNA-directed RNA polymerase subunit 1 homolog;Probable RPO31-DNA-directed RNA polymerase III, 160 KD subun…
Cs9g16690	-1.2814	0.00439484	Cs9g16690.1: NAD-dependent sorbitol dehydrogenase 2 (Fragment);L-idonate 5-dehydrogenase; Sorbitol dehydrogenase; Probable D-xylulose reductase A; D-xylulose reductase A; D-xylulose reductase; Putative D-xylulose reductase; Uncharacterized zinc-type alcohol dehydrogenase-like protein YdjJ; Putative sorbitol dehydrogenase; L-threonine 3-dehydrogenase
orange1.1t05347	-4.88927	0.00439484	NA
Cs7g10960	0.476728	0.00443341	Cs7g10960.1: Flowering locus C variant 1
Cs6g12650	9.3153	0.00445677	Cs6g12650.1: Putative uncharacterized protein Sb04g017843 (Fragment)
Cs6g18170	3.73351	0.00445677	Cs6g18170.1: Calcium-binding EF hand family protein, putative, expressed;Uncharacterized TPR repeat-containing protein At1g05150
orange1.1t01112	1.93928	0.00445677	orange1.1t01112.1: RNA polymerase II transcription factor TFIIH subunit;General transcription factor IIH subunit 2; Suppressor of stem-loop protein 1; General transcription factor IIH subunit 2-like protein; TFIIH basal transcription factor complex p47 subunit --orange1.1t01112.10: Basic transcription factor 2, 44kD subunit-related (ISS);General transcription factor IIH subunit 2-like protein; Ge…
Cs1g11100	1.27574	0.00448174	Cs1g11100.1: Putative CCR4-NOT transcription complex, subunit 7;Probable CCR4-associated factor 1 homolog 6; CCR4-NOT transcription complex subunit 7; Poly(A) ribonuclease pop2; Putative CCR4-associated factor 1 homolog 3 --Cs1g11100.2: Putative CCR4-NOT transcription complex, subunit 7;Probable CCR4-associated factor 1 homolog 6; CCR4-NOT transcription complex subunit 7; Poly(A) ribonuclease pop…
Cs4g16270	-2.0076	0.00448174	Cs4g16270.1: Elongation factor Ts; Elongation factor Ts, chloroplastic;Elongation factor Ts family protein
Cs8g12870	1.20368	0.00448174	Cs8g12870.1: Methyltransferase-like protein 6; Uncharacterized methyltransferase-like protein SPBC21C3.07c; O-methyltransferase 3; Uncharacterized methyltransferase ABP140;Methyltransferase domain-containing protein, putative
Cs5g03860	-0.838731	0.00449234	Cs5g03860.1: cDNA FLJ50247, highly similar to Jumonji/ARID domain-containing protein 1A (Fragment);Lysine-specific demethylase 5C; Lysine-specific demethylase lid; Probable lysine-specific demethylase JMJ14; Jumonji/ARID domain-containing protein 2; Histone demethylase JHD2; DNA damage-responsive transcriptional repressor RPH1; Protein Jumonji; Transcriptional activator/repressor GIS1; Bromodomai…
Cs7g25390	-1.76586	0.00450702	Cs7g25390.1: Malate dehydrogenase, mitochondrial; Malate dehydrogenase 2, mitochondrial; Malate dehydrogenase, glyoxysomal; Probable malate dehydrogenase, glyoxysomal; Malate dehydrogenase, chloroplastic; Malate dehydrogenase 2, glyoxysomal; Probable malate dehydrogenase, mitochondrial; Malate dehydrogenase;Mitochondrial NAD-dependent malic acid dehydrogenase --Cs7g25390.2: Malate dehydrogenase, …
Cs2g17860	2.45154	0.0046165	Cs2g17860.1: Histidine kinase 4; Signal transduction histidine-protein kinase BarA; Hybrid signal transduction histidine kinase J; Two-component system protein A; Hybrid signal transduction histidine kinase G; Ethylene receptor 2; Hybrid signal transduction histidine kinase A; Hybrid signal transduction histidine kinase E; Hybrid signal transduction histidine kinase B; Sensory/regulatory protein …
Cs8g19140	-2.10314	0.0046165	Cs8g19140.1: Protein phosphatase 2C 3; Probable protein phosphatase 2C 24; Protein phosphatase 2C homolog 1;Putative uncharacterized protein Sb01g039890
Cs3g17100	1.30238	0.00463051	Cs3g17100.1: Putative uncharacterized protein Sb04g007120 --Cs3g17100.2: Putative uncharacterized protein Sb04g007120
Cs5g29590	0.590464	0.00463051	Cs5g29590.1: AGC (CAMP-dependent, cGMP-dependent and protein kinase C) kinase family protein;Serine/threonine-protein kinase CBK1; Serine/threonine-protein kinase tricorner; Probable serine/threonine-protein kinase ndrA; Probable serine/threonine-protein kinase ndrB; Serine/threonine-protein kinase Warts; Serine/threonine-protein kinase MRCK alpha; Serine/threonine-protein kinase MRCK gamma; Rho-…
Cs5g02160	0.934184	0.00463704	Cs5g02160.1: Putative uncharacterized protein OJ1224_G08.19-2
Cs7g25990	-0.518412	0.00464032	Cs7g25990.1: Signal peptide peptidase A. Serine peptidase. MEROPS family S49 (Precursor);Protease 4; Putative protease slr0021; Putative signal peptide peptidase sppA; Na(+)/H(+) antiporter nhaA; Putative peptidase pfaP --Cs7g25990.2: Signal peptide peptidase A. Serine peptidase. MEROPS family S49 (Precursor);Protease 4; Putative protease slr0021; Putative signal peptide peptidase sppA; Na(+)/H(+…
Cs2g15180	-0.931063	0.00464151	Cs2g15180.1: ATP-dependent zinc metalloprotease FtsH 3 (Precursor);ATP-dependent zinc metalloprotease FTSH 2, chloroplastic; ATP-dependent zinc metalloprotease FtsH; ATP-dependent zinc metalloprotease FTSH, chloroplastic; ATP-dependent zinc metalloprotease FTSH, chloroplastic (Fragment)
Cs5g26740	0.795605	0.00466136	Cs5g26740.1: Eukaryotic translation initiation factor 4E type 3; Eukaryotic translation initiation factor 4E-4; Putative eukaryotic translation initiation factor 4E-4;Eukaryotic translation initiation factor 4E member 2 variant (Fragment)
orange1.1t04055	1.18858	0.00467353	orange1.1t04055.1: Floral homeotic protein APETALA2, putative (Fragment);Floral homeotic protein APETALA 2; AP2-like ethylene-responsive transcription factor TOE3; Ethylene-responsive transcription factor RAP2-7; AP2-like ethylene-responsive transcription factor ANT; AP2-like ethylene-responsive transcription factor BBM; AP2-like ethylene-responsive transcription factor SMZ; AP2-like ethylene-res…
orange1.1t01604	-2.04187	0.00467648	orange1.1t01604.1: Probable sugar phosphate/phosphate translocator At1g06470;Triose phosphate/phosphate translocator, non-green plastid, chloroplast, putative --orange1.1t01604.2: Triose phosphate/phosphate translocator, non-green plastid, chloroplast, putative;Probable sugar phosphate/phosphate translocator At1g06470; Solute carrier family 35 member C2; Uncharacterized transporter C22E12.01
Cs7g25130	2.54875	0.00471391	NA
Cs2g20200	1.70619	0.00472913	NA
Cs5g09250	-1.3591	0.00472913	Cs5g09250.1: Thylakoid lumenal protein At1g12250, chloroplastic;Putative uncharacterized protein Sb04g033580
Cs7g10060	-1.28108	0.00473604	Cs7g10060.1: Metalloendopeptidase family-saccharolysin & thimet oligopeptidase (ISS) --Cs7g10060.2: Metalloendopeptidase family-saccharolysin & thimet oligopeptidase (ISS) --Cs7g10060.3: Putative uncharacterized protein CUP93
orange1.1t01311	1.68937	0.00473604	orange1.1t01311.1: Disease resistance protein RPS5; Probable disease resistance protein At1g61180; Putative disease resistance protein At3g15700;Late blight resistance protein R1-A, putative
Cs9g18630	-1.54171	0.00474257	Cs9g18630.1: Putative uncharacterized protein Sb10g004130 --Cs9g18630.2: Putative uncharacterized protein Sb10g004130 --Cs9g18630.3: Putative uncharacterized protein Sb10g004130 --Cs9g18630.4: Putative uncharacterized protein Sb10g004130
Cs4g05010	0.66043	0.00476103	Cs4g05010.1: cDNA FLJ77871, highly similar to Homo sapiens amplified in osteosarcoma, transcript variant 2, mRNA;Protein OS-9; Protein OS-9 homolog; Endoplasmic reticulum lectin 1
Cs9g02780	0.846179	0.00480691	Cs9g02780.1: Protein DEHYDRATION-INDUCED 19 homolog 7; Protein DEHYDRATION-INDUCED 19;cDNA, clone: J100048N01, full insert sequence --Cs9g02780.2: Protein DEHYDRATION-INDUCED 19 homolog 7; Protein DEHYDRATION-INDUCED 19;cDNA, clone: J100048N01, full insert sequence
Cs2g16940	2.63487	0.0048191	Cs2g16940.1: DELLA domain GRAS family transcription factor, GA insensitive (GAI), GA1-3 1 (RGA1) repressor protein;DELLA protein GAI1; DELLA protein GAIP; DELLA protein GAIP-B; DELLA protein RGA; DELLA protein GAI; Scarecrow-like transcription factor PAT1; Scarecrow-like protein 21; Chitin-inducible gibberellin-responsive protein 2; Protein SCARECROW; Nodulation-signaling pathway 2 protein; Prote…
Cs2g17490	1.6627	0.00484681	Cs2g17490.1: Dynamin-related protein 1C, putative, expressed;Dynamin-related protein 1C; Dynamin-1; Dynamin-3; Dynamin; Dynamin-2; Dynamin-A; Vacuolar protein sorting-associated protein 1; Dynamin-like protein C12C2.08; Dynamin-1-like protein; Dynamin-B; Dynamin-2A; Dynamin-2B; Interferon-induced GTP-binding protein Mx2; Interferon-induced GTP-binding protein Mx --Cs2g17490.2: Dynamin-related pro…
orange1.1t02728	1.80703	0.00486997	orange1.1t02728.1: Transcription factor jumonji domain-containing protein;Lysine-specific demethylase 3B; Probable JmjC domain-containing histone demethylation protein 2C; Protein hairless
Cs4g02855	0.860095	0.00489185	Cs4g02855.1: Chromosome 11 SCAF14528, whole genome shotgun sequence. (Fragment);Small nuclear ribonucleoprotein E; Putative small nuclear ribonucleoprotein polypeptide E-like protein 1; Probable small nuclear ribonucleoprotein E
orange1.1t04377	0.680533	0.00493945	orange1.1t04377.1: DNA topoisomerase VI subunit B-like protein Topoisomerase 6 subunit B;DNA topoisomerase 6 subunit B; Type 2 DNA topoisomerase 6 subunit B
orange1.1t00183	0.660939	0.00498443	orange1.1t00183.1: Putative uncharacterized protein Sb01g036710 --orange1.1t00183.2: Putative uncharacterized protein Sb01g036710
Cs5g32310	2.23794	0.00500051	Cs5g32310.1: Flowering time control protein FCA; CUGBP Elav-like family member 3; ELAV-like protein 1; Sex-lethal homolog;Ribonucleoprotein homolog F21B7.26-Arabidopsis thaliana, putative (Fragment) --Cs5g32310.2: Flowering time control protein FCA; CUGBP Elav-like family member 3; ELAV-like protein 1; Sex-lethal homolog;Ribonucleoprotein homolog F21B7.26-Arabidopsis thaliana, putative (Fragment)…
Cs7g16260	-1.30556	0.00500421	Cs7g16260.1: Protein TRANSPARENT TESTA 12; MATE efflux family protein 7;Putative uncharacterized protein Sb08g001710 --Cs7g16260.2: Protein TRANSPARENT TESTA 12; MATE efflux family protein LAL5;Putative uncharacterized protein Sb05g001760
orange1.1t02541	1.2749	0.00500421	orange1.1t02541.1: GTPase activator protein of Rab-like small GTPases-like protein (Fragment);GTPase-activating protein GYP7; TBC1 domain family member 15 --orange1.1t02541.2: GTPase-activating protein gyp7; TBC1 domain family member 15;GTPase activator protein of Rab-like small GTPases-like protein (Fragment)
Cs1g12230	-1.8573	0.00503023	Cs1g12230.1: Protein FAR1-RELATED SEQUENCE 6; Protein FAR-RED IMPAIRED RESPONSE 1; Protein FAR-RED ELONGATED HYPOCOTYL 3;Putative uncharacterized protein Sb01g001615 (Fragment)
Cs2g05150	3.50981	0.00503023	Cs2g05150.1: Putative uncharacterized protein
Cs7g31710	-1.0685	0.00503023	Cs7g31710.1: Protein binding / ubiquitin-protein ligase/ zinc ion binding;E3 ubiquitin-protein ligase SDIR1; RING finger protein 126-A; Protein goliath; NEP1-interacting protein-like 1; Uncharacterized RING finger protein P32A8.03c; E3 ubiquitin-protein ligase RLIM; NEP1-interacting protein 2; Zinc/RING finger protein 3 --Cs7g31710.2: Protein binding / ubiquitin-protein ligase/ zinc ion binding;E…
Cs9g14100	2.9194	0.00503023	NA
orange1.1t02729	0.927757	0.00503418	orange1.1t02729.1: Putative uncharacterized protein Sb09g001580
Cs3g25810	0.664683	0.00506386	Cs3g25810.1: Zinc finger C-x8-C-x5-C-x3-H type family protein;Zinc finger CCCH domain-containing protein 6 --Cs3g25810.2: Zinc finger C-x8-C-x5-C-x3-H type family protein;Zinc finger CCCH domain-containing protein 6
Cs1g11350	-0.787557	0.00506424	Cs1g11350.1: Putative uncharacterized protein OSJNBa0035I03.14
Cs2g06410	1.33935	0.00508605	Cs2g06410.1: Putative uncharacterized protein 1G01 (Fragment)
Cs6g04630	1.15883	0.00508605	Cs6g04630.1: Arabidopsis thaliana genomic DNA, chromosome 5, P1 clone:MOK16
Cs4g20210	1.41133	0.00509751	Cs4g20210.1: Putative uncharacterized protein Sb03g003810
Cs2g28970	-1.02887	0.00510122	Cs2g28970.1: 4-diphosphocytidyl-2-C-methyl-D-erythritol kinase, putative chloroplast (CMK) (4-(Cytidine-5'-diphospho)-2-C-methyl-D-erythritol kinase) (CDPMEK) (ISPE) (Fragment);4-diphosphocytidyl-2-C-methyl-D-erythritol kinase, chloroplastic/chromoplastic (Fragment); 4-diphosphocytidyl-2-C-methyl-D-erythritol kinase, chloroplastic; 4-diphosphocytidyl-2-C-methyl-D-erythritol kinase
Cs2g20860	1.06994	0.00516924	Cs2g20860.1: PHD finger and bromo-adjacent homology domain-containing protein;BAH and coiled-coil domain-containing protein 1; Lysine-specific demethylase PHF2; Histone lysine demethylase PHF8; Protein polybromo-1; Nucleosome-remodeling factor subunit NURF301; Protein winged eye; Multicopy suppressor of chk1 protein 1 --Cs2g20860.2: BAH and coiled-coil domain-containing protein 1; Lysine-specific…
orange1.1t03349	1.60132	0.00516924	orange1.1t03349.1: Putative uncharacterized protein At3g07700 (Fragment);Uncharacterized protein sll1770; Uncharacterized aarF domain-containing protein kinase At1g79600, chloroplastic; Probable ubiquinone biosynthesis protein UbiB --orange1.1t03349.2: Putative uncharacterized protein At3g07700 (Fragment);Uncharacterized protein sll1770; Uncharacterized aarF domain-containing protein kinase At1g7…
Cs5g11820	1.31543	0.00519508	Cs5g11820.1: Histone deacetylase 5; Histone deacetylase-like amidohydrolase; Uncharacterized protein AF_0130;Class II RPD3 type histone deacetylase protein --Cs5g11820.2: Histone deacetylase 5; Histone deacetylase-like amidohydrolase; Uncharacterized protein AF_0130;cDNA FLJ37805 fis, clone BRSSN2001342, highly similar to Histone deacetylase 6
Cs2g25140	-1.25804	0.00525498	Cs2g25140.1: Uncharacterized RNA methyltransferase pc1998;TRNA uracil-5-methyltransferase and related tRNA-modifying enzymes (ISS)
Cs6g14130	2.72959	0.00528103	Cs6g14130.1: Putative uncharacterized protein At3g11570 (Fragment)
Cs5g04480	0.928131	0.00529184	Cs5g04480.1: Putative hydroxyproline-rich glycoprotein DZ-HRGP --Cs5g04480.2: Putative hydroxyproline-rich glycoprotein DZ-HRGP --Cs5g04480.3: Putative hydroxyproline-rich glycoprotein DZ-HRGP
Cs3g18900	1.44114	0.00532282	Cs3g18900.1: Putative uncharacterized protein OJ1004_H01.25
Cs2g29210	1.56193	0.00534914	Cs2g29210.1: HAAAP family transporter: tyrosine/tryptophan (Fragment)
Cs3g24980	-0.520377	0.0053533	Cs3g24980.1: Putative uncharacterized protein Sb04g030550;Tubby-like F-box protein 5; Tubby protein homolog; Tubby protein; Tubby-related protein 3; Protein king tubby 1 --Cs3g24980.2: Putative uncharacterized protein Sb04g030550;Tubby-like F-box protein 5; Tubby protein homolog; Tubby protein; Tubby-related protein 3; Protein king tubby 1
Cs4g01500	1.43667	0.00535727	Cs4g01500.1: UPF0549 protein C20orf43; UPF0549 protein C20orf43 homolog;Similar to chromosome 20 open reading frame 43 (Fragment)
Cs5g05180	-0.788032	0.00535727	Cs5g05180.1: Putative uncharacterized protein At5g62860/MQB2_160
Cs1g10100	1.30972	0.00538614	Cs1g10100.1: Adenine nucleotide alpha hydrolases-domain containing protein kinase;Probable receptor-like serine/threonine-protein kinase At5g57670; Putative proline-rich receptor-like protein kinase PERK11; Receptor-like cytosolic serine/threonine-protein kinase RBK2; Proline-rich receptor-like protein kinase PERK1; Receptor-like serine/threonine-protein kinase ALE2; Serine/threonine-protein kina…
Cs1g16230	0.767553	0.00538614	Cs1g16230.1: Putative uncharacterized protein Sb03g037560;Transcription factor HBP-1b(c1) (Fragment); TGACG-sequence-specific DNA-binding protein TGA-2.1; Transcription factor TGA6; Transcription factor PERIANTHIA --Cs1g16230.2: Putative uncharacterized protein Sb03g037560;Transcription factor HBP-1b(c1) (Fragment); TGACG-sequence-specific DNA-binding protein TGA-2.1; Transcription factor TGA6; T…
Cs5g06920	-4.83115	0.00538999	Cs5g06920.1: Putative uncharacterized protein Sb08g009120
Cs6g04920	-0.636345	0.00543696	Cs6g04920.1: NPL4-like protein 1; Nuclear protein localization protein 4 homolog; Nuclear protein localization protein 4;Nuclear pore complex, rNpl4 component (Sc Npl4) (ISS)
Cs7g07420	1.39082	0.00543696	Cs7g07420.1: Selenoprotein H;SelT/selW/selH selenoprotein domain containing protein
Cs2g07780	1.15923	0.00543923	Cs2g07780.1: Adenosine deaminase-like protein; Adenosine deaminase-like protein A;Adenosine deaminase-like protein (Predicted)
Cs3g13480	1.66898	0.00544733	Cs3g13480.1: Cation/calcium exchanger 4; Putative sodium/calcium exchanger 7; Putative cation exchanger C3A12.06c; Sodium/potassium/calcium exchanger 4;Sodium/potassium/calcium exchanger 6, putative
Cs9g17630	1.28037	0.00546114	Cs9g17630.1: Rossmann-fold NAD(P)-binding domain-containing protein;Short-chain dehydrogenase TIC 32, chloroplastic; WW domain-containing oxidoreductase; Retinol dehydrogenase 14; Dehydrogenase/reductase SDR family member on chromosome X homolog; Dehydrogenase/reductase SDR family member on chromosome X; Uncharacterized oxidoreductase C736.13; Dehydrogenase/reductase SDR family member 13; Probabl…
Cs1g18420	2.15264	0.00550271	Cs1g18420.1: PRA1 family protein F2; PRA1 family protein E; PRA1 family protein D;Prenylated rab acceptor family protein (Fragment)
Cs8g04530	2.18002	0.00554773	Cs8g04530.1: Putative uncharacterized protein Sb01g014910
orange1.1t03901	0.812033	0.00554773	orange1.1t03901.1: NifU-like protein 2, chloroplastic; Nitrogen fixation protein nifU (Fragment); Nitrogen fixation protein nifU; NFU1 iron-sulfur cluster scaffold homolog, mitochondrial; Putative nitrogen fixation protein yutI; NifU-like protein 4, mitochondrial; Fe/S biogenesis protein nfuA; NifU-like protein, mitochondrial; NifU-like protein C1709.19c;NifU-like protein 2, chloroplast (AtCNfu2)…
Cs7g19950	1.61492	0.00560545	Cs7g19950.1: Putative uncharacterized protein OSJNBa0033D24.31-2 --Cs7g19950.2: Putative uncharacterized protein OSJNBa0033D24.31-2 --Cs7g19950.3: Putative uncharacterized protein OSJNBa0033D24.31-2 --Cs7g19950.4: Putative uncharacterized protein OSJNBa0033D24.31-2 --Cs7g19950.5: Putative uncharacterized protein OSJNBa0033D24.31-2 --Cs7g19950.6: Putative uncharacterized protein OSJNBa0033D24.31-2…
Cs6g10590	2.62492	0.00562916	Cs6g10590.1: Putative uncharacterized protein CDKB1A-1;Cyclin-dependent kinase B1-1; Cell division control protein 2 homolog C; Cell division control protein 2 homolog D; Cell division control protein 2 homolog; Cell division control protein 2 homolog A; Cell division control protein 2 homolog 1 (Fragment) --Cs6g10590.2: Putative uncharacterized protein CDKB1A-1;Cyclin-dependent kinase B1-1; Cell…
orange1.1t00412	1.0456	0.00568002	orange1.1t00412.1: C-terminal binding protein AN; C-terminal-binding protein; D-specific alpha-keto acid dehydrogenase; Glycerate dehydrogenase; Glyoxylate reductase; Uncharacterized protein in proB 3'region; Uncharacterized protein Cgl2355/cg2587; 2-hydroxyacid dehydrogenase homolog; D-2-hydroxyisocaproate dehydrogenase; Glyoxylate/hydroxypyruvate reductase B; D-lactate dehydrogenase;Subfamily S…
Cs6g04430	1.09448	0.00576452	Cs6g04430.1: Syntaxin-71; Syntaxin-72; Syntaxin-73;cDNA, clone: J053058F10, full insert sequence --Cs6g04430.2: Syntaxin-71; Syntaxin-72; Syntaxin-73;cDNA, clone: J053058F10, full insert sequence --Cs6g04430.3: Syntaxin-71; Syntaxin-72; Syntaxin-73;cDNA, clone: J053058F10, full insert sequence
Cs3g26260	1.99276	0.00578101	Cs3g26260.1: Endoplasmin homolog; Endoplasmin; Endoplasmin (Fragment); Heat shock protein HSP 90-alpha 1; Heat shock protein 90-1; Heat shock cognate protein HSP 90-beta; Heat shock-like 85 kDa protein; Heat shock protein 82 (Fragment); Heat shock cognate 90 kDa protein; Heat shock protein 90 homolog; Heat shock cognate protein 80;Chromosome 13 SCAF15000, whole genome shotgun sequence. (Fragment)…
Cs5g13180	1.63054	0.00578585	Cs5g13180.1: Protein SRG1; Codeine O-demethylase; Probable 2-oxoglutarate/Fe(II)-dependent dioxygenase; Thebaine 6-O-demethylase; S-norcoclaurine synthase 1; Leucoanthocyanidin dioxygenase; Flavonol synthase/flavanone 3-hydroxylase; Gibberellin 20 oxidase 1-B; 1-aminocyclopropane-1-carboxylate oxidase 1; Flavone synthase; 1-aminocyclopropane-1-carboxylate oxidase homolog 11; Naringenin,2-oxogluta…
orange1.1t03880	2.61888	0.00584079	orange1.1t03880.1: Putative uncharacterized protein (Fragment);Putative disease resistance RPP13-like protein 1; Disease resistance protein RGA2
orange1.1t04887	0.939866	0.0058629	orange1.1t04887.1: Solute carrier family 16 (Monocarboxylic acid transporters), member 8;28 kDa heat- and acid-stable phosphoprotein --orange1.1t04887.2: Solute carrier family 16 (Monocarboxylic acid transporters), member 8;28 kDa heat- and acid-stable phosphoprotein --orange1.1t04887.3: Solute carrier family 16 (Monocarboxylic acid transporters), member 8;28 kDa heat- and acid-stable phosphoprot…
Cs3g13130	-1.19913	0.00591072	Cs3g13130.1: ATP-dependent Zn proteases-like protein (ISS)
Cs3g17110	1.00259	0.00591424	Cs3g17110.1: Geranylgeranyl transferase type-2 subunit alpha; Protein farnesyltransferase/geranylgeranyltransferase type-1 subunit alpha;Geranylgeranyl transferase type-2 alpha subunit, putative --Cs3g17110.2: Geranylgeranyl transferase type-2 subunit alpha;RAB geranylgeranyl transferase alpha subunit, putative
Cs5g04940	1.69994	0.00592068	Cs5g04940.1: Armadillo/beta-catenin repeat family protein (Fragment);U-box domain-containing protein 38; E3 ubiquitin-protein ligase SPL11; Protein spotted leaf 11; Vacuolar protein 8; Protein ARABIDILLO 2
Cs7g10160	1.47621	0.00594149	Cs7g10160.1: Non-S-locus F-box-like protein 2411 (Fragment);F-box protein SKIP14
orange1.1t03329	0.540444	0.00601376	orange1.1t03329.1: Putative uncharacterized protein Sb06g030230
Cs1g06370	-1.17638	0.00609522	Cs1g06370.1: Myosin-J heavy chain; Myosin-Va; Myosin-2 heavy chain; Myosin-Vb; Myosin-VIIa; Myosin-2 heavy chain, non muscle; Unconventional myosin heavy chain 6; Myosin-I heavy chain; Myosin-52; Myosin-2; Myosin-XV; Myosin heavy chain, striated muscle; Myosin-Vc; Myosin-VIIb; Myosin-51; Myosin-H heavy chain; Myosin-2B; Myosin-3; Myosin heavy chain, skeletal muscle, adult; Myosin-2A; Myosin-4; My…
Cs8g13660	1.44268	0.00610366	Cs8g13660.1: Component of 6.1 kDa polypeptide of photosystem II reaction center;Photosystem II reaction center W protein, chloroplastic
Cs5g03330	0.483329	0.00612296	Cs5g03330.1: Putative transformer serine/arginine-rich ribonucleoprotein;Uncharacterized RNA-binding protein C25G10.01; Scaffold attachment factor B2; SAFB-like transcription modulator; Transformer-2 protein homolog beta; Transformer-2 protein homolog alpha; Heterogeneous nuclear ribonucleoprotein G-like 1; Heterogeneous nuclear ribonucleoprotein G; Heterogeneous nuclear ribonucleoprotein D-like;…
Cs6g19900	1.86059	0.00616628	Cs6g19900.1: DNA-directed RNA polymerase 3B, chloroplast, putative;DNA-directed RNA polymerase 2, chloroplastic/mitochondrial; DNA-directed RNA polymerase 1, mitochondrial; DNA-directed RNA polymerase 3, chloroplastic; DNA-directed RNA polymerase 2A (Fragment); DNA-directed RNA polymerase, mitochondrial
Cs4g06520	1.44404	0.00620597	Cs4g06520.1: Protein TIFY 3B;(RAP Annotation release2) ZIM domain containing protein --Cs4g06520.2: Protein TIFY 3B;(RAP Annotation release2) ZIM domain containing protein --Cs4g06520.3: Protein TIFY 3B;(RAP Annotation release2) ZIM domain containing protein
Cs7g24040	0.726855	0.00621901	Cs7g24040.1: Putative uncharacterized protein Sb03g037800
Cs5g20690	1.38087	0.00622239	Cs5g20690.1: Peptidase S8 and S53, subtilisin, kexin, sedolisin; WD40-like
orange1.1t03920	2.71788	0.00622239	NA
Cs1g25690	0.78158	0.00622797	Cs1g25690.1: Proteasome subunit alpha type-7-B; Proteasome component PRE6; Probable proteasome subunit alpha type-7;Putative proteasome-like protein alpha subunit
Cs5g29350	1.43691	0.00622885	Cs5g29350.1: O-linked n-acetylglucosamine transferase, ogt, putative --Cs5g29350.2: O-linked n-acetylglucosamine transferase, ogt, putative --Cs5g29350.3: O-linked n-acetylglucosamine transferase, ogt, putative --Cs5g29350.4: O-linked n-acetylglucosamine transferase, ogt, putative
Cs8g17910	0.652023	0.00622885	Cs8g17910.1: Protein tyrosine phosphatase-like protein PTPLA (Contains Pro instead of catalytic Arg) (ISS);3-hydroxyacyl-CoA dehydratase 2; 3-hydroxyacyl-CoA dehydratase PASTICCINO 2B
orange1.1t00538	-0.514919	0.00622885	orange1.1t00538.1: Putative uncharacterized protein Sb04g001870
orange1.1t00395	1.22659	0.00629578	orange1.1t00395.1: Putative uncharacterized protein
Cs2g12740	1.68349	0.00635317	Cs2g12740.1: Putative uncharacterized protein Sb01g013085 (Fragment) --Cs2g12740.2: Putative uncharacterized protein Sb01g013085 (Fragment) --Cs2g12740.3: Putative uncharacterized protein Sb01g013085 (Fragment)
Cs3g15220	1.02294	0.00638998	Cs3g15220.1: Probable disease resistance protein At1g52660; Putative disease resistance protein At3g15700;Disease resistance protein RFL1, putative --Cs3g15220.2: Probable disease resistance protein At1g52660; Putative disease resistance protein At3g15700;Disease resistance protein RFL1, putative --Cs3g15220.3: Probable disease resistance protein At1g52660; Putative disease resistance protein At3…
Cs8g15360	1.61936	0.00641514	Cs8g15360.1: Vacuolar protein sorting-associated protein 41 homolog; Vacuolar protein sorting-associated protein 41;cDNA, FLJ95380, highly similar to Homo sapiens vacuolar protein sorting 41 (yeast) (VPS41), transcript variant 1, mRNA --Cs8g15360.2: Vacuolar protein sorting-associated protein 41 homolog;cDNA, FLJ95380, highly similar to Homo sapiens vacuolar protein sorting 41 (yeast) (VPS41), tr…
Cs1g15850	1.60046	0.00643644	Cs1g15850.1: Poly(A) polymerase; Poly(A) polymerase gamma; Poly(A) polymerase alpha; Poly(A) polymerase beta; Poly(A) polymerase alpha-A (Fragment); Poly(A) polymerase PAPalpha; Poly(A) polymerase type 3 (Fragment); Poly(A) polymerase PAPa; Poly(A) polymerase alpha-B;Putative uncharacterized protein Sb01g012650 --Cs1g15850.10: Poly(A) polymerase; Poly(A) polymerase gamma; Poly(A) polymerase alpha…
orange1.1t02031	0.882407	0.00643644	orange1.1t02031.1: PRL1-interacting factor-like protein (Fragment) --orange1.1t02031.2: PRL1-interacting factor-like protein (Fragment) --orange1.1t02031.3: PRL1-interacting factor-like protein (Fragment)
Cs5g03910	-1.34032	0.00645536	Cs5g03910.1: Putative pentatricopeptide repeat-containing protein At1g74580; Pentatricopeptide repeat-containing protein At5g64320, mitochondrial; Pentatricopeptide repeat-containing protein At1g62910; Protein Rf1, mitochondrial; Pentatricopeptide repeat-containing protein At1g62930, chloroplastic;DEAD/DEAH box helicase family protein, putative, expressed --Cs5g03910.2: Putative pentatricopeptide…
Cs4g04210	-1.8344	0.00654396	Cs4g04210.1: Putative uncharacterized protein Sb04g017390;Transcription factor bHLH35; Transcription factor ABORTED MICROSPORES; Transcription factor FER-LIKE IRON DEFICIENCY-INDUCED TRANSCRIPTION FACTOR; Transcription factor ABA-INDUCIBLE bHLH-TYPE; Transcription factor DYSFUNCTIONAL TAPETUM 1; Transcription factor GLABRA 3
Cs6g09300	-0.63009	0.00654396	Cs6g09300.1: PRA1 family protein B4; PRA1 family protein E; PRA1 family protein D; Prenylated Rab acceptor protein 1;Putative uncharacterized protein Sb01g001896 (Fragment)
Cs9g18320	1.45517	0.00654396	Cs9g18320.1: DnaJ homolog subfamily B member 12; Chaperone protein DnaJ; DnaJ homolog subfamily C member 18; Curved DNA-binding protein; Chaperone protein dnaJ 49; DnaJ protein homolog 1; J protein JJJ2;DNAJ heat shock N-terminal domain-containing protein
Cs5g31730	-1.80377	0.00657099	Cs5g31730.1: Putative uncharacterized protein Sb09g005235 (Fragment)
Cs3g23480	1.13295	0.00658883	Cs3g23480.1: ABSCISIC ACID-INSENSITIVE 5-like protein 5; bZIP transcription factor TRAB1; Protein ABSCISIC ACID-INSENSITIVE 5;Abscisic acid responsive elements-binding protein 2 --Cs3g23480.2: ABSCISIC ACID-INSENSITIVE 5-like protein 5; bZIP transcription factor TRAB1; Protein ABSCISIC ACID-INSENSITIVE 5;Abscisic acid responsive elements-binding protein 2 --Cs3g23480.3: ABSCISIC ACID-INSENSITIVE …
Cs1g22640	1.48398	0.00659169	Cs1g22640.1: Putative uncharacterized protein OSJNBb0004M10.11;CLK4-associating serine/arginine rich protein
Cs3g19000	-0.948649	0.00666516	Cs3g19000.1: Protein Jade-1; Histone-lysine N-methyltransferase ATX1; NuA3 HAT complex component NTO1; PHD finger protein rhinoceros; Peregrin; Bromodomain-containing protein 1; Bromodomain and PHD finger-containing protein 3; PHD finger protein C17D11.04c; Uncharacterized protein F54F2.2, isoform a; Lysine-specific demethylase 4C;cDNA FLJ75393, highly similar to Homo sapiens PHD finger protein 1…
Cs1g03030	-0.59617	0.00669398	Cs1g03030.1: Heterogeneous nuclear ribonucleoprotein Q; Heterogeneous nuclear ribonucleoprotein R; RNA-binding protein 47;Putative heterogeneous nuclear ribonucleoprotein (Fragment) --Cs1g03030.2: Heterogeneous nuclear ribonucleoprotein Q; Heterogeneous nuclear ribonucleoprotein R; RNA-binding protein 47;Putative heterogeneous nuclear ribonucleoprotein (Fragment) --Cs1g03030.3: Heterogeneous nucl…
Cs2g27790	1.14086	0.00669398	Cs2g27790.1: Xylem cysteine proteinase 1; KDEL-tailed cysteine endopeptidase CEP1; Vignain; Cysteine proteinase EP-B 2; Thiol protease SEN102; Cysteine proteinase RD21a; Cysteine proteinase COT44 (Fragment); Oryzain alpha chain; Germination-specific cysteine protease 1; Oryzain beta chain; Probable cysteine proteinase At3g19400; Ananain; Actinidain; Fruit bromelain; Cathepsin L; Cysteine protease…
Cs4g08220	1.87976	0.00673692	Cs4g08220.1: Heat shock protein 81-3; Heat shock cognate protein 80; Heat shock protein HSP 90-alpha; Heat shock cognate 90 kDa protein; Heat shock-like 85 kDa protein; ATP-dependent molecular chaperone HSC82; Heat shock protein 82 (Fragment); Endoplasmin; Endoplasmin homolog; Heat shock cognate protein HSP 90-beta; Endoplasmin (Fragment);Putative uncharacterized protein Sb02g028020 --Cs4g08220.2…
Cs4g14880	-1.45712	0.00673958	Cs4g14880.1: Lactoylglutathione lyase family protein / glyoxalase I family protein --Cs4g14880.2: Uncharacterized protein ywkD;Lactoylglutathione lyase family protein / glyoxalase I family protein --Cs4g14880.3: Uncharacterized protein ywkD;Lactoylglutathione lyase family protein / glyoxalase I family protein --Cs4g14880.4: Uncharacterized protein ywkD;Lactoylglutathione lyase family protein / gl…
Cs7g07570	-1.9116	0.0067583	Cs7g07570.1: Putative uncharacterized protein OJ1066_B03.112
Cs1g10610	1.83461	0.00676279	Cs1g10610.1: Putative zinc finger protein At1g68190; Putative zinc finger protein CONSTANS-LIKE 11; Zinc finger protein CONSTANS-LIKE 2;Putative uncharacterized protein (Fragment)
Cs2g12780	-1.25132	0.006816	Cs2g12780.1: tRNA synthetase class I family protein, putative, expressed;Cysteinyl-tRNA synthetase --Cs2g12780.2: tRNA synthetase class I family protein, putative, expressed;Cysteinyl-tRNA synthetase --Cs2g12780.3: Cysteinyl-tRNA synthetase;Cysteinyl-tRNA synthetase, putative, expressed
Cs3g02400	-1.14209	0.006816	Cs3g02400.1: TPR and ankyrin repeat-containing protein 1; Helicase SEN1; Uncharacterized ATP-dependent helicase C29A10.10c; Probable helicase DDB_G0274399; Regulator of nonsense transcripts 1 homolog; Regulator of nonsense transcripts 1; ATP-dependent helicase NAM7; Putative regulator of nonsense transcripts 1; Probable helicase senataxin; Putative ATP-dependent RNA helicase ECM32; DNA polymerase…
Cs7g09660	-1.71321	0.006816	Cs7g09660.1: Copine (Calcium-dependent phospholipid-binding protein) family protein;E3 ubiquitin-protein ligase RGLG2; Copine family protein 2; Copine-1; Copine-2; Copine-9; Copine-8; Copine-5; Copine-7; Copine-A; Copine-3; Copine-6; Copine-4; Protein BONZAI 2; Copine-E; Nicotinic receptor-associated protein 1; Copine-C; Copine-D
Cs2g22110	1.22798	0.00683087	Cs2g22110.1: Singapore isolate B (sub-type 7) whole genome shotgun sequence assembly, scaffold_18;Probable histone-lysine N-methyltransferase ATXR3; Histone-lysine N-methyltransferase, H3 lysine-4 specific; Histone-lysine N-methyltransferase SETD1B-A; Histone-lysine N-methyltransferase MLL; Histone-lysine N-methyltransferase trithorax; Putative histone-lysine N-methyltransferase ASHH4
Cs5g25140	1.04419	0.00686376	Cs5g25140.1: Bark storage protein A; Bark storage protein B;Putative uncharacterized protein At4g24350 (Fragment) --Cs5g25140.2: Bark storage protein A; Bark storage protein B; 5'-methylthioadenosine/S-adenosylhomocysteine nucleosidase;Putative uncharacterized protein At4g24350 (Fragment)
Cs7g15595	1.1746	0.00689417	Cs7g15595.1: AMP dependent ligase, putative
Cs2g17010	0.786806	0.00692025	Cs2g17010.1: Clathrin assembly protein AP180 short form-like;Putative clathrin assembly protein At2g01600; Clathrin coat assembly protein AP180; Probable clathrin assembly protein At4g32285; ENTH domain-containing protein C19F8.03c --Cs2g17010.2: Putative clathrin assembly protein At2g01600; Clathrin coat assembly protein AP180; Probable clathrin assembly protein At4g32285;Clathrin assembly prote…
orange1.1t01889	1.46952	0.00692586	orange1.1t01889.1: DNA repair protein RAD50; Probable DNA repair protein RAD50;cDNA FLJ75532, highly similar to Homo sapiens RAD50 homolog (S. cerevisiae) (RAD50), transcript variant 1, mRNA (Fragment) --orange1.1t01889.2: DNA repair protein RAD50; Probable DNA repair protein RAD50; DNA double-strand break repair Rad50 ATPase;ATP-binding cassette transporter, subfamily I, member 3, SmABCI3 (Fragm…
Cs6g14480	-1.82561	0.0069317	Cs6g14480.1: ABC transporter B family member 29, chloroplastic; Lipid A export ATP-binding/permease protein MsbA; Uncharacterized ABC transporter ATP-binding protein y4gM; ATP-binding cassette sub-family B member 10, mitochondrial;ATP-binding cassette transporter, subfamily B, member 1, group LLP protein PpABCB1
orange1.1t00576	1.73128	0.00697111	orange1.1t00576.1: Thylakoid membrane phosphoprotein 14 kDa, chloroplastic; Uncharacterized protein At4g01150, chloroplastic;Thylakoid membrane phosphoprotein 14 kDa, chloroplast, putative --orange1.1t00576.2: Thylakoid membrane phosphoprotein 14 kDa, chloroplastic;Putative uncharacterized protein Sb02g032815 (Fragment) --orange1.1t00576.3: Thylakoid membrane phosphoprotein 14 kDa, chloroplastic;…
Cs2g15670	1.34844	0.00698194	Cs2g15670.1: Adaptin ear-binding coat-associated protein 2, putative, expressed;Uncharacterized protein At1g03900; Adaptin ear-binding coat-associated protein 1; NECAP-like protein CG9132 --Cs2g15670.2: Adaptin ear-binding coat-associated protein 2, putative, expressed;Uncharacterized protein At1g03900; Adaptin ear-binding coat-associated protein 1; NECAP-like protein CG9132
Cs5g05110	1.13464	0.00700424	Cs5g05110.1: Putative uncharacterized protein Sb04g028280;Rac-like GTP-binding protein ARAC10; Ras-related C3 botulinum toxin substrate 1; Rho-related protein racA; Ras-related protein Rac1; Rho-related protein rac1B; Rho-related protein racG; Rho-related protein racB; Rho-related protein racC; Rho-related protein racB (Fragment); Cell division control protein 42 homolog; Rho-related GTP-binding …
Cs7g02000	0.930215	0.00703067	Cs7g02000.1: SURP and G-patch domain-containing protein 1-like protein; SURP and G-patch domain-containing protein 1; Calcium homeostasis endoplasmic reticulum protein;cDNA FLJ75478, highly similar to Homo sapiens splicing factor 4 (SF4), transcript variant a, mRNA --Cs7g02000.2: SURP and G-patch domain-containing protein 1-like protein; SURP and G-patch domain-containing protein 1; Calcium homeo…
Cs8g07410	2.00786	0.0070335	Cs8g07410.1: Bifunctional dihydrofolate reductase-thymidylate synthase; Putative bifunctional dihydrofolate reductase-thymidylate synthase; Thymidylate synthase; Probable thymidylate synthase;Bifunctional dihydrofolate reductase-thymidylate synthase 2 / DHFR-TS (ISS) --Cs8g07410.2: Bifunctional dihydrofolate reductase-thymidylate synthase; Putative bifunctional dihydrofolate reductase-thymidylate…
Cs2g04690	1.23146	0.00706358	Cs2g04690.1: Transcriptional regulator family protein-like --Cs2g04690.2: Transcriptional regulator family protein-like --Cs2g04690.3: SAP30-binding protein;Transcriptional regulator family protein-like --Cs2g04690.4: SAP30-binding protein;Transcriptional regulator family protein-like
orange1.1t01202	-0.874627	0.00711446	orange1.1t01202.1: Uncharacterized protein ycf54; Ycf54-like protein;Putative uncharacterized protein SynRCC307_1554
Cs2g01340	2.04018	0.00717039	Cs2g01340.1: Putative uncharacterized protein Sb02g027720;Uncharacterized protein At4g26485; Ferredoxin-fold anticodon-binding domain-containing protein 1 homolog; UPF0617 protein C1919.13c; Ferredoxin-fold anticodon-binding domain-containing protein 1
Cs8g14070	1.2569	0.00720194	Cs8g14070.1: Ubiquitin carboxyl-terminal hydrolase family protein, expressed;Ubiquitin carboxyl-terminal hydrolase 12; Probable ubiquitin carboxyl-terminal hydrolase 5; MATH domain-containing protein At5g43560; Probable ubiquitin carboxyl-terminal hydrolase FAF-X --Cs8g14070.2: Ubiquitin carboxyl-terminal hydrolase family protein, expressed;Ubiquitin carboxyl-terminal hydrolase 12; Probable ubiqu…
orange1.1t01793	-1.3926	0.00721129	orange1.1t01793.1: Peptidyl-prolyl cis-trans isomerase CYP20-3, chloroplastic; Peptidyl-prolyl cis-trans isomerase, chloroplastic; Peptidyl-prolyl cis-trans isomerase B; Peptidyl-prolyl cis-trans isomerase CYP19-4; Peptidyl-prolyl cis-trans isomerase F, mitochondrial; Peptidyl-prolyl cis-trans isomerase C; Peptidyl-prolyl cis-trans isomerase E; Peptidyl-prolyl cis-trans isomerase D; 41 kDa peptid…
orange1.1t05516	1.4023	0.00723641	orange1.1t05516.1: Chaperone protein dnaJ 8, chloroplastic;Chaperone protein dnaJ 8, chloroplast, putative
Cs9g11580	1.08653	0.00725897	Cs9g11580.1: RabGAP/TBC domain-containing protein, putative, expressed;TBC1 domain family member 13; TBC domain-containing protein C1952.17c; TBC1 domain family member 5 homolog A; TBC1 domain family member 5 homolog B; GTPase-activating protein gyp7 --Cs9g11580.2: RabGAP/TBC domain-containing protein, putative, expressed;TBC1 domain family member 13; TBC domain-containing protein C1952.17c; TBC1…
Cs2g26240	2.07818	0.00739329	NA
Cs3g21540	3.18821	0.00739329	Cs3g21540.1: Putative uncharacterized protein F28O16.11
orange1.1t01084	-1.27036	0.00739329	orange1.1t01084.1: Caffeyl alcohol/5-hydroxyconiferyl alcohol 3/5-O-methyltransferase-like 2;Caffeic acid 3-O-methyltransferase; Quercetin 3-O-methyltransferase 1; Caffeic acid 3-O-methyltransferase (Fragment); Bergaptol O-methyltransferase; Inositol 4-methyltransferase; (Iso)eugenol O-methyltransferase; Anthranilate N-methyltransferase; Eugenol O-methyltransferase; 5-pentadecatrienyl resorcinol …
Cs6g10140	-0.760166	0.00742598	Cs6g10140.1: Transcription elongation factor A protein 2; Transcription elongation factor S-II; Putative transcription elongation factor S-II; PHD finger protein 3; Transcription factor S-II-related protein; Death-inducer obliterator 1; Transcription factor BYE1; DNA-directed RNA polymerase III subunit RPC10; SPOC domain-containing protein 1;Chromosome undetermined SCAF15069, whole genome shotgun…
orange1.1t04628	2.64491	0.00748925	orange1.1t04628.1: Putative uncharacterized protein (Fragment)
Cs2g09750	3.17103	0.0074903	Cs2g09750.1: Putative uncharacterized protein Sb01g047720;Beta-amylase 7; BES1/BZR1 homolog protein 2; Protein BRASSINAZOLE-RESISTANT 2
Cs5g02820	-0.614469	0.00750505	Cs5g02820.1: Putative uncharacterized protein Sb03g028290;Probable WRKY transcription factor 19 --Cs5g02820.2: Putative uncharacterized protein Sb03g028290;Probable WRKY transcription factor 19 --Cs5g02820.3: Putative uncharacterized protein Sb03g028290;Probable WRKY transcription factor 19 --Cs5g02820.4: Putative uncharacterized protein Sb03g028290;Probable WRKY transcription factor 19
Cs2g13830	-0.695724	0.00755479	Cs2g13830.1: Regulation of nuclear pre-mRNA domain-containing protein 1B;Putative uncharacterized protein Sb06g030070 --Cs2g13830.2: Regulation of nuclear pre-mRNA domain-containing protein 1B;Putative uncharacterized protein Sb06g030070
Cs7g09963	-1.10497	0.00755479	NA
Cs6g17530	0.972253	0.00756689	Cs6g17530.1: DELLA domain GRAS family transcription factor, GA insensitive (GAI), GA1-3 1 (RGA1) repressor protein;DELLA protein GAI; DELLA protein GAI1; DELLA protein GAIP-B; DELLA protein GAIP; DELLA protein RGA; Chitin-inducible gibberellin-responsive protein 2; Scarecrow-like transcription factor PAT1; Scarecrow-like protein 5; Protein SCARECROW; Nodulation-signaling pathway 2 protein; Protei…
Cs3g18220	1.64806	0.00762849	Cs3g18220.1: Probable protein phosphatase 2C 10; Protein phosphatase 1F; Protein phosphatase 2C homolog 1; Protein phosphatase 1K, mitochondrial;Putative uncharacterized protein Sb02g034240
Cs5g04850	1.7998	0.00766096	Cs5g04850.1: Novel protein similar to mouse E2F transcription factor 7 (E2f7);E2F transcription factor-like E2FE; Transcription factor E2F7; Transcription factor E2F5 (Fragment)
orange1.1t02862	1.41237	0.00766894	orange1.1t02862.1: Nudix hydrolase 3; Uncharacterized Nudix hydrolase CA_C0446; Isopentenyl-diphosphate Delta-isomerase; Isopentenyl-diphosphate Delta-isomerase II, chloroplastic;Putative uncharacterized protein (Precursor) --orange1.1t02862.2: Nudix hydrolase 3; Uncharacterized Nudix hydrolase CA_C0446; Isopentenyl-diphosphate Delta-isomerase; Isopentenyl-diphosphate Delta-isomerase II, chloropl…
Cs4g12360	-1.12621	0.00770593	Cs4g12360.1: Ribosomal protein S7 (Fragment);30S ribosomal protein S7, chloroplastic
Cs6g14600	-1.12826	0.00770593	Cs6g14600.1: Mitochondrial Fe-S cluster biosynthesis protein ISA2 (Contains a HesB-like domain) (ISS);Uncharacterized protein At5g03900, chloroplastic
Cs6g14410	1.67873	0.00770831	Cs6g14410.1: Rho GTPase activating protein with PAK-box/P21-Rho-binding domain;Rho GTPase-activating protein gacA; Rho GTPase-activating protein gacO; Rho GTPase-activating protein 22; Protein FAM13A
Cs1g22600	0.507836	0.00772477	Cs1g22600.1: Heterogeneous nuclear ribonucleoprotein 27C, putative;Uncharacterized RNA-binding protein C660.15; RNA-binding protein Musashi homolog 2; Heterogeneous nuclear ribonucleoprotein 27C; DAZ-associated protein 1; Nuclear polyadenylated RNA-binding protein 4; Heterogeneous nuclear ribonucleoprotein A2 homolog 2; Heterogeneous nuclear ribonucleoproteins A1 homolog; Heterogeneous nuclear ri…
Cs2g17890	0.9751	0.00779401	Cs2g17890.1: Potyvirus VPg interacting protein, putative, expressed;Protein OBERON 3; OBERON-like protein; OBERON-like protein (Fragment)
Cs7g21660	1.38701	0.00779983	Cs7g21660.1: Transferase, transferring glycosyl groups, putative --Cs7g21660.2: Transferase, transferring glycosyl groups, putative
orange1.1t03224	0.700871	0.00783978	orange1.1t03224.1: Zinc finger CCCH type domain-containing protein ZFN-like 1;Zinc finger CCCH domain-containing protein 37; Zinc finger CCCH domain-containing protein ZFN-like; Putative zinc finger CCCH domain-containing protein 10 --orange1.1t03224.2: Zinc finger CCCH type domain-containing protein ZFN-like 1;Zinc finger CCCH domain-containing protein 37; Zinc finger CCCH domain-containing prot…
Cs5g12050	0.761646	0.00790582	Cs5g12050.1: Nuclear transport factor 2 and RNA recognition motif domain-containing protein;Putative G3BP-like protein; Ras GTPase-activating protein-binding protein 1; Nuclear transport factor 2; CUGBP Elav-like family member 3-B
Cs2g15280	-0.72494	0.00792531	Cs2g15280.1: Aspartate aminotransferase, mitochondrial; Aspartate aminotransferase, cytoplasmic; Aspartate aminotransferase 1; Aspartate aminotransferase, chloroplastic; Aspartate aminotransferase, cytoplasmic isozyme 1; Aspartate aminotransferase P2, mitochondrial (Fragment); Probable aspartate aminotransferase, cytoplasmic; Aromatic-amino-acid aminotransferase; Tyrosine aminotransferase; Putati…
Cs2g10650	1.28751	0.0079838	NA
Cs5g01730	2.05787	0.00801913	Cs5g01730.1: Putative uncharacterized protein Sb02g010850;Uncharacterized protein C119.09c; ORM1-like protein 1; Protein ORM1 --Cs5g01730.2: Uncharacterized protein C119.09c; ORM1-like protein 1; Protein ORM2;Putative uncharacterized protein Sb02g010850 --Cs5g01730.3: Putative uncharacterized protein Sb02g010850;Uncharacterized protein C119.09c; ORM1-like protein 1; Protein ORM1
Cs8g18030	0.73523	0.00801913	Cs8g18030.1: Cold-inducible RNA-binding protein; Polyadenylate-binding protein, cytoplasmic and nuclear; Nucleolysin TIA-1 isoform p40; Nucleolysin TIA-1; Glycine-rich RNA-binding protein 2, mitochondrial; 28 kDa ribonucleoprotein, chloroplastic; Glycine-rich RNA-binding protein blt801; Cold-inducible RNA-binding protein B; Ribonucleoprotein At2g37220, chloroplastic; Glycine-rich RNA-binding, abs…
Cs5g33160	1.07066	0.00805236	Cs5g33160.1: Putative uncharacterized protein Sb01g035720;Peter Pan-like protein; Suppressor of SWI4 1 homolog; Protein Peter pan; Brix domain-containing protein C1B9.03c; Ribosome biogenesis protein SSF1 --Cs5g33160.2: Putative uncharacterized protein Sb01g035720;Peter Pan-like protein; Suppressor of SWI4 1 homolog; Protein Peter pan; Brix domain-containing protein C1B9.03c; Ribosome biogenesis …
orange1.1t03640	1.59138	0.00809156	orange1.1t03640.1: Disease resistance protein RGA2; Putative disease resistance protein RGA4; Probable disease resistance protein At4g27220; Putative inactive disease susceptibility protein LOV1;Leucine-rich repeat containing protein, putative
orange1.1t03749	1.57337	0.00812368	orange1.1t03749.1: Putative uncharacterized protein P0596H06.16
Cs4g10690	1.56863	0.00815302	Cs4g10690.1: Similar to Q3MDS5_ANAVT Biopterin transport-related protein BT1 --Cs4g10690.2: FolateBiopterin Transporter (FBT) Family putative
Cs9g09430	4.34934	0.00816517	Cs9g09430.1: Putative uncharacterized protein Sb01g009900;Peptide transporter PTR3-A; Probable peptide/nitrate transporter At2g40460; Putative peptide/nitrate transporter At2g37900; Probable nitrite transporter At1g68570; Nitrate transporter 1.1; Probable peptide transporter At1g52190; Probable nitrate excretion transporter 5; Putative nitrate excretion transporter 7
Cs6g16145	1.26166	0.00819379	Cs6g16145.1: Calmodulin-related protein; Calmodulin; Calmodulin-7; Calmodulin-1; Calmodulin-1/11/16; Calmodulin-2; Calmodulin-3; Calmodulin-6; Calmodulin-2/3/5; Calmodulin-5/6/7/8; Calmodulin-1/4; Calmodulin-A;Putative uncharacterized protein Sb02g043510
Cs7g11920	2.1366	0.00822273	Cs7g11920.1: [Protein-PII] uridylyltransferase;Putative uncharacterized protein Sb01g032575 (Fragment)
Cs9g01470	1.21584	0.00826321	Cs9g01470.1: Putative uncharacterized protein Sb03g029710
orange1.1t05081	2.37342	0.00826738	orange1.1t05081.1: Putative uncharacterized protein Sb01g020050 --orange1.1t05081.2: Putative uncharacterized protein Sb01g020050
Cs6g10480	2.41347	0.00827601	Cs6g10480.1: Auxin efflux carrier component, auxin transport protein --Cs6g10480.2: Auxin efflux carrier component, auxin transport protein --Cs6g10480.3: Auxin efflux carrier component, auxin transport protein --Cs6g10480.4: Auxin efflux carrier component, auxin transport protein --Cs6g10480.5: Auxin efflux carrier component, auxin transport protein
Cs6g11230	0.832873	0.00827601	Cs6g11230.1: Putative uncharacterized protein At1g79090 (Fragment) --Cs6g11230.2: Putative uncharacterized protein At1g79090 (Fragment) --Cs6g11230.3: Putative uncharacterized protein At1g79090 (Fragment)
orange1.1t05285	1.17357	0.00827601	orange1.1t05285.1: Putative cystein proteinase inhibitor (Fragment);Cysteine proteinase inhibitor 6; Cysteine proteinase inhibitor A; Multicystatin; Cysteine proteinase inhibitor (Fragment); Cystatin-1
Cs2g27130	1.18856	0.00829614	Cs2g27130.1: Histone acetyltransferase SAGA associated factor SGF29 (ISS) --Cs2g27130.2: Histone acetyltransferase SAGA associated factor SGF29 (ISS) --Cs2g27130.3: Histone acetyltransferase SAGA associated factor SGF29 (ISS)
Cs4g01220	-0.945071	0.00829614	Cs4g01220.1: Homeobox protein knotted-1-like LET12; Homeobox protein knotted-1-like 2 (Fragment); Homeotic protein knotted-1; Putative homeobox protein knotted-1-like 5; Homeobox protein rough sheath 1; Homeobox protein SHOOT MERISTEMLESS; Homeobox protein liguleless 3 (Fragment);Class 2 KNOTTED-like transcription factor KNOPE4 --Cs4g01220.2: Homeobox protein knotted-1-like LET12; Homeobox protei…
Cs8g16850	0.732827	0.00829614	Cs8g16850.1: Putative uncharacterized protein At1g03840 (Fragment);Zinc finger protein MAGPIE; Zinc finger protein NUTCRACKER; Zinc finger protein JACKDAW; Protein SENSITIVE TO PROTON RHIZOTOXICITY 1; Zinc finger protein STOP1 homolog; Zinc finger protein STAR3; Protein TRANSPARENT TESTA 1 --Cs8g16850.2: Putative uncharacterized protein At1g03840 (Fragment);Zinc finger protein MAGPIE; Zinc finger…
orange1.1t04931	2.81159	0.00829614	orange1.1t04931.1: Putative uncharacterized protein Sb02g025890
Cs3g01900	-1.10059	0.00832373	Cs3g01900.1: Aquaporin SIP1-1; Probable aquaporin SIP1-2; Aquaporin AQPAe.a; Aquaporin-4;Putative uncharacterized protein Sb01g036970 --Cs3g01900.2: Aquaporin SIP1-1; Probable aquaporin SIP1-2; Aquaporin AQPAe.a; Aquaporin-4;Putative uncharacterized protein Sb01g036970
Cs8g03050	-0.997046	0.00833718	Cs8g03050.1: Putative uncharacterized protein OJ1634_B10.121;APO protein 3, mitochondrial; APO protein 1, chloroplastic --Cs8g03050.2: Putative uncharacterized protein OJ1634_B10.121;APO protein 3, mitochondrial; APO protein 1, chloroplastic --Cs8g03050.3: Putative uncharacterized protein OJ1634_B10.121;APO protein 3, mitochondrial; APO protein 1, chloroplastic
Cs8g14530	1.44434	0.00835995	Cs8g14530.1: Heterogeneous nuclear ribonucleoprotein Q; APOBEC1 complementation factor; RNA-binding protein 47; Heterogeneous nuclear ribonucleoprotein R; Probable RNA-binding protein 46;RNA-binding region RNP-1 (RNA recognition motif) --Cs8g14530.2: Heterogeneous nuclear ribonucleoprotein Q; Heterogeneous nuclear ribonucleoprotein R; APOBEC1 complementation factor; RNA-binding protein 47; Probab…
orange1.1t01733	1.02151	0.00846446	orange1.1t01733.1: Nitrogen regulatory protein PII, potentially chloroplast;Nitrogen regulatory protein P-II homolog; Nitrogen regulatory protein P-II; Uncharacterized nitrogen regulatory PII-like protein MJ0059; Nitrogen regulatory PII-like protein; Nitrogen fixation nifHD region glnB-like protein 2; Nitrogen fixation nifHD2 region glnB-like protein 2
Cs4g08960	3.17652	0.00848126	Cs4g08960.1: Putative uncharacterized protein;Pectinesterase QRT1; Probable pectinesterase 68; Putative pectinesterase 11; Probable pectinesterase/pectinesterase inhibitor 64; Putative pectinesterase/pectinesterase inhibitor 28; Pectinesterase/pectinesterase inhibitor U1
Cs1g16830	1.67303	0.00854943	Cs1g16830.1: Dormancy/auxin associated family protein
Cs9g04470	1.08713	0.00854943	Cs9g04470.1: Putative uncharacterized protein Sb01g039615 (Fragment);Probable protein phosphatase 2C 40; Protein phosphatase 2C 35; Putative protein phosphatase 2C 46 --Cs9g04470.2: Putative uncharacterized protein Sb01g039615 (Fragment);Probable protein phosphatase 2C 40; Protein phosphatase 2C 35; Putative protein phosphatase 2C 46 --Cs9g04470.3: Putative uncharacterized protein Sb01g039615 (Fr…
Cs1g07410	1.46432	0.00878296	Cs1g07410.1: DNA double-strand break repair rad50 ATPase, putative --Cs1g07410.2: DNA double-strand break repair rad50 ATPase, putative --Cs1g07410.3: DNA double-strand break repair rad50 ATPase, putative
Cs1g03870	1.88957	0.00878634	Cs1g03870.1: WRKY67-superfamily of TFs having WRKY and zinc finger domains;Probable WRKY transcription factor 51; WRKY transcription factor 1; Probable WRKY transcription factor protein 1; Protein WRKY1
Cs7g06710	0.63247	0.00883126	Cs7g06710.1: Eukaryotic translation initiation factor 3 subunit B;cDNA FLJ53461, highly similar to Eukaryotic translation initiation factor 3 subunit 9
Cs9g01780	1.77707	0.008861	NA
Cs2g24520	-0.543714	0.00887053	Cs2g24520.1: Chromosome 18 SCAF14786, whole genome shotgun sequence. (Fragment);Tether containing UBX domain for GLUT4; UBX domain-containing protein 6 --Cs2g24520.2: Chromosome 18 SCAF14786, whole genome shotgun sequence. (Fragment);Tether containing UBX domain for GLUT4; UBX domain-containing protein 6 --Cs2g24520.3: Putative uncharacterized protein Sb06g020636 --Cs2g24520.4: Chromosome 18 SCAF…
Cs7g23390	-1.24729	0.00887826	Cs7g23390.1: Putative uncharacterized protein Sb08g005635 (Fragment);Transcription factor RF2a; Uncharacterized membrane protein At4g06598; Probable transcription factor PosF21
Cs4g10880	-4.17814	0.00888551	Cs4g10880.1: RNA recognition motif family protein, expressed;tRNA selenocysteine 1-associated protein 1; RNA-binding post-transcriptional regulator csx1; Uncharacterized RNA-binding protein C23E6.01c; Protein NAM8; Polyadenylate-binding protein, cytoplasmic and nuclear; Nucleolysin TIAR; Polyadenylate-binding protein 1; Negative growth regulatory protein NGR1; Embryonic polyadenylate-binding prot…
Cs9g12040	2.88423	0.00888551	Cs9g12040.1: LRR receptor-like serine/threonine-protein kinase GSO1; Receptor-like protein kinase BRI1-like 3; Systemin receptor SR160; Serine/threonine-protein kinase BRI1-like 2; Brassinosteroid LRR receptor kinase; Leucine-rich repeat receptor protein kinase EXS; Leucine-rich repeat receptor-like serine/threonine-protein kinase At1g17230; Probable leucine-rich repeat receptor-like protein kina…
Cs8g02480	-0.890888	0.00900065	Cs8g02480.1: Putative uncharacterized protein OJ1214_E03.18;Probable ubiquitin-conjugating enzyme E2 23; Ubiquitin-conjugating enzyme E2 O; Baculoviral IAP repeat-containing protein 6; Probable ubiquitin-conjugating enzyme protein 17; Ubiquitin-conjugating enzyme E2 Z; Ubiquitin-conjugating enzyme E2 T; Ubiquitin-conjugating enzyme E2 A; Ubiquitin-conjugating enzyme E2 2 --Cs8g02480.2: Putative u…
Cs9g19150	2.13719	0.00902682	Cs9g19150.1: Heavy-metal-associated domain-containing protein
Cs7g23800	-0.98932	0.0090429	Cs7g23800.1: ATP-binding cassette transporter, subfamily I, member 18, ABC component protein PpABCI18;ABC transporter I family member 6, chloroplastic; Probable ATP-dependent transporter ycf16; Probable ATP-dependent transporter SufC; Vegetative protein 296; Probable ABC transporter ATP-binding protein spyM18_0273; Uncharacterized ABC transporter ATP-binding protein MJ0035; Putative ABC transport…
Cs2g13910	2.62572	0.00907055	Cs2g13910.1: Glycerophosphodiester phosphodiesterase GDE1; Putative glycerophosphocholine phosphodiesterase GPCPD1 homolog T05H10.7;Glycerophosphoryl diester phosphodiesterase family protein
Cs5g26650	-1.05918	0.00907055	Cs5g26650.1: Glutamate dehydrogenase 1; Glutamate dehydrogenase B; Probable glutamate dehydrogenase 3; Glutamate dehydrogenase A; NAD-specific glutamate dehydrogenase; NAD-specific glutamate dehydrogenase A; NADP-specific glutamate dehydrogenase; NADP-specific glutamate dehydrogenase B; NADP-specific glutamate dehydrogenase (Fragment); Glutamate dehydrogenase, mitochondrial; Glutamate dehydrogena…
orange1.1t00303	-0.980961	0.00945232	orange1.1t00303.1: F-box protein At4g00755;Putative uncharacterized protein Sb01g049490 --orange1.1t00303.2: F-box protein At4g00755;Putative uncharacterized protein Sb01g049490 --orange1.1t00303.3: F-box protein At4g00755;Putative uncharacterized protein Sb01g049490 --orange1.1t00303.4: F-box protein At4g00755;Putative uncharacterized protein Sb01g049490
Cs3g15630	1.62583	0.00945882	Cs3g15630.1: Cytochrome P450, family 81, subfamily D, polypeptide 3;Isoflavone 2'-hydroxylase; Cytochrome P450 81D1; Flavonoid 3'-monooxygenase; Cytochrome P450 82A1 (Fragment); Beta-amyrin 24-hydroxylase; Licodione synthase; (+)-menthofuran synthase; Germacrene A oxidase; Psoralen synthase; Premnaspirodiene oxygenase
Cs5g10600	-0.607018	0.00949458	Cs5g10600.1: Transcription initiation factor IIE subunit beta, putative;General transcription factor IIE subunit 2 --Cs5g10600.2: Transcription initiation factor IIE subunit beta, putative --Cs5g10600.3: Transcription initiation factor IIE subunit beta, putative;General transcription factor IIE subunit 2 --Cs5g10600.4: Transcription initiation factor IIE subunit beta, putative;General transcripti…
Cs9g01140	-1.4854	0.00949458	Cs9g01140.1: SNF2 domain-containing protein / helicase domain-containing protein (ISS);SWI/SNF-related matrix-associated actin-dependent regulator of chromatin subfamily A-like protein 1; Zinc finger Ran-binding domain-containing protein 3; Putative SMARCAL1-like protein --Cs9g01140.2: SWI/SNF-related matrix-associated actin-dependent regulator of chromatin subfamily A-like protein 1; Zinc finger…
orange1.1t02361	0.700059	0.00949458	orange1.1t02361.1: Putative uncharacterized protein;Phytoene dehydrogenase, chloroplastic/chromoplastic; 15-cis-phytoene desaturase, chloroplastic/chromoplastic; Phytoene dehydrogenase; 15-cis-phytoene desaturase; Zeta-carotene desaturase; Zeta-carotene desaturase, chloroplastic/chromoplastic; Probable zeta-carotene desaturase; L-amino-acid oxidase; L-amino-acid oxidase (Fragment) --orange1.1t023…
Cs2g05830	-0.792469	0.00951046	Cs2g05830.1: Putative uncharacterized protein At1g28260 (Fragment) --Cs2g05830.2: Putative uncharacterized protein At1g28260 (Fragment) --Cs2g05830.3: Whole genome shotgun sequence assembly, scaffold_18, strain Mel28;Protein SMG7 --Cs2g05830.4: Putative uncharacterized protein At1g28260 (Fragment)
Cs6g18860	1.45839	0.00956297	Cs6g18860.1: Cell division cycle-associated 7-like protein;Zinc-finger domain of monoamine-oxidase A repressor R1 protein --Cs6g18860.2: Cell division cycle-associated 7-like protein;cDNA FLJ76447, highly similar to Homo sapiens cell division cycle associated 7-like (CDCA7L), mRNA --Cs6g18860.3: Cell division cycle-associated 7-like protein;cDNA FLJ76447, highly similar to Homo sapiens cell divis…
Cs1g16440	1.46685	0.00959079	Cs1g16440.1: Leucine-rich repeat transmembrane protein kinase 1, putative, expressed;Protein STRUBBELIG-RECEPTOR FAMILY 6; Protein STRUBBELIG; Serine/threonine-protein kinase PBS1; Probable serine/threonine-protein kinase RLCKVII; PTI1-like tyrosine-protein kinase 2; Pto-interacting protein 1; Receptor-like serine/threonine-protein kinase ALE2; Probable receptor-like protein kinase At2g47060; Pro…
Cs4g01620	0.742488	0.00961214	Cs4g01620.1: Putative uncharacterized protein Sb06g021720
Cs2g25420	0.593515	0.0096476	Cs2g25420.1: 50S ribosomal protein L27, chloroplastic; 50S ribosomal protein L27; 50S ribosomal protein L27, chloroplastic (Fragment);Putative uncharacterized protein Sb03g044280
Cs3g22410	2.15113	0.0096476	Cs3g22410.1: Uncharacterized protein KIAA1704; Uncharacterized protein KIAA1704 homolog; Chaperone protein DnaJ 2; DnaJ homolog 1, mitochondrial; Cysteine string protein; DnaJ homolog subfamily B member 14; DnaJ homolog subfamily C member 14; Chaperone protein dnaJ 49;DNAJ heat shock N-terminal domain-containing protein-like (ISS) --Cs3g22410.2: Chaperone protein DnaJ 2; DnaJ homolog 1, mitochond…
Cs6g07650	-0.613889	0.0097013	Cs6g07650.1: RNA guanylyltransferase and 5'-phosphatase (Predicted), isoform CRA_a;mRNA-capping enzyme; mRNA-capping enzyme subunit alpha; RNA/RNP complex-1-interacting phosphatase; Probable tyrosine-protein phosphatase F54C8.4; Putative tyrosine-protein phosphatase 1; Tyrosine-protein phosphatase --Cs6g07650.2: RNA guanylyltransferase and 5'-phosphatase (Predicted), isoform CRA_a;mRNA-capping en…
Cs1g24030	-1.51092	0.00970894	Cs1g24030.1: Scarecrow-like protein 4; Chitin-inducible gibberellin-responsive protein 2; DELLA protein RGL2; Scarecrow-like transcription factor PAT1; Protein SCARECROW; Nodulation-signaling pathway 2 protein; DELLA protein GAI; DELLA protein GAIP; DELLA protein RGA; DELLA protein GAIP-B; Protein MONOCULM 1;GRAS family transcription factor containing protein, expressed
Cs8g18510	1.62291	0.00977894	Cs8g18510.1: Zinc knuckle domain-containing protein, putative;CAX-interacting protein 4 --Cs8g18510.2: Zinc knuckle domain-containing protein, putative;CAX-interacting protein 4 --Cs8g18510.3: Zinc knuckle domain-containing protein, putative;CAX-interacting protein 4 --Cs8g18510.4: Zinc knuckle domain-containing protein, putative;CAX-interacting protein 4 --Cs8g18510.5: Zinc knuckle domain-contai…
orange1.1t00110	1.15649	0.00978249	orange1.1t00110.1: D-tagatose-1,6-bisphosphate aldolase subunit GatY; 6-phospho-5-dehydro-2-deoxy-D-gluconate aldolase; D-tagatose-1,6-bisphosphate aldolase subunit KbaY;Fructose-bisphosphate aldolase (Fructose-1,6-bisphosphate triosephosphate-lyase)
Cs9g03280	1.09625	0.00982182	Cs9g03280.1: Putative uncharacterized protein Sb02g004000
Cs9g06510	-0.680052	0.00986866	Cs9g06510.1: ARM REPEAT PROTEIN INTERACTING WITH ABF2; ARMADILLO BTB ARABIDOPSIS PROTEIN 1; Vacuolar protein 8; Protein roadkill; Ankyrin repeat and BTB/POZ domain-containing protein 2; Speckle-type POZ protein-like; Speckle-type POZ protein; Speckle-type POZ protein A; Speckle-type POZ protein B; BTB/POZ and MATH domain-containing protein 2; Speckle-type POZ protein-like B; TD and POZ domain-con…
orange1.1t01518	3.47793	0.00992708	orange1.1t01518.1: Trihelix transcription factor GT-2;Putative uncharacterized protein Sb01g017120
Cs7g03980	1.17973	0.00997294	Cs7g03980.1: Transcription factor TCP15;Auxin-induced basic helix-loop-helix transcription factor
Cs9g03810	-0.751946	0.0100227	Cs9g03810.1: Putative uncharacterized protein
Cs4g10180	0.741828	0.0100376	Cs4g10180.1: Bromodomain and PHD finger-containing protein 3; Bromodomain-containing protein 1; Peregrin; Bromodomain adjacent to zinc finger domain protein 2A; Histone acetyltransferase gcn5; Homeotic protein female sterile; Transcription factor GTE12; Ankyrin repeat, bromo and BTB domain-containing protein DDB_G0293800; Transcription initiation factor TFIID subunit 1; Tat-binding homolog 7; Tyr…
Cs1g17920	1.54853	0.0100386	Cs1g17920.1: Mitochondrial import inner membrane translocase subunit tim23;Mitochondrial import inner membrane translocase subunit Tim17 family protein, expressed
Cs6g17780	1.05269	0.0100386	Cs6g17780.1: Putative uncharacterized protein
orange1.1t02679	-0.701542	0.0100386	orange1.1t02679.1: Putative uncharacterized protein Sb03g028290;Probable WRKY transcription factor 19 --orange1.1t02679.2: Putative uncharacterized protein Sb03g028290;Probable WRKY transcription factor 19 --orange1.1t02679.3: Putative uncharacterized protein Sb03g028290;Probable WRKY transcription factor 19 --orange1.1t02679.4: Putative uncharacterized protein Sb03g028290;Probable WRKY transcrip…
Cs5g10540	4.7681	0.0100866	NA
Cs3g14290	-0.687034	0.0101033	Cs3g14290.1: ATP-dependent Clp protease proteolytic subunit-related protein 3, chloroplastic; REF/SRPP-like protein At3g05500; Stress-related protein; Putative ATP-dependent Clp protease proteolytic subunit-like; Small rubber particle protein; ATP-dependent Clp protease proteolytic subunit; Probable ATP-dependent Clp protease proteolytic subunit 3;ATP-dependent Clp protease proteolytic subunit-re…
Cs7g02670	-1.76117	0.0101033	Cs7g02670.1: Annexin D4; Annexin-like protein RJ4;Putative uncharacterized protein OSJNBa0088M05.15 --Cs7g02670.2: Annexin D4; Annexin-like protein RJ4;Putative uncharacterized protein OSJNBa0088M05.15
Cs5g07340	1.46186	0.0102844	Cs5g07340.1: Serine/threonine-protein kinase RIO1 (Fragment);Serine/threonine-protein kinase rio1; Probable serine/threonine-protein kinase RIO1 homolog; Putative RIO-type serine/threonine-protein kinase 3; RIO-type serine/threonine-protein kinase Rio1
orange1.1t03866	-1.21694	0.0102844	orange1.1t03866.1: Putative uncharacterized protein Sb02g041860;F-box protein SKIP5 --orange1.1t03866.2: Putative uncharacterized protein Sb02g041860;F-box protein SKIP5
Cs3g06120	-1.32642	0.0102993	Cs3g06120.1: Cleavage and polyadenylation specificity factor subunit 3-I; Endoribonuclease YSH1; Integrator complex subunit 11; Integrator complex subunit 11 homolog; Uncharacterized protein MJ0162; Ribonuclease TTHA0252;Testis cDNA, clone: QtsA-15820, similar to human cleavage and polyadenylation specific factor 3, 73kDa(CPSF3), --Cs3g06120.2: Cleavage and polyadenylation specificity factor subu…
orange1.1t04496	-1.22937	0.0103427	orange1.1t04496.1: D-3-phosphoglycerate dehydrogenase, chloroplastic; D-3-phosphoglycerate dehydrogenase; Glyoxylate reductase; Putative D-3-phosphoglycerate dehydrogenase; Erythronate-4-phosphate dehydrogenase;D-3-phosphoglycerate dehydrogenase (Precursor)
Cs5g30590	0.636818	0.0103533	Cs5g30590.1: 37 kDa inner envelope membrane protein, chloroplastic; Ubiquinone/menaquinone biosynthesis methyltransferase ubiE; Demethylmenaquinone methyltransferase; Uncharacterized methyltransferase ydaC;2-methyl-6-geranylgeranylbenzoquinone methyltranferase
Cs2g15650	-2.18382	0.0103905	Cs2g15650.1: Putative uncharacterized protein (Fragment)
Cs3g21140	1.84609	0.0103905	Cs3g21140.1: Probable E3 ubiquitin-protein ligase HERC1; E3 ubiquitin-protein ligase HERC2; RCC1 and BTB domain-containing protein 2; X-linked retinitis pigmentosa GTPase regulator; Serine/threonine-protein kinase Nek8; E3 ISG15--protein ligase HERC5; X-linked retinitis pigmentosa GTPase regulator homolog; RCC1 domain-containing protein 1; Secretion-regulating guanine nucleotide exchange factor; …
orange1.1t04575	-1.13284	0.0103905	orange1.1t04575.1: Allyl alcohol dehydrogenase, putative;NADP-dependent alkenal double bond reductase P2; (+)-pulegone reductase; Zinc-type alcohol dehydrogenase-like protein PB24D3.08c; Putative NADP-dependent oxidoreductase yfmJ; Prostaglandin reductase 1; Putative NADP-dependent oxidoreductase yncB; Uncharacterized membrane protein YML131W; Zinc-binding alcohol dehydrogenase domain-containing …
Cs7g20290	1.14226	0.0103933	Cs7g20290.1: Chromosome 15 SCAF14556, whole genome shotgun sequence;Multiple myeloma tumor-associated protein 2 homolog; Multiple myeloma tumor-associated protein 2; Uncharacterized protein C6G10.10c
orange1.1t02055	1.32818	0.010424	orange1.1t02055.1: Casein kinase I; Casein kinase I homolog 2; Casein kinase I isoform delta; Casein kinase I isoform delta-like; Casein kinase I isoform alpha; Casein kinase I isoform epsilon; Casein kinase I isoform delta-A; Casein kinase I isoform delta-B; Casein kinase I isoform alpha-like; Casein kinase I isoform beta; Discs overgrown protein kinase; Casein kinase I isoform gamma-3;Putative …
Cs5g16920	7.81968	0.0105013	Cs5g16920.1: Kunitz-type protease inhibitor KPI-D2.2;21 kDa seed protein; Miraculin; Latex serine proteinase inhibitor; Serine protease inhibitor 2; Kunitz-type serine protease inhibitor DrTI; Probable serine protease inhibitor 6; Sporamin B; Sporamin A; Cysteine protease inhibitor 3 (Fragment); Kunitz-type elastase inhibitor BrEI; Cysteine protease inhibitor 1
orange1.1t03552	1.35642	0.0105013	orange1.1t03552.1: Phosphatidylserine decarboxylase 1 (Fragment)
Cs2g24880	1.36176	0.0105217	Cs2g24880.1: Double-strand-break repair protein Rad21-like protein;Sister chromatid cohesion 1 protein 2; Double-strand-break repair protein rad21 homolog; Double-strand-break repair protein rad21-like protein 1; Cohesin subunit rad21 --Cs2g24880.2: Double-strand-break repair protein Rad21-like protein;Sister chromatid cohesion 1 protein 2; Double-strand-break repair protein rad21 homolog; Double…
Cs1g02675	0.70375	0.0105367	Cs1g02675.2: Putative uncharacterized protein
Cs9g15000	-0.512782	0.0105578	Cs9g15000.1: Ribosomal protein L15;60S ribosomal protein L15; 60S ribosomal protein L15 (Fragment); 50S ribosomal protein L15e --Cs9g15000.2: Ribosomal protein L15;60S ribosomal protein L15; 60S ribosomal protein L15 (Fragment); 50S ribosomal protein L15e
Cs5g15645	1.0193	0.0105811	NA
Cs6g10290	1.50071	0.0105811	Cs6g10290.1: Putative uncharacterized protein At2g38580
Cs5g24720	1.57548	0.0106215	Cs5g24720.1: Histone-lysine N-methyltransferase ATX2; Histone-lysine N-methyltransferase trithorax; Histone-lysine N-methyltransferase MLL; Histone-lysine N-methyltransferase, H3 lysine-4 specific; Histone-lysine N-methyltransferase trr; Probable histone-lysine N-methyltransferase set-2; Putative histone-lysine N-methyltransferase PFF1440w; Protein Jade-1; Bromodomain and PHD finger-containing pr…
Cs2g06630	-1.1434	0.0106374	Cs2g06630.1: 3'(2'),5'-bisphosphate nucleotidase-like protein;PAP-specific phosphatase HAL2-like; SAL1 phosphatase; Probable SAL4 phosphatase; 3'(2'),5'-bisphosphate nucleotidase; SAL2 phosphatase; Putative PAP-specific phosphatase, mitochondrial
Cs3g16900	0.812415	0.0106374	Cs3g16900.1: TRAF-type zinc finger domain-containing protein 1; XIAP-associated factor 1;TRAF-type zinc finger domain-containing protein 1 --Cs3g16900.2: TRAF-type zinc finger domain-containing protein 1; XIAP-associated factor 1;TRAF-type zinc finger domain-containing protein 1 --Cs3g16900.3: TRAF-type zinc finger domain-containing protein 1; XIAP-associated factor 1;TRAF-type zinc finger domain…
Cs5g05460	2.35808	0.0106691	Cs5g05460.1: Putative uncharacterized protein Sb09g028930
Cs1g26490	3.56963	0.0106739	Cs1g26490.1: Protein RKD5;Pentatricopeptide (PPR) repeat-containing protein-like
Cs6g20490	1.23885	0.0106739	Cs6g20490.1: Cell Division Protein AAA ATPase family, putative, expressed;Probable mitochondrial chaperone BCS1-B; Mitochondrial chaperone BCS1; Uncharacterized protein R776; Putative AAA family ATPase L572; ATP-dependent zinc metalloprotease FtsH; 26S protease regulatory subunit 6A homolog; 26S protease regulatory subunit 4; 26S protease regulatory subunit 6A homolog B
Cs5g05610	1.45806	0.0108588	Cs5g05610.1: Pleckstrin homology domain-containing family M member 3; Run domain Beclin-1 interacting and cystein-rich containing protein; Uncharacterized protein KIAA0226-like; Differentially expressed in FDCP 8 homolog; Differentially expressed in FDCP 8 homolog A; Differentially expressed in FDCP 8 homolog B; Differentially expressed in FDCP 8;Pleckstrin-likey domain-containing family M member…
Cs7g04000	-1.14904	0.0108588	Cs7g04000.1: E3 ubiquitin-protein ligase HERC2; Probable E3 ubiquitin-protein ligase HERC1; X-linked retinitis pigmentosa GTPase regulator; E3 ISG15--protein ligase HERC5; Serine/threonine-protein kinase Nek8; RCC1 and BTB domain-containing protein 2; Protein RCC2 homolog; X-linked retinitis pigmentosa GTPase regulator homolog; Protein RCC2; RCC1 domain-containing protein 1; Inhibitor of Bruton t…
orange1.1t05906	0.904979	0.0108588	NA
Cs3g26640	2.05738	0.0108721	Cs3g26640.1: Protein disulfide isomerase (PDI)-like protein 2;Probable nucleoredoxin 2; Nucleoredoxin; Tryparedoxin; Nucleoredoxin-like protein 2 --Cs3g26640.2: Protein disulfide isomerase (PDI)-like protein 2;Probable nucleoredoxin 2; Nucleoredoxin; Tryparedoxin; Nucleoredoxin-like protein 2 --Cs3g26640.3: Protein disulfide isomerase (PDI)-like protein 2;Probable nucleoredoxin 2; Nucleoredoxin; …
Cs6g12890	3.50262	0.0108721	Cs6g12890.1: Fatty acyl-CoA reductase 2; Fatty acyl-CoA reductase 6, chloroplastic; Probable fatty acyl-CoA reductase 4; Putative fatty acyl-CoA reductase 7; Probable polyketide synthase 6;Oxidoreductase, acting on the CH-CH group of donors --Cs6g12890.2: Fatty acyl-CoA reductase 2; Fatty acyl-CoA reductase 6, chloroplastic; Probable fatty acyl-CoA reductase 4; Putative fatty acyl-CoA reductase 7…
Cs8g19000	1.70546	0.0108721	Cs8g19000.1: Serine/arginine repetitive matrix protein 1; PWI domain-containing protein C825.05c;cDNA FLJ61739, highly similar to Serine/arginine repetitive matrix protein 1 --Cs8g19000.2: PWI domain mRNA processing protein, putative (AFU_orthologue; AFUA_3G08120);Serine/arginine repetitive matrix protein 1; PWI domain-containing protein C825.05c --Cs8g19000.3: Copper ion binding protein, putativ…
Cs2g24850	1.73265	0.0109786	NA
orange1.1t02545	0.94988	0.0109786	orange1.1t02545.1: Ubiquitin A-52 residue ribosomal protein fusion product 1;Ubiquitin-60S ribosomal protein L40; Polyubiquitin 3; Polyubiquitin (Fragment)
Cs1g02380	-2.30957	0.0110707	Cs1g02380.1: Putative uncharacterized protein (Fragment)
Cs3g22040	1.83043	0.0110707	Cs3g22040.1: Putative uncharacterized protein Sb03g003500
Cs5g06750	0.566818	0.0110927	Cs5g06750.1: Putative uncharacterized protein AlNc14C274G10016;Kelch domain-containing protein 4; Kelch repeat-containing protein 3; tRNA wybutosine-synthesizing protein 2/3/4; Rho GTPase-activating protein gacHH --Cs5g06750.2: Putative uncharacterized protein AlNc14C274G10016;Kelch domain-containing protein 4; tRNA wybutosine-synthesizing protein 2/3/4; Rho GTPase-activating protein gacHH
Cs5g28010	1.08761	0.0111026	Cs5g28010.1: Cyclin-dependent kinase inhibitor 3;Cyclin-dependent kinase inhibitor 2;2 (Fragment) --Cs5g28010.2: Cyclin-dependent kinase inhibitor 3;Cyclin-dependent kinase inhibitor 2;2 (Fragment)
Cs9g11800	1.44811	0.0111039	Cs9g11800.1: Non-imprinted in Prader-Willi/Angelman syndrome region protein, putative, expressed;Magnesium transporter NIPA2
Cs1g01600	1.10853	0.0111399	Cs1g01600.1: Ras-related protein RABH1e; GTP-binding protein ryh1; Vacuolar protein sorting-associated protein 21;Ras-related gtp-binding protein, alternative splice
Cs2g02020	-1.4222	0.0111399	Cs2g02020.1: Pentatricopeptide repeat-containing protein (Fragment);Pentatricopeptide repeat-containing protein At4g16470; Pentatricopeptide repeat-containing protein At2g03880, mitochondrial; Putative pentatricopeptide repeat-containing protein At3g23330; Putative pentatricopeptide repeat-containing protein At3g13770, mitochondrial; Pentatricopeptide repeat-containing protein At3g46790, chloropl…
Cs3g26230	2.40829	0.0111399	Cs3g26230.1: Putative uncharacterized protein Sb01g033230
orange1.1t03050	1.19842	0.0111399	orange1.1t03050.1: Integral membrane protein, putative, expressed;CASP-like protein At3g53850 --orange1.1t03050.2: CASP-like protein At3g53850;Putative uncharacterized protein Sb01g024850
Cs6g16570	1.40943	0.0111872	Cs6g16570.1: Putative uncharacterized protein Sb03g012385 (Fragment);Werner Syndrome-like exonuclease; Werner syndrome ATP-dependent helicase homolog; Werner syndrome ATP-dependent helicase; Putative 3'-5' exonuclease R431; Exonuclease 3'-5' domain-containing protein 2
Cs3g07455	1.54949	0.0112069	NA
Cs3g09730	-1.3306	0.0112069	Cs3g09730.1: Alpha-glucosidase 2; Neutral alpha-glucosidase C; Neutral alpha-glucosidase AB; Lysosomal alpha-glucosidase; Neutral alpha-glucosidase C (Fragment); Glucosidase 2 subunit alpha; Maltase-glucoamylase, intestinal; Probable alpha-glucosidase Os06g0675700; Sucrase-isomaltase, intestinal; Uncharacterized family 31 glucosidase C30D11.01c; Glucoamylase 1; Alpha/beta-glucosidase agdC; Probab…
orange1.1t04521	1.34543	0.0114132	orange1.1t04521.1: Disease resistance protein RPS5; Probable disease resistance protein At5g63020; Putative disease resistance protein At1g63350;Disease resistance protein RFL1, putative
Cs8g09680	1.13975	0.0114575	Cs8g09680.1: Costars family protein; Costars family protein C6orf115 homolog; Protein costars;Epithelial cell transforming sequence 2 oncogene-like
Cs3g13580	-0.768852	0.0114628	Cs3g13580.1: Glutamyl-tRNA(Gln) amidotransferase subunit A, mitochondrial; Glutamyl-tRNA(Gln) amidotransferase subunit A;Chloroplast outer membrane translocon subunit, putative, expressed --Cs3g13580.2: Glutamyl-tRNA(Gln) amidotransferase subunit A, mitochondrial; Glutamyl-tRNA(Gln) amidotransferase subunit A;Chloroplast outer membrane translocon subunit, putative, expressed --Cs3g13580.3: Glutam…
orange1.1t00171	1.33108	0.0116083	orange1.1t00171.1: RNA polymerase-associated protein CTR9 homolog;cDNA FLJ76427, highly similar to Homo sapiens SH2 domain binding protein 1 (tetratricopeptide repeat containing) (SH2BP1), mRNA
Cs1g08150	2.5058	0.0117473	Cs1g08150.1: Putative uncharacterized protein Sb01g037260
Cs2g22720	-1.07897	0.0117473	Cs2g22720.1: Diacylglycerol kinase zeta; Diacylglycerol kinase iota; Diacylglycerol kinase theta; Diacylglycerol kinase epsilon; Diacylglycerol kinase 1; Diacylglycerol kinase eta; Diacylglycerol kinase delta; Diacylglycerol kinase kappa;Diacylglycerol kinase accessory domain-containing protein --Cs2g22720.2: Diacylglycerol kinase zeta; Diacylglycerol kinase iota; Diacylglycerol kinase theta; Dia…
Cs2g29930	0.590018	0.0117849	Cs2g29930.1: Zinc transporter ZTP29; Protein zntB; Zinc transporter ZupT;Putative uncharacterized protein Sb01g006170 --Cs2g29930.2: Zinc transporter ZTP29; Protein zntB; Zinc transporter ZupT;Putative uncharacterized protein Sb01g006170
Cs3g15520	2.76462	0.0118025	Cs3g15520.1: Chromatin assembly factor 1 subunit A-B; Chromatin assembly factor 1 subunit A;Putative chromatin assembly factor protein (Fragment) --Cs3g15520.2: Chromatin assembly factor 1 subunit A-B; Chromatin assembly factor 1 subunit A;Putative chromatin assembly factor protein (Fragment)
Cs3g03920	-2.06475	0.0119004	Cs3g03920.1: Homogentisate phytyltransferase 1, chloroplastic; Probable homogentisate phytyltransferase 1, chloroplastic; Digeranylgeranylglyceryl phosphate synthase;Putative uncharacterized protein Sb10g025475 (Fragment)
Cs4g15950	-1.38895	0.0119107	Cs4g15950.1: cDNA FLJ78678, highly similar to Homo sapiens membrane-bound transcription factor peptidase, site 1 (MBTPS1), transcript variant 1, mRNA;Membrane-bound transcription factor site-1 protease; Serine protease AprX; Intracellular serine protease; Thermophilic serine proteinase; Subtilisin DY --Cs4g15950.2: cDNA FLJ78678, highly similar to Homo sapiens membrane-bound transcription factor …
Cs1g04430	-1.09236	0.0120193	Cs1g04430.1: Ubiquitin carboxyl-terminal hydrolase 27;Putative uncharacterized protein Sb06g016735 (Fragment)
Cs5g25300	0.554068	0.0120193	Cs5g25300.1: THO complex subunit 7 homolog; THO complex protein 7;Ngg1 interacting factor 3 like 1 binding protein 1 isoform 1
Cs5g26090	2.89832	0.0120193	Cs5g26090.1: Syntaxin-related protein KNOLLE; Syntaxin-124; Syntaxin-123; Syntaxin-125; Syntaxin-121; Syntaxin-122; Putative syntaxin-131; Syntaxin-132; Syntaxin-112; Syntaxin-1A homolog; Syntaxin-1A; Protein SSO2; Syntaxin-7; Syntaxin-4; Syntaxin-12; Syntaxin-7A;Oryza sativa protein similar to cytokinesis-specific syntaxin-related protein AAP03411
orange1.1t03265	1.05912	0.0120193	orange1.1t03265.1: DCN1, defective in cullin neddylation 1, domain containing 1 (S. cerevisiae);DCN1-like protein 2; Defective in cullin neddylation protein 1 --orange1.1t03265.2: Defective in cullin neddylation protein, putative;DCN1-like protein; Defective in cullin neddylation protein 1
orange1.1t03832	-1.71852	0.0120193	orange1.1t03832.1: CFM2 alternative polyadenylation form 1 (Fragment);CRS2-associated factor 1, chloroplastic; CRS2-associated factor 1, mitochondrial
Cs4g07230	1.42159	0.0121888	Cs4g07230.1: Putative uncharacterized protein Sb07g022420 --Cs4g07230.2: Putative uncharacterized protein Sb07g022420 --Cs4g07230.3: Putative uncharacterized protein Sb07g022420 --Cs4g07230.4: Putative uncharacterized protein Sb07g022420
orange1.1t05467	3.24064	0.0121888	orange1.1t05467.1: Putative uncharacterized protein
Cs1g18290	1.67766	0.0122057	Cs1g18290.1: Putative uncharacterized protein Sb03g002840 --Cs1g18290.2: Putative uncharacterized protein Sb03g002840 --Cs1g18290.3: Putative uncharacterized protein Sb03g002840
Cs6g05800	1.46346	0.0122782	Cs6g05800.1: Putative uncharacterized protein Sb01g039200
Cs1g19620	1.85213	0.0122942	Cs1g19620.1: Putative uncharacterized protein Sb01g037225 (Fragment) --Cs1g19620.2: Putative uncharacterized protein Sb01g037225 (Fragment)
Cs8g14770	1.06104	0.0123948	Cs8g14770.1: OTU domain-containing protein 5; UDP-N-acetylglucosamine transferase subunit ALG13 homolog; Putative HIN1-like protein;Chromosome undetermined SCAF7258, whole genome shotgun sequence. (Fragment) --Cs8g14770.2: OTU domain-containing protein 5; UDP-N-acetylglucosamine transferase subunit ALG13 homolog; Putative HIN1-like protein;Chromosome undetermined SCAF7258, whole genome shotgun se…
Cs2g02840	1.8623	0.0124569	Cs2g02840.1: B-cell receptor-associated protein 31-like containing protein --Cs2g02840.2: B-cell receptor-associated protein 31-like containing protein
Cs4g18750	0.835321	0.0124736	Cs4g18750.1: PITH domain-containing protein 1; Thioredoxin-like protein 1;cDNA clone:J023064B10, full insert sequence
Cs1g23000	1.05339	0.0124876	Cs1g23000.1: Ribosomal 5S rRNA E-loop binding protein Ctc/L25/TL5 containing protein, expressed;50S ribosomal protein L25
orange1.1t02023	0.736756	0.0125887	orange1.1t02023.1: Nucleolar complex protein 2 homolog;Nucleolar complex protein 2 homolog (Fragment) --orange1.1t02023.2: Nucleolar complex protein 2 homolog;Nucleolar complex protein 2 homolog (Fragment)
Cs2g22210	4.16824	0.0126769	NA
Cs1g02610	2.79674	0.0126922	NA
Cs1g14010	0.876494	0.0126922	Cs1g14010.1: DNA repair protein XRCC1;X-ray repair cross complementing protein 1 variant (Fragment) --Cs1g14010.2: DNA repair protein XRCC1;X-ray repair cross complementing protein 1 variant (Fragment)
Cs5g03990	0.77677	0.0126922	Cs5g03990.1: Putative uncharacterized protein Sb07g004570 --Cs5g03990.2: Putative uncharacterized protein Sb07g004570
Cs7g13330	-1.3791	0.0126922	Cs7g13330.1: Putative uncharacterized protein Sb02g034300 --Cs7g13330.2: Putative uncharacterized protein Sb02g034300 --Cs7g13330.3: Putative uncharacterized protein Sb02g034300
Cs7g22880	2.12027	0.0127133	Cs7g22880.1: Protein phosphatase 2C 29; Probable protein phosphatase 2C 26; Putative protein phosphatase 2C 46; [Pyruvate dehydrogenase [acetyl-transferring]]-phosphatase 2, mitochondrial; Protein phosphatase 2C homolog 5;Putative uncharacterized protein Sb01g039615 (Fragment)
Cs4g03520	3.51571	0.0128401	Cs4g03520.1: Afadin-and alpha-actinin-binding protein, putative --Cs4g03520.2: Afadin-and alpha-actinin-binding protein, putative
Cs2g29270	-0.810262	0.0128724	Cs2g29270.1: Translation initiation factor eIF-2B subunit gamma; Translation initiation factor eIF-2B subunit epsilon;Translation initiation factor eif-2b gamma subunit, putative --Cs2g29270.2: Translation initiation factor eif-2b gamma subunit, putative --Cs2g29270.3: Translation initiation factor eif-2b gamma subunit, putative
Cs7g23870	3.24013	0.0128842	Cs7g23870.1: Hsp20/alpha crystallin family protein, expressed
Cs1g26400	1.92931	0.0132531	Cs1g26400.1: Phosphoserine aminotransferase, chloroplastic; Phosphoserine aminotransferase;Phosphoserine aminotransferase 1 (Precursor)
Cs1g18080	-0.676932	0.0133134	Cs1g18080.1: 5'-nucleotidase surE;Putative uncharacterized protein Sb02g006090 --Cs1g18080.2: 5'-nucleotidase surE;Putative uncharacterized protein Sb02g006090
Cs1g24700	-0.800834	0.0133134	Cs1g24700.1: cDNA FLJ53994, highly similar to CDK5 regulatory subunit-associated protein 1;CDK5RAP1-like protein; CDK5 regulatory subunit-associated protein 1; (Dimethylallyl)adenosine tRNA methylthiotransferase MiaB --Cs1g24700.2: cDNA FLJ53994, highly similar to CDK5 regulatory subunit-associated protein 1;CDK5RAP1-like protein; CDK5 regulatory subunit-associated protein 1; (Dimethylallyl)adeno…
Cs9g03530	-0.735362	0.0133134	Cs9g03530.1: Ketol-acid reductoisomerase, chloroplastic; Ketol-acid reductoisomerase, mitochondrial; Probable ketol-acid reductoisomerase, mitochondrial; Ketol-acid reductoisomerase;Mitochondrial ketol-acid reductoisomerase (Fragment) --Cs9g03530.2: Ketol-acid reductoisomerase, chloroplastic; Ketol-acid reductoisomerase, mitochondrial; Probable ketol-acid reductoisomerase, mitochondrial; Ketol-ac…
Cs1g17780	1.51228	0.0133415	Cs1g17780.1: Nuclear transcription factor Y subunit A-3; Nuclear transcription factor Y subunit alpha; Transcriptional activator HAP2;CCAAT-binding transcription factor subunit B family protein, expressed --Cs1g17780.2: Nuclear transcription factor Y subunit A-3; Nuclear transcription factor Y subunit alpha; Transcriptional activator HAP2;CCAAT-binding transcription factor subunit B family protei…
Cs2g19770	2.80379	0.0134033	Cs2g19770.1: Glucan endo-1,3-beta-glucosidase 1; Glucan endo-1,3-beta-glucosidase-like protein 2; Probable glucan endo-1,3-beta-glucosidase A6;Glucan endo-1,3-beta-glucosidase 3, putative, expressed
Cs7g22850	4.02607	0.0134033	Cs7g22850.1: Putative pumilio/Mpt5 family RNA-binding protein;Pumilio homolog 1; Pumilio homolog 6, chloroplastic; Maternal protein pumilio; mRNA-binding protein puf3
Cs6g13290	1.93334	0.0134489	Cs6g13290.1: F-box protein At5g06550; Bifunctional arginine demethylase and lysyl-hydroxylase PSR; Bifunctional arginine demethylase and lysyl-hydroxylase JMJD6; JmjC domain-containing protein 4; JmjC domain-containing protein 4 homolog;Transcription factor jumonji, jmjC domain-containing protein
Cs8g19430	0.675448	0.0134594	Cs8g19430.1: Copper transporter 1;Putative uncharacterized protein Sb03g035840
Cs3g19770	-1.42299	0.0134775	Cs3g19770.1: Delta-aminolevulinic acid dehydratase, chloroplastic; Delta-aminolevulinic acid dehydratase, chloroplastic (Fragment); Delta-aminolevulinic acid dehydratase;Delta-aminolevulinic acid dehydratase (Alad), putative --Cs3g19770.2: Delta-aminolevulinic acid dehydratase, chloroplastic; Delta-aminolevulinic acid dehydratase, chloroplastic (Fragment); Delta-aminolevulinic acid dehydratase;De…
Cs4g07660	-0.806084	0.0134775	Cs4g07660.1: Transcription initiation factor TFIID subunit 5; Katanin p80 WD40-containing subunit B1; Uncharacterized WD repeat-containing protein sll0163; TAF5-like RNA polymerase II p300/CBP-associated factor-associated factor 65 kDa subunit 5L; WD repeat-containing protein 69; Probable cytosolic iron-sulfur protein assembly protein Ciao1; Pre-mRNA-processing factor 19 homolog; U4/U6 small nucl…
Cs5g05860	1.06631	0.0134775	Cs5g05860.1: Putative uncharacterized protein OSJNBa0024F24.30 --Cs5g05860.2: Probable kinetochore protein SPC25;Putative uncharacterized protein OSJNBa0024F24.30
Cs7g28840	0.673762	0.0136452	Cs7g28840.1: Putative uncharacterized protein Sb08g018500
Cs3g17520	1.33176	0.0137371	Cs3g17520.1: Putative uncharacterized protein P0020D05.39
Cs5g19030	0.720703	0.0137912	Cs5g19030.1: Putative uncharacterized protein At4g10140 (Fragment) --Cs5g19030.2: Putative uncharacterized protein At4g10140 (Fragment)
Cs1g06320	1.58636	0.0138189	Cs1g06320.1: Putative cyclic nucleotide and calmodulin-regulated ion channel protein (Fragment);Cyclic nucleotide-gated ion channel 4; Putative cyclic nucleotide-gated ion channel 15; Probable cyclic nucleotide-gated ion channel 14; Probable cyclic nucleotide-gated ion channel 20, chloroplastic --Cs1g06320.2: Putative cyclic nucleotide and calmodulin-regulated ion channel protein (Fragment);Cycli…
Cs6g18460	0.70002	0.0138189	Cs6g18460.1: Putative uncharacterized protein Sb03g007010;Delta(7)-sterol-C5(6)-desaturase; Putative Delta(7)-sterol-C5(6)-desaturase 2; Lathosterol oxidase; Probable C-5 sterol desaturase; C-5 sterol desaturase
Cs5g12540	-0.750294	0.0138619	Cs5g12540.1: Putative uncharacterized protein OSJNBa0067N01.12 --Cs5g12540.2: Putative uncharacterized protein OSJNBa0067N01.12
Cs6g17910	0.96151	0.0138819	Cs6g17910.1: E3 ubiquitin-protein ligase SINA-like 10; Putative E3 ubiquitin-protein ligase SINA-like 6; E3 ubiquitin-protein ligase SINAT4; Putative E3 ubiquitin-protein ligase SINAT1; E3 ubiquitin-protein ligase sina;Putative uncharacterized protein Sb03g007552 (Fragment)
orange1.1t05541	2.88327	0.0138819	NA
Cs5g15940	-1.24949	0.0139267	Cs5g15940.1: Zinc finger protein CONSTANS-LIKE 1; Zinc finger protein HD1; Zinc finger protein CONSTANS;Putative uncharacterized protein OSJNBa0030I14.11 --Cs5g15940.2: Zinc finger protein CONSTANS-LIKE 1; Zinc finger protein HD1;Putative uncharacterized protein OSJNBa0030I14.11 --Cs5g15940.3: Putative uncharacterized protein OSJNBa0030I14.11
Cs6g01090	-0.488313	0.0139267	Cs6g01090.1: Pyrrolidone-carboxylate peptidase;Peptidase C15, pyroglutamyl peptidase I-like protein --Cs6g01090.2: Pyrrolidone-carboxylate peptidase;Peptidase C15, pyroglutamyl peptidase I-like protein
Cs6g14690	3.17682	0.0139698	Cs6g14690.1: Putative uncharacterized protein (Fragment);Putative disease resistance RPP13-like protein 1; Disease resistance protein RGA2
orange1.1t04248	1.02912	0.0141351	orange1.1t04248.1: Putative uncharacterized protein Sb06g025520
Cs4g06300	0.736581	0.0144317	Cs4g06300.1: Heterotrimeric GTP binding protein alpha subunit (Fragment);Guanine nucleotide-binding protein alpha-1 subunit; Guanine nucleotide-binding protein G(t) subunit alpha-3; Guanine nucleotide-binding protein G(i) subunit alpha-1; Guanine nucleotide-binding protein G(k) subunit alpha; Guanine nucleotide-binding protein G(i) subunit alpha 65A; Guanine nucleotide-binding protein G(o) subuni…
Cs3g16100	0.674548	0.0144542	Cs3g16100.1: Pollen-specific protein SF3; Xin actin-binding repeat-containing protein 2; LIM domain and actin-binding protein 1; Cysteine and glycine-rich protein 3; LIM domain-containing protein 2; Cysteine-rich protein 2; Protein MICAL-2; LIM domain-containing protein E; NEDD9-interacting protein with calponin homology and LIM domains; MICAL-like protein 1; LIM and SH3 domain protein F42H10.3;P…
Cs1g06680	0.714678	0.0145004	Cs1g06680.1: Demethylmenaquinone methyltransferase; 2-phytyl-1,4-naphtoquinone methyltransferase, chloroplastic;S-adenosylmethionine-dependent methyltransferase, putative
Cs5g11400	2.22853	0.0145077	Cs5g11400.1: Putative uncharacterized protein --Cs5g11400.2: Putative uncharacterized protein --Cs5g11400.3: Putative uncharacterized protein
Cs1g16186	3.40704	0.0145876	NA
Cs2g26750	-0.657175	0.0145876	Cs2g26750.1: BTB/POZ and MATH domain-containing protein 4; Speckle-type POZ protein; Speckle-type POZ protein A; Speckle-type POZ protein B; Speckle-type POZ protein-like; Speckle-type POZ protein-like A; Protein roadkill; TD and POZ domain-containing protein 4; ARM REPEAT PROTEIN INTERACTING WITH ABF2; BTB/POZ domain-containing protein 3;BTB and MATH domain-containing protein, putative
Cs3g26820	-0.98887	0.0145876	Cs3g26820.1: Glycoside hydrolase family 13 protein (Fragment);Alpha-amylase; Alpha-amylase type B isozyme; Alpha-amylase isozyme 2A; Alpha-amylase type A isozyme; Alpha-amylase type B isozyme (Fragment); Alpha-amylase isozyme C --Cs3g26820.2: Glycoside hydrolase family 13 protein (Fragment);Alpha-amylase; Alpha-amylase type B isozyme; Alpha-amylase isozyme 2A; Alpha-amylase type A isozyme; Alpha-…
Cs4g12840	-0.836627	0.0146187	Cs4g12840.1: Thiosulfate:cyanide sulfurtransferase-like protein (Fragment);3-mercaptopyruvate sulfurtransferase; Thiosulfate sulfurtransferase; Putative 3-mercaptopyruvate sulfurtransferase; Probable 3-mercaptopyruvate sulfurtransferase; Putative thiosulfate sulfurtransferase sseB
Cs1g24180	-1.06509	0.0146233	Cs1g24180.1: Sugar transporter ERD6-like 6; Putative sugar transporter ERD6-like 13; Facilitated trehalose transporter Tret1; Facilitated trehalose transporter Tret1-2 homolog; Solute carrier family 2, facilitated glucose transporter member 8; Plastidic glucose transporter 4; D-xylose-proton symporter;Solute carrier family 2, facilitated glucose transporter member 8 --Cs1g24180.2: Solute carrier …
Cs4g12970	2.34185	0.0146233	Cs4g12970.1: Profilin; Profilin-2; Profilin-1; Profilin-3; Profilin-4; Profilin-6; Profilin-5; Profilin-1 (Fragment); Profilin-2/4; Profilin-A;Profilin
Cs5g31500	0.967941	0.0146233	Cs5g31500.1: Small nuclear ribonucleoprotein Sm D1 (Fragment);Small nuclear ribonucleoprotein Sm D1; Probable small nuclear ribonucleoprotein Sm D1; U7 snRNA-associated Sm-like protein LSm10 --Cs5g31500.2: Small nuclear ribonucleoprotein Sm D1 (Fragment);Small nuclear ribonucleoprotein Sm D1; Probable small nuclear ribonucleoprotein Sm D1; U7 snRNA-associated Sm-like protein LSm10
Cs2g08590	-1.54991	0.0146722	Cs2g08590.1: Ribosomal large subunit pseudouridine synthase C;RNA pseudourine synthase 3, mitochondrial; RNA pseudouridylate synthase domain-containing protein 4; Ribosomal large subunit pseudouridine synthase C; Uncharacterized RNA pseudouridine synthase ZMO0505; Ribosomal large subunit pseudouridine synthase D; Ribosomal large subunit pseudouridine synthase A; tRNA pseudouridine synthase C; Unc…
Cs2g06740	1.31866	0.014676	Cs2g06740.1: Pre-mRNA-splicing factor SYF1;Transcription-coupled DNA repair protein (Fragment)
Cs5g34810	1.51869	0.0147262	Cs5g34810.1: Putative uncharacterized protein;F-box/kelch-repeat protein At3g24760
Cs4g11600	0.842235	0.0147975	Cs4g11600.1: G-type lectin S-receptor-like serine/threonine-protein kinase At4g27290; Receptor-like serine/threonine-protein kinase SD1-8; Putative serine/threonine-protein kinase receptor; G-type lectin S-receptor-like serine/threonine-protein kinase SRK; Putative G-type lectin S-receptor-like serine/threonine-protein kinase At1g61610; Cysteine-rich receptor-like protein kinase 10; Putative cyst…
Cs4g12110	2.47262	0.0147975	Cs4g12110.1: (-)-germacrene D synthase; Valencene synthase; (+)-delta-cadinene synthase isozyme C2; (+)-delta-cadinene synthase; Pinene synthase; (+)-delta-cadinene synthase isozyme A; Beta-caryophyllene synthase; (E,E)-germacrene B synthase; (E)-beta-farnesene synthase; Germacrene C synthase; Germacrene-D synthase; Vetispiradiene synthase 1; Probable 5-epi-aristolochene synthase 4; 5-epi-aristol…
Cs2g23550	1.75909	0.0148089	Cs2g23550.1: Squamosa promoter-binding-like protein 4; Squamosa promoter-binding protein 1; Protein LIGULELESS 1; Putative squamosa promoter-binding-like protein 19;Putative squamosa promoter-binding protein (Fragment) --Cs2g23550.2: Squamosa promoter-binding-like protein 4; Squamosa promoter-binding protein 1; Protein LIGULELESS 1; Putative squamosa promoter-binding-like protein 19;Putative squa…
Cs7g26370	-0.77396	0.014859	Cs7g26370.1: Singapore isolate B (sub-type 7) whole genome shotgun sequence assembly, scaffold_1;Lipase member J; Lysosomal acid lipase/cholesteryl ester hydrolase; Lipase 1; Probable lipase C1672.09 --Cs7g26370.2: Lipase member J; Lipase 1; Probable lipase C1672.09;Singapore isolate B (sub-type 7) whole genome shotgun sequence assembly, scaffold_1 --Cs7g26370.3: Singapore isolate B (sub-type 7) …
Cs1g08580	1.22856	0.0149513	Cs1g08580.1: CBS domain-containing protein CBSCBSPB3; Uncharacterized 17.7 kDa protein in bps2 3'region;CBS domain-containing protein, putative, expressed
Cs5g08990	0.579967	0.0149528	Cs5g08990.1: Autophagy-related protein 8f;Microtubule-associated protein 1 light chain 3 --Cs5g08990.2: Autophagy-related protein 8f;Microtubule-associated protein 1 light chain 3 --Cs5g08990.3: Autophagy-related protein 8f;Microtubule-associated anchor protein involved in autophagy and membrane trafficking (ISS)
Cs2g21350	-1.17966	0.0149643	Cs2g21350.1: Autophagy-related protein 8C;Putative microtubule-associated protein (Fragment) --Cs2g21350.2: Autophagy-related protein 8C;Putative microtubule-associated protein (Fragment) --Cs2g21350.3: Autophagy-related protein 8d;Putative microtubule-associated protein (Fragment)
orange1.1t01329	0.774731	0.0149673	orange1.1t01329.1: H+-or Na+-translocating f-type, v-type and A-type ATPase superfamily;ATP synthase subunit epsilon, mitochondrial
Cs1g12810	2.28769	0.0150504	Cs1g12810.1: Glyoxalase/bleomycin resistance protein/dioxygenase
Cs2g08410	1.5326	0.0152678	Cs2g08410.1: Putative uncharacterized protein Sb03g044260;Probable nucleolar protein 5-2; Nucleolar protein 58; Putative nucleolar protein 5-3; Uncharacterized NOP5 family protein K07C5.4
Cs4g06560	-1.33102	0.015391	Cs4g06560.1: Brefeldin A-inhibited guanine nucleotide-exchange protein 2; Protein transport protein sec71; Ankyrin repeat, PH and SEC7 domain containing protein secG; Cytohesin-2; Cytohesin-1; Cytohesin-3; Cytohesin-4; IQ motif and SEC7 domain-containing protein 1; GTP exchange factor for ARFs 1; PH and SEC7 domain-containing protein 2;SEC7-like guanine nucleotide exchange family protein --Cs4g06…
Cs1g24040	-1.47333	0.0153987	Cs1g24040.1: Putative uncharacterized protein Sb01g009730
Cs4g06250	-1.54916	0.0155018	Cs4g06250.1: Myosin-J heavy chain; Myosin-Vb; Myosin-H heavy chain; Myosin-Va; Myosin-52; Myosin-2; Myosin-Vc; Myosin-2A; Myosin-51; Myosin-I heavy chain; Myosin-2B; Myosin-4; Myosin-2 heavy chain; Myosin-2 heavy chain, non muscle; Myosin-XV; Myosin-VIIa; Myosin IE heavy chain; Unconventional myosin heavy chain 6; Myosin heavy chain, striated muscle; Myosin-XIX; Myosin-VIIb; Myosin-X; Myosin-7; M…
Cs4g14230	1.32582	0.01552	Cs4g14230.1: Putative uncharacterized protein At2g26110 (Fragment)
Cs6g12210	1.39633	0.01552	Cs6g12210.1: Leucine-rich repeat-containing protein typical subtype (Fragment);Leucine-rich repeat-containing protein ODA7; Protein phosphatase 1 regulatory subunit 7; Internalin-A; Uncharacterized protein T09A5.9; Leucine-rich repeat and IQ domain-containing protein 1; Septation initiation network scaffold protein cdc11; Centrosomal protein of 97 kDa
orange1.1t04641	1.5307	0.01552	orange1.1t04641.1: GPCR-type G protein 2; Golgi pH regulator; Golgi pH regulator B; Golgi pH regulator A; Putative Golgi pH regulator C; Golgi pH regulator homolog;Protein Y75B8A.16, confirmed by transcript evidence --orange1.1t04641.2: GPCR-type G protein 2; Golgi pH regulator; Golgi pH regulator B; Golgi pH regulator A; Putative Golgi pH regulator C; Golgi pH regulator homolog;Protein Y75B8A.16…
Cs2g10570	-0.979464	0.0155385	Cs2g10570.1: Putative high-affinity potassium transporter protein 1;Probable potassium transporter 13; Potassium transporter 1; Putative potassium transporter 8; High affinity potassium transporter; Probable potassium transport system protein kup --Cs2g10570.2: Putative high-affinity potassium transporter protein 1;Probable potassium transporter 13; Potassium transporter 1; Putative potassium tra…
Cs5g27210	1.49005	0.0156778	Cs5g27210.1: BTB and MATH domain-containing protein, putative;BTB/POZ and MATH domain-containing protein 4; Speckle-type POZ protein; Speckle-type POZ protein A; Speckle-type POZ protein B; Speckle-type POZ protein-like; Speckle-type POZ protein-like A; Speckle-type POZ protein-like B; TD and POZ domain-containing protein 3 --Cs5g27210.2: BTB and MATH domain-containing protein, putative;BTB/POZ a…
Cs2g15140	-1.58003	0.0157101	Cs2g15140.1: Protein Mpv17;Peroxisomal membrane protein 22 kDa, putative, expressed
Cs7g13720	1.35891	0.0158219	Cs7g13720.1: Putative uncharacterized protein Sb07g024936 (Fragment);E3 ubiquitin ligase BIG BROTHER-related; E3 ubiquitin ligase BIG BROTHER; RING finger protein 38; E3 ubiquitin-protein ligase RNF12-B; E3 ubiquitin-protein ligase RLIM; RING-H2 finger protein ATL77; E3 ubiquitin-protein ligase arkadia-C; E3 ubiquitin-protein ligase arkadia-B; E3 ubiquitin-protein ligase arkadia; E3 ubiquitin-pro…
Cs4g18890	0.78368	0.015881	Cs4g18890.1: Exonuclease 3'-5' domain-containing protein 1;Exonuclease 3'-5' domain-like-containing protein 1, related --Cs4g18890.2: Exonuclease 3'-5' domain-containing protein 1;Exonuclease 3'-5' domain-like-containing protein 1, related --Cs4g18890.3: 3'-5' exonuclease and KH-I domain-containing protein
Cs9g01680	-1.01908	0.015881	Cs9g01680.1: [S] KOG4776 Uncharacterized conserved protein BCNT;Craniofacial development protein 1 --Cs9g01680.2: [S] KOG4776 Uncharacterized conserved protein BCNT;Craniofacial development protein 1 --Cs9g01680.3: [S] KOG4776 Uncharacterized conserved protein BCNT;Craniofacial development protein 1
orange1.1t06031	1.38261	0.0159509	NA
Cs2g13860	-1.00869	0.0159528	Cs2g13860.1: Serine/threonine-protein kinase PBS1; Probable serine/threonine-protein kinase RLCKVII; Protein kinase 2A, chloroplastic; Probable serine/threonine-protein kinase NAK; Probable receptor-like protein kinase At5g15080; Receptor-like serine/threonine-protein kinase At3g01300; Proline-rich receptor-like protein kinase PERK9; Putative receptor-like protein kinase At1g72540; Probable serin…
Cs2g19020	1.32964	0.01599	Cs2g19020.1: RRP15-like protein;Putative uncharacterized protein Sb02g000730 --Cs2g19020.2: RRP15-like protein;Putative uncharacterized protein Sb02g000730 --Cs2g19020.3: RRP15-like protein;Putative uncharacterized protein Sb02g000730
Cs2g04180	-1.26125	0.0160653	Cs2g04180.1: Pentatricopeptide repeat-containing protein At4g18975, chloroplastic; Pentatricopeptide repeat-containing protein At4g21190;Pentatricopeptide (PPR) repeat-containing protein-like protein --Cs2g04180.2: Pentatricopeptide repeat-containing protein At4g18975, chloroplastic; Pentatricopeptide repeat-containing protein At4g21190;Pentatricopeptide (PPR) repeat-containing protein-like prote…
Cs6g16220	3.65755	0.0160919	Cs6g16220.1: Putative uncharacterized protein Sb02g029440;Probable S-acyltransferase At5g05070; Probable palmitoyltransferase ZDHHC14; Palmitoyltransferase ZDHHC9; Putative ZDHHC-type palmitoyltransferase 1
Cs9g13420	1.22946	0.0160919	Cs9g13420.1: Chromosome 8 open reading frame 32, isoform CRA_b;Protein N-terminal glutamine amidohydrolase --Cs9g13420.2: Protein N-terminal glutamine amidohydrolase;Putative uncharacterized protein Sb09g019120
Cs5g32060	1.55657	0.0161847	Cs5g32060.1: Solute carrier family 2, facilitated glucose transporter member 8;Sugar transporter ERD6-like 7; Putative sugar transporter ERD6-like 13; Facilitated trehalose transporter Tret1-2 homolog; Facilitated trehalose transporter Tret1; Solute carrier family 2, facilitated glucose transporter member 6; Putative metabolite transport protein yfiG; Putative metabolite transport protein ywtG; D…
Cs9g15930	0.943951	0.0162346	Cs9g15930.1: Putative hypersensitive-induced response protein;Hypersensitive-induced response protein 4; Protein PPLZ12
Cs2g19430	1.1004	0.0162976	Cs2g19430.1: Putative uncharacterized protein
Cs4g10970	0.609409	0.0162976	Cs4g10970.1: 1-acyl-sn-glycerol-3-phosphate acyltransferase family protein;1-acyl-sn-glycerol-3-phosphate acyltransferase; Probable 1-acyl-sn-glycerol-3-phosphate acyltransferase; 1-acyl-sn-glycerol-3-phosphate acyltransferase alpha; 1-acyl-sn-glycerol-3-phosphate acyltransferase beta; Uncharacterized acyltransferase C1851.02; Putative 1-acyl-sn-glycerol-3-phosphate acyltransferase acl-2; 1-acyl-…
orange1.1t00511	0.855802	0.0162976	orange1.1t00511.1: Putative uncharacterized protein Sb03g032410 --orange1.1t00511.2: Putative uncharacterized protein Sb03g032410
orange1.1t01783	-1.64513	0.0162976	orange1.1t01783.1: Phytochrome-interacting factor 3.1 (Fragment);Transcription factor PIL1; Transcription factor SPATULA; Transcription factor ALC; Transcription factor BEE 2; Putative transcription factor bHLH056; Transcription factor ABA-INDUCIBLE bHLH-TYPE; Transcription factor BPE
Cs2g01550	1.97479	0.01631	Cs2g01550.1: Chromosome 18 SCAF14786, whole genome shotgun sequence. (Fragment) --Cs2g01550.2: Chromosome 18 SCAF14786, whole genome shotgun sequence. (Fragment)
Cs5g20420	0.892546	0.0163367	Cs5g20420.1: UDP-glycosyltransferase 75B1; Cinnamate beta-D-glucosyltransferase; Limonoid UDP-glucosyltransferase; Indole-3-acetate beta-glucosyltransferase; Anthocyanidin 3-O-glucosyltransferase; Kaempferol 3-O-beta-D-galactosyltransferase;UDP-glucose:anthocyanin 5-O-glucosyltransferase
Cs2g05650	1.1337	0.0163784	NA
Cs7g30900	2.12667	0.0164611	Cs7g30900.1: Putative serine/threonine phosphatase type 2c (Fragment);Probable protein phosphatase 2C 2; Putative protein phosphatase 2C 53; Putative protein phosphatase 2C-like protein 45; Protein phosphatase 1L; Protein kinase and PP2C-like domain-containing protein
orange1.1t05103	2.91012	0.0164883	orange1.1t05103.1: CTC-interacting domain 11 protein
Cs4g18300	-1.16708	0.0165625	Cs4g18300.1: Cytochrome P450, family 711, subfamily A, polypeptide 1
Cs3g26420	1.81762	0.0165916	Cs3g26420.1: Putative uncharacterized protein At1g20100
Cs5g07020	0.597773	0.0167168	Cs5g07020.1: Brain protein 44-like protein; UPF0041 protein R07E5.13; UPF0041 protein A; Brain protein 44;cDNA, FLJ92180, highly similar to Homo sapiens brain protein 44 (BRP44)
Cs2g19200	-0.988149	0.0167975	Cs2g19200.1: Putative uncharacterized protein At3g07700 (Fragment);Uncharacterized protein sll1770; Uncharacterized aarF domain-containing protein kinase At1g79600, chloroplastic; Uncharacterized protein in hydrogenase 1 5'region (Fragment); Probable ubiquinone biosynthesis protein UbiB --Cs2g19200.2: Putative uncharacterized protein At3g07700 (Fragment);Uncharacterized protein sll1770; Uncharact…
Cs3g07240	0.539589	0.0167975	Cs3g07240.1: Protein PAM68, chloroplastic; Uncharacterized protein PAM68-like;ABC-type Co2+ transport system, permease component
Cs3g01400	0.653983	0.0167996	Cs3g01400.1: PHD finger protein ALFIN-LIKE 7; PHD finger protein Alfin1; Nucleosome-remodeling factor subunit NURF301; Nucleosome-remodeling factor subunit BPTF; Lysine-specific demethylase 7A; Histone lysine demethylase PHF8;ATP synthase alpha subunit mitochondrial, putative
Cs2g25580	-1.26206	0.0168334	Cs2g25580.1: Putative uncharacterized protein OSJNBa0015N08.1 (Fragment);Pteridine reductase 1; 3-oxoacyl-[acyl-carrier-protein] reductase FabG --Cs2g25580.2: Putative uncharacterized protein OSJNBa0015N08.1 (Fragment);Pteridine reductase 1; 3-oxoacyl-[acyl-carrier-protein] reductase FabG --Cs2g25580.3: Pteridine reductase 1; Uncharacterized oxidoreductase yohF; 3-oxoacyl-[acyl-carrier-protein] r…
Cs4g12640	-0.798647	0.0168981	Cs4g12640.1: Cyclin-T1-5; Cyclin-T1-4; Cyclin-T1-3; Cyclin-T1-2; Cyclin-T1-1; Putative cyclin-T1-1; Cyclin-K; Cyclin-L2; Cyclin-L1; Cyclin-L1-1; Cyclin-T1; Cyclin-T2; Cyclin pch1; Cyclin-C;Putative uncharacterized protein Sb01g046250
Cs7g20300	1.28116	0.0169043	Cs7g20300.1: Alport syndrome, mental retardation, midface hypoplasia and elliptocytosis chromosomal region gene 1 homolog (Human);Uncharacterized protein At2g38710; AMMECR1-like protein; AMME syndrome candidate gene 1 protein homolog; AMME syndrome candidate gene 1 protein; Protein Maeo_0138
orange1.1t02001	1.06159	0.0169433	NA
Cs6g16200	0.504845	0.0170397	Cs6g16200.1: Magnesium-protoporphyrin IX monomethyl ester [oxidative] cyclase, chloroplast, putative;Magnesium-protoporphyrin IX monomethyl ester [oxidative] cyclase, chloroplastic; Magnesium-protoporphyrin IX monomethyl ester [oxidative] cyclase 2, chloroplastic; Magnesium-protoporphyrin IX monomethyl ester [oxidative] cyclase 3; Aerobic magnesium-protoporphyrin IX monomethyl ester [oxidative] c…
Cs7g22640	1.2793	0.017066	Cs7g22640.1: Putative uncharacterized protein At1g32400 (Fragment)
Cs5g34700	1.67077	0.0171217	Cs5g34700.1: Leucine-rich repeat receptor-like protein kinase (Fragment);Putative kinase-like protein TMKL1; Probable leucine-rich repeat receptor-like protein kinase IMK3; Probable inactive receptor kinase At1g48480; Probably inactive leucine-rich repeat receptor-like protein kinase IMK2; Inactive leucine-rich repeat receptor-like serine/threonine-protein kinase At5g24100; Receptor-like protein …
Cs7g13140	1.39756	0.0171484	Cs7g13140.1: Serine/threonine-protein kinase PRP4 homolog; Serine/threonine-protein kinase prp4; Dual specificity tyrosine-phosphorylation-regulated kinase mbk-1; Dual specificity protein kinase pom1; Serine/threonine-protein kinase minibrain; Probable serine/threonine-protein kinase dyrk1; Homeodomain-interacting protein kinase 2; Probable serine/threonine-protein kinase yakA; Probable serine/th…
orange1.1t04639	-0.810091	0.0171484	orange1.1t04639.1: Putative DNA-binding protein, 5'-partial (Fragment)
Cs4g16900	-1.18752	0.0171794	Cs4g16900.1: 3-hydroxyisobutyryl-CoA hydrolase-like protein 3, mitochondrial; 3-hydroxyisobutyryl-CoA hydrolase, mitochondrial; 3-hydroxyisobutyryl-CoA hydrolase 1; Probable 3-hydroxyisobutyryl-CoA hydrolase 3; 3-hydroxyisobutyryl-CoA hydrolase-like protein 5; 3-hydroxypropionyl-coenzyme A dehydratase; 3-hydroxybutyryl-CoA dehydratase; Enoyl-CoA hydratase, mitochondrial; Probable enoyl-CoA hydrat…
Cs4g07670	-1.07098	0.017444	Cs4g07670.1: Putative uncharacterized protein Sb06g032115 (Fragment);Actin-related protein 8; Actin; Actin-105 (Fragment); Actin-3 (Fragment); Putative actin-9; Actin, larval muscle; Beta-actin-like protein 2; Actin-3; Actin-1; Actin, alpha cardiac muscle 1 --Cs4g07670.2: Actin-related protein 8; Actin; Actin-105 (Fragment); Putative actin-9; Beta-actin-like protein 2; Actin-3 (Fragment); Actin, …
orange1.1t01021	-0.600714	0.0174937	orange1.1t01021.1: Basic helix-loop-helix (BHLH) family transcription factor;Transcription factor MYC2; Transcription factor ABA-INDUCIBLE bHLH-TYPE; Transcription factor ABORTED MICROSPORES; Transcription factor FER-LIKE IRON DEFICIENCY-INDUCED TRANSCRIPTION FACTOR; Anthocyanin regulatory Lc protein; Transcription factor GLABRA 3; Anthocyanin regulatory R-S protein; Transcription factor DYSFUNCT…
Cs3g10580	-0.693958	0.0176066	Cs3g10580.1: IN2-2 protein; Auxin-induced protein PCNT115; Aldo-keto reductase yakc [NADP+]; Pyridoxal reductase; Probable pyridoxal reductase 2; Uncharacterized oxidoreductase YccK; Uncharacterized oxidoreductase YdjG; Uncharacterized oxidoreductase C3A11.11c; Putative aryl-alcohol dehydrogenase YPL088W; Aldo-keto reductase (Fragment); Probable voltage-gated potassium channel subunit beta;Auxin-…
Cs4g07570	1.27068	0.0176126	Cs4g07570.1: Putative uncharacterized protein Sb04g029635 (Fragment);Chloride channel protein CLC-f; Chloride channel protein CLC-e; H(+)/Cl(-) exchange transporter ClcA
Cs5g30140	-0.820219	0.0178516	Cs5g30140.1: F-box/kelch-repeat protein OR23; F-box protein AFR; Kelch-like protein 8;Kelch repeat containing F-box protein family-like
Cs6g15740	-1.45113	0.0179053	Cs6g15740.1: Threonine dehydratase biosynthetic, chloroplastic; Threonine dehydratase biosynthetic; Threonine dehydratase, mitochondrial; Threonine dehydratase biosynthetic (Fragment); Threonine dehydratase catabolic; Probable threonine dehydratase biosynthetic; Threo-3-hydroxyaspartate ammonia-lyase; Putative threonine dehydratase; Serine racemase; Probable serine racemase;Threonine dehydratase …
orange1.1t00482	-1.25215	0.0179053	orange1.1t00482.1: Putative uncharacterized protein Sb10g020525 (Fragment);DEAD-box ATP-dependent RNA helicase 31; Probable DEAD-box ATP-dependent RNA helicase 48; Putative DEAD-box ATP-dependent RNA helicase 33; ATP-dependent RNA helicase MSS116, mitochondrial; Probable ATP-dependent RNA helicase ddx18; ATP-dependent RNA helicase HAS1 --orange1.1t00482.2: Putative uncharacterized protein Sb10g02…
orange1.1t00368	1.78597	0.0179247	orange1.1t00368.1: Putative uncharacterized protein Sb07g024060 --orange1.1t00368.2: Putative uncharacterized protein Sb07g024060
Cs7g14030	2.94761	0.0179301	Cs7g14030.1: P-loop containing nucleoside triphosphate hydrolase domain-containing protein
Cs5g01520	-0.629484	0.0179417	Cs5g01520.1: Embryogenesis-associated protein EMB8; Abhydrolase domain-containing protein; Putative esterase YMR210W; Medium-chain fatty acid ethyl ester synthase/esterase 1;Alpha/beta hydrolase domain containing protein 1,3, putative --Cs5g01520.2: Alpha/beta hydrolase domain containing protein 1,3, putative;Embryogenesis-associated protein EMB8; Abhydrolase domain-containing protein 3; Putative…
Cs8g14730	-0.960343	0.017959	Cs8g14730.1: Mechanosensitive ion channel domain-containing protein / MS ion channel domain-containing protein (Fragment);MscS family inner membrane protein YnaI; Uncharacterized MscS family protein YjeP --Cs8g14730.2: Mechanosensitive ion channel domain-containing protein / MS ion channel domain-containing protein (Fragment);MscS family inner membrane protein YnaI; Uncharacterized MscS family pr…
Cs4g16075	1.98743	0.0179613	NA
Cs5g04720	-0.90716	0.0179613	Cs5g04720.1: Armadillo/beta-catenin-like repeat-containing protein --Cs5g04720.2: Armadillo/beta-catenin-like repeat-containing protein --Cs5g04720.3: Armadillo/beta-catenin-like repeat-containing protein
Cs5g23260	1.55054	0.0179862	Cs5g23260.1: Myb-like DNA-binding domain containing protein
Cs6g20110	1.05553	0.0179923	Cs6g20110.1: Chloroplastic group IIA intron splicing facilitator CRS1, chloroplastic; Uncharacterized CRM domain-containing protein At3g25440, chloroplastic; CRS2-associated factor 1, chloroplastic; CRS2-associated factor 1, mitochondrial;CFM2 alternative polyadenylation form 2 (Fragment) --Cs6g20110.2: Chloroplastic group IIA intron splicing facilitator CRS1, chloroplastic; Uncharacterized CRM d…
Cs9g11810	1.32579	0.0180275	Cs9g11810.1: Putative uncharacterized protein --Cs9g11810.2: Putative uncharacterized protein
orange1.1t01287	-1.31729	0.0182075	orange1.1t01287.1: Peroxisome biogenesis protein 16;Putative uncharacterized protein Sb04g001930
Cs2g06790	1.40023	0.0182136	Cs2g06790.1: Putative uncharacterized protein (Fragment)
Cs4g17070	-1.06811	0.0182423	Cs4g17070.1: Transmembrane protein 19;Putative uncharacterized protein AlNc14C242G9494 --Cs4g17070.2: Transmembrane protein 19;Putative uncharacterized protein AlNc14C242G9494 --Cs4g17070.3: Transmembrane protein 19; Uncharacterized membrane protein MJ0933;Putative uncharacterized protein AlNc14C242G9494
Cs3g14120	1.00473	0.0183592	Cs3g14120.1: WRC, zf-4CXXC-R1 transcription factor and jumonji domain-containing protein;Lysine-specific demethylase 3B; Probable JmjC domain-containing histone demethylation protein 2C; Protein hairless --Cs3g14120.2: WRC, zf-4CXXC-R1 transcription factor and jumonji domain-containing protein --Cs3g14120.3: WRC, zf-4CXXC-R1 transcription factor and jumonji domain-containing protein --Cs3g14120.4…
Cs3g18430	2.48949	0.0183592	Cs3g18430.1: Putative uncharacterized protein Sb02g023280
Cs5g24540	0.657102	0.0183592	Cs5g24540.1: Probable GOT1-Membrane protein required for ER to Golgi transport;Protein transport protein GOT1; Protein transport protein got1 homolog; Vesicle transport protein GOT1A; Probable Golgi transport protein 1 --Cs5g24540.2: Protein transport protein GOT1; Protein transport protein got1 homolog; Vesicle transport protein GOT1A; Probable Golgi transport protein 1;cDNA, clone: J065013H19, …
Cs5g23290	1.24013	0.0183855	Cs5g23290.1: RabGAP/TBC domain-containing protein, putative, expressed;TBC1 domain family member 15; GTPase-activating protein gyp7; Small G protein signaling modulator 1 --Cs5g23290.2: RabGAP/TBC domain-containing protein, putative, expressed;TBC1 domain family member 15; GTPase-activating protein gyp7; Small G protein signaling modulator 1 --Cs5g23290.3: RabGAP/TBC domain-containing protein, pu…
Cs2g01210	-0.989628	0.0183936	Cs2g01210.1: AGC (CAMP-dependent, cGMP-dependent and protein kinase C) kinase family protein;Serine/threonine-protein kinase OXI1; Protein kinase G11A; Serine/threonine-protein kinase KIPK; Protein kinase PINOID 2; Phototropin-1B; Phototropin-1A; Phototropin-2; Phototropin-1; Flippase kinase 1; RAC family serine/threonine-protein kinase homolog; Probable serine/threonine-protein kinase ndrA; Prob…
Cs5g04990	2.11458	0.0185407	Cs5g04990.1: Calmodulin binding protein-like protein (Fragment) --Cs5g04990.2: Calmodulin binding protein-like protein (Fragment)
Cs1g15540	1.31181	0.0186061	Cs1g15540.1: ATP-dependent zinc metalloprotease FtsH; ATP-dependent zinc metalloprotease FTSH 5, chloroplastic; ATP-dependent zinc metalloprotease FTSH, chloroplastic;ATP-dependent zinc metalloprotease FtsH 1 (Precursor) --Cs1g15540.2: ATP-dependent zinc metalloprotease FtsH 3; ATP-dependent zinc metalloprotease FTSH 5, chloroplastic; ATP-dependent zinc metalloprotease FTSH, chloroplastic; ATP-de…
Cs6g03540	-0.518134	0.0186061	Cs6g03540.1: Phosphatidylcholine-sterol O-acyltransferase, putative;Phospholipase A(1) LCAT3; Lecithine-cholesterol acyltransferase-like 4
Cs3g02970	0.66394	0.0186747	Cs3g02970.1: Putative uncharacterized protein Sb03g025350;Ras-related protein RABD1; GTP-binding protein YPTM2; Ras-like GTP-binding protein YPT1; Putative Ras-related protein Rab-1C
Cs4g09180	-1.35762	0.0186747	Cs4g09180.1: Armadillo/beta-catenin-like repeat-containing protein;U-box domain-containing protein 14
Cs9g16180	1.16942	0.0187424	Cs9g16180.1: Putative uncharacterized protein At5g62200 (Fragment)
Cs1g09500	-0.78379	0.0188227	Cs1g09500.1: 2-oxoisovalerate dehydrogenase alpha subunit, mitochondrial, putative, expressed;2-oxoisovalerate dehydrogenase subunit alpha, mitochondrial; 2-oxoisovalerate dehydrogenase subunit alpha, mitochondrial (Fragment); 2-oxoisovalerate dehydrogenase subunit alpha; Pyruvate dehydrogenase E1 component subunit alpha; Pyruvate dehydrogenase E1 component subunit alpha (Fragment); Pyruvate dehy…
orange1.1t01179	2.72967	0.0189522	orange1.1t01179.1: Leucine-rich repeat containing protein, putative;Putative disease resistance protein RGA3; Disease resistance protein RGA2; Putative late blight resistance protein homolog R1B-14; Probable disease resistance protein At4g14610; Late blight resistance protein R1-A; Putative inactive disease susceptibility protein LOV1
Cs9g15830	5.00615	0.0189808	NA
Cs2g30350	-1.29828	0.0189903	Cs2g30350.1: Nuclear transcription factor Y subunit A-1; Nuclear transcription factor Y subunit alpha; Transcriptional activator HAP2;CCAAT-box transcription factor complex WHAP5, putative, expressed --Cs2g30350.2: Nuclear transcription factor Y subunit A-1; Nuclear transcription factor Y subunit alpha; Transcriptional activator HAP2;CCAAT-box transcription factor complex WHAP5, putative, express…
Cs3g16150	0.582364	0.0191035	NA
Cs3g18740	-1.26223	0.0193596	Cs3g18740.1: Putative uncharacterized protein Sb03g046620 --Cs3g18740.2: Putative uncharacterized protein Sb01g050140
Cs2g20330	-0.737216	0.0193992	Cs2g20330.1: 3-oxoacyl-[acyl-carrier-protein] synthase, mitochondrial; 3-oxoacyl-[acyl-carrier-protein] synthase 2; Putative 3-oxoacyl-[acyl-carrier-protein] synthase, mitochondrial; 3-oxoacyl-[acyl-carrier-protein] synthase 2 (Fragment); 3-oxoacyl-[acyl-carrier-protein] synthase homolog; 3-oxoacyl-[acyl-carrier-protein] synthase II, chloroplastic; 3-oxoacyl-[acyl-carrier-protein] synthase I, chl…
Cs7g01930	0.930894	0.0196004	Cs7g01930.1: Embryonic polyadenylate-binding protein 2; Polyadenylate-binding protein 2-A; Putative RNA-binding protein EEED8.4; Zinc finger CCCH domain-containing protein 14; Putative RNA-binding protein rbpE; Cleavage stimulation factor subunit 2; RNA-binding protein SGN1; Cleavage stimulation factor subunit 2 tau variant; Eukaryotic translation initiation factor 3 subunit G; Zinc finger CCHC-t…
orange1.1t00629	2.09441	0.0196004	orange1.1t00629.1: Putative uncharacterized protein Sb01g032070
Cs7g22870	0.678656	0.0196756	Cs7g22870.1: Chromosome undetermined scaffold_58, whole genome shotgun sequence
Cs5g32120	0.717474	0.0197195	Cs5g32120.1: Breast carcinoma-amplified sequence 3 homolog; Autophagy-related protein 18; SVP1-like protein 2;Putative uncharacterized protein At1g03380 (Fragment) --Cs5g32120.2: Breast carcinoma-amplified sequence 3 homolog; Autophagy-related protein 18; SVP1-like protein 2;Putative uncharacterized protein At1g03380 (Fragment) --Cs5g32120.3: Breast carcinoma-amplified sequence 3 homolog; Autopha…
Cs9g04420	-2.0926	0.0198021	Cs9g04420.1: Probable histone-arginine methyltransferase 1.4; Histone-arginine methyltransferase CARM1; Histone-arginine methyltransferase CARMER; Probable histone-arginine methyltransferase CARMER; Protein arginine N-methyltransferase 8; Probable protein arginine N-methyltransferase 6; HNRNP arginine N-methyltransferase;Whole genome shotgun assembly, reference scaffold set, scaffold scaffold_30 …
Cs1g05650	-0.972724	0.0198236	Cs1g05650.1: Putative uncharacterized protein OJ1362_G11.13 --Cs1g05650.2: Putative uncharacterized protein OJ1362_G11.13 --Cs1g05650.3: Putative uncharacterized protein OJ1362_G11.13
Cs8g06480	0.728395	0.0198236	Cs8g06480.1: Guanine nucleotide-binding protein subunit beta-2; Guanine nucleotide-binding protein subunit beta; Guanine nucleotide-binding protein G(I)/G(S)/G(T) subunit beta-1; Vegetative incompatibility protein HET-E-1; Transcription initiation factor TFIID subunit 5; Uncharacterized WD repeat-containing protein alr3466;Guanine nucleotide-binding protein beta subunit, putative, expressed --Cs8…
Cs1g19980	-0.739136	0.0199501	Cs1g19980.1: Putative uncharacterized protein Sb04g027320 --Cs1g19980.2: Putative uncharacterized protein Sb04g027320 --Cs1g19980.3: Putative uncharacterized protein Sb04g027320 --Cs1g19980.4: Putative uncharacterized protein Sb04g027320
Cs2g14880	3.14395	0.0200211	Cs2g14880.1: Putative uncharacterized protein Sb03g044810
Cs7g31930	1.40303	0.0200211	Cs7g31930.1: RCC1 domain-containing protein 1; Probable E3 ubiquitin-protein ligase HERC1; RCC1 and BTB domain-containing protein 2; X-linked retinitis pigmentosa GTPase regulator; E3 ISG15--protein ligase HERC5; E3 ubiquitin-protein ligase HERC2; Serine/threonine-protein kinase Nek8; Protein RCC2 homolog; Bifunctional serine/threonine-protein kinase/NEDD4-like E3 ubiquitin-protein ligase; X-link…
Cs6g16500	1.47129	0.0200636	Cs6g16500.1: S-locus F-box-like protein a (Fragment)
Cs9g14180	1.61443	0.0200636	Cs9g14180.1: Putative uncharacterized protein Sb01g041030;UDP-glucuronate 4-epimerase 2; Uncharacterized 37.6 kDa protein in cld 5'region; Protein CapI; Uncharacterized protein MJ1055; Uncharacterized UDP-glucose epimerase ytcB; UDP-glucose 4-epimerase
orange1.1t01281	-0.701763	0.0201506	orange1.1t01281.1: Putative uncharacterized protein Sb03g000560 --orange1.1t01281.2: Poly(rC)-binding protein 3;Putative uncharacterized protein (Fragment)
Cs4g04490	1.93698	0.0202814	Cs4g04490.1: F-box/LRR-repeat protein 20; F-box protein At3g58530;F-box and leucine-rich repeat protein 13, isoform CRA_b --Cs4g04490.2: Putative uncharacterized protein Sb07g022470;F-box/LRR-repeat protein 20 --Cs4g04490.3: Putative uncharacterized protein Sb07g022470;F-box/LRR-repeat protein 20
Cs5g20720	0.739539	0.0202942	Cs5g20720.1: 60S ribosomal protein L24; Ribosome biogenesis protein RLP24; Probable ribosome biogenesis protein RLP24;Component of cytosolic 80S ribosome and 60S large subunit --Cs5g20720.2: 60S ribosomal protein L24; Ribosome biogenesis protein rlp24; Probable ribosome biogenesis protein RLP24;Component of cytosolic 80S ribosome and 60S large subunit
Cs3g12590	-1.17695	0.020657	Cs3g12590.1: Eukaryotic glutathione synthase; Eukaryotic glutathione synthase, ATP-binding;Glutathione synthetase, chloroplastic; Glutathione synthetase; Glutathione synthetase large chain --Cs3g12590.2: Eukaryotic glutathione synthase; Eukaryotic glutathione synthase, ATP-binding;Glutathione synthetase, chloroplastic; Glutathione synthetase; Glutathione synthetase large chain
Cs9g17950	1.25054	0.0206804	Cs9g17950.1: Eukaryotic translation initiation factor 3 subunit 10-like
Cs2g29060	2.90136	0.020733	Cs2g29060.1: Putative uncharacterized protein Sb01g007530;Lamin-like protein; Early nodulin-like protein 2; Early nodulin-55-2; Mavicyanin; Blue copper protein; Stellacyanin; Cucumber peeling cupredoxin; Umecyanin
Cs5g01560	1.96127	0.0207529	Cs5g01560.1: Oligopeptide transporter OPT family (Fragment);Metal-nicotianamine transporter YSL1; Probable metal-nicotianamine transporter YSL9; Iron-phytosiderophore transporter YSL15; Iron-phytosiderophore transporter yellow stripe 1
orange1.1t00903	-0.808093	0.0208557	orange1.1t00903.1: Isoamylase N-terminal domain containing protein, expressed --orange1.1t00903.2: Isoamylase N-terminal domain containing protein, expressed --orange1.1t00903.3: 5'-AMP-activated protein kinase-like protein --orange1.1t00903.4: Isoamylase N-terminal domain containing protein, expressed --orange1.1t00903.5: 5'-AMP-activated protein kinase-like protein
Cs3g25746	1.69303	0.0208914	NA
Cs8g14520	1.49698	0.0210972	Cs8g14520.1: DNA polymerase epsilon subunit 3; Nuclear transcription factor Y subunit beta; Nuclear transcription factor Y subunit B-2; Nuclear transcription factor Y subunit beta (Fragment); DNA polymerase epsilon subunit D; Transcriptional activator HAP3; Negative cofactor 2 complex subunit beta; Protein Dr1 homolog;Glucose-6-phosphate/phosphate and phosphoenolpyruvate/phosphate antiporter (ISS)
orange1.1t01110	1.28958	0.0210972	orange1.1t01110.1: Putative uncharacterized protein Sb09g021425 (Fragment)
Cs7g23250	1.31301	0.0211986	Cs7g23250.1: Retrotransposon protein, putative, unclassified, expressed;Exocyst complex component 7; Exocyst complex protein EXO70 --Cs7g23250.2: Retrotransposon protein, putative, unclassified, expressed;Exocyst complex component EXO70; Exocyst complex protein EXO70
Cs4g09440	1.20156	0.0212543	Cs4g09440.1: Putative uncharacterized protein Sb02g028180;Pirin-like protein At1g50590; Pirin-1; Pirin; Putative pirin-like protein At3g59260; Putative quercetin 2,3-dioxygenase PA3240; Probable quercetin 2,3-dioxygenase yhhW --Cs4g09440.2: Pirin-like protein At1g50590; Pirin-1; Putative pirin-like protein At3g59260; Pirin; Putative quercetin 2,3-dioxygenase PA2418;Putative uncharacterized protei…
Cs8g01840	-2.40714	0.0214811	Cs8g01840.1: Putative class I chitinase (Fragment);Endochitinase CH25; Basic endochitinase B; Endochitinase A; Endochitinase B; Endochitinase 2 (Fragment); Acidic endochitinase WIN6; Basic 30 kDa endochitinase; Basic endochitinase; Basic endochitinase A; Basic endochitinase C; Chitinase 1; 26 kDa endochitinase 2; Basic endochitinase (Fragment); Acidic 26 kDa endochitinase; Acidic endochitinase Q;…
Cs1g24810	1.67927	0.0215189	Cs1g24810.1: Lateral root primordium (LRP) protein-like protein
Cs2g17840	1.33019	0.0215317	Cs2g17840.1: Leucine-rich repeat receptor-like protein kinase (Fragment);Probable receptor protein kinase TMK1; Proline-rich receptor-like protein kinase PERK13; Putative proline-rich receptor-like protein kinase PERK11; Probable receptor-like protein kinase At5g38990; Probable LRR receptor-like serine/threonine-protein kinase At1g51860; Receptor-like protein kinase THESEUS 1; Receptor-like prote…
Cs4g14550	1.21274	0.0215328	Cs4g14550.1: Chromosome 16 SCAF14763, whole genome shotgun sequence. (Fragment);Zinc finger CCCH domain-containing protein 65; Putative cleavage and polyadenylation specificity factor subunit 4-like protein; Cleavage and polyadenylation specificity factor subunit 4; mRNA 3'-end-processing protein yth1 --Cs4g14550.2: Chromosome 16 SCAF14763, whole genome shotgun sequence. (Fragment);Zinc finger CC…
Cs2g02370	1.35486	0.0216165	Cs2g02370.1: Putative uncharacterized protein Sb04g020610
Cs3g01790	1.31879	0.021624	Cs3g01790.1: Uncharacterized protein At5g39865; Glutaredoxin domain-containing cysteine-rich protein 1;Putative uncharacterized protein Sb01g035080
Cs5g08590	1.17722	0.0217887	Cs5g08590.1: E3 ubiquitin-protein ligase RBBP6; Uncharacterized RING finger protein P8B7.15c;Transposon protein, putative, CACTA, En/Spm sub-class, expressed --Cs5g08590.2: E3 ubiquitin-protein ligase RBBP6; Uncharacterized RING finger protein P8B7.15c;Transposon protein, putative, CACTA, En/Spm sub-class, expressed --Cs5g08590.3: E3 ubiquitin-protein ligase RBBP6; Uncharacterized RING finger pro…
Cs4g04740	-1.17734	0.0219819	Cs4g04740.1: Cycloartenol synthase; Probable oxidosqualene cyclase; Lanosterol synthase; Germanicol synthase; Beta-amyrin synthase; Amyrin synthase LUP2; Cucurbitadienol synthase; Camelliol C synthase; Lupeol synthase; Taraxerol synthase; Dammarenediol II synthase; Isomultiflorenol synthase; Arabidiol synthase; Baruol synthase; Pentacyclic triterpene synthase 6; Probable pentacyclic triterpene sy…
Cs9g03990	-0.788168	0.0220368	Cs9g03990.1: Acyl-CoA dehydrogenase family member 10; Medium-chain specific acyl-CoA dehydrogenase, mitochondrial;Acyl-Coenzyme A dehydrogenase family, member 10, isoform CRA_b --Cs9g03990.2: Acyl-CoA dehydrogenase family member 10;Acyl-Coenzyme A dehydrogenase family, member 10, isoform CRA_b
Cs2g06520	1.75075	0.0221031	Cs2g06520.1: Chromosome 9 SCAF14729, whole genome shotgun sequence;UPF0559 protein; Protein C20orf11 homolog; Protein C20orf11; Uncharacterized protein C12B10.13; Ran-binding protein 9 --Cs2g06520.2: Chromosome 9 SCAF14729, whole genome shotgun sequence;UPF0559 protein; Protein C20orf11 homolog; Protein C20orf11; Uncharacterized protein C12B10.13; Ran-binding protein 9 --Cs2g06520.3: Chromosome 9…
Cs7g06890	0.570457	0.0221473	Cs7g06890.1: Novel protein similar to vertebrate TAF10 RNA polymerase II, TATA box binding protein (TBP)-associated factor, 30kDa (TAF10);Transcription initiation factor TFIID subunit 10
Cs1g06920	-1.31603	0.0221898	Cs1g06920.1: Probable E3 ubiquitin-protein ligase HERC3; E3 ubiquitin-protein ligase HERC2; E3 ISG15--protein ligase HERC5; Secretion-regulating guanine nucleotide exchange factor; X-linked retinitis pigmentosa GTPase regulator; Serine/threonine-protein kinase Nek8; Inhibitor of Bruton tyrosine kinase; Protein RCC2 homolog; RCC1 and BTB domain-containing protein 1; Bifunctional serine/threonine-p…
Cs6g08620	-1.41099	0.0221898	Cs6g08620.1: Putative uncharacterized protein P0034A04.133 --Cs6g08620.2: Putative uncharacterized protein P0034A04.133
Cs6g09130	2.78248	0.0221898	NA
orange1.1t05381	6.88802	0.0223405	NA
Cs2g07860	0.55717	0.0224358	Cs2g07860.1: Derlin-2.2; Derlin-2.1; Derlin-2; Probable derlin-2 homolog; Derlin-3; Derlin-1; Derlin-1.1; Derlin-1.2; Uncharacterized derlin-like protein C1687.17c;Putative uncharacterized protein (Fragment) --Cs2g07860.2: Derlin-2.2; Derlin-2.1; Derlin-2; Probable derlin-2 homolog; Derlin-3; Derlin-1; Derlin-1.1; Derlin-1.2;Putative uncharacterized protein (Fragment) --Cs2g07860.3: Putative unch…
Cs3g24840	0.845111	0.0224358	Cs3g24840.1: Cytosolic purine 5'-nucleotidase; 5'-nucleotidase domain-containing protein 4;HAD superfamily hydrolase, 5'-Nucleotidase containing protein, expressed
Cs7g15590	1.24105	0.0224358	Cs7g15590.1: Ribonucleoside-diphosphate reductase large subunit; Ribonucleoside-diphosphate reductase large chain; Ribonucleoside-diphosphate reductase subunit alpha;Ribonucleoside-diphosphate reductase, alpha subunit --Cs7g15590.2: Ribonucleoside-diphosphate reductase large subunit; Ribonucleoside-diphosphate reductase large chain; Ribonucleoside-diphosphate reductase subunit alpha;Ribonucleosid…
Cs8g13090	2.74683	0.0224358	Cs8g13090.1: Myosin-J heavy chain; Myosin-Vb; Myosin-Va; Myosin-2A; Myosin-2 heavy chain; Myosin-2; Myosin-H heavy chain; Myosin-4; Myosin-2B; Myosin-Vc; Myosin-52; Myosin-I heavy chain; Myosin-2 heavy chain, non muscle; Myosin-51; Myosin-VIIa; Myosin-VIIb; Unconventional myosin heavy chain 6; Myosin-X; Myosin-XV; Myosin heavy chain, striated muscle; Myosin-Ib; Myosin type-2 heavy chain 1; Myosin…
Cs8g16440	-0.915696	0.0224358	Cs8g16440.1: Auxin response factor 18; Putative auxin response factor 14;Putative uncharacterized protein At2g28350 (Fragment)
Cs1g09490	-1.12765	0.0224609	Cs1g09490.1: 3'(2'),5'-bisphosphate nucleotidase-like protein;SAL1 phosphatase; 3'(2'),5'-bisphosphate nucleotidase; SAL2 phosphatase; Probable SAL4 phosphatase; PAP-specific phosphatase HAL2-like; Putative PAP-specific phosphatase, mitochondrial; Histidinol-phosphatase --Cs1g09490.2: 3'(2'),5'-bisphosphate nucleotidase-like protein;SAL1 phosphatase; SAL2 phosphatase; Probable SAL3 phosphatase; 3…
Cs2g26630	1.02121	0.0224792	Cs2g26630.1: DnaJ homolog subfamily B member 13; Protein psi1; DnaJ protein homolog 1; Chaperone protein DnaJ; DnaJ protein homolog 1 (Fragment); DnaJ homolog subfamily A member 2;Potyviral capsid protein interacting protein 2a
Cs5g27910	-0.973291	0.0224821	Cs5g27910.1: E1A-binding protein p400; Chromatin modification-related protein EAF1; Helicase SRCAP;Putative uncharacterized protein At3g24870 (Fragment) --Cs5g27910.2: E1A-binding protein p400; Helicase SRCAP; Chromatin modification-related protein EAF1;Putative uncharacterized protein At3g24870 (Fragment) --Cs5g27910.3: E1A-binding protein p400; Chromatin modification-related protein EAF1; Helic…
Cs3g27040	0.929191	0.0225061	Cs3g27040.1: Probable serine/threonine-protein kinase At4g35230; Probable inactive receptor-like kinase SSP; Protein kinase APK1A, chloroplastic; Serine/threonine-protein kinase At3g07070; Probable receptor-like protein kinase At5g15080; Receptor-like serine/threonine-protein kinase At3g01300; G-type lectin S-receptor-like serine/threonine-protein kinase At1g61360; Probable receptor protein kinas…
Cs4g08590	1.86266	0.0225577	NA
orange1.1t02184	0.835982	0.022726	orange1.1t02184.1: HAD-superfamily subfamily IIA hydrolase, hypothetical 3:HAD-superfamily hydrolase, subfamily IIA --orange1.1t02184.2: HAD-superfamily subfamily IIA hydrolase, hypothetical 3:HAD-superfamily hydrolase, subfamily IIA
Cs6g01480	4.0969	0.0228542	Cs6g01480.1: Transcription factor jumonji (JmjC) domain-containing protein;Lysine-specific demethylase 3B; 50S ribosomal protein L2, chloroplastic
Cs6g12040	-1.69719	0.0229419	Cs6g12040.1: Translin;Putative uncharacterized protein Sb01g020820
Cs2g17980	1.14405	0.0231003	Cs2g17980.1: Tartrate-resistant acid phosphatase type 5, putative;Purple acid phosphatase 8 --Cs2g17980.2: Purple acid phosphatase 8; Tartrate-resistant acid phosphatase type 5;Tartrate-resistant acid phosphatase type 5, putative
Cs8g12970	-1.8727	0.0231847	Cs8g12970.1: Disease resistance protein RGA2, putative;Disease resistance RPP13-like protein 4; Putative disease resistance protein At1g50180; Probable disease resistance protein At1g58390
Cs7g09790	1.10439	0.0231952	Cs7g09790.1: Actin-like protein 3 (Actin-related protein 3) , putative;Actin-related protein 3; Actin; Actin-2; Actin B; Actin A; Actin-1; Actin, cytoplasmic --Cs7g09790.2: Actin-like protein 3 (Actin-related protein 3) , putative;Actin-related protein 3; Actin; Actin-2; Actin, cytoplasmic; Actin-1; Actin A; Actin B; Actin, cytoskeletal
orange1.1t02546	-1.05475	0.0231952	orange1.1t02546.1: Uncharacterized oxidoreductase At1g06690, chloroplastic; Uncharacterized oxidoreductase Mb2320;Aldo/keto reductase family protein, putative, expressed
Cs8g17150	0.688431	0.0232298	Cs8g17150.1: Putative uncharacterized protein At5g60250 (Fragment) --Cs8g17150.2: Putative uncharacterized protein At5g60250 (Fragment)
Cs3g19150	1.10212	0.0234148	Cs3g19150.1: Phosphatidylinositol-4-phosphate 5-kinase family protein;Phosphatidylinositol-4-phosphate 5-kinase 1; Putative phosphatidylinositol-4-phosphate 5-kinase 11; Probable phosphatidylinositol phosphate kinase DDB_G0267588; Phosphatidylinositol-4-phosphate 5-kinase type-1 beta; Phosphatidylinositol-4-phosphate 5-kinase type-1 gamma; Phosphatidylinositol-4-phosphate 5-kinase type-1 alpha; P…
orange1.1t01763	0.876454	0.0234148	orange1.1t01763.1: Putative uncharacterized protein Sb01g040910 --orange1.1t01763.2: Putative uncharacterized protein Sb01g040910
Cs7g17470	2.37367	0.0234528	Cs7g17470.1: Cytochrome b561/ferric reductase transmembrane family protein
orange1.1t04708	1.26854	0.0234528	NA
orange1.1t00557	1.05729	0.0234929	NA
orange1.1t02993	1.7948	0.023626	orange1.1t02993.1: Pathogenesis-related thaumatin-like protein protein;Pathogenesis-related protein 5; Thaumatin-like protein; Osmotin-like protein; Glucan endo-1,3-beta-glucosidase; Thaumatin-like protein 1b (Fragment); Zeamatin; Protein P21; Alpha-amylase/trypsin inhibitor; Pathogenesis-related protein R major form; Osmotin; Osmotin-like protein TPM-1 (Fragment); Pathogenesis-related protein R …
Cs8g02840	-1.30501	0.0236448	Cs8g02840.1: Putative uncharacterized protein Sb02g031140
orange1.1t03430	0.426027	0.0236708	orange1.1t03430.1: Putative uncharacterized protein Sb03g003063 (Fragment) --orange1.1t03430.2: Putative uncharacterized protein Sb03g003063 (Fragment) --orange1.1t03430.3: Putative uncharacterized protein Sb03g003063 (Fragment)
Cs8g03290	0.93601	0.0238052	Cs8g03290.1: Putative uncharacterized protein OSJNBa0056O06.15-1
Cs3g26940	-0.682666	0.0238058	Cs3g26940.1: Glutathione-dependent formaldehyde dehydrogenase;Alcohol dehydrogenase-like 7; Alcohol dehydrogenase class-3; Alcohol dehydrogenase class-P; S-(hydroxymethyl)glutathione dehydrogenase; Alcohol dehydrogenase class-3 chain H; Alcohol dehydrogenase class-3 chain L --Cs3g26940.2: Glutathione-dependent formaldehyde dehydrogenase;Alcohol dehydrogenase-like 7; Alcohol dehydrogenase class-3;…
Cs2g29260	-1.83438	0.0238916	Cs2g29260.1: 1-aminocyclopropane-1-carboxylate oxidase homolog; Deacetoxyvindoline 4-hydroxylase; Naringenin,2-oxoglutarate 3-dioxygenase; Flavonol synthase/flavanone 3-hydroxylase; Naringenin,2-oxoglutarate 3-dioxygenase (Fragment); Flavone synthase; Leucoanthocyanidin dioxygenase; Protein SRG1; Probable 2-oxoacid dependent dioxygenase; Gibberellin 2-beta-dioxygenase 8; 1-aminocyclopropane-1-car…
Cs2g12900	1.33891	0.0239847	Cs2g12900.1: Putative uncharacterized protein Sb03g031670;Probable receptor-like protein kinase At5g39030; G-type lectin S-receptor-like serine/threonine-protein kinase At5g24080; Probable LRR receptor-like serine/threonine-protein kinase At1g56140; Putative cysteine-rich receptor-like protein kinase 39; Cysteine-rich receptor-like protein kinase 36; Putative receptor-like protein kinase At4g0096…
Cs1g17790	1.0303	0.024185	Cs1g17790.1: ATP synthase alpha subunit mitochondrial, putative;PHD finger protein ALFIN-LIKE 5; PHD finger protein Alfin1; Nucleosome-remodeling factor subunit NURF301; Nucleosome-remodeling factor subunit BPTF; Lysine-specific demethylase 7A
orange1.1t00475	-0.656096	0.024185	orange1.1t00475.1: Uncharacterized protein At4g01050, chloroplastic;Putative uncharacterized protein Sb04g009380 --orange1.1t00475.2: Uncharacterized protein At4g01050, chloroplastic;Putative uncharacterized protein Sb04g009380 --orange1.1t00475.3: Uncharacterized protein At4g01050, chloroplastic;Putative uncharacterized protein Sb04g009380
orange1.1t01076	-1.28898	0.0242384	orange1.1t01076.1: Putative uncharacterized protein Sb01g028530
Cs5g24860	0.469315	0.02442	Cs5g24860.1: Probable NADH dehydrogenase [ubiquinone] 1 alpha subcomplex subunit 12; NADH dehydrogenase [ubiquinone] 1 alpha subcomplex subunit 12;Probable NADH dehydrogenase [ubiquinone] 1 alpha subcomplex subunit 12 (Fragment) --Cs5g24860.2: Probable NADH dehydrogenase [ubiquinone] 1 alpha subcomplex subunit 12; NADH dehydrogenase [ubiquinone] 1 alpha subcomplex subunit 12;Probable NADH dehydro…
Cs2g26323	-1.26968	0.0245758	Cs2g26323.1: Expansin-like B1; Expansin-B1; Expansin-B10; Expansin-B7; Pollen allergen Phl p 1; Major pollen allergen Cyn d 1; Major pollen allergen Hol l 1; Expansin-B5; Expansin-B18; Expansin-B15; Expansin-B9; Putative expansin-B2; Expansin-B11; Expansin-B6; Pollen allergen Lol p 1; Major pollen allergen Pha a 1; Expansin-B8; Expansin-B12; Expansin-B17; Expansin-A2; Expansin-A8; Expansin-A14; E…
Cs6g10880	1.80396	0.0245758	Cs6g10880.1: Putative uncharacterized protein
Cs5g26620	1.07351	0.024596	Cs5g26620.1: Putative uncharacterized protein Sb01g005460;Casein kinase I isoform delta-like; Casein kinase I homolog 2; Casein kinase I isoform delta; Casein kinase I isoform alpha-like; Casein kinase I isoform alpha; Casein kinase I isoform epsilon; Casein kinase I isoform delta-B; Casein kinase I isoform delta-A; Casein kinase I; Discs overgrown protein kinase; Casein kinase I isoform beta; Ca…
Cs3g25750	-0.464752	0.024912	Cs3g25750.1: Protein BASIC PENTACYSTEINE6; Barley B recombinant-like protein D; Protein Barley B recombinant; Barley B recombinant-like protein B; Barley B recombinant-like protein A; Barley B recombinant-like protein C;GAGA-motif binding transcriptional activator (Fragment) --Cs3g25750.2: Protein BASIC PENTACYSTEINE6; Barley B recombinant-like protein D; Protein Barley B recombinant; Barley B re…
Cs5g02170	0.677126	0.0249552	Cs5g02170.1: Putative uncharacterized protein P0690C12.29-1
Cs5g23890	-1.76621	0.0249552	NA
Cs3g21120	-0.659638	0.0249727	Cs3g21120.1: Protein MITOFERRINLIKE 1, chloroplastic; S-adenosylmethionine mitochondrial carrier protein; Mitochondrial RNA-splicing protein MRS4; Mitoferrin; Mitochondrial aspartate-glutamate transporter AGC1; Uncharacterized mitochondrial carrier C12B10.09; Putative mitochondrial carrier protein PET8; Mitochondrial substrate carrier family protein J; Calcium-binding mitochondrial carrier protei…
Cs5g14005	0.733161	0.0251838	Cs5g14005.1: Dendritic cell-derived ubiquitin-like protein
Cs6g01310	-0.872129	0.0252884	Cs6g01310.1: S-adenosylmethionine synthase 3;S-adenosylmethionine synthetase (Fragment) --Cs6g01310.2: S-adenosylmethionine synthase 3;S-adenosylmethionine synthetase (Fragment)
Cs7g31660	-1.33844	0.0252884	Cs7g31660.1: Uncharacterized protein At2g39920;Acid phosphatase class B family protein (Fragment) --Cs7g31660.2: Uncharacterized protein At2g39920;Acid phosphatase class B family protein (Fragment) --Cs7g31660.3: Uncharacterized protein At2g39920;Acid phosphatase class B family protein (Fragment) --Cs7g31660.4: Uncharacterized protein At2g39920;Acid phosphatase class B family protein (Fragment) -…
Cs1g25520	1.8295	0.025432	NA
Cs4g16350	-0.805106	0.025432	Cs4g16350.1: Putative uncharacterized protein Sb03g032560;Casein kinase I isoform delta-like; Casein kinase I isoform epsilon; Casein kinase I isoform delta; Casein kinase I isoform delta-A; Casein kinase I isoform delta-B; Casein kinase I; Casein kinase I homolog hhp1; Casein kinase I isoform alpha; Discs overgrown protein kinase; Casein kinase I isoform alpha-like; Casein kinase I isoform beta;…
Cs7g29690	1.70308	0.025432	Cs7g29690.1: Putative uncharacterized protein OSJNBa0018K15.9
Cs5g15780	-1.23065	0.0254415	Cs5g15780.1: Putative uncharacterized protein Sb02g028720;Protein Iojap --Cs5g15780.2: Putative uncharacterized protein Sb02g028720;Protein Iojap
Cs7g29510	0.510596	0.0258193	Cs7g29510.1: OB-fold nucleic acid binding domain-containing protein;Probable RNA-binding protein EIF1AD; F-box protein At2g40910
Cs7g13170	-1.35279	0.0258253	Cs7g13170.1: Dihydrolipoyllysine-residue acetyltransferase component of pyruvate dehydrogenase complex; Dihydrolipoyllysine-residue acetyltransferase component 2 of pyruvate dehydrogenase complex, mitochondrial; Pyruvate dehydrogenase protein X component; Dihydrolipoyllysine-residue acetyltransferase component of pyruvate dehydrogenase complex, mitochondrial (Fragments); Pyruvate dehydrogenase pr…
Cs4g10210	0.592345	0.0258421	Cs4g10210.1: Microtubule-associated protein 1 light chain 3;Autophagy-related protein 8C --Cs4g10210.2: Microtubule-associated protein 1 light chain 3;Autophagy-related protein 8C --Cs4g10210.3: Microtubule-associated protein 1 light chain 3;Autophagy-related protein 8C --Cs4g10210.4: Microtubule-associated protein 1 light chain 3;Autophagy-related protein 8C --Cs4g10210.5: Microtubule-associated…
Cs6g03480	-1.33037	0.0259793	Cs6g03480.1: Plasma membrane ATPase 1; ATPase 11, plasma membrane-type; Putative ATPase, plasma membrane-like; Probable plasma membrane ATPase; Putative cation-transporting ATPase MJ1226; Probable proton ATPase 1A; Probable calcium-transporting ATPase; Calcium-transporting ATPase lmo0841; Plasma membrane ATPase (Fragments); Calcium-transporting ATPase type 2C member 2; Probable cation-transportin…
Cs1g01320	-1.01506	0.0260596	Cs1g01320.1: Ethylene-responsive transcription factor ERF060; Dehydration-responsive element-binding protein 2F; Ethylene-responsive transcription factor SHINE 3;Putative dehydration-responsive element binding protein
orange1.1t03421	1.06326	0.0261307	orange1.1t03421.1: Putative uncharacterized protein Sb06g029260 --orange1.1t03421.2: Putative uncharacterized protein Sb06g029260 --orange1.1t03421.3: Putative uncharacterized protein Sb06g029260 --orange1.1t03421.4: Putative uncharacterized protein Sb06g029260
Cs2g29180	-0.879184	0.0261508	Cs2g29180.1: Protein FAR1-RELATED SEQUENCE 3; Protein FAR-RED IMPAIRED RESPONSE 1; Protein FAR-RED ELONGATED HYPOCOTYL 3;Putative uncharacterized protein Sb08g001435 (Fragment)
Cs5g17240	-1.29141	0.026324	Cs5g17240.1: Pentatricopeptide repeat-containing protein, putative;Pentatricopeptide repeat-containing protein At4g18750, chloroplastic; Pentatricopeptide repeat-containing protein At4g33990; Pentatricopeptide repeat-containing protein At4g19191, mitochondrial; Putative pentatricopeptide repeat-containing protein At3g15130; Putative pentatricopeptide repeat-containing protein At1g69350, mitochond…
Cs7g23340	1.47889	0.0263616	Cs7g23340.1: Uricase (Fragment);Uricase-2; Uricase-2 isozyme 1; Uricase; Uricase (Fragment)
Cs2g02630	-0.916709	0.026381	Cs2g02630.1: Auxin-independent growth promoter-like protein;DUF246 domain-containing protein At1g04910 --Cs2g02630.2: DUF246 domain-containing protein At1g04910;Putative uncharacterized protein Sb0344s002010 --Cs2g02630.3: DUF246 domain-containing protein At1g04910;Putative uncharacterized protein Sb0344s002010
Cs4g06080	1.14849	0.026381	Cs4g06080.1: E3 ubiquitin-protein ligase RBBP6; Uncharacterized RING finger protein P8B7.15c; Protein MPE1;Transposon protein, putative, CACTA, En/Spm sub-class, expressed --Cs4g06080.2: E3 ubiquitin-protein ligase RBBP6; Uncharacterized RING finger protein P8B7.15c; Protein MPE1;Transposon protein, putative, CACTA, En/Spm sub-class, expressed --Cs4g06080.3: E3 ubiquitin-protein ligase RBBP6; Unc…
Cs9g06720	1.34346	0.0263853	Cs9g06720.1: Putative uncharacterized protein At1g31710/F27M3_9;Primary amine oxidase; Primary amine oxidase (Fragment)
Cs8g04800	-1.72941	0.0266091	Cs8g04800.1: REV1-like (S. cerevisiae) (Predicted), isoform CRA_a;DNA repair protein REV1; DNA polymerase IV
Cs3g21290	-1.02608	0.0268265	Cs3g21290.1: Putative uncharacterized protein At1g76850 (Fragment);Exocyst complex component 2 --Cs3g21290.2: Putative uncharacterized protein At1g76850 (Fragment);Exocyst complex component 2
Cs5g16230	4.86619	0.0268265	Cs5g16230.1: Putative uncharacterized protein At2g37390/F3G5.18
Cs6g14230	0.814175	0.0268504	Cs6g14230.1: Vacuolar protein sorting-associated protein 55 homolog; Vacuolar protein sorting-associated protein 55;Vacuolar protein sorting 55 domain-containing protein --Cs6g14230.2: Vacuolar protein sorting-associated protein 55 homolog; Vacuolar protein sorting-associated protein 55;Vacuolar protein sorting 55 domain-containing protein --Cs6g14230.3: Vacuolar protein sorting-associated protei…
Cs8g11514	5.25384	0.0269052	NA
Cs9g09655	1.07396	0.0269759	NA
orange1.1t03777	0.844252	0.027101	orange1.1t03777.1: Isoflavone conjugate-specific beta-glucosidase;Beta-glucosidase 24; Isoflavonoid 7-O-beta-apiosyl-glucoside beta-glycosidase; Furcatin hydrolase; Non-cyanogenic beta-glucosidase; Cyanogenic beta-glucosidase (Fragment); Vicianin hydrolase (Fragment); Myrosinase 4; Putative beta-glucosidase 41; Beta-glucosidase 26, peroxisomal; Probable inactive beta-glucosidase 25; Beta-glucosid…
Cs2g28510	1.3132	0.0271088	Cs2g28510.1: RING-H2 finger protein ATL46; Putative RING-H2 finger protein ATL49; E3 ubiquitin-protein ligase ATL42; E3 ubiquitin-protein ligase RLIM;Putative uncharacterized protein Sb02g023600
Cs6g17270	0.763681	0.0271088	Cs6g17270.1: RNA and export factor binding protein, putative; 38196-36208;THO complex subunit 4-A; RNA and export factor-binding protein 2; Polymerase delta-interacting protein 3; mRNA export protein mlo3; Nuclear cap-binding protein subunit 2 --Cs6g17270.2: THO complex subunit 4-A; RNA and export factor-binding protein 2;RNA and export factor binding protein, putative; 38196-36208 --Cs6g17270.3:…
Cs8g14720	-0.844913	0.0271605	Cs8g14720.1: Vesicle-associated membrane protein 714; Putative vesicle-associated membrane protein 726; Synaptobrevin-1;Vesicle-associated membrane protein, putative --Cs8g14720.2: Vesicle-associated membrane protein 714; Putative vesicle-associated membrane protein 726; Synaptobrevin-1;Vesicle-associated membrane protein, putative
Cs9g03690	1.13802	0.0271605	NA
Cs6g08560	2.15917	0.0271743	Cs6g08560.1: Putative uncharacterized protein
Cs5g11760	2.17223	0.0272507	Cs5g11760.1: Activating signal cointegrator 1 complex subunit 3; Pre-mRNA-splicing factor brr2; Putative U5 small nuclear ribonucleoprotein 200 kDa helicase; U5 small nuclear ribonucleoprotein 200 kDa helicase; Putative helicase mug81; Antiviral helicase SLH1; Pre-mRNA-splicing helicase BRR2; Probable ATP-dependent DNA helicase HFM1; ATP-dependent DNA helicase MER3; Uncharacterized ATP-dependent …
Cs6g15230	2.62176	0.0272631	Cs6g15230.1: Monodehydroascorbate reductase (NADH)-like protein;Monodehydroascorbate reductase; Monodehydroascorbate reductase, seedling isozyme; Probable monodehydroascorbate reductase, cytoplasmic isoform 3; Monodehydroascorbate reductase, chloroplastic; Monodehydroascorbate reductase, fruit isozyme (Fragments); Nitrite reductase [NAD(P)H]; Rubredoxin-NAD(+) reductase
Cs7g18060	2.21384	0.0272716	Cs7g18060.1: Acidic mammalian chitinase; Chitinase-3-like protein 1; G-type lectin S-receptor-like serine/threonine-protein kinase At4g03230; Putative G-type lectin S-receptor-like serine/threonine-protein kinase At1g61610; Cysteine-rich receptor-like protein kinase 37; Receptor-like serine/threonine-protein kinase SD1-8; Putative cysteine-rich receptor-like protein kinase 31; Probable leucine-ri…
Cs8g14540	0.746885	0.0273926	Cs8g14540.1: Putative uncharacterized protein Sb0067s002270 (Fragment) --Cs8g14540.2: Putative uncharacterized protein Sb0067s002270 (Fragment) --Cs8g14540.3: Putative uncharacterized protein Sb0067s002270 (Fragment)
Cs1g26750	1.457	0.0274196	Cs1g26750.1: Malignant fibrous histiocytoma-amplified sequence 1; Malignant fibrous histiocytoma-amplified sequence 1 homolog; Leucine-rich repeat-containing protein 40; Protein lap1; Leucine-rich repeat protein SHOC-2; Leucine-rich repeat protein soc-2 homolog; Leucine-rich repeat and IQ domain-containing protein 4; Protein scribble homolog; Leucine-rich repeat protein lrrA; Leucine-rich repeat …
Cs6g16300	0.610133	0.0274809	Cs6g16300.1: E3 ubiquitin-protein ligase RING1-like; RING finger protein 126; Uncharacterized RING finger protein P32A8.03c; NEP1-interacting protein 1; E3 ubiquitin ligase BIG BROTHER; Zinc/RING finger protein 3; E3 ubiquitin protein ligase RIE1; RING-H2 zinc finger protein RHA4a; NEP1-interacting protein-like 1;Putative uncharacterized protein Sb01g035310 --Cs6g16300.2: E3 ubiquitin-protein lig…
orange1.1t05216	-1.34004	0.0276003	orange1.1t05216.1: Caffeyl alcohol/5-hydroxyconiferyl alcohol 3/5-O-methyltransferase-like 2;Quercetin 3-O-methyltransferase 1; Caffeic acid 3-O-methyltransferase 1; Caffeic acid 3-O-methyltransferase (Fragment); Tricetin 3',4',5'-O-trimethyltransferase; Inositol 4-methyltransferase; (Iso)eugenol O-methyltransferase; Isoliquiritigenin 2'-O-methyltransferase; Bergaptol O-methyltransferase; Anthran…
Cs4g11280	1.42344	0.0279022	Cs4g11280.1: HAT family dimerisation domain containing protein, expressed;Putative AC transposase; Putative AC9 transposase
Cs8g09143	1.30335	0.0279022	Cs8g09143.1: Predicted protein
Cs9g01260	-1.12026	0.0279022	Cs9g01260.1: CBL-interacting serine/threonine-protein kinase 1; CBL-interacting protein kinase 1; Putative CBL-interacting protein kinase 27; Pentatricopeptide repeat-containing protein At5g21222;CBL-interacting serine/threonine-protein kinase, putative --Cs9g01260.2: CBL-interacting serine/threonine-protein kinase 1; CBL-interacting protein kinase 1; Putative CBL-interacting protein kinase 27; P…
orange1.1t00404	-0.465535	0.0279022	orange1.1t00404.1: Putative uncharacterized protein Sb01g017226;Protein BPS1, chloroplastic; UPF0496 protein 4 --orange1.1t00404.2: Putative uncharacterized protein Sb01g017226;Protein BPS1, chloroplastic; UPF0496 protein 4
Cs1g09580	1.32534	0.0279281	NA
Cs3g25510	2.22319	0.0279281	Cs3g25510.1: Nodulin MtN21 /EamA-like transporter family protein;Auxin-induced protein 5NG4
Cs4g03040	-0.423233	0.0279281	Cs4g03040.1: Putative uncharacterized protein Sb04g005240
Cs6g11940	-1.55338	0.0279281	Cs6g11940.1: Phenylalanine ammonia-lyase (Fragment);Phenylalanine ammonia-lyase; Phenylalanine ammonia-lyase class 2; Phenylalanine ammonia-lyase G4 (Fragment); Phenylalanine ammonia-lyase class 1 (Fragment)
Cs5g09820	2.38717	0.0280605	Cs5g09820.1: Guard cell S-type anion channel SLAC1; S-type anion channel SLAH3;C4-dicarboxylate transporter/malic acid transport family protein
Cs7g12850	0.901348	0.0280654	Cs7g12850.1: Serine/threonine-protein kinase STN7, chloroplastic; Cyclin-dependent kinase B1-2; Mitogen-activated protein kinase hog1;Ca2+/calmodulin-dependent protein kinase, EF-Hand protein superfamily (ISS) --Cs7g12850.2: Serine/threonine-protein kinase STN7, chloroplastic; Cyclin-dependent kinase B1-2; Mitogen-activated protein kinase hog1; Casein kinase II subunit alpha';Ca2+/calmodulin-depe…
Cs5g30730	-0.974714	0.0282065	Cs5g30730.1: Probable protein phosphatase 2C 51; Probable inactive protein kinase At3g63330; Putative protein phosphatase 2C 76; Protein phosphatase 1K, mitochondrial; Protein phosphatase 2C 16;Dehydrogenases with different specificities (Related to short-chain alcohol dehydrogenases) (ISS) --Cs5g30730.2: Dehydrogenases with different specificities (Related to short-chain alcohol dehydrogenases) …
orange1.1t02417	0.948798	0.0282241	orange1.1t02417.1: Poly(A) polymerase; Poly(A) polymerase gamma; Poly(A) polymerase alpha; Poly(A) polymerase beta; Poly(A) polymerase alpha-A (Fragment); Poly(A) polymerase PAPalpha; Poly(A) polymerase type 3 (Fragment); Poly(A) polymerase PAPa; Poly(A) polymerase alpha-B;Putative uncharacterized protein Sb01g012650 --orange1.1t02417.2: Poly(A) polymerase; Poly(A) polymerase gamma; Poly(A) polym…
Cs7g07300	-0.628981	0.028272	Cs7g07300.1: Plasma membrane ATPase 4; ATPase 5, plasma membrane-type; Plasma membrane ATPase 2 (Fragment); Probable plasma membrane ATPase; Putative ATPase, plasma membrane-like; Putative cation-transporting ATPase MJ1226; Probable proton ATPase 1A; Putative Pol polyprotein from transposon element Bs1; Probable cation-transporting ATPase F;H(\+)-transporting atpase plant/fungi plasma membrane ty…
Cs4g04930	0.571311	0.0283107	Cs4g04930.1: Major facilitator superfamily protein, expressed;Synaptic vesicle 2-related protein; Putative transporter ZK637.1; Putative transporter SVOPL --Cs4g04930.2: Major facilitator superfamily protein, expressed;Synaptic vesicle 2-related protein; Putative transporter ZK637.1; Putative transporter SVOPL
Cs4g15640	-1.18003	0.0283196	NA
Cs8g20860	-1.10562	0.0283689	Cs8g20860.1: Putative uncharacterized protein At5g58450 (Fragment)
orange1.1t00647	1.24479	0.0283689	orange1.1t00647.1: Glucan endo-1,3-beta-glucosidase; Glucan endo-1,3-beta-glucosidase, basic isoform; Glucan endo-1,3-beta-glucosidase, acidic isoform PR-Q'; Glucan endo-1,3-beta-glucosidase B; Lichenase; Glucan endo-1,3-beta-glucosidase, basic vacuolar isoform; Glucan endo-1,3-beta-glucosidase, basic vacuolar isoform GLB; Glucan endo-1,3-beta-glucosidase, basic isoform 1 (Fragment); Glucan endo-…
Cs6g21880	-0.945948	0.0283861	Cs6g21880.1: tRNA (guanosine(18)-2'-O)-methyltransferase; Putative tRNA/rRNA methyltransferase BB_0052; Putative TrmH family tRNA/rRNA methyltransferase; 23S rRNA (guanosine-2'-O-)-methyltransferase RlmB; rRNA methyltransferase 1, mitochondrial; Uncharacterized tRNA/rRNA methyltransferase Mb0905;Putative tRNA (Guanosine-2'-O-)-methyltransferase
Cs2g29130	1.05523	0.0285613	Cs2g29130.1: Putative uncharacterized protein OJ1150_E04.111
Cs8g09260	-0.866467	0.0287506	Cs8g09260.1: Magnesium transporter NIPA2; NIPA-like protein 2;Non-imprinted in Prader-Willi/Angelman syndrome region protein, putative
Cs3g20780	-0.446475	0.0288199	Cs3g20780.1: cDNA FLJ55629, highly similar to Transcription elongation factor SPT5;Putative transcription elongation factor SPT5 homolog 1; Transcription elongation factor SPT5
Cs9g17270	1.98638	0.0288199	Cs9g17270.1: Heavy-metal-associated domain-containing protein, putative, expressed --Cs9g17270.2: Heavy-metal-associated domain-containing protein, putative, expressed --Cs9g17270.3: Heavy-metal-associated domain-containing protein, putative, expressed
Cs7g09020	-0.810324	0.0290005	Cs7g09020.1: Cysteine-rich receptor-like protein kinase 3; Putative cysteine-rich receptor-like protein kinase 43; Probable LRR receptor-like serine/threonine-protein kinase At1g29720; G-type lectin S-receptor-like serine/threonine-protein kinase At1g11300; Probable leucine-rich repeat receptor-like serine/threonine-protein kinase At3g14840; Putative serine/threonine-protein kinase receptor; Rece…
orange1.1t01688	0.7672	0.0290005	orange1.1t01688.1: HIT zinc finger and PAPA-1-like domain-containing protein --orange1.1t01688.2: HIT zinc finger and PAPA-1-like domain-containing protein
orange1.1t04031	4.94493	0.0290383	NA
Cs5g12780	-1.04769	0.0290409	Cs5g12780.1: Putative uncharacterized protein Sb03g043360
Cs6g02270	0.944132	0.0290444	Cs6g02270.1: Putative uncharacterized protein P0025D09.105-2 --Cs6g02270.2: Putative uncharacterized protein P0025D09.105-2 --Cs6g02270.3: Putative uncharacterized protein P0025D09.105-2 --Cs6g02270.4: Putative uncharacterized protein P0025D09.105-2 --Cs6g02270.5: Putative uncharacterized protein P0025D09.105-2
Cs8g16760	0.459171	0.0290718	Cs8g16760.1: Probable serine/threonine-protein kinase DDB_G0279405; Serine/threonine-protein kinase ssp1; Calcium/calmodulin-dependent protein kinase kinase 2; SNF1-related protein kinase catalytic subunit alpha KIN10; 5'-AMP-activated protein kinase catalytic subunit alpha-1; 5'-AMP-activated protein kinase catalytic subunit alpha-1 (Fragment); 5'-AMP-activated serine/threonine-protein kinase ca…
Cs5g05770	-0.665515	0.0292539	Cs5g05770.1: Protein MODIFIER OF SNC1 1;Putative uncharacterized protein --Cs5g05770.2: Protein MODIFIER OF SNC1 1;Putative uncharacterized protein --Cs5g05770.3: Protein MODIFIER OF SNC1 1;Putative uncharacterized protein --Cs5g05770.4: Protein MODIFIER OF SNC1 1;Putative uncharacterized protein
Cs8g02350	-1.17812	0.0294582	Cs8g02350.1: Transportin-1; Transportin-2; Importin subunit beta-2; Transportin;Putative uncharacterized protein Sb06g034050 --Cs8g02350.2: Transportin-1; Transportin-2; Importin subunit beta-2; Transportin;Putative uncharacterized protein Sb06g034050 --Cs8g02350.3: Transportin-1; Transportin-2; Importin subunit beta-2; Transportin;Putative uncharacterized protein Sb06g034050 --Cs8g02350.4: Trans…
Cs1g15090	3.42115	0.0294808	Cs1g15090.1: Putative uncharacterized protein Sb01g009520
Cs9g02500	0.979418	0.0294808	Cs9g02500.1: GTP-binding protein SAR1A, putative, expressed;GTP-binding protein SAR1A; Small COPII coat GTPase SAR1; ADP-ribosylation factor-like protein 3
orange1.1t04058	0.918023	0.0296425	orange1.1t04058.1: Ethylene-responsive transcription factor ERF008; Dehydration-responsive element-binding protein 3; Ethylene-responsive transcription factor TINY;Dehydration-responsive element-binding protein 1B, putative
Cs7g15370	1.16981	0.029763	Cs7g15370.1: GC-rich sequence DNA-binding factor-like protein with Tuftelin interacting domain;G patch domain-containing protein 2 --Cs7g15370.2: GC-rich sequence DNA-binding factor-like protein with Tuftelin interacting domain;Tuftelin-interacting protein 11; Septin-interacting protein 1; G patch domain-containing protein 2
Cs2g10710	1.11682	0.0297777	Cs2g10710.1: Putative uncharacterized protein Sb01g012320
Cs5g12130	1.10083	0.03018	Cs5g12130.1: Integral membrane protease of the rhomboid family involved in different forms of regulated intramembrane proteolysis (ISS);Rhomboid protein 1, mitochondrial; Presenilins-associated rhomboid-like protein, mitochondrial; Uncharacterized protein C13E7.11 --Cs5g12130.2: Integral membrane protease of the rhomboid family involved in different forms of regulated intramembrane proteolysis (I…
orange1.1t02667	-0.648094	0.03018	orange1.1t02667.1: Putative uncharacterized protein Sb06g027240 --orange1.1t02667.2: Putative uncharacterized protein Sb06g027240 --orange1.1t02667.3: Putative uncharacterized protein Sb06g027240
Cs8g17310	0.742504	0.0303064	Cs8g17310.1: DDB1- and CUL4-associated factor 8; DDB1- and CUL4-associated factor 8-like protein 2; WD and tetratricopeptide repeats protein 1; Uncharacterized WD repeat-containing protein C609.03;Novel protein similar to human H326 protein (Fragment) --Cs8g17310.2: DDB1- and CUL4-associated factor 8; DDB1- and CUL4-associated factor 8-like protein 1; Uncharacterized WD repeat-containing protein …
Cs4g04560	-1.29852	0.0303193	Cs4g04560.1: Pentatricopeptide repeat-containing protein At3g42630;Pentatricopeptide (PPR) repeat-containing protein-like --Cs4g04560.2: Pentatricopeptide repeat-containing protein At3g42630;Pentatricopeptide (PPR) repeat-containing protein-like
Cs8g07200	0.606336	0.0303482	Cs8g07200.1: Putative endoplasmatic reticulum retrieval protein Rer1B;Protein RER1A; Protein RER1 homolog --Cs8g07200.2: Putative endoplasmatic reticulum retrieval protein Rer1B;Protein RER1A; Protein RER1 homolog --Cs8g07200.3: Putative endoplasmatic reticulum retrieval protein Rer1B;Protein RER1A; Protein RER1 homolog --Cs8g07200.4: Putative endoplasmatic reticulum retrieval protein Rer1B;Prote…
orange1.1t01171	1.14406	0.0304679	orange1.1t01171.1: Harpin-induced protein 1 containing protein, expressed
Cs2g28090	0.995833	0.0305613	Cs2g28090.1: Putative uncharacterized protein OJ1126_B10.11 --Cs2g28090.2: Putative uncharacterized protein OJ1126_B10.11 --Cs2g28090.3: Putative uncharacterized protein OJ1126_B10.11
Cs5g27490	-0.624683	0.0305613	Cs5g27490.1: Exosomal 3'-5' exoribonuclease complex, subunit Rrp41, putative;Exosome complex component RRP41; Probable exosome complex exonuclease 1; Putative exosome complex component RRP41; Ribonuclease PH
Cs5g30570	0.657846	0.0305613	Cs5g30570.1: Putative uncharacterized protein MAA21_50 --Cs5g30570.2: Putative uncharacterized protein Sb01g014060 --Cs5g30570.3: Putative uncharacterized protein MAA21_50
Cs7g02650	-1.41673	0.0305613	Cs7g02650.1: Putative uncharacterized protein Sb03g043310 --Cs7g02650.2: Putative uncharacterized protein Sb03g043310
Cs7g23380	1.78306	0.0306154	Cs7g23380.1: Whole genome shotgun assembly, reference scaffold set, scaffold scaffold_5;Charged multivesicular body protein 5; Uncharacterized protein C162.06c; Vacuolar protein sorting-associated protein 32 homolog 2 --Cs7g23380.2: Whole genome shotgun assembly, reference scaffold set, scaffold scaffold_5;Charged multivesicular body protein 5; Uncharacterized protein C162.06c --Cs7g23380.3: Whol…
orange1.1t00112	-1.24641	0.0306226	orange1.1t00112.1: Uncharacterized oxidoreductase ygbJ; Uncharacterized oxidoreductase HI_1010; 2-(hydroxymethyl)glutarate dehydrogenase;Ketose-bisphosphate aldolase class-II family protein
Cs5g24840	0.913555	0.0306697	Cs5g24840.1: ER lumen protein retaining receptor; Putative ER lumen protein retaining receptor C28H8.4;ER lumen protein retaining receptor --Cs5g24840.2: ER lumen protein retaining receptor (Fragment);ER lumen protein retaining receptor; Putative ER lumen protein retaining receptor C28H8.4 --Cs5g24840.3: ER lumen protein retaining receptor (Fragment);ER lumen protein retaining receptor; Putative …
Cs3g03030	1.61794	0.0307031	Cs3g03030.1: Putative uncharacterized protein Sb03g025350;Ras-related protein RABD1; GTP-binding protein YPTM2; Putative Ras-related protein Rab-1C; Ras-like GTP-binding protein YPT1
Cs9g04150	0.607226	0.0307429	Cs9g04150.1: Dynein light chain 2, cytoplasmic; Dynein light chain LC6, flagellar outer arm; Dynein 8 kDa light chain, flagellar outer arm; Dynein light chain; Probable dynein light chain; Dynein light chain, cytoplasmic; Probable dynein light chain 2, cytoplasmic; Dynein light chain 4, axonemal;Neuronal nitric oxide synthase protein inhibitor
Cs1g01760	-0.783415	0.0308689	Cs1g01760.1: Bifunctional aspartate aminotransferase and glutamate/aspartate-prephenate aminotransferase; Aspartate aminotransferase; Aspartate aminotransferase A; Aspartate aminotransferase B; Putative aminotransferase YugH; Probable aspartate aminotransferase 1; Putative aminotransferase A; Kynurenine--oxoglutarate transaminase 3; Probable aspartate aminotransferase (Fragment);Putative uncharac…
Cs4g17140	1.96581	0.0308689	Cs4g17140.1: Leucine-rich repeat receptor-like protein kinase (Fragment);Probable inactive receptor kinase At2g26730; Probable leucine-rich repeat receptor-like protein kinase At1g68400; Putative inactive receptor-like protein kinase At1g64210; Probably inactive receptor-like protein kinase At5g41680; Inactive leucine-rich repeat receptor-like serine/threonine-protein kinase At5g24100; Probably i…
Cs5g06700	-0.886321	0.0309345	Cs5g06700.1: Transferase, transferring glycosyl groups, putative;Callose synthase 10; Putative callose synthase 6; 1,3-beta-glucan synthase component FKS1
Cs8g16740	0.386371	0.0310203	Cs8g16740.1: E3 ubiquitin-protein ligase MGRN1; RING finger protein 157; Probable E3 ubiquitin-protein ligase MGRN1; RING finger protein B; Apoptosis inhibitor 1; Mitochondrial ubiquitin ligase activator of nfkb 1-A;Putative uncharacterized protein At5g03200/F15A17_230
Cs9g01510	0.830117	0.0310203	Cs9g01510.1: Calmodulin-binding transcription activator (Camta), plants, putative;Calmodulin-binding transcription activator 3; Inversin --Cs9g01510.2: Calmodulin-binding transcription activator (Camta), plants, putative;Calmodulin-binding transcription activator 3; Inversin --Cs9g01510.3: Calmodulin-binding transcription activator (Camta), plants, putative;Calmodulin-binding transcription activa…
Cs4g10980	-0.847373	0.0310459	Cs4g10980.1: Heat shock 70 kDa protein 4L; Heat shock protein 105 kDa; Heat shock protein homolog pss1; Uncharacterized protein C30C11.4; 97 kDa heat shock protein; Heat shock protein 88; Heat shock cognate 71 kDa protein; Heat shock 70 kDa protein homolog; Heat shock 70 kDa protein cognate 4;Putative uncharacterized protein Sb09g005570 --Cs4g10980.2: Heat shock 70 kDa protein 4L; Heat shock prot…
orange1.1t03900	1.08857	0.0310815	orange1.1t03900.1: Ribosome biogenesis protein BOP1 homolog; Ribosome biogenesis protein bop1-A;Chromosome undetermined SCAF15041, whole genome shotgun sequence. (Fragment)
orange1.1t04328	-1.67517	0.0311335	orange1.1t04328.1: Fructose-1,6-bisphosphatase, chloroplastic; Fructose-1,6-bisphosphatase class 1; Fructose-1,6-bisphosphatase, cytosolic;Fructose-1,6-bisphosphatase, chloroplast, putative, expressed
Cs7g11820	3.60444	0.0311694	Cs7g11820.1: Putative zinc finger family protein (Fragment);E3 ubiquitin-protein ligase At3g02290 --Cs7g11820.2: Putative zinc finger family protein (Fragment);E3 ubiquitin-protein ligase At3g02290 --Cs7g11820.3: Putative zinc finger family protein (Fragment);E3 ubiquitin-protein ligase At3g02290; ERAD-associated E3 ubiquitin-protein ligase HRD1
Cs4g15240	3.41692	0.0311769	NA
Cs4g18150	1.08642	0.0311769	Cs4g18150.1: Putative uncharacterized protein At3g24150
Cs3g13650	-0.492629	0.031285	Cs3g13650.1: Putative uncharacterized protein At1g54920 (Fragment) --Cs3g13650.2: Putative uncharacterized protein At1g54920 (Fragment) --Cs3g13650.3: Putative uncharacterized protein At1g54920 (Fragment)
Cs1g12760	0.602542	0.0312902	Cs1g12760.1: Signal peptidase complex catalytic subunit SEC11C; Putative signal peptidase complex catalytic subunit SEC11B; Signal sequence processing protein;Microsomal signal peptidase 18 kDa subunit, putative --Cs1g12760.2: Signal peptidase complex catalytic subunit SEC11C; Putative signal peptidase complex catalytic subunit SEC11B;Microsomal signal peptidase 18 kDa subunit, putative --Cs1g127…
Cs7g11050	0.608443	0.0313749	Cs7g11050.1: Putative uncharacterized protein Sb04g020610
Cs8g10260	1.52242	0.0314011	Cs8g10260.1: DNAJ heat shock N-terminal domain-containing protein
orange1.1t03437	-1.8899	0.0314061	orange1.1t03437.1: Ankyrin repeat-containing protein, putative
Cs2g27200	1.36955	0.0315682	Cs2g27200.1: Acetylglucosaminyltransferase/ transferase, transferring glycosyl groups --Cs2g27200.2: Acetylglucosaminyltransferase/ transferase, transferring glycosyl groups
Cs8g16600	0.427318	0.0315682	Cs8g16600.1: Ribosomal protein L12, component of cytosolic 80S ribosome and 60S large subunit;60S ribosomal protein L12; 60S ribosomal protein L12 (Fragment); 50S ribosomal protein L11P
orange1.1t03542	1.35411	0.0315682	orange1.1t03542.1: Protein IQ-DOMAIN 14;Putative uncharacterized protein Sb03g042570 --orange1.1t03542.2: Protein IQ-DOMAIN 14;Putative uncharacterized protein Sb03g042570
orange1.1t04333	1.22977	0.0315682	orange1.1t04333.1: Protein EXECUTER 1, chloroplastic;Putative uncharacterized protein Sb03g008585 (Fragment) --orange1.1t04333.2: Protein EXECUTER 1, chloroplastic;Putative uncharacterized protein Sb03g008585 (Fragment) --orange1.1t04333.3: Protein EXECUTER 1, chloroplastic;Putative uncharacterized protein Sb03g008585 (Fragment) --orange1.1t04333.4: Protein EXECUTER 1, chloroplastic;Putative unch…
Cs2g07620	0.523882	0.0315741	Cs2g07620.1: Oligosaccharyltransferase complex/magnesium transporter-like protein
Cs9g10440	1.92125	0.0316536	Cs9g10440.1: Probable glutathione S-transferase; Glutathione S-transferase U7; Glutathione transferase GST 23; Probable glutathione S-transferase parC; Probable glutathione S-transferase parA; Probable maleylacetoacetate isomerase; Glutathione S-transferase 2 (Fragment); Glutathione S-transferase zeta class; Maleylacetoacetate isomerase;Putative tau class glutathione transferase GSTU23
Cs3g25650	0.992447	0.0319225	Cs3g25650.1: Uncharacterized TPR repeat-containing protein At1g05150; UDP-N-acetylglucosamine--peptide N-acetylglucosaminyltransferase 110 kDa subunit; UDP-N-acetylglucosamine--peptide N-acetylglucosaminyltransferase; Probable UDP-N-acetylglucosamine--peptide N-acetylglucosaminyltransferase SEC; Transmembrane and TPR repeat-containing protein 4; Tetratricopeptide repeat protein 13;Calcium-binding…
Cs4g05390	-0.798408	0.0319225	Cs4g05390.1: ADIPOR-like receptor CG5315; Adiponectin receptor protein 2; Progestin and adipoq receptor-like protein 1; Uncharacterized protein C30D11.11;Haemolysin-III related family protein, expressed
Cs9g19320	1.03011	0.0319225	Cs9g19320.1: Probable receptor-like protein kinase At5g24010; Receptor-like protein kinase HERK 1; Receptor-like protein kinase ANXUR2; Receptor-like protein kinase THESEUS 1; Receptor-like protein kinase FERONIA; Putative receptor-like protein kinase At5g39000; Probable LRR receptor-like serine/threonine-protein kinase At4g20450; Putative leucine-rich repeat receptor-like serine/threonine-protei…
orange1.1t04037	-0.719006	0.0319225	orange1.1t04037.1: O-linked n-acetylglucosamine transferase, ogt, putative
orange1.1t04830	1.06291	0.0319225	orange1.1t04830.1: Probable disease resistance protein At4g27220; Disease resistance protein RPS5; Putative disease resistance protein At5g05400; Putative inactive disease susceptibility protein LOV1; Disease susceptibility protein LOV1; Inactive disease susceptibility protein LOV1; Leucine-rich repeat protein soc-2 homolog;Late blight resistance protein R1-A, putative
Cs2g29020	2.62136	0.0319743	Cs2g29020.1: Calmodulin-related protein; Calmodulin; Calmodulin-7; Calmodulin-1; Calmodulin-1/11/16; Calmodulin-2; Calmodulin-2/3/5; Calmodulin-6; Calmodulin-5/6/7/8; Calmodulin-3; Calmodulin-2/4 (Fragment); Calmodulin-1/4; Putative calmodulin-3 (Fragment);Putative uncharacterized protein Sb02g043510
Cs6g17470	-0.981146	0.0319743	Cs6g17470.1: Valyl-tRNA synthetase;Putative uncharacterized protein Sb02g003650 --Cs6g17470.2: Valyl-tRNA synthetase;Putative uncharacterized protein Sb02g003650 --Cs6g17470.3: Valyl-tRNA synthetase;Putative uncharacterized protein Sb02g003650
Cs8g14710	1.50352	0.0319743	Cs8g14710.1: Duplicated SANT DNA-binding domain-containing protein;Transcription factor MYB1R1; Myb-like protein J; DnaJ homolog subfamily C member 2; Myb-like protein I
Cs7g02660	1.02235	0.032181	Cs7g02660.1: Annexin D3; Annexin-like protein RJ4; Annexin A8-like protein 1; Annexin-B10;Putative uncharacterized protein Sb09g018980 --Cs7g02660.2: Putative uncharacterized protein Sb01g035040;Annexin D3; Annexin-like protein RJ4; Annexin A8-like protein 1 --Cs7g02660.3: Putative uncharacterized protein Sb01g035040;Annexin D3; Annexin-like protein RJ4; Annexin A8-like protein 1
Cs2g05630	0.687103	0.0324456	Cs2g05630.1: Protein yippee-like At5g53940; Putative yippee-like protein Os10g0369500; Proteim yippee-like 3; Protein yippee;Putative uncharacterized protein Sb01g011160 --Cs2g05630.2: Protein yippee-like At5g53940; Putative yippee-like protein Os10g0369500; Proteim yippee-like 3; Protein yippee;Putative uncharacterized protein Sb01g011160
orange1.1t00552	0.699221	0.0324456	orange1.1t00552.1: Calcium-responsive transcription coactivator (ISS);Protein SSXT; Calcium-responsive transcription coactivator; Calcium-responsive transactivator --orange1.1t00552.2: Synovial sarcoma associated ss18 protein, putative --orange1.1t00552.3: Synovial sarcoma associated ss18 protein, putative --orange1.1t00552.4: Calcium-responsive transcription coactivator (ISS);Protein SSXT; Calci…
Cs5g27480	-0.67605	0.0324859	Cs5g27480.1: Serine/threonine-protein kinase Mak (Male germ cell-associated kinase)-like protein;Serine/threonine-protein kinase MHK; Cyclin-dependent kinase F-3; Serine/threonine-protein kinase MAK; Serine/threonine-protein kinase ICK; Probable serine/threonine-protein kinase DDB_G0268078; MAPK/MAK/MRK overlapping kinase; Sporulation protein kinase pit1; Cyclin-dependent kinase 5 homolog; Cell d…
Cs3g06250	1.13662	0.032572	Cs3g06250.1: Leucine-rich repeat; Leucine-rich repeat, cysteine-containing type;Receptor-like protein 12; Probable leucine-rich repeat receptor-like protein kinase At5g63930; Leucine-rich repeat receptor protein kinase EXS; Probable LRR receptor-like serine/threonine-protein kinase At4g36180; Receptor-like protein kinase; Leucine-rich repeat receptor-like protein kinase PXL1; Leucine-rich repeat …
Cs3g01680	-0.875999	0.0326165	Cs3g01680.1: Putative translation initiation factor EIF-2B beta subunit, 3' partial (Fragment);Translation initiation factor eIF-2B subunit beta; Probable translation initiation factor eIF-2B subunit beta; Putative translation initiation factor eIF-2B subunit 2; Translation initiation factor eIF-2B subunit delta; Translation initiation factor eIF-2B subunit alpha; Methylthioribose-1-phosphate iso…
Cs6g18810	-1.34182	0.0326862	Cs6g18810.1: T-complex protein 1 subunit zeta; T-complex protein 1 subunit zeta-2; Thermosome subunit beta; Thermosome subunit; Thermosome subunit alpha; Thermosome subunit beta (Fragment); T-complex protein 1 subunit gamma;cDNA, FLJ94440, highly similar to Homo sapiens chaperonin containing TCP1, subunit 6A (zeta 1)(CCT6A), mRNA --Cs6g18810.2: T-complex protein 1 subunit zeta; T-complex protein …
Cs3g11180	-1.22559	0.0327471	Cs3g11180.1: Zeta-carotene desaturase, chloroplastic/chromoplastic; Zeta-carotene desaturase; Probable zeta-carotene desaturase; Phytoene dehydrogenase, chloroplastic/chromoplastic; 15-cis-phytoene desaturase, chloroplastic/chromoplastic; 15-cis-phytoene desaturase; Phytoene dehydrogenase;Zeta-carotene desaturase, chloroplast, putative
Cs6g11130	1.79795	0.0327471	Cs6g11130.1: Putative uncharacterized protein Sb04g032920
orange1.1t02030	0.647064	0.0328252	orange1.1t02030.1: Transferase, transferring glycosyl groups, putative;Callose synthase 9; Putative callose synthase 6; 1,3-beta-glucan synthase component FKS1 --orange1.1t02030.2: Transferase, transferring glycosyl groups, putative;Callose synthase 9; Putative callose synthase 6; 1,3-beta-glucan synthase component FKS1 --orange1.1t02030.3: Transferase, transferring glycosyl groups, putative;Call…
orange1.1t02758	-1.1229	0.0328252	orange1.1t02758.1: CBL-interacting serine/threonine-protein kinase 25; CBL-interacting protein kinase 16; Putative CBL-interacting protein kinase 27;CBL-interacting serine/threonine-protein kinase, putative
orange1.1t00666	2.2374	0.0328632	NA
Cs4g07770	-0.801549	0.0331175	Cs4g07770.1: Putative uncharacterized protein Sb10g011095 (Fragment)
orange1.1t02606	2.4928	0.0332702	orange1.1t02606.1: Heavy metal-associated domain containing protein, expressed --orange1.1t02606.2: Heavy metal-associated domain containing protein, expressed
Cs4g13420	0.604688	0.0333288	Cs4g13420.1: Putative uncharacterized protein Sb01g008630;Deoxyhypusine synthase; Homospermidine synthase 2; Probable deoxyhypusine synthase --Cs4g13420.2: Deoxyhypusine synthase; Homospermidine synthase 1; Probable deoxyhypusine synthase;Putative deoxyhypusine synthase (Fragment) --Cs4g13420.3: Deoxyhypusine synthase; Homospermidine synthase 1; Probable deoxyhypusine synthase;Putative deoxyhypus…
Cs2g21200	1.91896	0.0333463	Cs2g21200.1: SNF2 domain-containing protein / helicase domain-containing protein / RING finger domain-containing protein (ISS) (Fragment);ATP-dependent helicase rhp16; DNA repair protein RAD16; Putative SWI/SNF-related matrix-associated actin-dependent regulator of chromatin subfamily A member 3-like 3; Helicase-like transcription factor; Uncharacterized ATP-dependent helicase C23E6.02; Transcrip…
Cs4g16360	-0.991476	0.0333463	NA
Cs9g07830	-0.91208	0.0334714	Cs9g07830.1: RNA polymerase II transcription elongation factor DSIF/SUPT5H/SPT5 (ISS)
Cs1g17260	-0.914182	0.0336024	Cs1g17260.1: Function: snRPG of H. sapiens is associated with small nuclear ribonucleoproteins;U6 snRNA-associated Sm-like protein LSm1; Probable U6 snRNA-associated Sm-like protein LSm1; Sm-like protein LSm1; N-alpha-acetyltransferase 38, NatC auxiliary subunit --Cs1g17260.2: Function: snRPG of H. sapiens is associated with small nuclear ribonucleoproteins;U6 snRNA-associated Sm-like protein LSm…
Cs1g24870	0.475919	0.0337548	Cs1g24870.1: Putative uncharacterized protein Sb01g004855 (Fragment);Microspherule protein 1 --Cs1g24870.2: Putative uncharacterized protein Sb01g004855 (Fragment);Microspherule protein 1 --Cs1g24870.3: Putative uncharacterized protein Sb01g004855 (Fragment);Microspherule protein 1 --Cs1g24870.4: Putative uncharacterized protein Sb01g004855 (Fragment);Microspherule protein 1
Cs7g12460	-1.38226	0.0337548	Cs7g12460.1: Armadillo/beta-catenin-like repeat-containing protein;Exportin-2; Importin beta-like protein KAP120; Nonsense-mediated mRNA decay protein 5; Importin subunit beta-5; Importin alpha re-exporter
Cs6g20830	0.614115	0.034199	Cs6g20830.1: 2-aminoethanethiol dioxygenase; Probable 2-aminoethanethiol dioxygenase;(RAP Annotation release2) Protein of unknown function DUF1637 family protein
Cs2g06750	1.39005	0.0343395	Cs2g06750.1: Vacuolar protein sorting-associated protein 28 homolog 2; Vacuolar protein sorting-associated protein 28;Vacuolar protein sorting-associated protein 28 family protein --Cs2g06750.2: Vacuolar protein sorting-associated protein 28 homolog 2; Vacuolar protein sorting-associated protein 28;Vacuolar protein sorting-associated protein 28 family protein --Cs2g06750.3: Vacuolar protein sorti…
Cs1g04860	0.898672	0.0344398	Cs1g04860.1: Transcription elongation factor (TFIIS) family protein --Cs1g04860.2: Transcription elongation factor (TFIIS) family protein
Cs5g10190	-1.21302	0.0344535	Cs5g10190.1: DNA-directed RNA polymerase (Fragment);DNA-directed RNA polymerase D subunit 1; DNA-directed RNA polymerase E subunit 1; DNA-directed RNA polymerase III subunit rpc1; DNA-directed RNA polymerase II subunit RPB1-A; DNA-directed RNA polymerase subunit A'; DNA-directed RNA polymerase II subunit RPB1 (Fragments); Probable DNA-directed RNA polymerase II subunit RPB1 homolog
Cs3g05440	0.959255	0.0344575	NA
Cs3g24490	-1.14494	0.0344809	Cs3g24490.1: Hydroquinone glucosyltransferase; Anthocyanidin 3-O-glucosyltransferase 5; UDP-glycosyltransferase 72B1; Baicalein 7-O-glucuronosyltransferase; Anthocyanidin 3-O-glucosyltransferase 6 (Fragment); Zeatin O-xylosyltransferase; Zeatin O-glucosyltransferase; Cis-zeatin O-glucosyltransferase 2; Abscisate beta-glucosyltransferase;UDP-glucoronosyl/UDP-glucosyl transferase family protein
Cs6g01160	0.538585	0.0346358	Cs6g01160.1: Shaggy-related protein kinase alpha; Shaggy-related protein kinase gamma; Shaggy-related protein kinase NtK-1; Glycogen synthase kinase-3 homolog MsK-1; Shaggy-related protein kinase epsilon; Shaggy-related protein kinase theta; Shaggy-related protein kinase iota; Shaggy-related protein kinase delta; Shaggy-related protein kinase zeta; Shaggy-related protein kinase kappa; Shaggy-rela…
Cs8g05100	1.08773	0.0346358	Cs8g05100.1: Putative uncharacterized protein Sb04g004310
Cs5g02610	1.69395	0.0346404	Cs5g02610.1: Putative uncharacterized protein At4g23760 (Fragment) --Cs5g02610.2: Putative uncharacterized protein At4g23760 (Fragment)
Cs2g15520	-1.58762	0.0347734	Cs2g15520.1: Phosphoenolpyruvate carboxylase 2; Phosphoenolpyruvate carboxylase, housekeeping isozyme; C4 phosphoenolpyruvate carboxylase;Putative uncharacterized protein Sb02g021090
Cs6g16530	-3.82825	0.035061	Cs6g16530.1: Putative uncharacterized protein
Cs7g23300	0.606893	0.035099	Cs7g23300.1: Nudix hydrolase 26, chloroplastic; Nudix hydrolase 25; RNA pyrophosphohydrolase;Diadenosine 5',5'''-P1,P4-tetraphosphate hydrolase --Cs7g23300.2: Nudix hydrolase 26, chloroplastic; Nudix hydrolase 25; RNA pyrophosphohydrolase;Diadenosine 5',5'''-P1,P4-tetraphosphate hydrolase --Cs7g23300.3: Nudix hydrolase 26, chloroplastic; Nudix hydrolase 25; RNA pyrophosphohydrolase;Diadenosine 5'…
Cs2g25330	-1.03731	0.0352249	Cs2g25330.1: B2 protein;DCD (Development and Cell Death) domain protein --Cs2g25330.2: B2 protein;DCD (Development and Cell Death) domain protein --Cs2g25330.3: B2 protein;DCD (Development and Cell Death) domain protein --Cs2g25330.4: B2 protein;DCD (Development and Cell Death) domain protein --Cs2g25330.5: B2 protein;DCD (Development and Cell Death) domain protein
Cs7g18140	1.31053	0.0352804	Cs7g18140.1: Leucine-rich repeat receptor protein kinase EXS, putative;G-type lectin S-receptor-like serine/threonine-protein kinase CES101; Putative cysteine-rich receptor-like protein kinase 35; Cysteine-rich receptor-like protein kinase 4; Putative G-type lectin S-receptor-like serine/threonine-protein kinase At1g61610; Receptor-like serine/threonine-protein kinase SD1-6
Cs2g20230	-0.86525	0.0353012	Cs2g20230.1: Glycine-rich protein --Cs2g20230.2: Glycine-rich protein
Cs7g26130	0.907133	0.0353012	Cs7g26130.1: Uridine-cytidine kinase C; Uridine-cytidine kinase D; Uridine kinase; Uridine-cytidine kinase-like 1;P-loop containing nucleoside triphosphate hydrolase-like protein --Cs7g26130.2: Uridine-cytidine kinase C; Uridine-cytidine kinase D; Uridine kinase; Uridine-cytidine kinase-like 1;P-loop containing nucleoside triphosphate hydrolase-like protein --Cs7g26130.3: Uridine-cytidine kinase …
orange1.1t04779	1.93498	0.0353012	orange1.1t04779.1: 40S ribosomal protein S15a-5;Putative uncharacterized protein Sb01g032870
Cs2g10460	-0.873961	0.0354044	Cs2g10460.1: Chloroplast ribose-5-phosphate isomerase (Precursor);Probable ribose-5-phosphate isomerase; Ribose-5-phosphate isomerase A
orange1.1t03081	-0.777493	0.0354733	orange1.1t03081.1: Protein DJ-1; Chaperone protein YajL;4-methyl-5(B-hydroxyethyl)-thiazole monophosphate biosynthesis protein, putative --orange1.1t03081.2: Protein DJ-1; Chaperone protein YajL;4-methyl-5(B-hydroxyethyl)-thiazole monophosphate biosynthesis protein, putative
Cs3g07320	0.801376	0.0355299	Cs3g07320.1: Protein FAR1-RELATED SEQUENCE 3; Protein FAR-RED IMPAIRED RESPONSE 1; Protein FAR-RED ELONGATED HYPOCOTYL 3;Putative uncharacterized protein Sb08g001435 (Fragment) --Cs3g07320.2: Protein FAR1-RELATED SEQUENCE 3; Protein FAR-RED IMPAIRED RESPONSE 1; Protein FAR-RED ELONGATED HYPOCOTYL 3;Putative uncharacterized protein Sb08g001435 (Fragment) --Cs3g07320.3: Protein FAR1-RELATED SEQUENC…
Cs7g04310	-0.788998	0.0355299	Cs7g04310.1: Putative uncharacterized protein Sb03g032830;Alpha-amylase; Alpha-amylase isozyme 3E; Alpha-amylase type A isozyme; Alpha-amylase type B isozyme; Alpha-amylase type B isozyme (Fragment); Glucan 1,4-alpha-maltotetraohydrolase; Alpha-amylase isozyme C; 4-alpha-glucanotransferase --Cs7g04310.2: Putative uncharacterized protein Sb03g032830;Alpha-amylase; Alpha-amylase isozyme 3E; Alpha-a…
Cs1g13080	0.892853	0.035614	Cs1g13080.1: Racemase and epimerase, acting on amino acids and derivatives, putative
Cs5g25150	3.94952	0.0357034	Cs5g25150.1: Probable lysine-specific demethylase JMJ14; Lysine-specific demethylase REF6; Lysine-specific demethylase lid; Jumonji/ARID domain-containing protein 2; Histone demethylase JHD2; DNA damage-responsive transcriptional repressor RPH1;Transcription factor jumonji and C5HC2 type zinc finger domain-containing protein
Cs7g18750	-1.5886	0.0357034	Cs7g18750.1: Ankyrin repeat BTB/POZ domain-containing protein;Regulatory protein NPR4
Cs7g01630	-0.944188	0.0357402	Cs7g01630.1: Chromosome undetermined SCAF14764, whole genome shotgun sequence. (Fragment);Histone-lysine N-methyltransferase MLL4; Histone-lysine N-methyltransferase MLL; Uncharacterized zinc finger protein C28H8.9; Zinc finger protein neuro-d4 --Cs7g01630.2: Chromosome undetermined SCAF14764, whole genome shotgun sequence. (Fragment);Histone-lysine N-methyltransferase MLL4; Histone-lysine N-meth…
Cs8g09150	2.56397	0.0357402	Cs8g09150.1: 1-phosphatidylinositol-4,5-bisphosphate phosphodiesterase (Phosphoinositide-specific phospholipase c);Phosphoinositide phospholipase C 2; 1-phosphatidylinositol-4,5-bisphosphate phosphodiesterase delta-4; 1-phosphatidylinositol-4,5-bisphosphate phosphodiesterase beta-4 (Fragment)
orange1.1t03436	-0.464219	0.0357917	orange1.1t03436.1: DNA polymerase I; DNA polymerase I, thermostable; DNA polymerase;Singapore isolate B (sub-type 7) whole genome shotgun sequence assembly, scaffold_9 --orange1.1t03436.2: Singapore isolate B (sub-type 7) whole genome shotgun sequence assembly, scaffold_9;DNA polymerase I, thermostable; DNA polymerase I --orange1.1t03436.3: DNA polymerase I; DNA polymerase I, thermostable; DNA po…
orange1.1t05977	1.01328	0.0357917	NA
Cs9g06710	1.99938	0.0358833	Cs9g06710.1: Primary amine oxidase (Fragment); Primary amine oxidase; Copper methylamine oxidase; Phenylethylamine oxidase; Histamine oxidase; Putative primary amine oxidase 2; Peroxisomal primary amine oxidase; Copper amine oxidase 1; Amiloride-sensitive amine oxidase [copper-containing];Putative uncharacterized protein At1g31710/F27M3_9
orange1.1t01028	0.962485	0.0359636	NA
Cs5g07250	-0.623843	0.0359756	Cs5g07250.1: AMP-activated protein kinase, gamma regulatory subunit, putative;SNF1-related protein kinase regulatory subunit gamma-1 --Cs5g07250.2: AMP-activated protein kinase, gamma regulatory subunit, putative;SNF1-related protein kinase regulatory subunit gamma-1
Cs2g20930	1.12467	0.0360096	Cs2g20930.1: Ubiquitin fusion degradation protein 1 homolog; Ubiquitin fusion degradation protein 1; TRAF-type zinc finger domain-containing protein 1; XIAP-associated factor 1;Ubiquitin fusion degradaton protein, putative --Cs2g20930.2: Ubiquitin fusion degradation protein 1 homolog; Ubiquitin fusion degradation protein 1;cDNA FLJ59614, highly similar to Ubiquitin fusion degradation protein 1 ho…
Cs2g25680	-0.863426	0.0361348	Cs2g25680.1: Putative uncharacterized protein Sb03g044353 (Fragment)
Cs4g17930	0.486033	0.0361646	Cs4g17930.1: Putative uncharacterized protein At3g15770/MSJ11_17 --Cs4g17930.2: Putative uncharacterized protein At3g15770/MSJ11_17
orange1.1t02805	0.940118	0.0361751	orange1.1t02805.1: Retinol dehydrogenase 11; WW domain-containing oxidoreductase; Dehydrogenase/reductase SDR family member on chromosome X; Short-chain dehydrogenase TIC 32, chloroplastic; Uncharacterized oxidoreductase C736.13; Dehydrogenase/reductase SDR family member on chromosome X homolog; Dehydrogenase/reductase SDR family member 13; Short-chain type dehydrogenase/reductase; 3-oxoacyl-[acy…
Cs4g20590	-2.97805	0.0362324	Cs4g20590.1: FAD/NAD(P)-binding oxidoreductase family protein --Cs4g20590.2: FAD/NAD(P)-binding oxidoreductase family protein
Cs2g15750	-0.613921	0.0363164	Cs2g15750.1: Transcription factor GTE4; Transcription factor GTE3, chloroplastic; Bromodomain-containing protein DDB_G0270170; Homeotic protein female sterile; Bromodomain testis-specific protein; Ankyrin repeat, bromo and BTB domain-containing protein DDB_G0293800; Bromodomain-containing factor 1; CREB-binding protein; Bromodomain adjacent to zinc finger domain protein 2B; Histone acetyltransfer…
Cs6g04610	0.767863	0.0363164	Cs6g04610.1: Putative uncharacterized protein Sb03g005390;Cell number regulator 8 --Cs6g04610.2: Cell number regulator 8; Protein PLANT CADMIUM RESISTANCE 10;cDNA, clone: J080051F22, full insert sequence --Cs6g04610.3: Putative uncharacterized protein Sb03g005390;Cell number regulator 8
Cs7g21100	0.76091	0.0363164	Cs7g21100.1: Chloroplast outer envelope 24 kD protein (Omp24)
Cs8g09120	0.944416	0.0363164	Cs8g09120.1: Putative uncharacterized protein
orange1.1t05312	-1.66661	0.0363164	orange1.1t05312.1: Protein KIAA0664 homolog;Eukaryotic translation initiation factor 3 subunit (EIF-3)-like
Cs2g09730	1.48444	0.0365684	Cs2g09730.1: Putative uncharacterized protein Sb04g001080
Cs7g25610	2.0435	0.0365684	Cs7g25610.1: Probable aquaporin PIP2-5; Aquaporin PIP2-4; Aquaporin PIP-type; Probable aquaporin PIP-type pTOM75; Aquaporin PIP 1-3; Aquaporin-1; Aquaporin FA-CHIP; Aquaporin-4;Putative plasma membrane intrinsic protein --Cs7g25610.2: cDNA clone:001-039-E03, full insert sequence;Probable aquaporin PIP2-5; Aquaporin PIP2-4; Aquaporin PIP-type; Probable aquaporin PIP-type pTOM75; Aquaporin PIP 1-3;…
orange1.1t01010	-1.16417	0.0365684	orange1.1t01010.1: Putative uncharacterized protein Sb02g003310;33 kDa ribonucleoprotein, chloroplastic; 31 kDa ribonucleoprotein, chloroplastic; 29 kDa ribonucleoprotein B, chloroplastic; 29 kDa ribonucleoprotein A, chloroplastic; 30 kDa ribonucleoprotein, chloroplastic; Ribonucleoprotein At2g37220, chloroplastic; 28 kDa ribonucleoprotein, chloroplastic; 30S ribosomal protein 2, chloroplastic; P…
Cs5g09810	1.56896	0.0365916	Cs5g09810.1: Cell cycle regulated microtubule associated protein --Cs5g09810.2: Cell cycle regulated microtubule associated protein --Cs5g09810.3: Cell cycle regulated microtubule associated protein --Cs5g09810.4: Cell cycle regulated microtubule associated protein --Cs5g09810.5: Cell cycle regulated microtubule associated protein --Cs5g09810.6: Cell cycle regulated microtubule associated protein
Cs7g10520	0.628066	0.0366372	Cs7g10520.1: Pre-mRNA-splicing factor ATP-dependent RNA helicase PRP16; Probable pre-mRNA-splicing factor ATP-dependent RNA helicase mog-1; ATP-dependent RNA helicase dhx8; Putative pre-mRNA-splicing factor ATP-dependent RNA helicase DHX16; Pre-mRNA-splicing factor ATP-dependent RNA helicase-like protein cdc28; Probable ATP-dependent RNA helicase DHX35; Putative ATP-dependent RNA helicase DHX33; …
orange1.1t00958	0.704088	0.0367175	orange1.1t00958.1: Putative uncharacterized protein OSJNBa0027L23.12
Cs1g04970	0.700511	0.0367799	Cs1g04970.1: Preprotein translocase Sec, Sec61-beta subunit protein;Protein transport protein Sec61 subunit beta
Cs7g31120	2.46285	0.0368034	Cs7g31120.1: Chromosome undetermined SCAF10342, whole genome shotgun sequence. (Fragment);DNA replication complex GINS protein PSF3 --Cs7g31120.2: Chromosome undetermined SCAF10342, whole genome shotgun sequence. (Fragment);DNA replication complex GINS protein PSF3
Cs2g15560	0.595133	0.036842	Cs2g15560.1: Ubiquitin-conjugating enzyme E2 36; Probable ubiquitin-conjugating enzyme E2 N; Ubiquitin-conjugating enzyme E2 N; Putative ubiquitin-conjugating enzyme E2 N-like; Ubiquitin-conjugating enzyme E2-16 kDa; SUMO-conjugating enzyme UBC9; Ubiquitin-conjugating enzyme E2 T;Putative uncharacterized protein Sb03g030840 --Cs2g15560.2: Ubiquitin conjugating enzyme protein 13, confirmed by tran…
Cs9g06880	0.836643	0.036975	Cs9g06880.1: Acyl-CoA N-acyltransferase with RING/FYVE/PHD-type zinc finger protein (Fragment) --Cs9g06880.2: Acyl-CoA N-acyltransferase with RING/FYVE/PHD-type zinc finger protein (Fragment)
orange1.1t05037	-1.70453	0.0370659	orange1.1t05037.1: Quercetin 3-O-methyltransferase 1; Caffeic acid 3-O-methyltransferase; Isoliquiritigenin 2'-O-methyltransferase; Flavone O-methyltransferase 1; Caffeic acid 3-O-methyltransferase (Fragment); (Iso)eugenol O-methyltransferase;Caffeyl alcohol/5-hydroxyconiferyl alcohol 3/5-O-methyltransferase-like 2
Cs7g13070	-0.419759	0.0371653	Cs7g13070.1: Serine/threonine-protein phosphatase 2A 65 kDa regulatory subunit A beta isoform; Serine/threonine-protein phosphatase 2A 65 kDa regulatory subunit A gamma isoform; Serine/threonine-protein phosphatase 2A 65 kDa regulatory subunit A alpha isoform; Protein phosphatase PP2A regulatory subunit A (Fragment); Serine/threonine-protein phosphatase 2A 65 kDa regulatory subunit A beta isoform…
Cs2g24600	2.96759	0.0372216	Cs2g24600.1: Cytochrome P450, family 708, subfamily A, polypeptide 1;Cytochrome P450 87A3; 3-epi-6-deoxocathasterone 23-monooxygenase; Abietadienol/abietadienal oxidase; Abscisic acid 8'-hydroxylase 3
Cs9g02670	-0.640943	0.0372216	Cs9g02670.1: Far-red impaired response protein-like protein (Fragment);Protein FAR1-RELATED SEQUENCE 11; Putative protein FAR1-RELATED SEQUENCE 10
Cs3g18940	1.71133	0.0372811	Cs3g18940.1: Auxin response factor 17; Putative auxin response factor 15;Putative uncharacterized protein At2g28350 (Fragment)
orange1.1t00550	2.10921	0.0372811	orange1.1t00550.1: Basic helix-loop-helix (BHLH) family transcription factor;Transcription factor MYC2; Transcription factor ABA-INDUCIBLE bHLH-TYPE; Anthocyanin regulatory R-S protein; Anthocyanin regulatory Lc protein; Transcription factor GLABRA 3; Transcription factor ABORTED MICROSPORES; Transcription factor FER-LIKE IRON DEFICIENCY-INDUCED TRANSCRIPTION FACTOR; Transcription factor DYSFUNCT…
Cs8g09040	-0.881747	0.0375526	Cs8g09040.1: Putative uncharacterized protein At4g36060 (Fragment);Transcription factor bHLH121 --Cs8g09040.2: Putative uncharacterized protein At4g36060 (Fragment);Transcription factor bHLH121
Cs7g03400	-0.55304	0.037569	Cs7g03400.1: Putative uncharacterized protein Sb01g012510;Pattern formation protein EMB30; Golgi-specific brefeldin A-resistance guanine nucleotide exchange factor 1; Ankyrin repeat, PH and SEC7 domain containing protein secG; Cytohesin-1; Cytohesin-3; Cytohesin-2; Cytohesin-4; IQ motif and SEC7 domain-containing protein 3; GTP exchange factor for ARFs 1; PH and SEC7 domain-containing protein 1; …
orange1.1t00817	-0.691034	0.0375771	orange1.1t00817.1: Chromosome undetermined SCAF11966, whole genome shotgun sequence. (Fragment);Lipoyl synthase, mitochondrial; Lipoyl synthase 2, mitochondrial; Lipoyl synthase, chloroplastic; Lipoyl synthase 1, chloroplastic --orange1.1t00817.2: Chromosome undetermined SCAF11966, whole genome shotgun sequence. (Fragment);Lipoyl synthase, mitochondrial; Lipoyl synthase 2, mitochondrial; Lipoyl s…
Cs2g16020	-0.760645	0.0376198	Cs2g16020.1: Putative uncharacterized protein Sb01g039536 (Fragment) --Cs2g16020.2: Putative uncharacterized protein Sb01g039536 (Fragment) --Cs2g16020.3: Putative uncharacterized protein Sb01g039536 (Fragment)
Cs6g01070	3.06985	0.0376198	Cs6g01070.1: Putative uncharacterized protein (Fragment);Putative disease resistance RPP13-like protein 1; Disease resistance protein RGA2
Cs7g26240	1.17326	0.0376198	Cs7g26240.1: Putative uncharacterized protein Sb02g024430 --Cs7g26240.2: Putative uncharacterized protein Sb02g024430
Cs5g07260	-0.480862	0.0377981	Cs5g07260.1: Exocyst complex protein EXO70; Exocyst complex component EXO70;Putative uncharacterized protein Sb03g044110
orange1.1t05282	-1.13786	0.0379697	orange1.1t05282.1: COBW domain-containing protein 2; Uncharacterized GTP-binding protein YjiA; Uncharacterized protein YNR029C; Putative metal chaperone YciC; Protein CobW; Putative COBW domain-containing protein 7;Cobalamin synthesis protein/P47K family protein
Cs1g17860	2.02086	0.0380184	Cs1g17860.1: Putative uncharacterized protein At1g72790 (Fragment)
Cs3g16050	1.6658	0.0380184	Cs3g16050.1: F-box/kelch-repeat protein At5g43190;Ubiquitin-protein ligase, putative
orange1.1t03561	0.789364	0.0380184	orange1.1t03561.1: NADPH:quinone oxidoreductase; NAD(P)H:quinone oxidoreductase; Probable NADPH:quinone oxidoreductase 1; Uncharacterized protein yieF;NAD(P)H dehydrogenase (Quinone):NADPH-dependent FMN reductase
Cs5g34460	1.1775	0.0381673	Cs5g34460.1: Putative uncharacterized protein (Fragment) --Cs5g34460.2: Putative uncharacterized protein (Fragment)
orange1.1t05933	2.77453	0.0386688	NA
Cs4g12250	-0.67045	0.0386715	Cs4g12250.1: Formin-like protein 5; Protein diaphanous homolog 3; Formin-F; Delphilin;Putative uncharacterized protein Sb01g043600
Cs1g15900	1.07409	0.0386816	Cs1g15900.1: Putative uncharacterized protein Sb03g004500 --Cs1g15900.2: Putative uncharacterized protein Sb03g004500
Cs3g11000	1.52714	0.0386816	Cs3g11000.1: Zeta-carotene desaturase, chloroplastic/chromoplastic; Probable zeta-carotene desaturase; Zeta-carotene desaturase; Phytoene dehydrogenase, chloroplastic/chromoplastic;Zeta-carotene desaturase, chloroplast, putative
Cs9g12350	4.51107	0.0386816	Cs9g12350.1: Putative uncharacterized protein
Cs2g02390	-1.06515	0.0387336	Cs2g02390.1: Cysteine-type endopeptidase/ ubiquitin thiolesterase;Uncharacterized membrane protein At1g16860
orange1.1t01444	0.667885	0.0387336	orange1.1t01444.1: GDT1-like protein 2, chloroplastic; GDT1-like protein sll0615; Transmembrane protein 165; GCR1-dependent translation factor 1;Putative uncharacterized protein (Fragment)
Cs6g03280	1.1189	0.0390017	Cs6g03280.1: Putative uncharacterized protein Sb03g042500;Calreticulin-3; Calreticulin; Calreticulin-1; Calreticulin-2; Calnexin; Calnexin homolog 1; Calmegin; Calreticulin (Fragment) --Cs6g03280.2: Putative uncharacterized protein Sb03g042500;Calreticulin-3; Calreticulin; Calreticulin-1; Calreticulin-2; Calnexin; Calnexin homolog 1; Calmegin; Calreticulin (Fragment) --Cs6g03280.3: Putative calci…
orange1.1t01751	-0.766406	0.0390017	orange1.1t01751.1: Protein tolB;Putative uncharacterized protein At4g01870 (Fragment)
Cs5g05760	-0.539523	0.0390941	Cs5g05760.1: Putative uncharacterized protein
Cs2g18475	3.96396	0.0391818	NA
Cs7g16900	2.80709	0.0394938	Cs7g16900.1: Singapore isolate B (sub-type 7) whole genome shotgun sequence assembly, scaffold_10;dCTP pyrophosphatase 1
Cs3g13100	0.933445	0.0397788	Cs3g13100.1: Prefoldin chaperone subunit family protein
[truncated: 21,652 more rows]
