# Supplementary material for: Early tolerance mechanisms in citrus: transcriptome and hormone profiling of NPR1-mediated responses to Candidatus Liberibacter asiaticus
Source: Front Plant Sci. 2026 Jan 15;16:1719694. doi: 10.3389/fpls.2025.1719694 (PMC12854147; doi:10.3389/fpls.2025.1719694)
Supplement: Supplementary file 5 [file Table5.xlsx]

## Sheet: WT-24hpi
GeneID	log2FoldChange	p_adj	Gene_def
Cs3g17390	-2.27565	4.46821e-08	Cs3g17390.1: Probable mitochondrial 2-oxoglutarate/malate carrier protein; Mitochondrial 2-oxoglutarate/malate carrier protein; Kidney mitochondrial carrier protein 1; Brain mitochondrial carrier protein 1; Mitochondrial dicarboxylate carrier; Mitochondrial substrate carrier family protein ucpB; Mitochondrial uncoupling protein 3; Mitochondrial dicarboxylate transporter; Mitochondrial brown fat u…
Cs8g11514	3.59628	3.58107e-06	NA
Cs9g16810	-4.32003	6.26052e-06	Cs9g16810.1: Dehydration-responsive element-binding protein 1C; Ethylene-responsive transcription factor ERF038; Ethylene-responsive transcription factor TINY; Dehydration-responsive element-binding protein 1 (Fragment);Dehydration-responsive element-binding protein 1A, putative
Cs2g16900	1.1243	0.000392264	Cs2g16900.1: Putative senescence-associated protein (Fragment)
Cs1g06910	2.04595	0.00116321	Cs1g06910.1: Putative uncharacterized protein Sb01g018095 (Fragment);CBS domain-containing protein CBSX5
Cs3g03350	2.74729	0.00116321	Cs3g03350.1: Putative DNA binding protein --Cs3g03350.2: Putative DNA binding protein
Cs5g12220	4.338	0.00142849	Cs5g12220.1: Putative uncharacterized protein Sb01g032480;COBRA-like protein 4; Protein COBRA
Cs8g20740	-6.28069	0.0015983	Cs8g20740.1: Protein CHLOROPLAST IMPORT APPARATUS 2; Zinc finger protein CONSTANS-LIKE 16; Zinc finger protein HD1; Zinc finger protein CONSTANS; Two-component response regulator-like APRR9;Putative uncharacterized protein Sb04g003470 --Cs8g20740.2: Putative uncharacterized protein Sb04g003470;Protein CHLOROPLAST IMPORT APPARATUS 2; Zinc finger protein CONSTANS-LIKE 16
Cs4g06620	0.781056	0.00251269	Cs4g06620.1: Alpha-aminoadipic semialdehyde synthase; Alpha-aminoadipic semialdehyde synthase, mitochondrial; Saccharopine dehydrogenase [NADP+, L-glutamate-forming]; Probable saccharopine dehydrogenase [NADP+, L-glutamate-forming]; Saccharopine dehydrogenase [NAD+, L-lysine-forming];Lysine-ketoglutarate reductase/saccharopine dehydrogenase bifunctional enzyme (Fragment) --Cs4g06620.2: Alpha-amin…
Cs5g16770	4.5276	0.00251269	Cs5g16770.1: Miraculin; 21 kDa seed protein; Serine protease inhibitor 2; Latex serine proteinase inhibitor; Aspartic protease inhibitor 9; Cysteine protease inhibitor 1; Alpha-amylase/subtilisin inhibitor; Cysteine protease inhibitor 8 (Fragment); Kunitz-type serine protease inhibitor DrTI; Kunitz-type elastase inhibitor BrEI;Kunitz-type protease inhibitor KPI-D1.2
Cs8g05990	-5.43967	0.00251269	Cs8g05990.1: Putative uncharacterized protein AT4g33980 --Cs8g05990.2: Putative uncharacterized protein AT4g33980 --Cs8g05990.3: Putative uncharacterized protein AT4g33980
Cs2g22100	3.86362	0.00458279	Cs2g22100.1: Myrcene synthase, chloroplastic; (-)-limonene synthase, chloroplastic; Isoprene synthase, chloroplastic; (R)-limonene synthase 1; (+)-alpha-pinene synthase, chloroplastic; 1,8-cineole synthase, chloroplastic; (E,E)-alpha-farnesene synthase; Beta-myrcene/(E)-beta-ocimene synthase 1, chloroplastic; R-linalool synthase QH1, chloroplastic (Fragment); Alpha-zingiberene synthase; R-linaloo…
Cs3g20850	6.58613	0.00575508	Cs3g20850.1: Putative uncharacterized protein
Cs8g01810	5.44874	0.00648688	Cs8g01810.1: Putative uncharacterized protein;Endochitinase A; Endochitinase B; Endochitinase 1 (Fragment); Endochitinase; Basic endochitinase B; Basic 30 kDa endochitinase; Acidic endochitinase WIN6.2B; Basic endochitinase; Basic endochitinase C; Basic endochitinase A; Acidic 27 kDa endochitinase; Chitinase 1; Acidic endochitinase Q; Basic endochitinase (Fragment); Acidic endochitinase P; 26 kDa…
Cs6g06880	5.63573	0.00703818	Cs6g06880.1: Putative uncharacterized protein Sb03g039520;Laccase-17; Laccase-2; Laccase-4; Laccase-10; Laccase-12/13; Putative laccase-11; Laccase-22; Laccase-11; Laccase-16; Laccase-1; Laccase-3; Laccase-12; Laccase-5; Laccase-7; Laccase-13; Laccase-23; Laccase-6; Laccase-14; Laccase-25; Laccase-21; Laccase-9; Laccase-8; Laccase-15; Laccase-24; Laccase-18; Laccase-19; Laccase-20
Cs5g16850	4.14495	0.00952623	Cs5g16850.1: Kunitz-type protease inhibitor KPI-D2.2;21 kDa seed protein; Miraculin; Latex serine proteinase inhibitor; Kunitz-type serine protease inhibitor DrTI; Sporamin B; Sporamin A; Serine protease inhibitor 2; Probable serine protease inhibitor 6; Kunitz-type elastase inhibitor BrEI; Kunitz-type trypsin inhibitor-like 1 protein; Cysteine protease inhibitor 8 (Fragment); Aspartic protease i…
Cs2g07600	-5.20493	0.0147528	Cs2g07600.1: Electron transfer flavoprotein-ubiquinone oxidoreductase, putative;Thiazole biosynthetic enzyme, chloroplastic; Thiazole biosynthetic enzyme 1-2, chloroplastic; Thiazole biosynthetic enzyme, mitochondrial; Putative ribose 1,5-bisphosphate isomerase; Putative thiazole biosynthetic enzyme; Ribose 1,5-bisphosphate isomerase
Cs1g05480	-1.50535	0.0163575	Cs1g05480.1: Putative uncharacterized protein OSJNBa0094F01.21 --Cs1g05480.2: Putative uncharacterized protein OSJNBa0094F01.21
Cs1g22140	7.02489	0.0163575	Cs1g22140.1: Probable indole-3-acetic acid-amido synthetase GH3.1; Indole-3-acetic acid-amido synthetase GH3.3; Putative indole-3-acetic acid-amido synthetase GH3.9; 4-substituted benzoates-glutamate ligase GH3.12; Jasmonic acid-amido synthetase JAR1;Indole-3-acetic acid-amido synthetase GH3.3, putative
Cs4g02690	4.15664	0.0163575	Cs4g02690.1: EG45-like domain containing protein; Putative EG45-like domain containing protein 1; Expansin-B15;Putative uncharacterized protein Sb02g028190
Cs5g16830	4.68317	0.0163575	Cs5g16830.1: Putative uncharacterized protein Sb01g021520;Chlorophyllase-1, chloroplastic; Chlorophyllase-1; Chlorophyllase type 0; Chlorophyllase-2, chloroplastic
Cs6g13640	-2.316	0.0163575	Cs6g13640.1: Putative uncharacterized protein Sb03g040850;E3 ubiquitin-protein ligase PUB22; U-box domain-containing protein 25; Protein spotted leaf 11; Putative E3 ubiquitin-protein ligase LIN; Putative E3 ubiquitin-protein ligase LIN-1; Putative U-box domain-containing protein 50; WD repeat, SAM and U-box domain-containing protein 1
Cs1g18600	1.83703	0.0167025	Cs1g18600.1: Peroxidase 21; Cationic peroxidase 1; Peroxidase C1C (Fragment); Putative Peroxidase 48;Putative uncharacterized protein Sb09g018150
Cs7g30250	0.879209	0.0173294	Cs7g30250.1: Putative Na+ dependent neutral amino acid transporter;Sodium-coupled neutral amino acid transporter 4
Cs7g32220	3.58922	0.0173294	Cs7g32220.1: UDP-glycosyltransferase 76F1; Cyanohydrin beta-glucosyltransferase; Limonoid UDP-glucosyltransferase; Anthocyanidin 3-O-glucosyltransferase; Anthocyanidin 3-O-glucosyltransferase 7 (Fragment);UDP-glucoronosyl/UDP-glucosyl transferase family protein --Cs7g32220.2: UDP-glycosyltransferase 76F1; Cyanohydrin beta-glucosyltransferase; Anthocyanidin 3-O-glucosyltransferase 7 (Fragment); An…
Cs8g16130	6.32123	0.0173294	Cs8g16130.1: Putative uncharacterized protein Sb01g000365 (Fragment)
Cs2g14810	-4.94169	0.0199903	Cs2g14810.1: Helicase, C-terminal; Haem peroxidase, plant/fungal/bacterial (Fragment);Transcription-repair-coupling factor; ATP-dependent DNA helicase recG
Cs3g05115	2.60215	0.0199903	NA
Cs4g07790	1.18004	0.0199903	Cs4g07790.1: Probable amino acid permease 7; Amino acid permease 2; Lysine histidine transporter 2;Putative uncharacterized protein Sb04g029540 --Cs4g07790.2: Probable amino acid permease 7; Amino acid permease 2; Lysine histidine transporter 2; Lysine histidine transporter-like 2;Putative uncharacterized protein Sb04g029540 --Cs4g07790.3: Putative uncharacterized protein Sb04g029540;Probable ami…
Cs6g03020	2.51909	0.0199903	Cs6g03020.1: 8-hydroxyquercetin 8-O-methyltransferase; Tabersonine 16-O-methyltransferase; Eugenol O-methyltransferase; Chavicol O-methyltransferase; Myricetin O-methyltransferase; Isoflavone 4'-O-methyltransferase; 6a-hydroxymaackiain methyltransferase 1; Isoflavone-7-O-methyltransferase 6; O-methyltransferase ZRP4; 5-pentadecatrienyl resorcinol O-methyltransferase; 3'-hydroxy-N-methyl-(S)-cocla…
Cs6g06020	1.45616	0.0199903	Cs6g06020.1: Cation/H(+) antiporter 20; Cation/H(+) antiporter 23, chloroplastic; K(+)/H(+) antiporter 1;Cation/hydrogen exchanger, putative, expressed
Cs8g19730	-4.58632	0.0199903	Cs8g19730.1: Putative uncharacterized protein OJ1012B02.18 --Cs8g19730.2: Putative uncharacterized protein OJ1012B02.18 --Cs8g19730.3: Putative uncharacterized protein OJ1012B02.18 --Cs8g19730.4: Putative uncharacterized protein OJ1012B02.18 --Cs8g19730.5: Putative uncharacterized protein OJ1012B02.18
orange1.1t01660	-2.06204	0.0199903	orange1.1t01660.1: Putative uncharacterized protein P0478H03.32
orange1.1t02191	-4.29165	0.0199903	orange1.1t02191.1: E3 ubiquitin-protein ligase MIB1; Ankyrin repeat-containing protein C6C3.08; E3 ubiquitin-protein ligase mind-bomb;Ankyrin repeat-containing protein, putative
orange1.1t05692	-4.70251	0.0199903	orange1.1t05692.1: Chaperone protein DnaJ; Curved DNA-binding protein; DnaJ-like protein MG002;DnaJ-class molecular chaperone with C-terminal Zn finger domain
Cs6g09560	-2.3255	0.0208896	Cs6g09560.1: Putative uncharacterized protein Sb02g006883 (Fragment);Protein LURP-one-related 15; Protein LURP1
Cs2g14490	-5.14084	0.0229981	Cs2g14490.1: A.thaliana mRNA (orf19) from chromosome III;Light-regulated protein --Cs2g14490.2: A.thaliana mRNA (orf19) from chromosome III;Light-regulated protein --Cs2g14490.3: A.thaliana mRNA (orf19) from chromosome III;Light-regulated protein
Cs5g22200	-4.67047	0.0229981	Cs5g22200.1: UPF0481 protein At3g47200;Putative uncharacterized protein AT4g31980
Cs6g09400	-2.0118	0.0229981	Cs6g09400.1: Putative uncharacterized protein P0034A04.119
Cs7g24830	-4.44829	0.0229981	Cs7g24830.1: Polyneuridine-aldehyde esterase; (S)-hydroxynitrile lyase; Probable esterase PIR7A; Esterase PIR7B; Pheophorbidase; Probable pheophorbidase;Putative acetone-cyanohydrin lyase (Fragment)
Cs7g30410	4.11963	0.0229981	Cs7g30410.1: Multicopper oxidase family protein, expressed;Laccase-5; Laccase-12; Laccase-3; Putative laccase-17; Laccase-23; Laccase-13; Laccase-4; Laccase-2; Laccase-12/13; Laccase-14; Laccase-22; Laccase-17; Laccase-11; Laccase-10; Laccase-16; Laccase-7; Laccase-1; Laccase-6; Laccase-15; Laccase-25; Laccase-24; Laccase-8; Laccase-9; Laccase-21; Laccase-19; Laccase-18; Laccase-20; L-ascorbate o…
Cs5g30000	-2.29058	0.0235672	Cs5g30000.1: Integral membrane protein DUF6 containing protein, expressed;Auxin-induced protein 5NG4
Cs3g26080	4.11608	0.027618	Cs3g26080.1: Snakin-2; Gibberellin-regulated protein 1; Protein RSI-1; Snakin-1;Putative uncharacterized protein Sb06g032730
Cs1g15130	-4.39018	0.0288589	Cs1g15130.1: Dynein light chain 1, cytoplasmic; Dynein light chain LC6, flagellar outer arm; Probable dynein light chain; Dynein 8 kDa light chain, flagellar outer arm; Dynein light chain; Dynein light chain, cytoplasmic;Whole genome shotgun assembly, reference scaffold set, scaffold scaffold_16
Cs3g17810	2.32887	0.0288589	Cs3g17810.1: Putative uncharacterized protein Sb02g027240;Blue copper protein; Uclacyanin-2; Mavicyanin; Stellacyanin; Chemocyanin; Umecyanin; Basic blue protein; Early nodulin-like protein 1; Cucumber peeling cupredoxin; Early nodulin-20; Lamin-like protein
Cs6g03530	0.518407	0.0288589	Cs6g03530.1: 60S ribosomal protein L38;Component of cytosolic 80S ribosome and 60S large subunit --Cs6g03530.2: 60S ribosomal protein L38;Component of cytosolic 80S ribosome and 60S large subunit
Cs7g31000	-1.71978	0.0300036	Cs7g31000.1: Zinc finger CCCH domain-containing protein 29; RING finger protein unkempt; RING finger protein unkempt homolog;Zinc finger (CCCH-type) family protein (Fragment)
Cs2g08340	-1.00327	0.0308278	Cs2g08340.1: Putative uncharacterized protein Sb04g001580
Cs2g28630	-3.6791	0.0308278	Cs2g28630.1: Contains similarity to integral membrane protein nodulin;Auxin-induced protein 5NG4
Cs4g14890	-2.36357	0.0308278	Cs4g14890.1: Putative nuclease HARBI1;Putative uncharacterized protein P0512G09.2-1
Cs7g03390	-4.86456	0.0314264	Cs7g03390.1: Putative uncharacterized protein --Cs7g03390.2: Putative uncharacterized protein
Cs2g18260	2.36323	0.0321545	Cs2g18260.1: UDP-glycosyltransferase 74E2; Indole-3-acetate beta-glucosyltransferase; Cinnamate beta-D-glucosyltransferase; Limonoid UDP-glucosyltransferase; Anthocyanidin 3-O-glucosyltransferase; Anthocyanidin 3-O-glucosyltransferase 7 (Fragment); Zeatin O-xylosyltransferase;UDP-glucoronosyl/UDP-glucosyl transferase family protein
Cs7g18100	-3.64143	0.0321545	Cs7g18100.1: Glycosyl hydrolase family protein with chitinase insertion domain;Chitinase-3-like protein 1; Chitotriosidase-1
Cs8g06650	3.72889	0.0321545	Cs8g06650.1: Dehydration-induced protein RD22-like protein 2;BURP domain-containing protein 17; Dehydration-responsive protein RD22; Protein RAFTIN 1B; Polygalacturonase-1 non-catalytic subunit beta; Polygalacturonase non-catalytic subunit AroGP2; Probable polygalacturonase non-catalytic subunit JP650; Embryonic abundant protein USP92
Cs7g16520	-0.889519	0.0321942	Cs7g16520.1: Tapetum-specific protein A6 family protein (Fragment);Probable glucan endo-1,3-beta-glucosidase A6; Glucan endo-1,3-beta-glucosidase 13; Glucan endo-1,3-beta-glucosidase GIV; Glucan endo-1,3-beta-glucosidase GI; Lichenase; Glucan endo-1,3-beta-glucosidase GV; Glucan endo-1,3-beta-glucosidase, basic vacuolar isoform; Glucan endo-1,3-beta-glucosidase, basic vacuolar isoform GLB; Glucan…
Cs6g21420	-1.63251	0.0324987	Cs6g21420.1: Putative uncharacterized protein OJ1118_B03.113;Probable calcium-binding protein CML45; Calmodulin-like protein 5; Calcium-binding protein CML42; Calcium-binding protein CAST; Calcium-binding allergen Bet v 3; Calmodulin; Fimbrin; Calmodulin-related protein; Calmodulin-1/4; Calmodulin-2/3/5; Calmodulin, flagellar
Cs7g13190	2.86713	0.0335981	Cs7g13190.1: Putative proton-dependent oligopeptide transporter (POT);Probable nitrite transporter At1g68570; Peptide transporter PTR2; Probable peptide/nitrate transporter At1g62200; Nitrate transporter 1.7; Probable peptide transporter At1g52190; Putative peptide/nitrate transporter At2g37900; Nitrate excretion transporter 1; Putative nitrate excretion transporter 7; Probable nitrate excretion …
Cs9g17050	-7.36498	0.0356834	Cs9g17050.1: Putative uncharacterized protein
Cs3g17890	-3.10213	0.0375204	Cs3g17890.1: Putative uncharacterized protein
Cs8g04030	3.09694	0.0393805	Cs8g04030.1: Nucleobase-ascorbate transporter 4; Putative nucleobase-ascorbate transporter 10; Solute carrier family 23 member 2;Putative uncharacterized protein Sb01g002960
Cs9g07280	4.00216	0.0430347	Cs9g07280.1: Bifunctional inhibitor/lipid-transfer protein/seed storage 2S albumin-like protein
Cs9g18350	-2.2069	0.0461199	Cs9g18350.1: Cyclic nucleotide-gated ion channel 1; Probable cyclic nucleotide-gated ion channel 10; Putative cyclic nucleotide-gated ion channel 13;Cyclic nucleotide-gated ion channel 9, putative, expressed
Cs3g05800	2.8826	0.0498729	Cs3g05800.1: Cysteine proteinase inhibitor 5; Multicystatin; Cystatin-1; Putative cysteine proteinase inhibitor 7; Cysteine proteinase inhibitor A; Cysteine proteinase inhibitor B;Putative uncharacterized protein Sb01g043320
Cs5g17390	-1.87316	0.0498729	Cs5g17390.1: Allergenic isoflavone reductase-like protein Bet v 6.0102;Isoeugenol synthase 1; Eugenol synthase 1; Isoflavone reductase homolog P3; Isoflavone reductase homolog IRL; Isoflavone reductase; Leucoanthocyanidin reductase
Cs7g29940	-1.62601	0.0498729	Cs7g29940.1: Putative uncharacterized protein;Cytochrome P450 82C4; Cytochrome P450 82A1 (Fragment); Flavonoid 3'-monooxygenase; Premnaspirodiene oxygenase; Isoflavone 2'-hydroxylase; Beta-amyrin 24-hydroxylase; Psoralen synthase (Fragment); 5-epiaristolochene 1,3-dihydroxylase
Cs9g13620	-2.34889	0.0498729	Cs9g13620.1: Ethylene responsive element binding factor, putative;Ethylene-responsive transcription factor 5; Pathogenesis-related genes transcriptional activator PTI5
Cs2g16800	0.884893	0.0535194	Cs2g16800.1: Putative uncharacterized protein OJ1294_G06.16 --Cs2g16800.2: Putative uncharacterized protein OJ1294_G06.16 --Cs2g16800.3: Putative uncharacterized protein OJ1294_G06.16 --Cs2g16800.4: Putative uncharacterized protein OJ1294_G06.16		187	317	376	401	555	288	973	996
Cs5g13000	0.725796	0.0535194	Cs5g13000.1: Mitochondrial inner membrane protease subunit 1;Mitochondrial inner membrane protease subunit, putative --Cs5g13000.2: Mitochondrial inner membrane protease subunit 1; Thylakoidal processing peptidase 1, chloroplastic; Chloroplast processing peptidase; Probable thylakoidal processing peptidase 2, chloroplastic;Mitochondrial inner membrane protease subunit, putative --Cs5g13000.3: Mit…		146	278	377	406	452	331	705	715
Cs2g22915	0.725738	0.0551063	NA		276	281	630	675	665	433	1157	1169
Cs4g01990	4.041	0.0560874	Cs4g01990.1: Cellulose synthase A catalytic subunit 7 [UDP-forming]; Probable cellulose synthase A catalytic subunit 5 [UDP-forming]; Cellulose synthase-like protein D3; Putative cellulose synthase-like protein D6; Putative cellulose synthase A catalytic subunit 11 [UDP-forming]; Probable mixed-linked glucan synthase 6; Mixed-linked glucan synthase 2; Putative mixed-linked glucan synthase 1;Cellu…		32	37	8	4	46	34	857	1518
Cs4g17240	3.75324	0.0602418	NA		5	6	2	0	33	6	131	116
Cs3g26900	2.00601	0.0642099	Cs3g26900.1: Putative uncharacterized protein Sb02g034420;L-ascorbate oxidase homolog; Monocopper oxidase-like protein SKU5; Laccase-2; Laccase-3		82	94	47	58	353	90	555	607
Cs7g25440	-0.551023	0.0642099	Cs7g25440.1: Uncharacterized protein ycf45;P-loop containing nucleoside triphosphate hydrolase family protein		468	740	1170	1069	579	344	845	862
Cs1g24440	5.02749	0.07023	Cs1g24440.1: S-adenosyl-L-methionine:benzoic acid/salicylic acid carboxyl methyltransferase;Salicylate O-methyltransferase; Jasmonate O-methyltransferase; Probable caffeine synthase 2; Benzoate carboxyl methyltransferase; Caffeine synthase 1; 7-methylxanthosine synthase 1; 3,7-dimethylxanthine N-methyltransferase; Theobromine synthase 2; Monomethylxanthine methyltransferase 2; Indole-3-acetate O-…		172	5337	2406	7396	525	1158	426658	267854
Cs6g15100	0.751828	0.07023	Cs6g15100.1: Putative inosine-uridine preferring nucleoside hydrolase, 3'-partial (With alternative splicing) (Fragment);Uridine nucleosidase 1; Probable uridine nucleosidase 1; Uncharacterized protein C1683.06c; Pyrimidine-specific ribonucleoside hydrolase rihA; Non-specific ribonucleoside hydrolase rihC; Inosine-uridine preferring nucleoside hydrolase --Cs6g15100.2: Uridine nucleosidase 1; Prob…		308	464	550	556	791	426	1307	1220
Cs3g17430	-0.680061	0.07199	Cs3g17430.1: Glucose-6-phosphate isomerase;Glucose-6-phosphate isomerase (Precursor) --Cs3g17430.2: Glucose-6-phosphate isomerase;Glucose-6-phosphate isomerase (Precursor) --Cs3g17430.3: Glucose-6-phosphate isomerase;Glucose-6-phosphate isomerase (Precursor)		3096	3079	7999	7001	3171	2098	4476	4353
Cs7g03570	-1.47623	0.07199	Cs7g03570.1: NAC domain-containing protein 29; Protein ATAF2; Putative NAC domain-containing protein 94; Protein FEZ; Protein CUP-SHAPED COTYLEDON 3; Protein SOMBRERO;NAC domain transcription factor, putative, expressed --Cs7g03570.2: NAC domain-containing protein 29; Protein ATAF2; Protein CUP-SHAPED COTYLEDON 3; Protein FEZ; Putative NAC domain-containing protein 94; Protein SOMBRERO;NAC domain…		559	1375	2710	2987	892	250	926	810
orange1.1t02220	-3.52238	0.076204	orange1.1t02220.1: Thioredoxin-like 3-1, chloroplastic; Thioredoxin; Thioredoxin M4, chloroplastic; Thioredoxin H-type; Thioredoxin M-type, chloroplastic; Thioredoxin-2; Thioredoxin-T; Thioredoxin-like 3-3; Peptide-N(4)-(N-acetyl-beta-glucosaminyl)asparagine amidase; Thioredoxin F-type, chloroplastic; Thioredoxin-2, mitochondrial;Putative uncharacterized protein Sb04g037400 --orange1.1t02220.2: T…		417	165	7907	7182	437	296	133	109
Cs7g13810	-3.46311	0.0783967	Cs7g13810.1: Chaperone protein DnaJ; DnaJ-like protein MG200; Chaperone protein dnaJ 11, chloroplastic; Curved DNA-binding protein;DNAJ heat shock N-terminal domain-containing protein (ISS) (Fragment)		412	358	18360	16043	1079	364	511	644
Cs5g30960	0.636846	0.0787171	Cs5g30960.1: Putative uncharacterized protein		142	213	324	344	422	234	593	515
Cs3g14370	-1.33544	0.081951	Cs3g14370.1: Putative non-LTR retroelement reverse transcriptase;Uncharacterized mitochondrial protein AtMg01250		36	25	73	66	15	10	36	29
Cs3g16894	-3.44426	0.081951	NA		72	44	2974	2377	139	36	147	129
Cs3g11030	-2.08556	0.0823044	Cs3g11030.1: Putative uncharacterized protein Sb09g004320;Importin subunit alpha-1a; Importin subunit alpha; Importin subunit alpha-B; Probable importin subunit alpha-A; Disease resistance protein At4g27190; Probable disease resistance protein At5g63020		299	137	1686	1378	204	140	222	177
Cs5g15940	-0.904945	0.0823747	Cs5g15940.1: Zinc finger protein CONSTANS-LIKE 1; Zinc finger protein HD1; Zinc finger protein CONSTANS;Putative uncharacterized protein OSJNBa0030I14.11 --Cs5g15940.2: Zinc finger protein CONSTANS-LIKE 1; Zinc finger protein HD1;Putative uncharacterized protein OSJNBa0030I14.11 --Cs5g15940.3: Putative uncharacterized protein OSJNBa0030I14.11		1532	3177	3934	3313	1873	839	2312	2249
Cs1g01730	-2.11455	0.0882785	Cs1g01730.1: Sulfate transporter 2.1; Low affinity sulfate transporter 3; High affinity sulfate transporter 1; Probable sulfate transporter 3.4; Early nodulin-70; Sulfate transporter 4.1, chloroplastic; Probable sulfate permease C869.05c; Sulfate permease 1;High affinity sulfate transporter SAT-1, Sulfate/bicarbonate/oxalate exchanger SLC26 family protein		45	50	342	348	45	36	37	39
Cs2g11140	-4.30678	0.0882785	Cs2g11140.1: Pentatricopeptide repeat-containing protein, putative;Pentatricopeptide repeat-containing protein At2g35130; Pentatricopeptide repeat-containing protein At1g62670, mitochondrial --Cs2g11140.2: Pentatricopeptide repeat-containing protein At2g35130; Pentatricopeptide repeat-containing protein At1g62930, chloroplastic; Pentatricopeptide repeat-containing protein At1g63080, mitochondrial…		15	6	2846	2141	20	32	96	84
Cs2g15160	-1.76687	0.0882785	Cs2g15160.1: E3 ubiquitin-protein ligase RNF115; RING-H2 finger protein ATL32; RING finger protein 126; Uncharacterized RING finger protein P32A8.03c; Protein goliath; NEP1-interacting protein-like 1;Chromosome undetermined scaffold_16, whole genome shotgun sequence --Cs2g15160.2: E3 ubiquitin-protein ligase RNF115; RING-H2 finger protein ATL32; RING finger protein 126; Uncharacterized RING finge…		105	557	903	682	223	60	217	198
Cs2g17510	-3.49112	0.0882785	Cs2g17510.1: Flavin-binding kelch repeat F-box 1 (Fragment);Adagio protein 3; Adagio-like protein 3; Putative adagio-like protein 2; Phototropin-2; Phototropin-1A; Phototropin-1B; Phototropin-1; White collar 1 protein; Blue-light-activated histidine kinase; Bacterioopsin transcriptional activator; Blue-light-activated protein; Protein TWIN LOV 1; Blue-light photoreceptor; Dynein alpha chain, flag…		130	118	8466	7336	266	242	308	355
Cs2g23850	-2.45828	0.0882785	Cs2g23850.1: Probable aminotransferase TAT2; Nicotianamine aminotransferase B; Tyrosine aminotransferase; Nicotianamine aminotransferase A; S-alkyl-thiohydroximate lyase SUR1; Cystine lyase CORI3;Putative uncharacterized protein Sb02g003520 --Cs2g23850.2: Probable aminotransferase TAT2; Tyrosine aminotransferase; Nicotianamine aminotransferase B; Nicotianamine aminotransferase A; S-alkyl-thiohydr…		76	81	671	551	87	47	29	41
Cs2g28570	-4.06197	0.0882785	Cs2g28570.1: Contains similarity to integral membrane protein nodulin;Auxin-induced protein 5NG4		30	94	50	36	12	0	2	0
Cs4g09040	-4.3816	0.0882785	Cs4g09040.1: Cytochrome P450 71D11 (Fragment); Premnaspirodiene oxygenase; Cytochrome P450 71D10; 5-epiaristolochene 1,3-dihydroxylase; Tabersonine 16-hydroxylase (Fragment); Germacrene A oxidase; Amorpha-4,11-diene C-12 oxidase; Psoralen synthase (Fragment); Angelicin synthase (Fragment); 4-hydroxyphenylacetaldehyde oxime monooxygenase; Psoralen synthase;Cytochrome P450-dependent monooxygenase-l…		119	12	5451	3572	236	30	32	34
Cs5g11390	-2.71	0.0882785	NA		67	198	2017	1665	185	44	178	146
Cs5g29200	4.29836	0.0882785	Cs5g29200.1: Cellulose synthase A catalytic subunit 6 [UDP-forming], putative;Cellulose synthase A catalytic subunit 4 [UDP-forming]; Probable cellulose synthase A catalytic subunit 6 [UDP-forming]; Putative cellulose synthase-like protein D6; Cellulose synthase-like protein D4; Putative cellulose synthase A catalytic subunit 11 [UDP-forming]; Mixed-linked glucan synthase 2; Probable mixed-linked…		16	51	2	2	52	32	956	1537
Cs6g12560	2.96195	0.0882785	Cs6g12560.1: Late embryogenesis abundant hydroxyproline-rich glycoprotein		0	4	3	2	8	20	22	24
Cs7g06780	0.901827	0.0882785	Cs7g06780.1: CND41, chloroplast nucleoid DNA binding protein (Precursor);Aspartic proteinase nepenthesin-2; Aspartic proteinase nepenthesin-1 (Fragments)		133	255	297	366	369	312	683	888
Cs8g18860	-3.73088	0.0882785	Cs8g18860.1: Two-component response regulator ARR1; Transcription activator GLK2; Putative two-component response regulator ARR21; Two-component response regulator-like APRR2; Probable transcription factor GLK2; Putative two-component response regulator-like APRR4; Myb family transcription factor APL; Transcription repressor KAN1; Putative Myb family transcription factor At1g14600;Cytokinin respo…		130	42	3820	3437	78	177	59	64
orange1.1t01663	-3.2978	0.0882785	orange1.1t01663.1: Universal stress protein A-like protein;Putative adenine nucleotide alpha hydrolase domain-containing universal stress protein --orange1.1t01663.2: Putative adenine nucleotide alpha hydrolase domain-containing universal stress protein		1553	2026	72418	62161	3411	2846	2006	2382
Cs5g13790	4.38408	0.0942285	Cs5g13790.1: Probable LRR receptor-like serine/threonine-protein kinase At3g47570; Putative receptor-like protein kinase At3g47110; LRR receptor-like serine/threonine-protein kinase EFR; LRR receptor-like serine/threonine-protein kinase FLS2; Putative leucine-rich repeat receptor-like serine/threonine-protein kinase At2g24130; Receptor-like protein kinase 2; Leucine-rich repeat receptor protein k…		0	1	0	1	5	4	25	20
Cs2g15440	-3.31092	0.098196	NA		13	2	83	51	2	3	2	7
orange1.1t02944	-3.25217	0.098196	orange1.1t02944.1: Cytochrome P450-dependent monooxygenase-like protein;Cytochrome P450 71D11 (Fragment); Premnaspirodiene oxygenase; Cytochrome P450 71D10; 5-epiaristolochene 1,3-dihydroxylase; Tabersonine 16-hydroxylase (Fragment); Germacrene A oxidase; Amorpha-4,11-diene C-12 oxidase; Psoralen synthase (Fragment); 4-hydroxyphenylacetaldehyde oxime monooxygenase; Angelicin synthase (Fragment); …		142	60	4592	3584	209	90	200	279
Cs2g28575	-2.11595	0.0999952	NA		25	29	140	133	28	12	18	10
Cs5g01510	0.942398	0.0999952	Cs5g01510.1: Cys/Met metabolism PLP-dependent enzyme family protein, expressed;Methionine gamma-lyase; Cystathionine gamma-lyase; Cystathionine gamma-synthase, chloroplastic; O-succinylhomoserine sulfhydrylase; Cystathionine beta-lyase; Cystathionine gamma-synthase; Cystathionine beta-lyase metC; Putative cystathionine gamma-lyase 2; O-acetylhomoserine (thiol)-lyase; Probable cystathionine gamma-…		5569	4171	12231	13059	17010	8065	24305	25071
Cs5g27570	3.09861	0.0999952	Cs5g27570.1: Cytochrome P450 monooxygenase CYP82E4;Cytochrome P450 82A3; Cytochrome P450 82A1 (Fragment); Flavonoid 3'-monooxygenase; Isoflavone 2'-hydroxylase --Cs5g27570.2: Putative uncharacterized protein;Cytochrome P450 82G1; Cytochrome P450 82A1 (Fragment); Flavonoid 3'-monooxygenase; Isoflavone 2'-hydroxylase; Beta-amyrin 24-hydroxylase; Licodione synthase; Premnaspirodiene oxygenase; (+)-m…		1645	5934	1614	4464	5099	2524	94375	77346
Cs5g27610	1.96882	0.0999952	Cs5g27610.1: ER lumen protein retaining receptor 1; Putative ER lumen protein retaining receptor C28H8.4;ER lumen protein retaining receptor family protein		8	5	11	9	22	10	75	57
Cs2g17000	-3.32228	0.101174	Cs2g17000.1: Putative uncharacterized protein Sb02g020770 --Cs2g17000.2: Putative uncharacterized protein		136	76	4767	3576	315	76	165	155
Cs5g07160	-1.62751	0.104206	Cs5g07160.1: Putative uncharacterized protein Sb03g046210;Putative calcium-binding protein CML19; Probable calcium-binding protein CML31; Calcium-binding protein CML38; Polcalcin Jun o 2; Calcium-binding allergen Ole e 8; Putative calmodulin-like protein 2; Calmodulin-like protein 3; Calmodulin; Calmodulin-B; Calmodulin-beta (Fragment); Calmodulin-1/4		25	108	94	104	37	13	36	33
Cs9g04830	-3.13718	0.104206	Cs9g04830.1: Probable receptor-like protein kinase At5g38990; Serine/threonine-protein kinase-like protein ACR4; Putative receptor-like protein kinase At5g39000; Proline-rich receptor-like protein kinase PERK2; Protein kinase 2B, chloroplastic; Receptor-like protein kinase HERK 1; L-type lectin-domain containing receptor kinase S.4; Wall-associated receptor kinase 5; Receptor-like protein kinase …		16	4	163	140	13	5	6	7
Cs8g02220	-2.1466	0.10457	Cs8g02220.1: Hippocampus abundant transcript 1 protein, putative --Cs8g02220.2: Hippocampus abundant transcript 1 protein, putative		2092	842	12575	8766	1800	729	1117	1272
Cs8g14840	-1.75385	0.104591	Cs8g14840.1: LRR receptor-like serine/threonine-protein kinase GSO1; Receptor-like protein kinase 2; Receptor-like protein 12; Probable leucine-rich repeat receptor-like protein kinase At5g63930; Leucine-rich repeat receptor-like serine/threonine-protein kinase At1g17230; Phytosulfokine receptor 1; Serine/threonine-protein kinase BRI1-like 2; Tyrosine-sulfated glycopeptide receptor 1; Systemin re…		167	97	615	678	60	101	134	145
Cs5g02630	-3.42776	0.104635	Cs5g02630.1: Ethylene-responsive transcription factor CRF2; Pathogenesis-related genes transcriptional activator PTI6; Dehydration-responsive element-binding protein 2G; Ethylene-responsive transcription factor LEP;Putative uncharacterized protein Sb03g001296 (Fragment)		20	3	112	104	4	0	13	7
Cs5g16780	3.05303	0.104635	Cs5g16780.1: Miraculin; Sporamin B; Sporamin A; Latex serine proteinase inhibitor;Trypsin and protease inhibitor family protein		4322	1244	3048	5132	3234	3106	64127	101179
Cs5g28250	-2.81009	0.104635	Cs5g28250.1: Extra-large guanine nucleotide binding protein, putative, expressed;Guanine nucleotide-binding protein alpha-2 subunit; Guanine nucleotide-binding protein G(k) subunit alpha		393	449	10737	10707	563	444	869	936
Cs5g26580	-2.03506	0.105751	Cs5g26580.1: Aldose 1-epimerase family protein, expressed		1454	1444	9793	8163	1751	884	832	845
Cs7g30140	5.416	0.105751	Cs7g30140.1: Putative uncharacterized protein OSJNBa0027N19.13;LOB domain-containing protein 15; Protein LATERAL ORGAN BOUNDARIES; Protein IAL1		0	0	0	0	13	1	9	16
Cs6g20270	-0.927971	0.106703	Cs6g20270.1: ABC transporter B family member 15; Putative multidrug resistance protein; Putative ABC transporter B family member 8; Multidrug resistance protein 1; Bile salt export pump; Leptomycin B resistance protein pmd1; Multidrug resistance protein homolog 65; ATP-binding cassette sub-family B member 5;ATP-binding cassette transporter, subfamily B, member 11, group MDR/PGP protein PpABCB11		3080	2819	8343	7071	1955	2260	3502	3891
Cs8g09350	2.2704	0.106703	Cs8g09350.1: Putative amidase C869.01; Glutamyl-tRNA(Gln) amidotransferase subunit A;Putative uncharacterized protein Sb01g025910		1237	909	943	1237	1534	1196	12747	15705
Cs8g18830	-1.59251	0.106703	Cs8g18830.1: E3 ubiquitin-protein ligase RING1; RING finger protein 126; Uncharacterized RING finger protein P32A8.03c; E3 ubiquitin ligase BIG BROTHER; Protein goliath;Putative uncharacterized protein Sb01g035310		987	2651	5884	6460	877	1341	1320	1286
orange1.1t03092	-4.60684	0.106703	orange1.1t03092.1: Probable LRR receptor-like serine/threonine-protein kinase At3g47570; LRR receptor-like serine/threonine-protein kinase EFR; Putative receptor-like protein kinase At3g47110; Putative leucine-rich repeat receptor-like serine/threonine-protein kinase At2g24130; LRR receptor-like serine/threonine-protein kinase FLS2; Receptor-like protein kinase HSL1; Leucine-rich repeat receptor-…		1	9	85	66	0	0	1	6
Cs4g12060	3.80143	0.10896	Cs4g12060.1: (-)-germacrene D synthase; (+)-delta-cadinene synthase isozyme C2; (E)-beta-farnesene synthase; (+)-delta-cadinene synthase isozyme A; (+)-delta-cadinene synthase; Valencene synthase; (E,E)-germacrene B synthase; 5-epi-aristolochene synthase; Germacrene C synthase; Vetispiradiene synthase 1; Probable 5-epi-aristolochene synthase 4; 5-epiaristolochene synthase; Beta-caryophyllene synt…		10	10	0	6	29	8	242	350
Cs2g16240	-2.95508	0.110564	Cs2g16240.1: Isoflavone reductase-like NAD(P)H-dependent oxidoreductase;Isoflavone reductase homolog; Isoflavone reductase; Isoflavone reductase homolog IRL; Isoeugenol synthase 1; Eugenol synthase 1		253	108	5113	4905	214	243	277	394
Cs4g18790	-0.992354	0.110564	Cs4g18790.1: Vacuolar-processing enzyme; Vacuolar-processing enzyme gamma-isozyme; Vacuolar-processing enzyme alpha-isozyme; Legumain; Vacuolar-processing enzyme beta-isozyme; Hemoglobinase; Putative GPI-anchor transamidase; GPI-anchor transamidase;Putative uncharacterized protein Sb03g025440 --Cs4g18790.2: Vacuolar-processing enzyme; Vacuolar-processing enzyme gamma-isozyme; Vacuolar-processing …		9124	11634	29751	16801	10350	5617	8532	10185
Cs2g02100	2.33618	0.111368	Cs2g02100.1: Cystatin-like protein --Cs2g02100.2: Multicystatin; Cysteine proteinase inhibitor 1; Cystatin-1; Putative cysteine proteinase inhibitor 7; Cysteine proteinase inhibitor A; Cysteine proteinase inhibitor B;Putative uncharacterized protein Sb01g043320 --Cs2g02100.3: Cysteine proteinase inhibitor 1; Cystatin-1; Putative cysteine proteinase inhibitor 7; Cysteine proteinase inhibitor A; Mu…		7691	6909	2846	3685	13130	8831	69866	80077
Cs3g14620	3.10876	0.111368	Cs3g14620.1: Multicystatin; Cysteine proteinase inhibitor 5; Cystatin-1; Cysteine proteinase inhibitor A; Putative cysteine proteinase inhibitor 7; Cysteine proteinase inhibitor B;Putative uncharacterized protein Sb01g043320		6	4	1	5	11	7	93	102
Cs3g16650	-2.9631	0.111368	Cs3g16650.1: MATE efflux family protein DTX1; Multidrug and toxin extrusion protein 1;Putative uncharacterized protein Sb01g031150		9	112	894	818	51	21	57	92
Cs5g22210	-2.37024	0.111368	Cs5g22210.1: Leucine-rich repeat receptor-like serine/threonine/tyrosine-protein kinase SOBIR1; Leucine-rich repeat receptor-like serine/threonine-protein kinase At1g17230; Somatic embryogenesis receptor kinase 1; Serine/threonine-protein kinase BRI1-like 1; BRASSINOSTEROID INSENSITIVE 1-associated receptor kinase 1; Receptor-like protein kinase BRI1-like 3; Cysteine-rich receptor-like protein ki…		73	100	934	993	37	79	137	115
Cs9g10480	-2.43022	0.111368	Cs9g10480.1: Myb-related protein Myb4; Transcription repressor MYB4; Transcription factor MYB3; Myb-related protein P; Protein ODORANT1; Anthocyanin regulatory C1 protein; Transcription factor WER; Transcription factor GAMYB; Trichome differentiation protein GL1; Myb-related protein B; Transforming protein Myb;Putative uncharacterized protein Sb04g026480		150	640	3550	3258	175	359	282	340
Cs1g04370	0.971009	0.112953	Cs1g04370.1: TSL-kinase interacting protein 1;Ribosomal protein S14p/S29e containing protein, expressed --Cs1g04370.2: TSL-kinase interacting protein 1;Ribosomal protein S14p/S29e containing protein, expressed --Cs1g04370.3: TSL-kinase interacting protein 1;Ribosomal protein S14p/S29e containing protein, expressed --Cs1g04370.4: TSL-kinase interacting protein 1;Ribosomal protein S14p/S29e contain…		100	141	162	165	378	166	408	309
Cs2g19010	-2.94093	0.112953	Cs2g19010.1: Zinc finger protein CONSTANS-LIKE 9; Putative zinc finger protein CONSTANS-LIKE 11; Putative zinc finger protein At1g68190; Zinc finger protein CONSTANS; Salt tolerance-like protein; Probable salt tolerance-like protein At1g75540; Salt tolerance protein; Zinc finger protein HD1;C2C2-CO-like transcription factor (Fragment) --Cs2g19010.2: Zinc finger protein CONSTANS-LIKE 9; Putative z…		383	420	10899	9554	445	131	1043	1166
Cs6g01583	1.95326	0.112953	NA		2	6	8	6	13	22	28	27
Cs7g16650	2.63505	0.112953	Cs7g16650.1: Cellulose synthase-like C1-1, glycosyltransferase family 2 protein;Probable xyloglucan glycosyltransferase 6; Xyloglucan glycosyltransferase 4; Putative xyloglucan glycosyltransferase 10; Glucomannan 4-beta-mannosyltransferase 1; Probable mannan synthase 3; Mannan synthase 1; Cellulose synthase catalytic subunit A [UDP-forming]; Cellulose synthase 2		0	1	4	5	9	9	28	21
Cs8g14810	-1.8559	0.112953	Cs8g14810.1: Receptor-like protein kinase 2; LRR receptor-like serine/threonine-protein kinase GSO2; Serine/threonine-protein kinase BRI1-like 2; Leucine-rich repeat receptor protein kinase EXS; Receptor-like protein 2; Leucine-rich repeat receptor-like serine/threonine-protein kinase At1g17230; Probable LRR receptor-like serine/threonine-protein kinase At4g08850; Systemin receptor SR160; Brassin…		101	83	657	609	53	67	130	136
Cs2g13910	2.47383	0.113058	Cs2g13910.1: Glycerophosphodiester phosphodiesterase GDE1; Putative glycerophosphocholine phosphodiesterase GPCPD1 homolog T05H10.7;Glycerophosphoryl diester phosphodiesterase family protein		30	46	19	46	48	48	508	563
Cs2g04310	-1.51649	0.113681	Cs2g04310.1: Putative LRR receptor-like serine/threonine-protein kinase;Probable LRR receptor-like serine/threonine-protein kinase RFK1; Probable leucine-rich repeat receptor-like serine/threonine-protein kinase At3g14840; Cysteine-rich receptor-like protein kinase 3; Putative cysteine-rich receptor-like protein kinase 35; Putative G-type lectin S-receptor-like serine/threonine-protein kinase At1…		167	235	1047	1059	168	152	267	245
Cs6g07060	-2.2575	0.113681	Cs6g07060.1: Dynein light chain 1, cytoplasmic; Dynein light chain LC6, flagellar outer arm; Probable dynein light chain; Dynein light chain; Dynein 8 kDa light chain, flagellar outer arm; Dynein light chain, cytoplasmic; Dynein light chain 4, axonemal;Whole genome shotgun assembly, reference scaffold set, scaffold scaffold_16		58	41	470	405	54	41	42	33
Cs1g26375	2.65449	0.114305	NA		2	0	2	4	13	6	18	20
Cs1g09635	2.00271	0.115878	NA		13	19	12	19	136	26	59	68
Cs2g07700	2.21686	0.115878	Cs2g07700.1: Tryptophan synthase beta chain 2, chloroplastic; Tryptophan synthase beta chain 2, chloroplastic (Fragment); Tryptophan synthase beta chain 1 (Fragment); Tryptophan synthase beta chain;Putative uncharacterized protein Sb07g002770		244	939	584	2389	3699	801	9445	9510
Cs7g06170	-6.69904	0.115878	Cs7g06170.1: Acidic mammalian chitinase; Chitotriosidase-1; Chitinase-3-like protein 4; Endochitinase; Oviduct-specific glycoprotein; Oviduct-specific glycoprotein (Fragment); Probable chitinase 2; Probable endochitinase; Chitinase 1; 42 kDa endochitinase;Glycosyl hydrolase family protein with chitinase insertion domain --Cs7g06170.2: Acidic mammalian chitinase; Chitotriosidase-1; Chitinase-3-lik…		0	1	2967	2199	7	12	2	16
Cs7g18190	-2.82598	0.115878	Cs7g18190.1: Serine/threonine-protein kinase PBS1, putative;G-type lectin S-receptor-like serine/threonine-protein kinase At1g11330; Cysteine-rich receptor-like protein kinase 25; Putative cysteine-rich receptor-like protein kinase 35; Receptor-like serine/threonine-protein kinase SD1-6; Putative G-type lectin S-receptor-like serine/threonine-protein kinase At1g61610; Putative serine/threonine-pr…		46	58	1202	1014	46	80	60	70
Cs2g05100	-0.466367	0.11924	Cs2g05100.1: Magnesium-chelatase subunit chlI, chloroplastic; Magnesium-chelatase subunit chlI; Magnesium-chelatase subunit ChlI; Magnesium-chelatase subunit ChlI (Fragment); Magnesium-chelatase 38 kDa subunit; Magnesium-chelatase subunit ChlI homolog; Uncharacterized protein Rv2850c/MT2916; Magnesium-chelatase subunit ChlD; Magnesium-chelatase subunit chlD, chloroplastic;Magnesium chelatase subu…		5993	7355	12878	10631	6224	4895	8511	9654
Cs3g23510	-3.02371	0.120906	Cs3g23510.1: Putative uncharacterized protein --Cs3g23510.2: Putative uncharacterized protein --Cs3g23510.3: Putative uncharacterized protein --Cs3g23510.4: Putative uncharacterized protein --Cs3g23510.5: Putative uncharacterized protein --Cs3g23510.6: Putative uncharacterized protein		92	58	1679	1598	65	125	50	61
Cs5g24130	-2.11157	0.123479	Cs5g24130.1: Leucine-rich repeat family protein / protein kinase family protein;Probable leucine-rich repeat receptor-like protein kinase At1g35710; Probable LRR receptor-like serine/threonine-protein kinase At4g08850; Leucine-rich repeat receptor-like serine/threonine-protein kinase At1g17230; LRR receptor-like serine/threonine-protein kinase RCH1; Receptor-like protein kinase 2; Probably inacti…		51	26	317	220	16	16	67	48
Cs4g06990	-0.571754	0.124547	NA		1276	1384	2475	2057	1395	752	1550	1698
Cs8g19105	2.22389	0.124547	Cs8g19105.1: Tropinone reductase homolog At1g07440; Tropinone reductase 2; Granaticin polyketide synthase putative ketoacyl reductase 1; Dehydrogenase/reductase SDR family member 4; Oxidoreductase ucpA; D-arabinitol 2-dehydrogenase [ribulose-forming]; Uncharacterized short-chain type dehydrogenase/reductase y4mP; Putative ketoacyl reductase; Sorbose reductase sou1; L-xylulose reductase; 17-beta-h…		638	178	648	1057	1787	412	6914	6697
Cs2g08650	1.93178	0.127148	Cs2g08650.1: Germanicol synthase; Beta-amyrin synthase; Camelliol C synthase; Amyrin synthase LUP2; Lupeol synthase; Isomultiflorenol synthase; Taraxerol synthase; Pentacyclic triterpene synthase 6; Baruol synthase; Arabidiol synthase; Probable pentacyclic triterpene synthase 3; Thalianol synthase; Putative pentacyclic triterpene synthase 7; Marneral synthase; Cycloartenol synthase; Dammarenediol…		64	94	113	94	130	87	650	1050
Cs3g16100	-3.18844	0.128463	Cs3g16100.1: Pollen-specific protein SF3; Xin actin-binding repeat-containing protein 2; LIM domain and actin-binding protein 1; Cysteine and glycine-rich protein 3; LIM domain-containing protein 2; Cysteine-rich protein 2; Protein MICAL-2; LIM domain-containing protein E; NEDD9-interacting protein with calponin homology and LIM domains; MICAL-like protein 1; LIM and SH3 domain protein F42H10.3;P…		118	102	6262	5739	295	120	403	395
Cs9g18460	-2.25234	0.128463	Cs9g18460.1: Putative uncharacterized protein Sb03g001520;Bidirectional sugar transporter SWEET3		248	582	2525	2536	466	227	144	167
Cs5g21250	3.31717	0.129834	Cs5g21250.1: Anthocyanin 5-aromatic acyltransferase/benzoyltransferase-like protein;Agmatine coumaroyltransferase; Anthocyanin 5-aromatic acyltransferase; Malonyl-coenzyme A:anthocyanin 3-O-glucoside-6''-O-malonyltransferase; Malonyl-coenzyme:anthocyanin 5-O-glucoside-6'''-O-malonyltransferase		3	19	10	17	30	3	296	372
Cs7g02880	-3.31085	0.130704	Cs7g02880.1: Putative uncharacterized protein At2g33500 (Fragment);Zinc finger protein CONSTANS-LIKE 14; Putative zinc finger protein CONSTANS-LIKE 11; Putative zinc finger protein At1g68190; Zinc finger protein CONSTANS; Probable salt tolerance-like protein At1g75540; Zinc finger protein HD1; Salt tolerance protein; Salt tolerance-like protein --Cs7g02880.2: Putative uncharacterized protein At2g…		57	60	4199	3761	125	145	191	212
Cs7g30970	-1.2196	0.130704	Cs7g30970.1: 2-oxoglutarate (2OG) and Fe(II)-dependent oxygenase domain-containing protein		137	70	126	200	55	33	92	94
Cs8g14760	3.14743	0.130704	Cs8g14760.1: Casparian strip membrane protein RCOM_1282030; Casparian strip membrane protein 1 (Fragment); CASP-like protein RCOM_0299440;Putative uncharacterized protein (Fragment)		3	0	1	1	16	6	14	17
Cs4g15820	-1.8755	0.1358	Cs4g15820.1: Heat stress transcription factor C-1; Heat shock factor protein HSF8; Putative heat stress transcription factor A-6a;Putative uncharacterized protein Sb01g000730		363	329	2738	3019	400	271	456	472
Cs5g10560	-1.6387	0.1358	Cs5g10560.1: Pathogenesis-related thaumatin (Fragment);Thaumatin-like protein; Osmotin-like protein OSM34; Protein P21; Osmotin-like protein TPM-1 (Fragment); Osmotin; Zeamatin; Pathogenesis-related protein R minor form; Pathogenesis-related protein R major form; Alpha-amylase/trypsin inhibitor; Pathogenesis-related protein; Thaumatin-2; Thaumatin-1; Glucan endo-1,3-beta-glucosidase; Thaumatin-li…		48	68	337	336	46	45	73	75
Cs9g15800	-3.1807	0.138285	Cs9g15800.1: Ankyrin repeat-containing protein, putative --Cs9g15800.2: Ankyrin repeat-containing protein, putative		234	100	7118	5977	99	150	468	733
Cs1g01530	-0.780813	0.139723	Cs1g01530.1: Putative uncharacterized protein Sb02g039760 --Cs1g01530.2: Putative uncharacterized protein Sb01g033740		2756	3497	9049	8181	3188	2374	3930	4473
Cs6g06030	-3.29317	0.139723	Cs6g06030.1: Cation/H(+) antiporter 20; Cation/H(+) antiporter 23, chloroplastic; K(+)/H(+) antiporter 1;Cation/hydrogen exchanger, putative, expressed		13	21	780	935	20	12	62	83
Cs9g13610	-1.8744	0.14183	Cs9g13610.1: Ethylene responsive element binding factor, putative;Ethylene-responsive transcription factor ERF105; Pathogenesis-related genes transcriptional activator PTI5		2206	3204	9096	7679	1865	1641	851	698
Cs5g31030	3.38473	0.143664	Cs5g31030.1: Non-specific lipid-transfer protein-like protein At5g64080;Non-specific lipid-transfer protein (Fragment)		4	1	1	8	7	5	121	74
Cs7g03380	-3.76989	0.143664	Cs7g03380.1: Putative uncharacterized protein Sb01g012510;Pattern formation protein EMB30		9	10	1825	1611	47	19	72	97
Cs8g20420	-1.8581	0.143664	Cs8g20420.1: Probable protein phosphatase 2C 25; Putative protein phosphatase 2C 53; Putative protein phosphatase 2C-like protein 45; Protein phosphatase 1L;Putative serine/threonine phosphatase type 2c (Fragment) --Cs8g20420.2: Probable protein phosphatase 2C 25; Putative protein phosphatase 2C 53; Putative protein phosphatase 2C-like protein 45; Protein phosphatase 1L; Protein phosphatase 2C ho…		3786	6380	7106	7857	2112	2284	996	900
Cs2g27640	-1.64938	0.14448	Cs2g27640.1: DNAJ heat shock N-terminal domain-containing protein (ISS) (Fragment);Chaperone protein DnaJ; DnaJ homolog subfamily A member 3, mitochondrial		242	346	1551	1412	385	166	233	241
Cs7g11100	-2.30839	0.146197	Cs7g11100.1: Putative uncharacterized protein		94	85	1102	898	140	25	112	142
Cs7g18160	-2.43031	0.146197	Cs7g18160.1: G-type lectin S-receptor-like serine/threonine-protein kinase At4g03230; Cysteine-rich receptor-like protein kinase 25; Putative cysteine-rich receptor-like protein kinase 12; Putative G-type lectin S-receptor-like serine/threonine-protein kinase At1g61610; Receptor-like serine/threonine-protein kinase SD1-7;Serine/threonine-protein kinase PBS1, putative		513	470	5702	4845	210	644	396	399
Cs6g21430	-1.39923	0.148631	Cs6g21430.1: Pentatricopeptide repeat-containing protein At5g39680; Putative pentatricopeptide repeat-containing protein At5g09950; Pentatricopeptide repeat-containing protein At3g49170, chloroplastic; Pentatricopeptide repeat-containing protein At3g24000, mitochondrial; Putative pentatricopeptide repeat-containing protein At5g13230, mitochondrial;Pentatricopeptide repeat-containing protein, puta…		33	66	196	182	31	20	67	75
Cs8g07390	-1.93834	0.148631	Cs8g07390.1: P-loop containing nucleoside triphosphate hydrolase-like protein;Probable mitochondrial chaperone bcs1; Mitochondrial chaperone BCS1; Putative AAA family ATPase L572; ATP-dependent zinc metalloprotease FtsH; Proteasome-activating nucleotidase; Mitochondrial respiratory chain complexes assembly protein rca1; AAA ATPase forming ring-shaped complexes; ATP-dependent zinc metalloprotease …		111	107	367	341	12	75	64	76
Cs5g01570	-1.06711	0.149325	Cs5g01570.1: Putative uncharacterized protein At4g24110/T19F6_100		93	164	415	328	127	84	116	147
Cs3g26540	-2.15559	0.151845	Cs3g26540.1: Basic region/leucine zipper motif 27-containing protein;Protein FD; ABSCISIC ACID-INSENSITIVE 5-like protein 2; bZIP transcription factor TRAB1; Protein ABSCISIC ACID-INSENSITIVE 5		37	29	249	201	31	28	18	18
Cs4g12080	3.99383	0.151845	Cs4g12080.1: (-)-germacrene D synthase; Valencene synthase; (E)-beta-farnesene synthase; (+)-delta-cadinene synthase isozyme C2; (+)-delta-cadinene synthase isozyme A; (+)-delta-cadinene synthase; (E,E)-germacrene B synthase; Beta-caryophyllene synthase; Vetispiradiene synthase 1; Germacrene C synthase; Pinene synthase; 5-epi-aristolochene synthase; Germacrene-D synthase; Probable 5-epi-aristoloc…		0	16	0	3	34	19	173	251
Cs8g05940	1.71111	0.151845	Cs8g05940.1: Abscisic acid 8'-hydroxylase 4; Cytochrome P450 716B1; Ent-kaurenoic acid oxidase 1; Taxane 13-alpha-hydroxylase; 3-epi-6-deoxocathasterone 23-monooxygenase;Putative uncharacterized protein Sb02g026600		639	665	430	453	1679	565	4779	3380
Cs2g25050	2.93185	0.152011	Cs2g25050.1: Uclacyanin I-like predicted GPI-anchored protein;Blue copper protein; Mavicyanin; Chemocyanin; Basic blue protein; Early nodulin-55-2; Stellacyanin; Early nodulin-like protein 1; Uclacyanin-2; Cucumber peeling cupredoxin		16	9	3	1	26	34	124	180
Cs6g21460	2.21591	0.152011	Cs6g21460.1: Expansin-A5; Expansin-A15; Expansin-A1; Expansin-A10; Expansin-A14; Expansin-A4; Expansin-A8; Expansin-A2; Expansin-A9; Expansin-A3; Expansin-A16; Expansin-A7; Expansin-A6; Expansin-A11; Expansin-A21; Putative expansin-A17; Expansin-A23; Expansin-A25; Expansin-A12; Expansin-A29; Expansin-A22; Expansin-A13; Expansin-A24; Expansin-A28; Expansin-A33; Expansin-A31; Expansin-A18; Expansin…		137	232	71	102	1267	118	1014	1115
orange1.1t02570	-0.649428	0.152011	orange1.1t02570.1: 30S ribosomal protein 1, chloroplastic; Light repressed protein A homolog; Light repressed protein A; Uncharacterized protein SH2139; Protein DR_1082; Uncharacterized protein yvyD; Ribosome-associated factor Y;Plastid-specific 30S ribosomal protein 1, chloroplast, putative, expressed --orange1.1t02570.2: 30S ribosomal protein 1, chloroplastic; Light repressed protein A homolog;…		2569	4194	8246	7876	3280	2034	5353	5212
Cs3g09570	-3.4039	0.152772	Cs3g09570.1: Probable LRR receptor-like serine/threonine-protein kinase At3g47570; LRR receptor-like serine/threonine-protein kinase EFR; Putative receptor-like protein kinase At3g47110; LRR receptor-like serine/threonine-protein kinase FLS2; Leucine-rich repeat receptor-like serine/threonine-protein kinase BAM2; Putative leucine-rich repeat receptor-like serine/threonine-protein kinase At2g24130…		7	6	12	10	0	0	3	1
Cs5g25930	-2.86366	0.152772	Cs5g25930.1: Putative cytochrome P450 monooxygenase (Fragment);Cytochrome P450 71A1; 2-methylbutanal oxime monooxygenase; 4-hydroxyphenylacetaldehyde oxime monooxygenase; Premnaspirodiene oxygenase; 5-epiaristolochene 1,3-dihydroxylase; Germacrene A oxidase; Bifunctional dihydrocamalexate synthase/camalexin synthase --Cs5g25930.2: Putative cytochrome P450 monooxygenase (Fragment);Cytochrome P450 …		127	90	4514	3471	210	147	343	289
Cs6g08490	1.83781	0.152772	Cs6g08490.1: Myb family transcription factor APL; Putative Myb family transcription factor At1g14600; Probable transcription factor KAN2; Transcription repressor KAN1; Two-component response regulator ARR2; Putative two-component response regulator ARR20; Transcription activator GLK1; Two-component response regulator-like APRR2;Myb-like HTH transcriptional regulator-like protein		1	13	9	17	40	25	39	47
Cs8g19850	3.64988	0.152772	Cs8g19850.1: Putative uncharacterized protein Sb03g039530;Laccase-4; Laccase-10; Laccase-16; Laccase-22; Laccase-11; Laccase-2; Laccase-17; Laccase-12/13; Putative laccase-11; Laccase-12; Laccase-3; Laccase-5; Laccase-1; Laccase-23; Laccase-13; Laccase-14; Laccase-6; Laccase-21; Laccase-25; Laccase-7; Laccase-8; Laccase-9; Laccase-24; Laccase-15; Laccase-19; Laccase-18; Laccase-20; L-ascorbate ox…		1	0	2	2	2	5	35	37
orange1.1t00594	3.69592	0.152772	orange1.1t00594.1: Putative uncharacterized protein At2g41610/T32G6.13		0	1	2	1	6	2	19	38
Cs8g01910	0.426899	0.153225	Cs8g01910.1: F-box protein SKIP23; Putative F-box protein At1g65770;Ubiquitin-protein ligase, putative --Cs8g01910.2: F-box protein SKIP23; Putative F-box protein At1g65770;Putative uncharacterized protein At2g24255		892	894	1597	1497	1661	1035	2270	2449
Cs5g32830	-1.46353	0.156773	Cs5g32830.1: Putative heavy-metal-associated domain-containing protein (Fragment)		213	222	997	842	242	156	193	158
Cs5g24670	2.6348	0.158025	Cs5g24670.1: Protease inhibitor/seed storage/lipid transfer protein family protein;Putative lipid-transfer protein DIR1		109	62	121	323	61	303	1666	2944
Cs9g02520	3.52664	0.159985	Cs9g02520.1: Fiber glycosyl hydrolase family 19 protein (Fragment);Chitinase-like protein 2; Endochitinase; Basic endochitinase B; Chitinase 10; Basic endochitinase (Fragment); Endochitinase 2 (Fragment); Endochitinase A; Endochitinase B; Basic endochitinase A; Basic 30 kDa endochitinase; Basic endochitinase C; Basic endochitinase; Acidic endochitinase WIN6; 26 kDa endochitinase 2; Acidic 27 kDa …		38	97	3	8	93	87	1070	1790
Cs2g01250	4.05677	0.161465	Cs2g01250.1: Heavy-metal-associated domain-containing protein		113	514	22	20	276	95	10109	10144
Cs3g19430	-0.889559	0.161465	Cs3g19430.1: Aminoacylase-1; Aminoacylase-1B; Aminoacylase-1A; Carboxypeptidase S; Probable carboxypeptidase S-like 2; Probable carboxypeptidase PM20D1; Putative carboxypeptidase YOL153C; Uncharacterized carboxypeptidase C24C9.08;cDNA FLJ60317, highly similar to Aminoacylase-1 (EC 3.5.1.14)		2234	1414	4933	3955	1328	1230	2256	2448
Cs4g02080	-3.45682	0.161465	Cs4g02080.1: DNA-directed RNA polymerase 3B, chloroplast, putative;DNA-directed RNA polymerase 3, chloroplastic; DNA-directed RNA polymerase 2B, chloroplastic/mitochondrial; DNA-directed RNA polymerase 1B, mitochondrial; DNA-directed RNA polymerase 2A (Fragment); DNA-directed RNA polymerase, mitochondrial --Cs4g02080.2: DNA-directed RNA polymerase 3B, chloroplast, putative;DNA-directed RNA polyme…		161	83	13120	10242	208	154	882	869
Cs4g07270	-0.607686	0.161465	Cs4g07270.1: Adipocyte plasma membrane-associated protein; Strictosidine synthase (Fragment); Strictosidine synthase;Putative strictosidine synthase; putative signal peptide		2508	2118	5080	3702	1963	1494	2992	3371
Cs5g17510	-1.52544	0.161465	Cs5g17510.1: Serine/threonine-protein kinase-like protein CCR4; Putative serine/threonine-protein kinase-like protein CCR3; Putative receptor protein kinase CRINKLY4; Probable LRR receptor-like serine/threonine-protein kinase At1g67720; Receptor-like protein kinase THESEUS 1; Nodulation receptor kinase; Receptor-like protein kinase HERK 1; Probable receptor-like protein kinase At1g30570; Receptor…		39	104	148	149	25	47	41	33
Cs8g12680	1.29986	0.161465	Cs8g12680.1: Myb-related protein Myb4; Transcription repressor MYB5; Transcription factor MYB3; Myb-related protein P; Protein ODORANT1; Anthocyanin regulatory C1 protein; Transcription factor WER; Transcription factor GAMYB; Trichome differentiation protein GL1; Myb-related protein A; Myb-related protein B; Transcriptional activator Myb;Putative uncharacterized protein Sb04g026480		31	13	48	67	87	51	181	122
Cs8g14120	3.14502	0.161465	Cs8g14120.1: Putative uncharacterized protein (Fragment);Myrcene synthase, chloroplastic; (-)-limonene synthase, chloroplastic; (R)-limonene synthase 1; (+)-alpha-pinene synthase, chloroplastic; 1,8-cineole synthase, chloroplastic; (E,E)-alpha-farnesene synthase; Beta-myrcene/(E)-beta-ocimene synthase 2, chloroplastic; Isoprene synthase, chloroplastic; (E)-beta-ocimene synthase, chloroplastic; R-…		74	348	391	637	151	189	7441	9349
Cs1g13220	-2.96411	0.162702	Cs1g13220.1: Acyl-protein thioesterase 2; Acyl-protein thioesterase 1 homolog 1;Biostress-resistance-related protein (Fragment) --Cs1g13220.2: Acyl-protein thioesterase 2; Acyl-protein thioesterase 1 homolog 1;Biostress-resistance-related protein (Fragment) --Cs1g13220.3: Acyl-protein thioesterase 2; Acyl-protein thioesterase 1 homolog 1;Biostress-resistance-related protein (Fragment) --Cs1g13220…		77	161	4549	3952	129	74	465	446
Cs7g12600	-1.21738	0.162702	NA		1002	3969	4845	4868	1891	805	2018	2090
Cs3g09690	-2.93311	0.165939	Cs3g09690.1: Probable urea active transporter 1; Urea active transporter;Urea active transporter-like protein, solute:sodium symporter (Fragment) --Cs3g09690.2: Probable urea active transporter 1; Urea active transporter;Urea active transporter-like protein, solute:sodium symporter (Fragment) --Cs3g09690.3: Probable urea active transporter 1; Urea active transporter;Urea active transporter-like p…		224	108	8106	5101	361	303	399	380
Cs5g10280	-1.40585	0.16673	Cs5g10280.1: Putative uncharacterized protein Sb07g025170 --Cs5g10280.2: Putative uncharacterized protein Sb07g025170		208	540	1731	1587	350	188	443	554
Cs7g25470	4.4076	0.167397	Cs7g25470.1: Putative uncharacterized protein Sb01g013400;Protein IQ-DOMAIN 1		0	9	0	1	17	3	146	189
Cs9g18770	3.95795	0.167541	Cs9g18770.1: LRR receptor-like serine/threonine-protein kinase FLS2; Probable LRR receptor-like serine/threonine-protein kinase At4g36180; Leucine-rich repeat receptor protein kinase EXS; Leucine-rich repeat receptor-like serine/threonine-protein kinase At1g17230; Leucine-rich repeat receptor-like protein kinase PEPR2; Receptor-like protein kinase 2; Protein BRASSINOSTEROID INSENSITIVE 1; Probabl…		0	1	1	0	8	7	5	14
Cs9g15750	2.62282	0.169887	Cs9g15750.1: Reticuline oxidase-like protein; Reticuline oxidase;FAD-binding and BBE domain-containing protein		7	8	4	13	5	27	83	152
Cs3g25010	2.77662	0.1702	Cs3g25010.1: Isoflavone reductase-like NAD(P)H-dependent oxidoreductase;Isoflavone reductase homolog P3; Isoflavone reductase homolog IRL; Isoflavone reductase; Isoeugenol synthase 1; Leucoanthocyanidin reductase; Eugenol synthase 1; Sterol-4-alpha-carboxylate 3-dehydrogenase, decarboxylating		13	55	95	79	83	20	822	1240
Cs4g17540	-2.81428	0.177855	Cs4g17540.1: Racemase and epimerase, acting on amino acids and derivatives, putative		59	37	1701	1668	65	59	166	166
Cs7g12310	-2.68345	0.177855	Cs7g12310.1: RUBISCO SUBUNIT BINDING-PROTEIN BETA-2 SUBUNIT (60 KD CHAPERONIN (IC));Chaperonin 60 subunit beta 4, chloroplastic; RuBisCO large subunit-binding protein subunit beta, chloroplastic; RuBisCO large subunit-binding protein subunit beta, chloroplastic (Fragment); 60 kDa chaperonin 2; 60 kDa chaperonin, chloroplastic; 60 kDa chaperonin, cyanelle --Cs7g12310.2: RUBISCO SUBUNIT BINDING-PRO…		169	140	5185	4150	235	162	479	516
orange1.1t01602	-2.27522	0.177855	orange1.1t01602.1: Heat shock protein Hsp20 domain-containing protein		1442	936	20308	16811	1773	1286	1854	2125
Cs4g16630	-2.01684	0.179939	Cs4g16630.1: Putative uncharacterized protein Sb01g018120		21	12	31	26	8	3	2	12
Cs6g21850	1.74332	0.179939	Cs6g21850.1: Putative cyclic nucleotide and calmodulin-regulated ion channel protein (Fragment);Cyclic nucleotide-gated ion channel 2; Probable cyclic nucleotide-gated ion channel 14; Putative cyclic nucleotide-gated ion channel 8; Probable cyclic nucleotide-gated ion channel 20, chloroplastic --Cs6g21850.2: Putative cyclic nucleotide and calmodulin-regulated ion channel protein (Fragment);Cyclic…		4530	5427	2753	3218	9564	4756	33231	31934
Cs5g28840	-2.91378	0.180315	Cs5g28840.1: Putative uncharacterized protein OSJNBa0079B15.19		65	101	2752	2528	247	111	98	102
orange1.1t00561	4.32607	0.184751	orange1.1t00561.1: NAC domain-containing protein 43; Protein SOMBRERO; Protein BEARSKIN1; Protein CUP-SHAPED COTYLEDON 1; Putative NAC domain-containing protein 94; Protein FEZ;Wood-associated NAC domain transcription factor 1		0	1	0	1	1	7	19	24
Cs9g14110	4.23832	0.185026	NA		10	71	0	10	24	45	1230	1752
orange1.1t03770	5.38764	0.18599	orange1.1t03770.1: Linoleate 13S-lipoxygenase 2-1, chloroplastic; Lipoxygenase 2, chloroplastic; Probable lipoxygenase 8, chloroplastic; Putative lipoxygenase 5; Probable lipoxygenase 6; Lipoxygenase 6, choloroplastic; Linoleate 9S-lipoxygenase 6 (Fragment); Probable linoleate 9S-lipoxygenase 4; Linoleate 9S-lipoxygenase 2; Linoleate 9S-lipoxygenase A; Seed linoleate 9S-lipoxygenase; Putative lin…		1	133	49	341	32	36	18252	10703
Cs9g06680	1.87183	0.187444	Cs9g06680.1: Putative uncharacterized protein Sb02g025980;Thermospermine synthase ACAULIS5; Spermidine synthase; Probable spermidine synthase --Cs9g06680.2: Putative uncharacterized protein Sb02g025980;Thermospermine synthase ACAULIS5; Probable spermidine synthase; Spermidine synthase		53	16	28	19	83	92	135	259
orange1.1t00345	-0.662363	0.187444	orange1.1t00345.1: Multiple C2 and transmembrane domain-containing protein 1; C2 and GRAM domain-containing protein At1g03370; Tricalbin-2; Intersectin-2; E3 ubiquitin-protein ligase NEDD4-like;Anthranilate phosphoribosyltransferase-like protein --orange1.1t00345.2: Multiple C2 and transmembrane domain-containing protein 1; C2 and GRAM domain-containing protein At1g03370; Tricalbin-2; Intersectin…		2511	4913	8579	7875	3292	2374	5427	5164
orange1.1t02754	2.35629	0.189223	orange1.1t02754.1: Cinnamoyl-CoA reductase, putative;Dihydroflavonol-4-reductase; Bifunctional dihydroflavonol 4-reductase/flavanone 4-reductase; Dihydroflavonol-4-reductase (Fragment); Anthocyanidin reductase; Aldehyde reductase 2; Putative NADPH-dependent methylglyoxal reductase GRP2 --orange1.1t02754.2: Cinnamoyl CoA reductase (Fragment);Bifunctional dihydroflavonol 4-reductase/flavanone 4-red…		176	380	174	263	335	183	3287	3954
Cs3g21160	2.05725	0.195905	NA		943	554	1038	1602	1426	657	10026	11867
Cs4g07380	-1.6774	0.195905	Cs4g07380.1: Flavonoid 3'-monooxygenase; Cytochrome P450 71A1; 4-hydroxyphenylacetaldehyde oxime monooxygenase; Cytochrome P450 71A6 (Fragment); Beta-amyrin 24-hydroxylase; Licodione synthase; Premnaspirodiene oxygenase; Germacrene A oxidase; Psoralen synthase;Putative uncharacterized protein Sb02g025830		218	172	86	244	32	40	90	141
Cs5g13580	3.26283	0.195905	Cs5g13580.1: Caffeic acid 3-O-methyltransferase; Quercetin 3-O-methyltransferase 1; Caffeic acid 3-O-methyltransferase (Fragment); (Iso)eugenol O-methyltransferase; Bergaptol O-methyltransferase; Tricetin 3',4',5'-O-trimethyltransferase; Flavone O-methyltransferase 1; Inositol 4-methyltransferase; Anthranilate N-methyltransferase; Isoliquiritigenin 2'-O-methyltransferase; (S)-scoulerine 9-O-methy…		0	0	3	2	6	14	12	12
Cs6g10320	-1.23698	0.195905	Cs6g10320.1: Acid phosphatase 1; Stem 31 kDa glycoprotein; Stem 31 kDa glycoprotein (Fragment); Vegetative storage protein 2;HAD superfamily, subfamily IIIB acid phosphatase		23	29	87	55	17	18	20	29
Cs6g10910	-2.38718	0.195905	Cs6g10910.1: Similar to tr|Q4C4P7|Q4C4P7_CROWT Hypothetical protein		118	107	1563	1313	199	106	76	85
Cs6g14240	-2.37427	0.195905	Cs6g14240.1: NAC domain-containing protein 90; Putative NAC domain-containing protein 61; Protein FEZ; Protein ATAF2; Protein SOMBRERO; Protein CUP-SHAPED COTYLEDON 3;NAC-domain containing protein 90, putative, expressed --Cs6g14240.2: NAC domain-containing protein 90; Putative NAC domain-containing protein 61; Protein FEZ; Protein ATAF2; Protein SOMBRERO; Protein CUP-SHAPED COTYLEDON 3;NAC-domai…		30	15	24	16	5	5	8	1
Cs7g18090	-2.69989	0.195905	Cs7g18090.1: Serine/threonine-protein kinase PBS1, putative;G-type lectin S-receptor-like serine/threonine-protein kinase CES101; Putative cysteine-rich receptor-like protein kinase 35; Cysteine-rich receptor-like protein kinase 10; Receptor-like serine/threonine-protein kinase SD1-6; Putative G-type lectin S-receptor-like serine/threonine-protein kinase At1g61610		12	5	168	126	11	10	9	9
Cs2g28590	-2.66261	0.198286	Cs2g28590.1: Contains similarity to integral membrane protein nodulin;Auxin-induced protein 5NG4		174	272	6536	5400	457	379	369	324
Cs6g15050	-0.912705	0.199326	Cs6g15050.1: Calcineurin-like phosphoesterase family protein, putative, expressed;Purple acid phosphatase 22; Probable purple acid phosphatase 20; Bifunctional purple acid phosphatase 26; Fe(3+)-Zn(2+) purple acid phosphatase; Iron/zinc purple acid phosphatase-like protein		181	281	260	265	167	83	165	198
Cs7g02950	2.30384	0.199326	Cs7g02950.1: Glycerophosphodiester phosphodiesterase GDE1; Putative glycerophosphocholine phosphodiesterase GPCPD1 homolog T05H10.7;Glycerophosphoryl diester phosphodiesterase family protein		112	308	215	187	343	104	2892	2630
orange1.1t01399	-0.701954	0.199326	orange1.1t01399.1: Pyrophosphate-energized vacuolar membrane proton pump 1; Putative K(+)-stimulated pyrophosphate-energized sodium pump; K(+)-stimulated pyrophosphate-energized sodium pump; K(+)-insensitive pyrophosphate-energized proton pump; Pyrophosphate-energized membrane proton pump 3; Putative K(+)-stimulated pyrophosphate-energized sodium pump (Fragment); K(+)-insensitive pyrophosphate-en…		17351	17558	50331	35985	18576	12980	21796	23839
Cs3g04590	-2.06961	0.201481	Cs3g04590.1: Transcription factor bHLH101;Putative uncharacterized protein At2g41240 (Fragment) --Cs3g04590.2: Transcription factor bHLH101;Putative uncharacterized protein At2g41240 (Fragment)		309	1067	2304	1950	267	467	152	163
Cs8g06610	4.31289	0.2025	Cs8g06610.1: Dehydration-induced protein RD22-like protein 2;BURP domain-containing protein 17; Dehydration-responsive protein RD22; Protein RAFTIN 1B; Polygalacturonase-1 non-catalytic subunit beta; Polygalacturonase non-catalytic subunit AroGP2; Probable polygalacturonase non-catalytic subunit JP650; Embryonic abundant protein USP92		0	2	2	4	4	0	91	117
Cs2g04470	0.719733	0.203166	Cs2g04470.1: Trehalose synthase, putative, expressed (Fragment);Probable alpha,alpha-trehalose-phosphate synthase [UDP-forming] 7; Alpha,alpha-trehalose-phosphate synthase [UDP-forming] 5; Alpha,alpha-trehalose-phosphate synthase [UDP-forming] A; Alpha,alpha-trehalose-phosphate synthase [UDP-forming] B; Alpha,alpha-trehalose-phosphate synthase [UDP-forming] 56 kDa subunit; Trehalose-phosphatase; …		2367	2332	4587	4256	4436	2664	10030	9410
Cs9g05890	3.09078	0.203166	Cs9g05890.1: EF-hand, calcium binding motif-containing protein		6	43	16	14	16	15	546	470
Cs2g10630	-2.92164	0.203227	Cs2g10630.1: LOB domain-containing protein 4; Protein LATERAL ORGAN BOUNDARIES; Protein IAL1;Putative uncharacterized protein Sb09g016240		19	25	1036	995	49	33	111	51
Cs3g16892	-3.63744	0.205834	NA		14	3	1510	1133	48	10	63	80
Cs6g04870	3.30104	0.214849	Cs6g04870.1: Galactosylgalactosylxylosylprotein 3-beta-glucuronosyltransferase 1;Probable beta-1,4-xylosyltransferase IRX9; Probable glucuronosyltransferase Os03g0287800; Galactosylgalactosylxylosylprotein 3-beta-glucuronosyltransferase 1		10	19	4	0	15	39	226	264
Cs7g16680	1.11835	0.214849	Cs7g16680.1: Uncharacterized plant-specific domain TIGR01615 family protein		140	104	127	159	186	178	539	570
Cs7g28520	-2.08724	0.214849	Cs7g28520.1: Putative uncharacterized protein P0030H07.35		27	44	387	394	51	17	52	71
Cs6g20420	-1.82256	0.217285	Cs6g20420.1: Protein kinase G11A; Serine/threonine-protein kinase AtPK7; Serine/threonine-protein kinase KIPK; Protein kinase PINOID 2; Phototropin-2; Phototropin-1B; Phototropin-1A; Phototropin-1; Serine/threonine-protein kinase tricorner; Probable serine/threonine-protein kinase DDB_G0272282; Flippase kinase 1; cAMP-dependent protein kinase catalytic subunit; Putative ribosomal protein S6 kinas…		31	18	128	167	13	11	32	46
Cs1g13320	-1.84731	0.218622	Cs1g13320.1: Putative uncharacterized protein Sb03g004180;Boron transporter 4; Putative boron transporter 5; Probable boron transporter 7; Band 3 anion transport protein; Sodium bicarbonate cotransporter 3; Anion exchange protein 2; Electroneutral sodium bicarbonate exchanger 1; Electrogenic sodium bicarbonate cotransporter 1; Band 3 anion exchange protein; Sodium bicarbonate transporter-like pro…		36	15	86	106	6	7	36	28
Cs4g17520	-2.41857	0.218622	NA		6	10	113	98	8	8	8	13
Cs5g16940	4.64371	0.218622	NA		0	0	1	1	9	0	28	29
Cs8g16560	-1.69444	0.218622	Cs8g16560.1: Ankyrin repeat-containing protein, putative		11	38	54	77	6	12	26	14
orange1.1t02492	-2.92316	0.218622	orange1.1t02492.1: Putative uncharacterized protein At4g28590 (Fragment)		72	24	2322	2093	77	70	178	224
Cs7g05920	-1.43238	0.219259	Cs7g05920.1: Putative uncharacterized protein		26	46	100	153	25	9	50	49
Cs9g06950	-0.93443	0.219259	Cs9g06950.1: Ferredoxin-3, chloroplastic; Ferredoxin, root R-B2; Ferredoxin-1; Ferredoxin; Ferredoxin-2; Ferredoxin-5, chloroplastic; Probable ferredoxin-4, chloroplastic; Ferredoxin, chloroplastic; Ferredoxin-6, chloroplastic; Ferredoxin-1, chloroplastic; Ferredoxin-2, chloroplastic; Ferredoxin, leaf L-A; Ferredoxin-B;Putative uncharacterized protein Sb01g012850		399	341	898	845	416	228	310	369
orange1.1t05502	-3.15297	0.219259	orange1.1t05502.1: Contains similarity to integral membrane protein nodulin --orange1.1t05502.2: Nodulin MtN21 /EamA-like transporter family protein		24	17	741	700	25	54	10	23
Cs5g11280	0.722519	0.220522	Cs5g11280.1: Putative uncharacterized protein --Cs5g11280.2: Putative uncharacterized protein		3691	3939	6766	5077	6684	4318	15922	11733
Cs3g16896	-2.49074	0.221259	NA		319	272	6315	5149	743	304	370	301
Cs6g07280	-2.24115	0.225222	Cs6g07280.1: Putative uncharacterized protein Sb03g039920 --Cs6g07280.2: Putative uncharacterized protein Sb03g039920 --Cs6g07280.3: Putative uncharacterized protein Sb03g039920 --Cs6g07280.4: Putative uncharacterized protein Sb03g039920		735	439	9470	9370	882	332	1384	1498
orange1.1t00436	-2.12976	0.225222	orange1.1t00436.1: Sphingolipid long chain base delta 8 desaturase;Cytochrome b5 isoform 1; Cytochrome b5; Probable cytochrome b5 isoform 2; Cytochrome b5, seed isoform; Cytochrome b5 reductase 4; Probable cytochrome b5 1; Inducible nitrate reductase [NADH] 2; Nitrate reductase [NADPH]; Nitrate reductase [NAD(P)H]; Cytochrome b2, mitochondrial; Nitrate reductase [NADH], clone PBNBR1405; Ceramide …		445	654	8225	7574	700	674	834	1121
orange1.1t03622	-1.86593	0.225324	orange1.1t03622.1: Putative tau class glutathione transferase GSTU47;Probable glutathione S-transferase; Glutathione S-transferase U5; Glutathione transferase GST 23; Probable glutathione S-transferase parA; Probable glutathione S-transferase parC; Probable maleylacetoacetate isomerase; Maleylacetoacetate isomerase; Glutathione S-transferase 2 (Fragment); Glutathione S-transferase zeta class		15	6	43	37	9	4	8	7
Cs7g32240	1.63953	0.226646	Cs7g32240.1: Putative uncharacterized protein Sb02g033570;UDP-glycosyltransferase 85A2; Cyanohydrin beta-glucosyltransferase; Kaempferol 3-O-beta-D-galactosyltransferase		62	113	196	265	238	102	1100	1011
Cs1g14630	-0.583987	0.227188	Cs1g14630.1: FBD-associated F-box protein At5g56370; F-box/LRR-repeat protein At3g58900; Putative F-box/LRR-repeat protein At3g59230; Putative F-box protein At3g58860; F-box protein At3g59000;Putative uncharacterized protein (Fragment) --Cs1g14630.2: FBD-associated F-box protein At5g56370; F-box/LRR-repeat protein At3g58900; Putative F-box/LRR-repeat protein At3g59230; Putative F-box protein At3g…		126	163	356	282	125	96	229	232
Cs2g15450	-0.888733	0.227188	Cs2g15450.1: Putative uncharacterized protein Sb03g035120		179	298	786	653	258	163	284	344
Cs3g20410	2.05718	0.227188	NA		228	323	184	303	209	348	3002	2817
orange1.1t03769	3.88373	0.227188	orange1.1t03769.1: Linoleate 13S-lipoxygenase 2-1, chloroplastic; Lipoxygenase 2, chloroplastic; Probable lipoxygenase 8, chloroplastic; Lipoxygenase 6, choloroplastic; Putative lipoxygenase 5; Probable lipoxygenase 6; Probable linoleate 9S-lipoxygenase 4; Linoleate 9S-lipoxygenase 6 (Fragment); Linoleate 9S-lipoxygenase A; Linoleate 9S-lipoxygenase 2; Seed linoleate 9S-lipoxygenase-3; Putative l…		258	1766	2782	6223	715	135	141024	64635
Cs9g19420	-2.07474	0.231181	Cs9g19420.1: Protein TRANSPARENT TESTA 12; MATE efflux family protein LAL5; Multidrug and toxin extrusion protein 1;Putative uncharacterized protein Sb04g037630 --Cs9g19420.2: Protein TRANSPARENT TESTA 12; MATE efflux family protein LAL5; Multidrug and toxin extrusion protein 1;Putative uncharacterized protein Sb04g037630 --Cs9g19420.3: Protein TRANSPARENT TESTA 12; MATE efflux family protein LAL…		203	152	2761	2046	265	121	400	368
Cs3g15270	-1.66987	0.231921	Cs3g15270.1: Pentatricopeptide repeat-containing protein At5g48910; Pentatricopeptide repeat-containing protein At2g29760, chloroplastic; Putative pentatricopeptide repeat-containing protein At5g40405; Pentatricopeptide repeat-containing protein At2g22410, mitochondrial; Putative pentatricopeptide repeat-containing protein At5g59200, chloroplastic;Pentatricopeptide repeat-containing protein, puta…		45	37	259	180	47	10	49	63
Cs2g02660	-2.27555	0.233085	Cs2g02660.1: Putative uncharacterized protein Sb07g020690 --Cs2g02660.2: Putative uncharacterized protein Sb07g020690		368	289	3366	2861	447	326	147	156
Cs7g10000	-0.619459	0.233085	Cs7g10000.1: Probable LRR receptor-like serine/threonine-protein kinase At1g67720; Nodulation receptor kinase; Leucine-rich repeat receptor-like serine/threonine-protein kinase At2g14510; Putative leucine-rich repeat receptor-like serine/threonine-protein kinase At2g14440; Putative leucine-rich repeat receptor-like protein kinase At2g19210; Receptor-like protein kinase At3g21340; Probable LRR rec…		1124	1213	2424	2128	1254	541	1456	1835
Cs8g16930	-1.29405	0.234144	Cs8g16930.1: Auxin response factor 4; Putative auxin response factor 14;Transcriptional factor B3; Auxin response factor; Aux/IAA_ARF_dimerisation --Cs8g16930.2: Auxin response factor 4; Putative auxin response factor 14;Transcriptional factor B3; Auxin response factor; Aux/IAA_ARF_dimerisation		2437	938	6125	5563	1198	1198	1660	2105
Cs1g24250	1.50372	0.235227	Cs1g24250.1: Putative uncharacterized protein Sb03g039530;Laccase-11; Laccase-2; Laccase-4; Laccase-22; Laccase-16; Laccase-10; Laccase-17; Laccase-12/13; Laccase-1; Putative laccase-11; Laccase-3; Laccase-12; Laccase-5; Laccase-13; Laccase-23; Laccase-14; Laccase-21; Laccase-7; Laccase-6; Laccase-25; Laccase-8; Laccase-24; Laccase-9; Laccase-15; Laccase-18; Laccase-19; Laccase-20; L-ascorbate ox…		8	23	15	18	43	15	80	92
Cs1g01260	0.900927	0.236775	Cs1g01260.1: 2,3-bisphosphoglycerate-dependent phosphoglycerate mutase;Phosphoglycerate/bisphosphoglycerate mutase family protein		20	21	50	63	72	43	92	102
Cs2g04590	3.65172	0.238491	Cs2g04590.1: Putative cellulose synthase catalytic subunit (Fragment);Cellulose synthase A catalytic subunit 8 [UDP-forming]; Probable cellulose synthase A catalytic subunit 8 [UDP-forming]; Cellulose synthase-like protein D2; Putative cellulose synthase-like protein D6; Probable mixed-linked glucan synthase 6; Putative mixed-linked glucan synthase 1; Mixed-linked glucan synthase 2; Putative cell…		35	31	3	4	15	14	711	1039
Cs1g01520	-3.29056	0.238533	Cs1g01520.1: Putative uncharacterized protein (Fragment)		8	5	8	10	0	0	3	1
Cs1g08510	-5.46873	0.238533	Cs1g08510.1: Putative uncharacterized protein Sb03g005300		2	0	34	27	0	0	1	0
Cs4g02530	-3.53047	0.238533	Cs4g02530.1: Putative uncharacterized protein Sb01g017780		0	141	84	175	1	4	11	26
orange1.1t00407	-0.925141	0.238533	orange1.1t00407.1: Nuclear transport factor 2 (NTF2) family protein --orange1.1t00407.2: Nuclear transport factor 2 (NTF2) family protein --orange1.1t00407.3: Nuclear transport factor 2 (NTF2) family protein --orange1.1t00407.4: Nuclear transport factor 2 (NTF2) family protein --orange1.1t00407.5: Nuclear transport factor 2 (NTF2) family protein		1958	2559	7321	6528	2766	1601	2499	2652
Cs6g09710	-1.62074	0.240121	Cs6g09710.1: Putative uncharacterized protein Sb02g026635 (Fragment) --Cs6g09710.2: Putative uncharacterized protein Sb02g026635 (Fragment)		254	145	1431	1386	184	130	364	361
Cs2g17670	-1.21514	0.243378	Cs2g17670.1: Vacuolar iron transporter 1; Protein CCC1;CCC1 related, iron/manganese transporter component, DUF125		67	59	101	93	58	22	31	38
Cs3g24490	-1.55124	0.243378	Cs3g24490.1: Hydroquinone glucosyltransferase; Anthocyanidin 3-O-glucosyltransferase 5; UDP-glycosyltransferase 72B1; Baicalein 7-O-glucuronosyltransferase; Anthocyanidin 3-O-glucosyltransferase 6 (Fragment); Zeatin O-xylosyltransferase; Zeatin O-glucosyltransferase; Cis-zeatin O-glucosyltransferase 2; Abscisate beta-glucosyltransferase;UDP-glucoronosyl/UDP-glucosyl transferase family protein		74	532	581	500	174	52	195	226
Cs5g25920	-2.35913	0.243378	Cs5g25920.1: Cytochrome P450-dependent monooxygenase-like protein;Cytochrome P450 83B1; 2-methylbutanal oxime monooxygenase; 4-hydroxyphenylacetaldehyde oxime monooxygenase; Premnaspirodiene oxygenase; 5-epiaristolochene 1,3-dihydroxylase; Psoralen synthase (Fragment); Angelicin synthase (Fragment); Cytochrome P450 71D11 (Fragment); Indoleacetaldoxime dehydratase		29	14	249	196	16	3	49	33
Cs6g07830	-2.61509	0.243378	Cs6g07830.1: BAHD acyltransferase DCR; Uncharacterized acetyltransferase At3g50280;Anthranilate N-hydroxycinnamoyl/benzoyltransferase-like protein		164	244	5370	5223	160	123	686	859
orange1.1t01751	1.19775	0.243378	orange1.1t01751.1: Protein tolB;Putative uncharacterized protein At4g01870 (Fragment)		2819	3258	3478	3522	3769	3846	16737	15324
Cs5g29600	0.962119	0.245029	Cs5g29600.1: ABC transporter I family member 19; Uncharacterized ABC transporter ATP-binding protein C20G4.01; CCR4-associated factor 16; Methionine import ATP-binding protein MetN 2; Energy-coupling factor transporter ATP-binding protein EcfA 1;ATP-binding cassette transporter, subfamily I, member 4, ABC component protein PpABCI4		207	246	303	327	396	221	1014	1050
Cs4g17600	1.61623	0.245347	Cs4g17600.1: Glyoxalase/bleomycin resistance protein/dioxygenase		15	23	16	41	47	22	189	118
Cs6g12480	-1.63639	0.245347	Cs6g12480.1: Putative CCR4-NOT transcription complex, subunit 7;Probable CCR4-associated factor 1 homolog 9; CCR4-NOT transcription complex subunit 7; Poly(A) ribonuclease pop2; Putative CCR4-associated factor 1 homolog 3		2380	6956	9947	10185	3252	2416	1389	1336
Cs8g10380	4.33114	0.245347	NA		0	0	0	3	10	1	44	18
Cs2g22935	0.538154	0.250976	NA		172	289	427	405	446	347	603	638
Cs9g06650	-1.78579	0.250976	Cs9g06650.1: Lipoxygenase (Fragment);Linoleate 9S-lipoxygenase 5, chloroplastic; Probable linoleate 9S-lipoxygenase 5; Linoleate 9S-lipoxygenase A; Linoleate 9S-lipoxygenase 6 (Fragment); Linoleate 9S-lipoxygenase 2; Linoleate 9S-lipoxygenase B; Seed linoleate 9S-lipoxygenase-3; Putative linoleate 9S-lipoxygenase 3; Putative lipoxygenase 5; Probable lipoxygenase 6; Lipoxygenase 3, chloroplastic; …		182	275	2363	2066	254	171	451	477
orange1.1t03601	-1.33507	0.250976	orange1.1t03601.1: LRR receptor-like serine/threonine-protein kinase FLS2; Leucine-rich repeat receptor protein kinase EXS; Probable LRR receptor-like serine/threonine-protein kinase At4g36180; Leucine-rich repeat receptor-like protein kinase PEPR2; Serine/threonine-protein kinase BRI1-like 2; Probable leucine-rich repeat receptor-like protein kinase At5g63930; Receptor-like protein kinase 2; Leu…		107	145	131	185	23	56	117	66
Cs1g16023	-1.52604	0.251159	Cs1g16023.1: Putative uncharacterized protein		152	62	471	620	73	81	148	145
Cs5g34390	-2.51076	0.255826	Cs5g34390.1: Putative uncharacterized protein OSJNBa0079B15.19		460	402	11637	10531	1041	755	632	735
Cs1g10460	-0.570539	0.258596	Cs1g10460.1: Disease resistance protein RPS5; Probable disease resistance protein At5g63020; Putative disease resistance protein At1g63350;Leucine-rich repeat-containing protein 2, lrrc2, putative		97	141	252	252	100	82	179	190
Cs5g25880	-3.43367	0.258596	Cs5g25880.1: Cytochrome P450-dependent monooxygenase-like protein;Cytochrome P450 83B1; 2-methylbutanal oxime monooxygenase; 4-hydroxyphenylacetaldehyde oxime monooxygenase; Premnaspirodiene oxygenase; 5-epiaristolochene 1,3-dihydroxylase; Cytochrome P450 71D11 (Fragment); Bifunctional dihydrocamalexate synthase/camalexin synthase; Angelicin synthase (Fragment)		4	3	409	280	2	8	23	28
Cs8g17810	-2.42168	0.258596	Cs8g17810.1: Putative uncharacterized protein At5g59730 (Fragment)		21	282	76	132	9	7	72	47
orange1.1t00566	-1.38536	0.258596	orange1.1t00566.1: Granule-bound starch synthase 1, chloroplastic/amyloplastic; Probable granule-bound starch synthase 1, chloroplastic/amyloplastic; Granule-bound starch synthase 1b, chloroplastic/amyloplastic (Fragment); Soluble starch synthase 2-1, chloroplastic/amyloplastic; Soluble starch synthase, chloroplastic/amyloplastic; Starch synthase 1, chloroplastic/amyloplastic; Glycogen synthase;G…		7714	9515	58626	43869	11347	5560	13203	14041
orange1.1t02723	-2.44477	0.258596	orange1.1t02723.1: cDNA, clone: J100015N03, full insert sequence;Calcineurin B-like protein 7; Calcineurin subunit B type 2; Calcineurin subunit B; Neuronal calcium sensor 1; Aplycalcin; Neuron-specific calcium-binding protein hippocalcin; Calcium-binding protein NCSA; Calsenilin; Frequenin-1; Hippocalcin-like protein 1		133	66	2278	2134	256	116	183	148
orange1.1t03246	1.61044	0.258596	orange1.1t03246.1: Putative uncharacterized protein Sb01g014910 --orange1.1t03246.2: Putative uncharacterized protein Sb01g014910		72	104	108	108	134	76	603	840
Cs1g09420	2.86865	0.258967	Cs1g09420.1: 21 kDa seed protein; Miraculin; Serine protease inhibitor 5; Aspartic protease inhibitor 4;Trypsin and protease inhibitor family protein --Cs1g09420.2: 21 kDa seed protein; Miraculin; Serine protease inhibitor 5; Aspartic protease inhibitor 4;Trypsin and protease inhibitor family protein		170	28	1039	1719	1081	547	10384	12643
Cs2g05980	1.59253	0.258967	Cs2g05980.1: Plant-specific domain TIGR01615 family protein		832	434	522	1144	863	1041	5386	4751
Cs2g18290	2.70638	0.262331	Cs2g18290.1: UDP-glycosyltransferase 74E2; Indole-3-acetate beta-glucosyltransferase; Cinnamate beta-D-glucosyltransferase; Limonoid UDP-glucosyltransferase; Cyanohydrin beta-glucosyltransferase;UDP-glucoronosyl/UDP-glucosyl transferase family protein		1	16	40	27	19	18	330	300
Cs2g28550	-1.31797	0.262331	Cs2g28550.1: Multidrug resistance-associated protein 2, 6 (Mrp2, 6), abc-transoprter, putative;Auxin-induced protein 5NG4; ABC transporter C family member 3; Probable non-intrinsic ABC protein 5; Putative ABC transporter C family member 15		182	216	1118	848	261	149	209	264
Cs4g03870	-1.24018	0.262331	Cs4g03870.1: Cadmium selective transporter for low entry to shoot 1 from Anjana Dhan;Cadmium/zinc-transporting ATPase 3; Putative cadmium/zinc-transporting ATPase 2; Putative inactive cadmium/zinc-transporting ATPase 4; Probable cadmium-transporting ATPase; Cadmium, zinc and cobalt-transporting ATPase; Zinc-transporting ATPase; Lead, cadmium, zinc and mercury-transporting ATPase; Copper-exporting…		503	1300	889	809	580	248	404	457
Cs4g06210	-1.83342	0.262331	Cs4g06210.1: Uncharacterized protein ycf19; Uncharacterized membrane protein ylmG;Putative uncharacterized protein OSJNBa0050H14.3		497	547	4814	4375	870	479	529	544
Cs4g11090	-0.934832	0.262331	Cs4g11090.1: Electron transfer flavoprotein-ubiquinone oxidoreductase, putative;Thiazole biosynthetic enzyme, chloroplastic; Thiazole biosynthetic enzyme 1-2, chloroplastic; Thiazole biosynthetic enzyme, mitochondrial; Putative ribose 1,5-bisphosphate isomerase; Putative thiazole biosynthetic enzyme; Ribose 1,5-bisphosphate isomerase		18121	19895	35392	30955	17899	11421	12006	14472
Cs6g16340	1.97788	0.262331	NA		7	22	15	28	58	8	168	137
Cs7g06740	1.29728	0.262331	Cs7g06740.1: Aspartic proteinase nepenthesin-2;CND41, chloroplast nucleoid DNA binding protein (Precursor)		264	292	564	661	361	605	1696	2573
Cs8g07010	-1.68678	0.262331	Cs8g07010.1: Cytochrome c biogenesis protein CCS1, chloroplastic; Cytochrome c biogenesis protein CcsB; Cytochrome c biogenesis protein ccs1;Chloroplast cytochrome c biogenesis protein, Ccs1-like protein		561	717	6016	4765	1030	444	983	981
Cs9g16390	1.67641	0.262331	Cs9g16390.1: Transcription factor bHLH36;Putative uncharacterized protein At1g62975 (Fragment)		7	21	20	29	28	19	151	113
orange1.1t02421	-0.987842	0.262331	orange1.1t02421.1: RNA polymerase sigma factor rpoD; RNA polymerase sigma factor rpoD1; RNA polymerase sigma-C factor; Probable RNA polymerase sigma-C factor; RNA polymerase sigma-B factor; RNA polymerase principal sigma factor hrdA; RNA polymerase principal sigma factor hrdB; RNA polymerase sigma factor sigB;Putative sigma-like transcription factor (Fragment) --orange1.1t02421.2: RNA polymerase …		2231	3149	9787	7983	3603	1512	3309	3259
orange1.1t04652	-1.14011	0.262331	orange1.1t04652.1: Disease resistance protein RFL1, putative;Disease resistance protein RPS5; Probable disease resistance protein At1g12290; Putative disease resistance protein At3g15700; Leucine-rich repeat-containing protein 7; Leucine-rich repeat protein soc-2 homolog		51	25	86	88	20	18	50	40
Cs5g09190	0.76021	0.263953	Cs5g09190.1: Putative uncharacterized protein Sb04g032730		52	36	107	81	113	81	162	153
Cs2g17830	-5.73739	0.264457	Cs2g17830.1: Leucine-rich repeat receptor-like protein kinase (Fragment);Probable receptor protein kinase TMK1; G-type lectin S-receptor-like serine/threonine-protein kinase SD1-29; Receptor-like protein kinase HERK 1; Probable receptor-like protein kinase At5g59700; Cysteine-rich receptor-like protein kinase 7; Receptor-like serine/threonine-protein kinase SD1-7; Receptor-like protein kinase THE…		8	0	8	23	0	0	0	0
orange1.1t04974	-4.09883	0.264457	orange1.1t04974.1: Ankyrin repeat-containing protein At3g12360; Ankyrin-2; Ankyrin-1; Serine/threonine-protein kinase TNNI3K; Protein fem-1 homolog A-B; Death-associated protein kinase 1; Protein fem-1 homolog A; Protein fem-1 homolog A-A; Ankyrin repeat and SAM domain-containing protein 1A; Ankyrin-3; Putative ankyrin repeat protein RBE_0317; Serine/threonine-protein phosphatase 6 regulatory ank…		0	4	77	58	0	2	1	4
Cs2g28640	-2.66938	0.265531	Cs2g28640.1: Auxin-induced protein 5NG4;Putative uncharacterized protein At4g15540 (Fragment)		15	21	308	205	21	24	13	4
orange1.1t03164	-2.38378	0.26617	orange1.1t03164.1: Cytochrome P450, family 706, subfamily A, polypeptide 1;Flavonoid 3'-monooxygenase; Cytochrome P450 76C1; Isoflavone 2'-hydroxylase; Cytochrome P450 82A1 (Fragment); Licodione synthase; Premnaspirodiene oxygenase; 2-hydroxyisoflavanone synthase; Germacrene A oxidase; Psoralen synthase; 5-epiaristolochene 1,3-dihydroxylase; 7-ethoxycoumarin O-deethylase; (+)-menthofuran synthase…		1001	384	17286	14402	877	929	1848	2063
Cs2g22710	0.501769	0.266342	Cs2g22710.1: Anthocyanin 5-aromatic acyltransferase; Malonyl-coenzyme A:anthocyanin 3-O-glucoside-6''-O-malonyltransferase; Malonyl-coenzyme:anthocyanin 5-O-glucoside-6'''-O-malonyltransferase; Agmatine coumaroyltransferase;Hydroxycinnamoyl-CoA:anthocyanin 5-glucoside-6'''-O-hydroxycinnamoyltransferase		721	624	1149	1028	1237	801	1874	1817
Cs6g06860	1.57944	0.266342	Cs6g06860.1: Vacuolar amino acid transporter 1;Amino acid transporter family protein, putative, expressed		45	127	54	74	142	89	508	505
Cs8g20250	-1.47111	0.266342	Cs8g20250.1: Phosphoinositide phospholipase C 4; 1-phosphatidylinositol-4,5-bisphosphate phosphodiesterase delta-3-A; 1-phosphatidylinositol-4,5-bisphosphate phosphodiesterase beta-4 (Fragment);1-phosphatidylinositol-4,5-bisphosphate phosphodiesterase, putative		117	322	1160	877	284	106	266	191
orange1.1t04945	-2.31234	0.266342	orange1.1t04945.1: Probable disease resistance protein At5g63020;Disease resistance protein RFL1, putative		7	14	59	51	6	1	3	18
Cs6g13326	2.37841	0.266503	Cs6g13326.1: ATP-binding cassette transporter, putative;ABC transporter G family member 22		41	39	29	14	40	29	458	512
Cs7g17800	2.82728	0.270025	Cs7g17800.1: Lysosomal Pro-X carboxypeptidase; Dipeptidyl peptidase 2; Prolyl carboxy peptidase like protein 5; Thymus-specific serine protease;Alpha/beta-hydrolase domain-containing protein		1	18	2	7	16	13	91	176
orange1.1t05287	6.4511	0.27162	orange1.1t05287.1: Basic helix-loop-helix domain-containing protein		0	0	0	1	0	0	106	54
Cs5g10820	2.79339	0.277859	Cs5g10820.1: Expansin-A1; Expansin-A15; Expansin-A10; Expansin-A14; Expansin-A8; Expansin-A4; Expansin-A2; Expansin-A9; Expansin-A5; Expansin-A3; Expansin-A16; Expansin-A7; Expansin-A6; Expansin-A11; Expansin-A21; Expansin-A22; Expansin-A24; Expansin-A29; Expansin-A23; Expansin-A13; Expansin-A12; Putative expansin-A17; Expansin-A25; Expansin-A33; Expansin-A28; Expansin-A32; Expansin-A31; Expansin…		3135	359	341	395	17037	1175	16823	14079
Cs6g19180	1.18975	0.277859	Cs6g19180.1: Proline dehydrogenase 2, mitochondrial; Probable proline dehydrogenase 2;Early responsive to dehydration 5 dehydrogenase --Cs6g19180.2: Proline dehydrogenase 2, mitochondrial; Probable proline dehydrogenase 2;Early responsive to dehydration 5 dehydrogenase --Cs6g19180.3: Proline dehydrogenase 2, mitochondrial; Probable proline dehydrogenase 2;Early responsive to dehydration 5 dehydro…		84	64	233	179	203	117	720	457
Cs7g05510	-1.45616	0.277859	Cs7g05510.1: Leucine-rich repeat receptor-like protein kinase (Fragment);Probable LRR receptor-like serine/threonine-protein kinase At1g56130; Probable leucine-rich repeat receptor-like serine/threonine-protein kinase At3g14840; Leucine-rich repeat receptor-like serine/threonine-protein kinase At1g17230; Probable leucine-rich repeat receptor-like protein kinase At5g63930; LRR receptor-like serine…		1302	902	6350	5170	944	1167	1147	1156
Cs3g06440	1.16774	0.279728	Cs3g06440.1: Protein ZINC INDUCED FACILITATOR-LIKE 1; Protein ZINC INDUCED FACILITATOR 1; Probable peptide/nitrate transporter At3g43790; Uncharacterized membrane protein YCR023C; Uncharacterized MFS-type transporter y4xM;Major facilitator superfamily antiporter, putative, expressed --Cs3g06440.2: Protein ZINC INDUCED FACILITATOR-LIKE 1; Protein ZINC INDUCED FACILITATOR 1; Probable peptide/nitrat…		5645	5104	4172	3526	10930	7290	19293	16900
orange1.1t01648	-0.353906	0.279728	orange1.1t01648.1: Microtubule associated protein family protein, putative, expressed;65-kDa microtubule-associated protein 6 --orange1.1t01648.2: Microtubule associated protein family protein, putative, expressed;65-kDa microtubule-associated protein 6 --orange1.1t01648.3: Microtubule associated protein family protein, putative, expressed;65-kDa microtubule-associated protein 6 --orange1.1t01648…		2968	3435	6663	5804	3067	2464	5543	5363
orange1.1t03148	-2.97057	0.279728	orange1.1t03148.1: Chromosome 3 SCAF15050, whole genome shotgun sequence. (Fragment);Lysine-specific demethylase 8; JmjC domain-containing protein D --orange1.1t03148.2: Chromosome 3 SCAF15050, whole genome shotgun sequence. (Fragment);Lysine-specific demethylase 8; JmjC domain-containing protein D --orange1.1t03148.3: Chromosome 3 SCAF15050, whole genome shotgun sequence. (Fragment);Lysine-speci…		35	28	2427	2251	61	50	227	250
orange1.1t02212	1.6307	0.283473	orange1.1t02212.1: Metal tolerance protein 4; Putative metal tolerance protein C3;Putative uncharacterized protein Sb04g034705 (Fragment)		143	291	221	260	427	132	1755	1632
orange1.1t03346	-1.1163	0.284199	orange1.1t03346.1: Nuclear transcription factor Y subunit B-3; Nuclear transcription factor Y subunit B; Nuclear transcription factor Y subunit beta; Transcriptional activator HAP3; Nuclear transcription factor Y subunit beta (Fragment); Protein Dr1 homolog; DNA polymerase epsilon subunit 3; Protein Dr1; Negative cofactor 2 complex subunit beta;CCAAT-binding transcription factor subunit A, putati…		110	154	427	300	91	118	103	119
Cs1g13700	-2.0492	0.287277	Cs1g13700.1: Pleiotropic drug resistance protein 1; ABC transporter G family member 40; Probable pleiotropic drug resistance protein 2; Putative pleiotropic drug resistance protein 7; Pleiotropic ABC efflux transporter of multiple drugs; Brefeldin A resistance protein; ATP-binding cassette transporter CGR1; ATP-dependent permease PDR15;Pleiotropic drug resistance, ABC transporter family protein (…		187	181	2254	1709	265	236	175	141
Cs5g05340	-0.543092	0.287277	Cs5g05340.1: Protein EXECUTER 1, chloroplastic;Putative uncharacterized protein Sb03g008585 (Fragment) --Cs5g05340.2: Protein EXECUTER 1, chloroplastic;Putative uncharacterized protein Sb03g008585 (Fragment) --Cs5g05340.3: Protein EXECUTER 1, chloroplastic;Putative uncharacterized protein Sb03g008585 (Fragment) --Cs5g05340.4: Protein EXECUTER 1, chloroplastic;Putative uncharacterized protein Sb03…		2933	3252	8305	6379	3704	2135	4755	4706
Cs8g18370	-1.79016	0.293155	Cs8g18370.1: Putative E3 ubiquitin-protein ligase XBAT31; E3 ubiquitin-protein ligase XB3; Probable E3 ubiquitin-protein ligase XBOS31; Serine/threonine-protein phosphatase 6 regulatory ankyrin repeat subunit A; Ankyrin repeat, PH and SEC7 domain containing protein secG; Ankyrin repeat and SOCS box protein 3; Serine/threonine-protein phosphatase 6 regulatory ankyrin repeat subunit B; Ankyrin repe…		1179	1029	12017	11802	1318	1204	1911	2392
Cs8g12690	2.2072	0.294273	Cs8g12690.1: Phosphoenolpyruvate carboxylase kinase 1; Calcium-dependent protein kinase 33; Serine/threonine-protein kinase PEPKR2; Calcium/calmodulin-dependent protein kinase type II delta chain; Calcium-dependent protein kinase isoform 2; Calcium/calmodulin-dependent protein kinase type II subunit delta; Calcium/calmodulin-dependent protein kinase type II subunit gamma; Calcium/calmodulin-depen…		57	49	192	300	118	95	1818	1364
Cs4g02600	-1.57044	0.297205	Cs4g02600.1: Putative uncharacterized protein Sb06g021500		34	25	20	38	8	5	14	24
Cs4g15735	-1.38635	0.297205	Cs4g15735.1: Putative uncharacterized protein;Arabinogalactan peptide 16		134	534	867	1066	191	246	220	264
orange1.1t00634	-3.30894	0.297205	orange1.1t00634.1: Glucan endo-1,3-beta-D-glucosidase-like protein;Glucan endo-1,3-beta-glucosidase, basic isoform; Glucan endo-1,3-beta-glucosidase; Glucan endo-1,3-beta-glucosidase, acidic isoform PR-Q'; Glucan endo-1,3-beta-glucosidase, acidic isoform; Lichenase; Glucan endo-1,3-beta-glucosidase B; Glucan endo-1,3-beta-glucosidase, basic vacuolar isoform; Glucan endo-1,3-beta-glucosidase, basi…		4	4	538	469	26	3	35	33
Cs1g02990	1.74542	0.298774	Cs1g02990.1: Cytochrome P450 734A1; Cytokinin hydroxylase; Secologanin synthase;Putative uncharacterized protein Sb01g036360 --Cs1g02990.2: Cytochrome P450 734A1; Cytokinin hydroxylase;Putative uncharacterized protein Sb01g036360		2	19	34	17	34	22	105	119
orange1.1t05005	0.371316	0.298774	NA		992	1268	1888	1698	1947	1252	2658	2672
Cs1g12170	-2.37732	0.299391	Cs1g12170.1: Probable disease resistance protein At5g63020; Disease resistance protein RPS5; Putative disease resistance protein At1g63350;Leucine-rich repeat-containing protein 2, lrrc2, putative		41	17	675	549	36	20	89	97
Cs7g30690	-2.17479	0.299391	Cs7g30690.1: Sister chromatid cohesion 1 protein 1; Double-strand-break repair protein rad21 homolog; Double-strand-break repair protein rad21-like protein 1; Cohesin subunit rad21;Putative uncharacterized protein OSJNBa0017N18.15		4	9	45	29	4	1	10	5
orange1.1t02085	2.33917	0.299391	orange1.1t02085.1: S-adenosyl-L-methionine: caffeic acid 3-0-methyltransferase;Caffeic acid 3-O-methyltransferase 1; Quercetin 3-O-methyltransferase 1; (Iso)eugenol O-methyltransferase; Caffeic acid 3-O-methyltransferase (Fragment); Tricetin 3',4',5'-O-trimethyltransferase; Bergaptol O-methyltransferase; Inositol 4-methyltransferase; Anthranilate N-methyltransferase; Flavone O-methyltransferase 1…		5	68	140	108	146	45	859	913
Cs3g13060	-0.856345	0.300013	Cs3g13060.1: Putative uncharacterized protein Sb09g004320;Importin subunit alpha-1a; Importin subunit alpha; Importin subunit alpha-B; Probable importin subunit alpha-A --Cs3g13060.2: Late blight resistance protein R1-A, putative		209	194	720	577	182	133	314	369
Cs5g02960	0.357945	0.301833	Cs5g02960.1: Putative uncharacterized protein At1g64050 (Fragment) --Cs5g02960.2: Putative uncharacterized protein At1g64050 (Fragment) --Cs5g02960.3: Putative uncharacterized protein At1g64050 (Fragment)		1240	1585	2297	2124	2267	1473	3524	3381
Cs5g10480	-1.74279	0.301833	Cs5g10480.1: Putative uncharacterized protein;BON1-associated protein 2		42	122	251	198	35	61	40	19
Cs5g14880	1.51869	0.301833	Cs5g14880.1: Secologanin synthase; Cytochrome P450 72C1; Cytokinin hydroxylase;Cytochrome P450, family 72, subfamily A, polypeptide 10		2055	909	1205	1672	3342	1288	9849	9585
Cs5g21190	3.65075	0.301833	Cs5g21190.1: Agmatine coumaroyltransferase; Anthocyanin 5-aromatic acyltransferase; Malonyl-coenzyme A:anthocyanin 3-O-glucoside-6''-O-malonyltransferase; Malonyl-coenzyme:anthocyanin 5-O-glucoside-6'''-O-malonyltransferase; BAHD acyltransferase DCR;Anthocyanin 5-aromatic acyltransferase/benzoyltransferase-like protein		0	13	22	26	10	2	428	537
Cs5g29420	2.24529	0.301833	Cs5g29420.1: Putative uncharacterized protein OJ1123_C08.7;Glutathione gamma-glutamylcysteinyltransferase 1		34	58	6	12	88	83	256	384
Cs8g01350	-1.0168	0.301833	Cs8g01350.1: Pentatricopeptide repeat-containing protein At3g46870;Putative uncharacterized protein Sb02g035860		64	107	195	181	96	43	81	56
Cs8g16980	1.97561	0.301833	NA		15	24	13	8	51	11	135	153
Cs5g06500	-1.5568	0.302072	Cs5g06500.1: Putative uncharacterized protein		31	76	256	248	67	16	45	80
Cs8g19990	1.25428	0.302158	Cs8g19990.1: Zinc finger, C2H2 type family protein, expressed		160	252	144	180	248	369	718	914
Cs4g12050	4.31073	0.303387	Cs4g12050.1: (-)-germacrene D synthase; Valencene synthase; (+)-delta-cadinene synthase isozyme C2; (E)-beta-farnesene synthase; (+)-delta-cadinene synthase; Vetispiradiene synthase 1; (+)-delta-cadinene synthase isozyme A; (E,E)-germacrene B synthase; Germacrene C synthase; Beta-caryophyllene synthase; Pinene synthase; Vetispiradiene synthase 1 (Fragment); Germacrene A synthase short form; Germa…		0	6	0	2	22	0	96	131
Cs2g13190	3.18788	0.304519	NA		0	3	1	17	14	5	81	132
Cs4g09680	-1.36939	0.304519	Cs4g09680.1: Putative uncharacterized protein Sb08g001930 --Cs4g09680.2: Putative uncharacterized protein Sb08g001930 --Cs4g09680.3: Putative uncharacterized protein Sb08g001930		994	1125	7069	6052	1266	1010	1615	1524
Cs7g12610	-1.67204	0.304519	NA		486	5224	5875	5997	672	737	2289	2578
Cs7g19340	3.50204	0.304519	Cs7g19340.1: Putative uncharacterized protein Sb03g045990;Germin-like protein subfamily 3 member 4; Germin-like protein 11-1; Putative germin-like protein 2-3; Putative germin-like protein subfamily 1 member 9; Nectarin-1; Germin-like protein subfamily T member 1; Oxalate oxidase 2; Rhicadhesin receptor		0	0	3	1	4	2	26	21
orange1.1t04701	-5.04894	0.304519	orange1.1t04701.1: TMV resistance protein N; Putative disease resistance protein At4g11170; Protein SUPPRESSOR OF npr1-1, CONSTITUTIVE 1; Protein PHLOEM PROTEIN 2-LIKE A5; Vesicle-associated protein 1-4; Probable WRKY transcription factor 16;Leucine-rich repeat containing protein, putative		15	0	12	7	0	0	1	0
Cs2g04840	-1.93604	0.30557	Cs2g04840.1: Putative uncharacterized protein At1g29160 (Fragment);Dof zinc finger protein DOF2.3; Dof zinc finger protein PBF		7	9	70	61	6	7	11	12
Cs2g06370	-0.672649	0.30557	Cs2g06370.1: Epoxide hydrolase 2; Haloalkane dehalogenase; Putative esterase ytxM; Mesoderm-specific transcript homolog protein;Hydrolase, alpha/beta fold family protein, expressed --Cs2g06370.2: Epoxide hydrolase 2; Haloalkane dehalogenase; Putative esterase ytxM; Mesoderm-specific transcript homolog protein; Mesoderm-specific transcript protein; Uncharacterized hydrolase YNR064C;Hydrolase, alph…		1052	1038	3135	2785	1143	831	1564	1675
Cs2g07020	1.51448	0.30557	Cs2g07020.1: Putative cyclin-D6-1; Cyclin-D6-1; Cyclin-D4-1; Cyclin-D2-1; Cyclin-D4-2; Cyclin-D2-2; Cyclin-D1-1; Cyclin-D1-2; Cyclin-D3-1; Cyclin-D3-2; Cyclin-D5-1; Cyclin-D3-3; Cyclin-D5-2; Cyclin-D5-3; Cyclin-I;Putative uncharacterized protein Sb02g023800		11	35	29	15	38	29	136	131
Cs2g12590	0.709201	0.30557	Cs2g12590.1: Monoglyceride lipase;Hydrolase, alpha/beta fold family protein, putative, expressed		334	370	548	579	753	317	1188	1359
Cs2g16250	2.47501	0.30557	Cs2g16250.1: 21 kDa seed protein; Latex serine proteinase inhibitor; Miraculin; Kunitz-type serine protease inhibitor DrTI; Alpha-amylase/subtilisin inhibitor; Kunitz-type elastase inhibitor BrEI; Endogenous alpha-amylase/subtilisin inhibitor; Trypsin/chymotrypsin inhibitor; Probable serine protease inhibitor 6; Serine protease inhibitor 1;Kunitz-type protease inhibitor KPI-D2.2		13	0	6	4	30	13	79	61
Cs4g08160	0.420232	0.30557	Cs4g08160.1: Putative uncharacterized protein Sb08g023067 (Fragment);Uridine kinase-like protein 4; Uridine kinase-like protein 1, chloroplastic; Uridine-cytidine kinase-like 1; Uridine-cytidine kinase A; Uridine kinase; Uridine-cytidine kinase B; Uracil phosphoribosyltransferase; Probable uridine-cytidine kinase; Uridine-cytidine kinase 2 --Cs4g08160.2: Putative uncharacterized protein Sb08g0230…		1641	1865	2884	2746	2853	2308	4382	4090
Cs5g06610	3.40368	0.30557	Cs5g06610.1: Replication factor C / DNA polymerase III gamma-tau subunit, putative;DNA polymerase III subunit gamma/tau; DNA polymerase III subunit gamma; DNA polymerase III subunit tau --Cs5g06610.2: Replication factor C / DNA polymerase III gamma-tau subunit, putative;DNA polymerase III subunit gamma/tau; DNA polymerase III subunit gamma; DNA polymerase III subunit tau --Cs5g06610.3: Replicatio…		0	1	5	2	2	2	55	45
Cs7g28200	0.300747	0.30557	Cs7g28200.1: Putative uncharacterized protein Sb04g020240;60S ribosomal protein L35		4603	4914	8537	8819	7645	5383	11981	12221
Cs9g15430	2.4946	0.30557	Cs9g15430.1: Inhibitor of trypsin and hageman factor; Proteinase inhibitor; Protease inhibitor HPI; Glu S.griseus protease inhibitor; Wound-induced proteinase inhibitor 1; Chymotrypsin inhibitor I, A, B and C subunits; Trypsin/subtilisin inhibitor; Subtilisin-chymotrypsin inhibitor-2A; Trypsin inhibitor 1; Proteinase inhibitor I-B; Ethylene-responsive proteinase inhibitor 1; Subtilisin-chymotryps…		5788	1366	403	644	13938	15300	17349	21939
orange1.1t02118	-1.84517	0.30557	orange1.1t02118.1: Leucine-rich repeat family protein / protein kinase family protein;Probable LRR receptor-like serine/threonine-protein kinase At4g08850; Probable leucine-rich repeat receptor-like protein kinase At1g35710; Leucine-rich repeat receptor-like serine/threonine-protein kinase At1g17230; LRR receptor-like serine/threonine-protein kinase GSO1; Receptor-like protein kinase 2; Leucine-r…		12	10	88	69	6	9	20	13
orange1.1t03155	-1.59073	0.30557	NA		649	1783	2373	2257	617	752	313	362
Cs1g05090	0.654548	0.307072	Cs1g05090.1: Zinc finger, C3HC4 type family protein, expressed;RING-H2 finger protein ATL10; E3 ubiquitin-protein ligase ATL76; Putative RING-H2 finger protein ATL53; NEP1-interacting protein-like 2		313	468	754	724	567	569	1394	1543
Cs2g15180	-0.962144	0.307072	Cs2g15180.1: ATP-dependent zinc metalloprotease FtsH 3 (Precursor);ATP-dependent zinc metalloprotease FTSH 2, chloroplastic; ATP-dependent zinc metalloprotease FtsH; ATP-dependent zinc metalloprotease FTSH, chloroplastic; ATP-dependent zinc metalloprotease FTSH, chloroplastic (Fragment)		20817	19668	83751	65262	25295	11056	32026	32525
Cs4g18450	0.762005	0.307072	Cs4g18450.1: Zinc transporter 4, chloroplastic; Fe(2+) transport protein 3, chloroplastic; Zinc transporter 9; Fe(2+) transport protein 2; Probable zinc transporter 12; Zinc-regulated transporter 2; Protein zntC;Putative Zn and Cd transporter (Fragment) --Cs4g18450.2: Putative Zn and Cd transporter (Fragment);Zinc transporter 4, chloroplastic; Fe(2+) transport protein 3, chloroplastic; Zinc trans…		1347	1336	3746	3247	4313	1697	6351	5842
Cs8g19450	-1.70111	0.307072	Cs8g19450.1: Copper transporter 1;Putative uncharacterized protein OSJNBa0013M12.26		262	337	2825	2528	490	297	377	420
Cs3g11100	-1.73654	0.308701	Cs3g11100.1: Resistance protein candidate RGC2C (Fragment)		88	36	463	407	60	22	134	95
Cs5g10160	3.03729	0.308701	Cs5g10160.1: Protein HOTHEAD; (R)-mandelonitrile lyase-like; (R)-mandelonitrile lyase 1; L-sorbose 1-dehydrogenase; Alcohol dehydrogenase [acceptor]; Choline dehydrogenase;Glucose-methanol-choline (GMC) oxidoreductase family protein		19	51	2	5	16	72	427	572
Cs5g27460	1.75053	0.308701	Cs5g27460.1: Reticulon-4-interacting protein 1, mitochondrial, putative (Fragment);Putative quinone-oxidoreductase homolog, chloroplastic; Quinone-oxidoreductase homolog, chloroplastic; Quinone oxidoreductase-like protein At1g23740, chloroplastic; Quinone oxidoreductase; Zeta-crystallin		104	50	52	75	566	89	265	246
Cs8g16840	2.7269	0.308701	Cs8g16840.1: Fasciclin-like arabinogalactan protein 12;Fasciclin and related adhesion glycoprotein (Fragment)		13	37	3	2	43	37	203	324
Cs4g15770	2.6096	0.311502	Cs4g15770.1: Putative uncharacterized protein Sb01g031360;Polyol transporter 5; Putative polyol transporter 2; Probable polyol transporter 6; Putative metabolite transport protein ywtG; Probable inositol transporter 1; Probable metabolite transport protein CsbC; D-xylose-proton symporter; Major myo-inositol transporter iolT; Galactose-proton symporter; D-xylose-proton symporter-like 1; Plastidic …		0	1	8	9	9	6	62	46
Cs8g16830	8.91538	0.311502	Cs8g16830.1: Fasciclin-like arabinogalactan protein 11;EST D25138(R3286) corresponds to a region of the predicted gene		0	0	0	0	0	1	193	343
orange1.1t01401	-1.98689	0.311502	orange1.1t01401.1: 2-oxoglutarate (2OG) and Fe(II)-dependent oxygenase-like protein;Codeine O-demethylase; Protein SRG1; Probable 2-oxoglutarate/Fe(II)-dependent dioxygenase; Thebaine 6-O-demethylase; Flavonol synthase/flavanone 3-hydroxylase; S-norcoclaurine synthase 1; Leucoanthocyanidin dioxygenase; Flavonol synthase/flavanone 3-hydroxylase (Fragment); 1-aminocyclopropane-1-carboxylate oxidase…		529	504	6872	5345	312	806	861	824
orange1.1t01937	-1.9429	0.311502	orange1.1t01937.1: Wall-associated receptor kinase-like 10; Putative wall-associated receptor kinase-like 13; Wall-associated receptor kinase 5; Probable receptor-like protein kinase At4g39110; Proline-rich receptor-like protein kinase PERK12; Probable LRR receptor-like serine/threonine-protein kinase At1g67720; Receptor-like protein kinase HERK 1; Receptor-like protein kinase THESEUS 1; Putative…		51	86	879	865	66	55	172	182
Cs2g29450	-0.808965	0.313161	Cs2g29450.1: Protein LAS1 homolog; Protein LAS1;Novel protein similar to vertebrate LAS1-like (S. cerevisiae) (LAS1L) --Cs2g29450.2: Protein LAS1 homolog; Protein LAS1;Novel protein similar to vertebrate LAS1-like (S. cerevisiae) (LAS1L) --Cs2g29450.3: Protein LAS1 homolog; Protein LAS1;Novel protein similar to vertebrate LAS1-like (S. cerevisiae) (LAS1L)		1090	2288	4676	4042	1964	987	2145	2016
orange1.1t04464	-0.433426	0.313213	orange1.1t04464.1: Putative DNA repair and recombination protein RAD26-like; DNA excision repair protein ERCC-6; DNA repair and recombination protein RAD26; DNA repair protein rhp54; Chromodomain-helicase-DNA-binding protein 2; Probable global transcription activator SNF2L1; Chromatin-remodeling complex ATPase chain isw-1; DNA repair and recombination protein RAD54-like (Fragment); SWI/SNF chroma…		964	1303	1985	1711	1123	808	1474	1458
Cs1g24720	-1.54903	0.313396	Cs1g24720.1: Dimethyladenosine transferase, putative, expressed;Probable dimethyladenosine transferase; Dimethyladenosine transferase; Probable ribosomal RNA small subunit methyltransferase A; Ribosomal RNA small subunit methyltransferase A		40	17	151	108	23	8	40	46
Cs4g17960	-1.83093	0.313396	Cs4g17960.1: EIN3-binding F-box protein 1; F-box/LRR-repeat protein 20; F-box protein At3g58530; Protein AMN1 homolog;TRANSPORT INHIBITOR RESPONSE 1 protein, putative		432	589	6248	5263	478	359	1173	1479
Cs5g03420	-1.1043	0.313396	Cs5g03420.1: BTB/POZ domain-containing protein At5g41330;Potassium channel tetramerization domain-containing protein (Fragment)		530	945	2629	2347	633	692	738	702
Cs5g07710	1.77493	0.313396	Cs5g07710.1: Putative uncharacterized protein		33	15	49	45	66	19	219	344
Cs5g18500	-3.08969	0.313396	Cs5g18500.1: 22.0 kDa heat shock protein; 22.0 kDa class IV heat shock protein; 22.7 kDa class IV heat shock protein; 23.2 kDa heat shock protein; 17.8 kDa class I heat shock protein; 17.5 kDa class I heat shock protein; 18.1 kDa class I heat shock protein (Fragment); 18.2 kDa class I heat shock protein; 17.3 kDa class I heat shock protein; 17.9 kDa class I heat shock protein; 18.5 kDa class I he…		8	2	412	364	10	6	35	40
Cs5g31115	5.16945	0.313396	Cs5g31115.1: Predicted protein		0	4	0	0	0	5	94	150
Cs6g18930	-1.47021	0.313396	Cs6g18930.1: Putative uncharacterized protein Sb03g006590;AP2/ERF and B3 domain-containing transcription repressor RAV2; AP2/ERF and B3 domain-containing transcription factor RAV1; AP2/ERF and B3 domain-containing protein Os01g0693400; Putative AP2/ERF and B3 domain-containing protein Os01g0140700; B3 domain-containing protein Os02g0764100; B3 domain-containing transcription factor NGA1; Putative…		30	92	195	276	23	27	85	96
Cs6g21930	-0.583141	0.313396	Cs6g21930.1: Pentatricopeptide repeat-containing protein, putative;Pentatricopeptide repeat-containing protein At3g29230; Pentatricopeptide repeat-containing protein At2g29760, chloroplastic; Putative pentatricopeptide repeat-containing protein At3g15930; Pentatricopeptide repeat-containing protein At2g22410, mitochondrial		449	559	1309	1042	625	296	746	754
Cs7g19550	2.25635	0.313396	Cs7g19550.1: Pentatricopeptide repeat-containing protein, putative		0	4	3	2	13	6	18	11
orange1.1t02483	-1.12032	0.313396	orange1.1t02483.1: Putative uncharacterized protein Sb03g002900		2491	1670	8862	6717	2373	1730	2200	2286
orange1.1t00571	0.763235	0.315183	orange1.1t00571.1: Two-component response regulator-like APRR5; Two-component response regulator ARR12; 3',5'-cyclic-nucleotide phosphodiesterase regA; Putative two-component response regulator ARR20; Transcriptional regulatory protein zraR; Putative two-component response regulator-like APRR4; Transcriptional regulatory protein CseB; Transcription factor SKN7; Zinc finger protein CONSTANS-LIKE 4…		4132	5967	7934	7546	8641	4747	19342	20798
Cs6g19190	-0.644583	0.316176	Cs6g19190.1: Cell division protein FtsH-like protein (ISS) (Fragment);ATP-dependent zinc metalloprotease FtsH		1107	898	2832	2224	1110	719	1485	1478
Cs4g11620	-1.47485	0.316679	Cs4g11620.1: S-locus-specific glycoprotein S13, putative;G-type lectin S-receptor-like serine/threonine-protein kinase At4g27290; Receptor-like serine/threonine-protein kinase SD1-8; Putative serine/threonine-protein kinase receptor; G-type lectin S-receptor-like serine/threonine-protein kinase SRK; Putative G-type lectin S-receptor-like serine/threonine-protein kinase At1g61610; Cysteine-rich re…		324	288	2146	1858	340	343	376	400
Cs7g11850	-3.03541	0.316679	Cs7g11850.1: Ulp1 protease family, C-terminal catalytic domain-containing protein		23	3	7	8	1	1	4	1
Cs1g20300	2.74516	0.317467	NA		0	12	2	3	16	11	92	41
Cs8g12070	-1.56093	0.319936	Cs8g12070.1: Putative uncharacterized protein Sb04g021400		408	773	4422	4289	580	309	1198	1318
Cs9g18170	2.48448	0.319936	Cs9g18170.1: Cyclic nucleotide-gated ion channel 1; Putative cyclic nucleotide-gated ion channel 13; Probable cyclic nucleotide-gated ion channel 10;Cyclic nucleotide-gated ion channel 7, putative, expressed		72	279	130	137	56	155	2718	2322
Cs2g25170	-1.16679	0.319944	Cs2g25170.1: Brassinosteroid LRR receptor kinase; Systemin receptor SR160; Phytosulfokine receptor 1; Probably inactive leucine-rich repeat receptor-like protein kinase At2g25790; LRR receptor-like serine/threonine-protein kinase GSO2; Putative leucine-rich repeat receptor-like serine/threonine-protein kinase At2g24130; Leucine-rich repeat receptor-like protein kinase PXL1; Receptor protein kinas…		23	24	62	50	20	5	21	34
Cs2g28870	-1.195	0.320082	Cs2g28870.1: Probable peptide/nitrate transporter At5g14940; Putative peptide/nitrate transporter At3g01350; Peptide transporter PTR1; Nitrate transporter 1.5; Probable nitrite transporter At1g68570;Proton-dependent oligopeptide transport family protein		749	840	3443	2286	1169	429	766	684
Cs3g06830	1.90394	0.320082	Cs3g06830.1: Putative progesterone 5 beta reductase		720	1021	406	559	804	795	7651	6575
Cs1g14180	-2.01181	0.320282	Cs1g14180.1: Probable LRR receptor-like serine/threonine-protein kinase At3g47570; LRR receptor-like serine/threonine-protein kinase EFR; Putative receptor-like protein kinase At3g47110; LRR receptor-like serine/threonine-protein kinase FLS2; Leucine-rich repeat receptor-like serine/threonine-protein kinase BAM2; Putative leucine-rich repeat receptor-like serine/threonine-protein kinase At2g24130…		21	13	73	73	4	17	11	6
Cs1g16030	1.79548	0.320282	Cs1g16030.1: Inositol oxygenase 1; Probable inositol oxygenase;Putative uncharacterized protein At1g14520 (Fragment) --Cs1g16030.2: Inositol oxygenase 1; Probable inositol oxygenase;Putative uncharacterized protein At1g14520 (Fragment)		4381	1438	10414	16088	12365	5978	58126	56827
Cs2g20880	-2.47986	0.320282	Cs2g20880.1: Putative uncharacterized protein OJ1715_H01.28		24	32	1048	904	48	32	126	139
Cs3g13570	-0.676895	0.320282	Cs3g13570.1: Cation/H(+) antiporter 23, chloroplastic; Cation/H(+) antiporter 15;Cation/hydrogen exchanger, putative, expressed		78	71	151	107	67	45	87	83
Cs4g01610	-2.44742	0.320282	Cs4g01610.1: Alpha/beta-hydrolase domain-containing protein;Lysosomal Pro-X carboxypeptidase; Dipeptidyl peptidase 2; Prolyl carboxy peptidase like protein 5; Putative serine protease pcp-1		11	3	24	34	1	1	3	10
Cs4g03050	-1.57282	0.320282	Cs4g03050.1: Probable xyloglucan endotransglucosylase/hydrolase protein 23; Xyloglucan endotransglucosylase/hydrolase protein 22; Brassinosteroid-regulated protein BRU1; Putative xyloglucan endotransglucosylase/hydrolase protein 13; Probable xyloglucan endotransglucosylase/hydrolase (Fragment); Xyloglucan endotransglucosylase/hydrolase protein A; Probable xyloglucan endotransglucosylase/hydrolase…		41	13	53	87	14	18	15	18
Cs5g06670	-0.59546	0.320282	Cs5g06670.1: AP endonuclease (DNA-(Apurinic or apyrimidinic site) lyase), putative (Fragment) --Cs5g06670.2: AP endonuclease (DNA-(Apurinic or apyrimidinic site) lyase), putative (Fragment);Apurinic endonuclease-redox protein --Cs5g06670.3: AP endonuclease (DNA-(Apurinic or apyrimidinic site) lyase), putative (Fragment);DNA-(apurinic or apyrimidinic site) lyase --Cs5g06670.4: DNA-(apurinic or apy…		248	264	657	677	259	193	448	410
Cs5g26940	3.61703	0.320282	Cs5g26940.1: Alpha-crystallin domain of heat shock protein-containing protein		0	3	0	0	18	5	9	13
Cs7g07610	0.777412	0.320282	Cs7g07610.1: Putative uncharacterized protein Sb10g029125 (Fragment);L-arabinokinase; Galactokinase		703	1501	2135	1951	2032	1280	4764	4568
Cs8g10710	-1.0818	0.320282	Cs8g10710.1: Putative uncharacterized protein F13K9.23 --Cs8g10710.2: Uncharacterized conserved membrane protein		11000	9243	37320	32274	14574	6025	10224	10483
Cs9g07570	1.34871	0.320282	Cs9g07570.1: Protein IQ-DOMAIN 31;IQ calmodulin-binding motif family protein, expressed		18	54	51	52	81	31	207	248
orange1.1t01837	-1.44749	0.320282	orange1.1t01837.1: Leucine-rich repeat containing protein, putative;TMV resistance protein N; Putative disease resistance protein At4g11170; Protein SUPPRESSOR OF npr1-1, CONSTITUTIVE 1; Probable WRKY transcription factor 19; Protein DA1-related 4; Protein PHLOEM PROTEIN 2-LIKE A8; Vesicle-associated protein 1-4		35	26	195	182	32	21	48	58
orange1.1t02517	3.28909	0.320282	orange1.1t02517.1: Leucine-rich repeat family protein / protein kinase family protein;Probable LRR receptor-like serine/threonine-protein kinase At4g08850; Probable leucine-rich repeat receptor-like protein kinase At1g35710; LRR receptor-like serine/threonine-protein kinase RCH1; LRR receptor-like serine/threonine-protein kinase FEI 1; Leucine-rich repeat receptor-like serine/threonine-protein ki…		0	0	5	16	22	4	63	138
orange1.1t03626	-2.47372	0.320282	orange1.1t03626.1: Putative tau class glutathione transferase GSTU47;Probable glutathione S-transferase; Glutathione transferase GST 23; Glutathione S-transferase U8; Probable glutathione S-transferase parA		17	3	33	23	7	0	5	3
Cs5g27900	-0.388824	0.32231	Cs5g27900.1: Putative uncharacterized protein Sb03g013016 (Fragment);Pentatricopeptide repeat-containing protein At5g48730, chloroplastic; Pentatricopeptide repeat-containing protein At3g53170; Pentatricopeptide repeat-containing protein At1g74900, mitochondrial		759	796	1725	1509	910	589	1227	1261
Cs8g07760	-0.860204	0.32231	NA		374	260	738	778	384	148	413	334
Cs1g19170	2.88423	0.323026	Cs1g19170.1: Eukaryotic aspartyl protease family protein, expressed;Aspartic proteinase nepenthesin-1; Probable aspartic protease At2g35615; Aspartic proteinase nepenthesin-1 (Fragments)		7	15	1	2	13	9	120	177
Cs7g25990	-0.484955	0.324315	Cs7g25990.1: Signal peptide peptidase A. Serine peptidase. MEROPS family S49 (Precursor);Protease 4; Putative protease slr0021; Putative signal peptide peptidase sppA; Na(+)/H(+) antiporter nhaA; Putative peptidase pfaP --Cs7g25990.2: Signal peptide peptidase A. Serine peptidase. MEROPS family S49 (Precursor);Protease 4; Putative protease slr0021; Putative signal peptide peptidase sppA; Na(+)/H(+…		3814	3736	8669	6788	4346	2241	6019	5720
Cs9g18990	-3.47304	0.325548	Cs9g18990.1: Putative uncharacterized protein Sb05g004935 (Fragment);Receptor-like protein 12; Probably inactive leucine-rich repeat receptor-like protein kinase At3g28040; Polygalacturonase inhibitor; Probable LRR receptor-like serine/threonine-protein kinase MRH1; Somatic embryogenesis receptor kinase 1; LRR receptor-like serine/threonine-protein kinase FEI 1; LRR receptor-like serine/threonine…		12	1	85	100	1	0	2	17
Cs6g22200	-1.56459	0.33097	Cs6g22200.1: Serine carboxypeptidase-like 25; Serine carboxypeptidase 24; Putative serine carboxypeptidase-like 23; Serine carboxypeptidase II-2 (Fragment); P-(S)-hydroxymandelonitrile lyase; Virulence-related protein Nf314; Uncharacterized serine carboxypeptidase K10B2.2; Lysosomal protective protein;Similar to Hordeum vulgare carboxypeptidase D --Cs6g22200.2: Serine carboxypeptidase-like 25; Se…		77	87	681	487	61	94	104	147
Cs2g14890	-1.29821	0.332944	Cs2g14890.1: Putative uncharacterized protein Sb04g020530		21	57	139	113	26	19	27	68
Cs2g18570	-3.13609	0.332944	Cs2g18570.1: Caffeic acid 3-O-methyltransferase 1; (RS)-norcoclaurine 6-O-methyltransferase; Quercetin 3-O-methyltransferase 1; 3'-hydroxy-N-methyl-(S)-coclaurine 4'-O-methyltransferase; Bergaptol O-methyltransferase; Tabersonine 16-O-methyltransferase; (Iso)eugenol O-methyltransferase; Caffeic acid 3-O-methyltransferase (Fragment); Inositol 4-methyltransferase; Anthranilate N-methyltransferase; …		163	21	2913	2400	279	108	31	20
Cs4g06090	2.425	0.332944	Cs4g06090.1: Transcription factor MYB3; Anthocyanin regulatory C1 protein; Transcription repressor MYB5; Myb-related protein Hv1; Myb-related protein P; Transcription factor WER; Trichome differentiation protein GL1; Protein ODORANT1; Transcription factor GAMYB; Myb-related protein B; Transforming protein Myb;Myb-like DNA-binding domain containing protein, expressed		6	15	6	10	20	3	153	123
Cs8g17420	1.14092	0.332944	Cs8g17420.1: Reticulon-like protein B21;Putative uncharacterized protein Sb07g018020		39	41	29	54	60	64	131	195
Cs1g06380	0.436722	0.33322	Cs1g06380.1: Putative uncharacterized protein P0406F06.35		403	491	685	643	780	523	1039	1063
Cs7g01460	2.67991	0.333645	Cs7g01460.1: Multiple C2 and transmembrane domain-containing protein 2; C2 and GRAM domain-containing protein At1g03370; Protein piccolo; Protein piccolo (Fragment); Ras GTPase-activating protein 4; Protein unc-13 homolog B; Protein unc-13 homolog C; Rab11 family-interacting protein 2; Otoferlin; RasGAP-activating-like protein 1; Protein unc-13 homolog A; E3 ubiquitin-protein ligase NEDD4-like; F…		2	6	9	2	38	1	23	93
orange1.1t05467	0.804586	0.336301	orange1.1t05467.1: Putative uncharacterized protein		33	43	48	44	59	53	105	128
Cs1g06550	2.63431	0.337659	Cs1g06550.1: Leucine-rich repeat family protein / protein kinase family protein;Probable leucine-rich repeat receptor-like protein kinase At1g35710; Probable LRR receptor-like serine/threonine-protein kinase At4g08850; Leucine-rich repeat receptor-like serine/threonine-protein kinase At1g17230; LRR receptor-like serine/threonine-protein kinase GSO1; Receptor-like protein kinase 2; Leucine-rich re…		11	8	13	9	14	2	120	248
Cs1g18450	-1.87104	0.337659	Cs1g18450.1: ATP-binding cassette transporter, subfamily C, member 12, group MRP protein PpABCC12;ABC transporter C family member 8; Putative ABC transporter C family member 15; Canalicular multispecific organic anion transporter 1; Multidrug resistance-associated protein 1; ATP-binding cassette transporter abc2; ATP-binding cassette sub-family C member 11; Uncharacterized ABC transporter ATP-bin…		686	569	2677	2138	671	384	149	144
Cs3g03170	-2.58337	0.337659	Cs3g03170.1: Non-lysosomal glucosylceramidase;Non-lysosomal glucosylceramidase (Fragment)		34	61	1975	1813	72	41	296	238
Cs3g13680	-1.18361	0.337659	Cs3g13680.1: Putative disease resistance RPP13-like protein 1;Putative NBS-LRR disease resistance protein (Fragment)		66	62	277	315	50	44	120	114
Cs4g06400	1.25411	0.337659	Cs4g06400.1: DNA cross-link repair 1A, PSO2 homolog (S. cerevisiae) (Predicted);DNA cross-link repair 1A protein; 5' exonuclease Apollo; Protein bicaudal C homolog 1		20	21	17	21	47	21	111	63
Cs5g09490	-0.399303	0.337659	Cs5g09490.1: Putative uncharacterized protein Sb1171s002010 (Fragment)		541	685	1033	953	585	453	835	831
Cs5g32180	0.555766	0.337659	Cs5g32180.1: Putative GID1-like gibberellin receptor (Fragment);Gibberellin receptor GID1B; Probable carboxylesterase 18; Carboxylesterase 1; Arylacetamide deacetylase; Neutral cholesterol ester hydrolase 1; Arylacetamide deacetylase-like 3		4494	3923	7343	6861	8542	4438	14366	11561
Cs6g12060	-1.40357	0.337659	Cs6g12060.1: Serine/threonine-protein kinase BRI1-like 1; Receptor-like protein 2; LRR receptor-like serine/threonine-protein kinase GSO2; Receptor-like protein kinase 2; Leucine-rich repeat receptor protein kinase EXS; Probable LRR receptor-like serine/threonine-protein kinase At4g08850; Brassinosteroid LRR receptor kinase; Tyrosine-sulfated glycopeptide receptor 1; Phytosulfokine receptor 1; Sy…		303	222	1081	1125	127	291	261	244
Cs7g17120	-1.30239	0.337659	Cs7g17120.1: Putative pentatricopeptide (PPR) repeat-containing protein;Pentatricopeptide repeat-containing protein At2g42920, chloroplastic; Pentatricopeptide repeat-containing protein At5g48910; Putative pentatricopeptide repeat-containing protein At3g15930; Putative pentatricopeptide repeat-containing protein At5g59200, chloroplastic; Pentatricopeptide repeat-containing protein At2g22410, mito…		169	138	141	134	103	41	48	86
Cs8g05330	0.831753	0.337659	Cs8g05330.1: CBS domain-containing protein CBSX1, chloroplastic; Uncharacterized protein MJ1426; Inosine-5'-monophosphate dehydrogenase;Whole genome shotgun assembly, reference scaffold set, scaffold scaffold_62 --Cs8g05330.2: Whole genome shotgun assembly, reference scaffold set, scaffold scaffold_62;CBS domain-containing protein CBSX1, chloroplastic		1216	1368	1380	1900	3312	1181	4574	3672
Cs8g16025	-1.87721	0.337659	NA		46	43	560	615	53	53	108	101
Cs9g18210	2.54127	0.337659	Cs9g18210.1: Cyclic nucleotide-gated ion channel 7, putative, expressed;Cyclic nucleotide-gated ion channel 1; Probable cyclic nucleotide-gated ion channel 3; Putative cyclic nucleotide-gated ion channel 13		0	10	12	15	5	26	96	126
Cs4g06180	1.08849	0.339232	Cs4g06180.1: Putative uncharacterized protein Sb04g038630		40	94	104	104	156	57	309	378
Cs1g24030	-1.1729	0.340072	Cs1g24030.1: Scarecrow-like protein 4; Chitin-inducible gibberellin-responsive protein 2; DELLA protein RGL2; Scarecrow-like transcription factor PAT1; Protein SCARECROW; Nodulation-signaling pathway 2 protein; DELLA protein GAI; DELLA protein GAIP; DELLA protein RGA; DELLA protein GAIP-B; Protein MONOCULM 1;GRAS family transcription factor containing protein, expressed		411	308	1016	715	462	149	252	228
Cs2g08030	-0.977487	0.340072	Cs2g08030.1: Serine protease Do-like DegP (Trypsin-like protease with PDZ domain);Protease Do-like 5, chloroplastic; Putative serine protease HtrA; Putative serine protease HhoB; Putative serine protease HhoA; Uncharacterized serine protease syc0938_d; Probable serine protease do-like; Protease do; Probable periplasmic serine protease do/hhoA-like; Protease degS; Uncharacterized serine protease y…		418	495	1826	1525	551	398	542	571
Cs2g11570	4.14141	0.340072	Cs2g11570.1: Polygalacturonase QRT3;Singapore isolate B (sub-type 7) whole genome shotgun sequence assembly, scaffold_8 --Cs2g11570.2: Polygalacturonase QRT3;Putative uncharacterized protein Sb06g028280		0	2	0	0	5	1	16	31
orange1.1t02397	2.127	0.340072	orange1.1t02397.1: RING-H2 finger protein ATL1; E3 ubiquitin-protein ligase ATL31; Putative RING-H2 finger protein ATL61;Zinc finger (C3HC4-type RING finger) family protein-like		9	11	1	3	26	25	49	43
Cs2g06470	5.78977	0.340328	Cs2g06470.1: P(E)-nerolidol/(E,E)-geranyl linalool synthase;(E,E)-geranyllinalool synthase; S-linalool synthase; Ent-kaur-16-ene synthase, chloroplastic; Levopimaradiene synthase, chloroplastic; Ent-cassa-12,15-diene synthase; Ent-isokaur-15-ene synthase; Isopimaradiene synthase, chloroplastic; Syn-pimara-7,15-diene synthase; Ent-pimara-8(14),15-diene synthase; Ent-copalyl diphosphate synthase, c…		3	7	59	261	7	0	11923	9361
Cs2g29440	-2.2018	0.340328	Cs2g29440.1: Putative uncharacterized protein		27	14	390	336	32	10	57	66
orange1.1t03518	-1.65522	0.340328	orange1.1t03518.1: Probable WRKY transcription factor 19; Putative disease resistance protein At4g11170; Protein SUPPRESSOR OF npr1-1, CONSTITUTIVE 1; Protein DA1-related 4;Putative TIR-NBS-LRR class disease resistance protein		30	91	498	406	89	35	83	98
orange1.1t03509	-2.5944	0.344568	orange1.1t03509.1: TMV resistance protein N; Putative disease resistance protein At4g11170; Protein SUPPRESSOR OF npr1-1, CONSTITUTIVE 1; Probable WRKY transcription factor 19; Protein DA1-related 4; Protein PHLOEM PROTEIN 2-LIKE A8; Vesicle-associated protein 1-4; Leucine-rich repeat-containing protein 1; Leucine-rich repeat protein soc-2 homolog; Leucine-rich repeat protein SHOC-2; Probable ser…		7	2	26	18	4	0	3	2
Cs9g16970	-0.702308	0.347041	Cs9g16970.1: Putative non-specific lipid-transfer protein 14; Non-specific lipid-transfer protein; Inactive rhomboid protein 1; Rhomboid-like protease 4; Stigma/stylar cysteine-rich adhesin; Non-specific lipid-transfer protein 4 (Fragment); Non-specific lipid-transfer protein B; Rhomboid protease gluP;Putative uncharacterized protein Sb01g031210		459	483	1162	1067	461	208	655	889
orange1.1t00246	2.78438	0.347041	orange1.1t00246.1: Lateral organ boundaries-domain 29, lob domain-containing protein 29;LOB domain-containing protein 18; Protein LATERAL ORGAN BOUNDARIES; Protein IAL1		1	5	3	1	7	34	10	12
Cs3g17780	2.98675	0.347535	Cs3g17780.1: Transcription factor bHLH96; Transcription factor FAMA; Transcription factor MUTE; Transcription factor SPEECHLESS;Helix-loop-helix DNA-binding domain containing protein, expressed		0	2	0	4	16	5	6	26
Cs6g15320	-1.79148	0.347535	Cs6g15320.1: 1,4-alpha-glucan-branching enzyme 2, chloroplastic/amyloplastic; 1,4-alpha-glucan-branching enzyme, chloroplastic/amyloplastic; 1,4-alpha-glucan-branching enzyme;1,4-alpha-D-glucan 6-alpha-D-(1,4-alpha-D-glucanotransferase) --Cs6g15320.2: 1,4-alpha-glucan-branching enzyme 2, chloroplastic/amyloplastic; 1,4-alpha-glucan-branching enzyme, chloroplastic/amyloplastic; 1,4-alpha-glucan-br…		1241	1491	20056	14930	2350	1166	3303	3335
Cs7g10110	1.17418	0.348503	Cs7g10110.1: BAHD acyltransferase At5g47980; Salutaridinol 7-O-acetyltransferase; Vinorine synthase; Deacetylvindoline O-acetyltransferase;3'-N-debenzoyl-2'-deoxytaxol N-benzoyltransferase, putative		330	561	424	484	583	438	2340	2106
orange1.1t00811	3.80683	0.350204	orange1.1t00811.1: Putative uncharacterized protein Sb02g036470		0	2	1	2	3	0	49	46
Cs6g18800	1.73396	0.351728	Cs6g18800.1: Probable carboxylesterase 17; Carboxylesterase 1; Gibberellin receptor GID1C; Arylacetamide deacetylase;Putative uncharacterized protein Sb01g040580		19	25	11	16	27	23	161	135
Cs7g18280	-1.79683	0.351728	Cs7g18280.1: G-type lectin S-receptor-like serine/threonine-protein kinase CES101; Cysteine-rich receptor-like protein kinase 10; Putative cysteine-rich receptor-like protein kinase 35; Putative G-type lectin S-receptor-like serine/threonine-protein kinase At1g61610; Receptor-like serine/threonine-protein kinase SD1-6;Serine/threonine-protein kinase PBS1, putative		90	70	751	678	49	118	105	113
Cs2g18250	0.575037	0.354358	Cs2g18250.1: UDP-glucose:salicylic acid glucosyltransferase;UDP-glycosyltransferase 74E2; Indole-3-acetate beta-glucosyltransferase; Limonoid UDP-glucosyltransferase; Cinnamate beta-D-glucosyltransferase; Anthocyanidin 3-O-glucosyltransferase 2; Cyanohydrin beta-glucosyltransferase --Cs2g18250.2: UDP-glucose:salicylic acid glucosyltransferase;UDP-glycosyltransferase 74E2; Indole-3-acetate beta-gl…		1234	1677	2544	2134	2517	1366	4808	4830
Cs9g02580	0.92999	0.354358	Cs9g02580.1: Negatively light-regulated protein, putative, expressed --Cs9g02580.2: Negatively light-regulated protein, putative, expressed		233	182	302	431	405	226	954	1132
Cs7g09430	-1.51582	0.354496	NA		43	196	548	358	117	25	135	142
orange1.1t04597	-1.33684	0.354496	orange1.1t04597.1: Ubiquitin-protein ligase, putative;F-box protein At3g07870; Putative F-box protein At3g13830		52	23	162	141	47	19	36	48
Cs2g16880	-1.58815	0.354559	Cs2g16880.1: Phosphomannomutase/phosphoglucomutase; Phosphoglucomutase; Phosphoglucosamine mutase; Probable phosphoglucosamine mutase;Phosphoglucomutase/phosphomannomutase, alpha/beta/alpha domain I protein		1385	1879	16285	12930	2887	1083	2844	3329
Cs8g19920	-0.472928	0.354559	Cs8g19920.1: 50S ribosomal protein L4, chloroplastic; 50S ribosomal protein L4;Plastid ribosomal protein L4 large ribosomal subunit		2982	3292	7155	6329	3407	2657	4568	4371
orange1.1t03772	6.6677	0.354559	orange1.1t03772.1: Lipoxygenase (Fragment);Linoleate 13S-lipoxygenase 2-1, chloroplastic; Lipoxygenase 2, chloroplastic; Probable lipoxygenase 8, chloroplastic; Lipoxygenase 6, choloroplastic; Probable lipoxygenase 6; Probable linoleate 9S-lipoxygenase 4; Linoleate 9S-lipoxygenase 6 (Fragment); Linoleate 9S-lipoxygenase A; Linoleate 9S-lipoxygenase 1; Putative lipoxygenase 5; Seed linoleate 9S-li…		0	4	1	8	0	0	1055	755
Cs8g14950	-2.14158	0.356012	Cs8g14950.1: Glucan endo-1,3-beta-glucosidase 14; Glucan endo-1,3-beta-glucosidase A; Glucan endo-1,3-beta-glucosidase, basic vacuolar isoform; Probable glucan endo-1,3-beta-glucosidase A6; Glucan endo-1,3-beta-glucosidase, basic vacuolar isoform GLB; Glucan endo-1,3-beta-glucosidase, acidic isoform GI9; Lichenase; Glucan endo-1,3-beta-glucosidase B; Glucan endo-1,3-beta-glucosidase, basic isofor…		326	245	5892	4932	359	168	1253	822
Cs7g30485	-1.70666	0.358021	NA		260	199	2603	2486	372	258	420	468
Cs7g32150	1.38992	0.358021	Cs7g32150.1: Putative uncharacterized protein --Cs7g32150.2: Putative uncharacterized protein		91	83	220	198	422	54	655	743
orange1.1t00230	1.47129	0.358279	orange1.1t00230.1: Leucine-rich repeat receptor-like protein kinase;Protein NSP-INTERACTING KINASE 2; Leucine-rich repeat receptor protein kinase EXS; Probably inactive leucine-rich repeat receptor-like protein kinase At3g28040; Probable leucine-rich repeat receptor-like protein kinase At5g63930; Probable LRR receptor-like serine/threonine-protein kinase At1g12460; Receptor-like protein kinase HA…		173	221	127	152	368	129	971	1258
Cs3g04160	-0.760674	0.360244	Cs3g04160.1: Pentatricopeptide repeat-containing protein At1g10910, chloroplastic; Pentatricopeptide repeat-containing protein At1g64580;Pentatricopeptide repeat-containing protein, putative		369	553	1630	1216	529	357	694	668
orange1.1t01365	-2.68517	0.362692	orange1.1t01365.1: LRR and NB-ARC domain-containing disease resistance protein;Probable disease resistance protein At5g63020; Disease resistance protein RPS5; Putative disease resistance protein At4g10780		21	4	142	140	23	1	16	4
Cs2g29540	1.4844	0.364966	Cs2g29540.1: CRT (Chloroquine-resistance transporter)-like transporter 1		261	367	922	904	868	280	3657	3655
Cs6g02570	4.77493	0.366089	Cs6g02570.1: Rop-interactive crib motif-containing protein 4		0	1	0	0	3	0	20	25
Cs8g07000	-1.43762	0.366089	Cs8g07000.1: Mitochodrial transcription termination factor-related		76	126	752	492	166	67	134	123
Cs7g02360	-1.25352	0.370614	Cs7g02360.1: Serine carboxypeptidase II-3, putative, expressed;Serine carboxypeptidase-like 40; Serine carboxypeptidase II-3; Putative serine carboxypeptidase-like 23; Serine carboxypeptidase II-2 (Fragment); P-(S)-hydroxymandelonitrile lyase; Virulence-related protein Nf314; Uncharacterized serine carboxypeptidase K10B2.2; Lysosomal protective protein		288	213	1519	1123	180	210	446	481
orange1.1t00313	-2.21463	0.37637	orange1.1t00313.1: Putative uncharacterized protein Sb02g030480;BON1-associated protein 2		6	43	249	213	7	28	32	27
orange1.1t00549	-0.600183	0.37637	orange1.1t00549.1: Rho GTPase-activating protein gacA; Probable Rho-type GTPase-activating protein 2; Rho GTPase-activating protein gacO; Rho GTPase-activating protein 22; Mental retardation GTPase activating protein homolog 4; Rho GTPase-activating protein gacY; Rho GTPase-activating protein gacJJ; Protein FAM13A; RalA-binding protein 1-A;Rho GTPase activating protein with PAK-box/P21-Rho-bindin…		561	1148	1415	1169	676	502	923	1060
Cs2g30640	-1.25668	0.37642	Cs2g30640.1: Wall-associated receptor kinase-like 20; Wall-associated receptor kinase 2; Putative wall-associated receptor kinase-like 16; Probable serine/threonine-protein kinase At1g18390; Probable LRR receptor-like serine/threonine-protein kinase At1g06840; Probable receptor-like protein kinase At4g39110; Receptor-like protein kinase HERK 1; Proline-rich receptor-like protein kinase PERK13; Pu…		66	31	88	38	25	20	30	32
Cs4g11320	3.07627	0.37642	Cs4g11320.1: (E)-beta-farnesene synthase; (-)-germacrene D synthase; Pinene synthase; Valencene synthase; (+)-delta-cadinene synthase isozyme A; (+)-delta-cadinene synthase isozyme XC14; Vetispiradiene synthase 2 (Fragment); (+)-delta-cadinene synthase; Vetispiradiene synthase 1; 5-epiaristolochene synthase; Casbene synthase, chloroplastic; Beta-caryophyllene synthase; Patchoulol synthase; Alpha-…		33	142	17	45	7	52	1842	1467
Cs1g16790	0.96479	0.38184	Cs1g16790.1: Putative uncharacterized protein Sb02g025610		115	94	107	94	229	104	389	301
Cs7g18150	-1.64394	0.38196	Cs7g18150.1: Leucine-rich repeat receptor protein kinase EXS, putative;G-type lectin S-receptor-like serine/threonine-protein kinase At1g11330; Cysteine-rich receptor-like protein kinase 10; Putative cysteine-rich receptor-like protein kinase 35; Putative G-type lectin S-receptor-like serine/threonine-protein kinase At1g61610; Receptor-like serine/threonine-protein kinase SD1-7		616	948	4870	4396	474	1053	654	579
Cs7g22300	-1.65878	0.38196	Cs7g22300.1: Probable LRR receptor-like serine/threonine-protein kinase At3g47570; LRR receptor-like serine/threonine-protein kinase EFR; Putative receptor-like protein kinase At3g47110; LRR receptor-like serine/threonine-protein kinase FLS2; Putative leucine-rich repeat receptor-like serine/threonine-protein kinase At2g24130; Leucine-rich repeat receptor-like serine/threonine-protein kinase BAM2…		17	55	208	214	13	30	54	54
Cs1g05350	-1.2568	0.385907	Cs1g05350.1: G-type lectin S-receptor-like serine/threonine-protein kinase At5g24080; Epidermis-specific secreted glycoprotein EP1; Probable LRR receptor-like serine/threonine-protein kinase At1g07560; Cysteine-rich receptor-like protein kinase 13; Receptor-like protein kinase At3g21340; Putative leucine-rich repeat receptor-like serine/threonine-protein kinase At2g04300; Proline-rich receptor-li…		98	74	505	363	60	81	149	134
Cs2g10260	-1.78898	0.385907	Cs2g10260.1: Putative uncharacterized protein OSJNBa0032M14.13 --Cs2g10260.2: Putative uncharacterized protein OSJNBa0032M14.13		93	165	1727	1529	179	171	297	247
Cs4g19950	-1.289	0.385907	Cs4g19950.1: Putative uncharacterized protein Sb01g042170;GTP-binding protein At2g22870; Probable GTP-binding protein EngB		540	582	3909	3398	784	470	994	1030
Cs5g26530	-1.82537	0.385907	Cs5g26530.1: Short-chain type dehydrogenase/reductase; Versicolorin reductase; Tetrahydroxynaphthalene reductase; 3-oxoacyl-[acyl-carrier-protein] reductase FabG; Uncharacterized oxidoreductase MexAM1_META1p0182; Trihydroxynaphthalene reductase; Uncharacterized oxidoreductase ygfF; 3-oxoacyl-[acyl-carrier-protein] reductase 1; 3-oxoacyl-[acyl-carrier-protein] reductase 4 (Fragment); 3-oxoacyl-[ac…		25	26	299	319	26	34	53	57
Cs6g15760	0.948214	0.385907	Cs6g15760.1: Threonine dehydratase biosynthetic, chloroplastic; Threonine dehydratase biosynthetic (Fragment); Threonine dehydratase biosynthetic; Threonine dehydratase, mitochondrial;Probable threonine amonia-lyase (Threonine dehydratase, threonine deaminase) transmembrane protein		292	367	1017	1041	1011	453	2196	2273
Cs8g06590	6.76405	0.385907	Cs8g06590.1: Epicotyl-specific tissue protein (Fragment)		0	0	0	0	0	0	29	92
Cs8g08490	0.39785	0.385907	Cs8g08490.1: Squalene synthase; Probable squalene synthase;Farnesyl-diphosphate farnesyltransferase, putative --Cs8g08490.2: Squalene synthase; Probable squalene synthase;Farnesyl-diphosphate farnesyltransferase, putative --Cs8g08490.3: Squalene synthase; Probable squalene synthase;Farnesyl-diphosphate farnesyltransferase, putative --Cs8g08490.4: Squalene synthase; Probable squalene synthase;Farn…		1678	1954	2818	2732	3229	1809	4502	4437
Cs8g14800	-1.36791	0.385907	Cs8g14800.1: Receptor-like protein kinase 2; LRR receptor-like serine/threonine-protein kinase FLS2; Leucine-rich repeat receptor-like tyrosine-protein kinase At2g41820; Leucine-rich repeat receptor-like serine/threonine-protein kinase BAM3; Leucine-rich repeat receptor-like protein kinase PXL1; Leucine-rich repeat receptor protein kinase EXS; Probable LRR receptor-like serine/threonine-protein k…		127	98	324	325	37	111	87	75
Cs8g19060	2.71729	0.385907	Cs8g19060.1: Tropinone reductase homolog; Tropinone reductase 1;Putative pfam00106, adh_short, short chain dehydrogenase		9	3	9	19	15	1	176	176
Cs9g04460	0.384759	0.385907	Cs9g04460.1: Chromosome undetermined scaffold_2, whole genome shotgun sequence;Alanyl-tRNA editing protein AlaX-L; Alanyl-tRNA synthetase		682	813	1649	1501	1455	833	2299	2182
orange1.1t03089	-2.56207	0.385907	orange1.1t03089.1: Putative receptor-like protein kinase At3g47110; Probable LRR receptor-like serine/threonine-protein kinase At3g47570; Receptor-like protein kinase 2; Leucine-rich repeat receptor protein kinase EXS; LRR receptor-like serine/threonine-protein kinase FLS2; Probable leucine-rich repeat receptor-like protein kinase At1g35710; Leucine-rich repeat receptor-like protein kinase PXL2; …		10	2	13	11	3	0	2	2
orange1.1t05962	-1.87407	0.387069	orange1.1t05962.3: Pentatricopeptide repeat-containing protein At3g18110, chloroplastic;Pentatricopeptide repeat-containing protein, putative		95	85	1419	1217	191	70	248	206
Cs2g08460	-1.3894	0.387383	Cs2g08460.1: Beta-amyrin synthase; Germanicol synthase; Lupeol synthase; Amyrin synthase LUP2; Camelliol C synthase; Isomultiflorenol synthase; Taraxerol synthase; Probable pentacyclic triterpene synthase 3; Thalianol synthase; Pentacyclic triterpene synthase 6; Putative pentacyclic triterpene synthase 7; Baruol synthase; Cycloartenol synthase; Dammarenediol II synthase; Arabidiol synthase; Marne…		1757	1407	6641	5060	2316	861	1282	726
Cs5g10150	1.37653	0.387383	Cs5g10150.1: Catalytic/ pyridoxal phosphate binding protein		20	34	33	49	41	27	208	185
Cs7g13240	1.13955	0.387383	Cs7g13240.1: Putative uncharacterized protein		81	107	204	284	199	122	736	735
Cs5g25900	-2.5899	0.388432	Cs5g25900.1: Putative cytochrome P450 monooxygenase (Fragment);Cytochrome P450 71B23; Bifunctional dihydrocamalexate synthase/camalexin synthase; 4-hydroxyphenylacetaldehyde oxime monooxygenase; 2-methylbutanal oxime monooxygenase; Germacrene A oxidase; Premnaspirodiene oxygenase		3	9	284	210	20	6	24	27
Cs5g10240	-3.73989	0.389582	Cs5g10240.1: Dehydration-responsive element-binding protein 1B; Ethylene-responsive transcription factor ERF025; Ethylene-responsive transcription factor TINY; Dehydration-responsive element-binding protein 1 (Fragment);Dehydration-responsive element-binding factor 1/C-repeat binding factor		0	37	17	37	0	0	6	3
orange1.1t02210	0.282162	0.390628	orange1.1t02210.1: Transmembrane and coiled-coil domain-containing protein 1;Transmembrane and coiled-coil domains protein 1; Transmembrane and coiled-coil domain-containing protein 1; Transmembrane and coiled-coil domain-containing protein 1 homolog		795	906	1777	1563	1435	983	2116	2253
Cs5g29490	-1.41781	0.392005	Cs5g29490.1: Putative uncharacterized protein Sb03g028355 (Fragment);Piriformospora indica-insensitive protein 2; Protein TOO MANY MOUTHS; Probably inactive leucine-rich repeat receptor-like protein kinase At2g25790; Leucine-rich repeat receptor-like protein kinase PEPR2; Probable leucine-rich repeat receptor-like protein kinase At2g33170; LRR receptor-like serine/threonine-protein kinase FLS2; P…		40	36	40	43	28	11	17	10
Cs3g14930	-1.97852	0.392501	Cs3g14930.1: Chaperone protein DnaJ; DnaJ homolog subfamily B member 6; DnaJ homolog subfamily A member 3, mitochondrial; Uncharacterized J domain-containing protein C4H3.01;DNAJ heat shock N-terminal domain-containing protein		503	541	10091	9905	1114	835	1228	1407
orange1.1t00291	-1.54725	0.392501	orange1.1t00291.1: Adenosine 3'-phospho 5'-phosphosulfate transporter 2;cDNA, FLJ94080, highly similar to Homo sapiens solute carrier family 35, member B3 (SLC35B3), mRNA --orange1.1t00291.2: Adenosine 3'-phospho 5'-phosphosulfate transporter 2;cDNA, FLJ94080, highly similar to Homo sapiens solute carrier family 35, member B3 (SLC35B3), mRNA --orange1.1t00291.3: Adenosine 3'-phospho 5'-phosphosul…		163	144	1561	1320	230	142	313	334
orange1.1t05883	0.834529	0.394493	NA		107	126	138	174	186	249	314	316
Cs2g28800	-2.15684	0.39596	Cs2g28800.1: Probable LRR receptor-like serine/threonine-protein kinase At3g47570; LRR receptor-like serine/threonine-protein kinase EFR; Putative leucine-rich repeat receptor-like serine/threonine-protein kinase At2g24130; LRR receptor-like serine/threonine-protein kinase GSO1; Receptor-like protein kinase 2; Leucine-rich repeat receptor protein kinase EXS; Leucine-rich repeat receptor-like seri…		229	35	1074	857	62	168	82	62
Cs7g28055	1.59684	0.39596	NA		25	27	31	72	86	16	283	222
Cs2g21000	1.30784	0.401766	Cs2g21000.1: Hydroperoxide lyase (HPOL) like protein (Fragment);Allene oxide synthase, chloroplastic; Allene oxide synthase; Allene oxide synthase 1, chloroplastic; Cytochrome P450 4V2		2858	8701	13763	12557	16226	5124	53096	39195
Cs4g15880	0.838453	0.406654	Cs4g15880.1: AAA-type ATPase family protein / ankyrin repeat family protein;Protein cfxQ homolog; Protein CbbX; Stage V sporulation protein K; Protein CbxX, plasmid; Protein CbxX, chromosomal; Protein CfxQ; ESX-1 secretion system protein EccA1; ESX-3 secretion system protein EccA3; Protein cbbX homolog, chloroplastic; Uncharacterized protein ML2537; ESX-2 secretion system protein EccA2; Putative …		781	1049	1108	1095	1521	770	3498	3481
orange1.1t00001	-0.435828	0.406654	orange1.1t00001.1: NADH-dependent oxidoreductase 1, putative, expressed;NAD(P)H-dependent 6'-deoxychalcone synthase; Probable NAD(P)H-dependent oxidoreductase 1; Aldo-keto reductase family 4 member C10; NADP-dependent D-sorbitol-6-phosphate dehydrogenase; Alcohol dehydrogenase [NADP+]; Aldo-keto reductase family 1 member C1 homolog; Aldose reductase; Prostaglandin F synthase 2; Alcohol dehydrogen…		13735	19573	36063	32467	18189	9658	27777	29082
Cs2g10970	-0.676556	0.407986	Cs2g10970.1: Cytochrome c6, chloroplastic; Cytochrome c6;Distinct from photosynthetic electron transfer catalyst, CYC6 (Fragment)		133	252	273	230	148	99	203	180
Cs1g16860	2.64354	0.408922	Cs1g16860.1: Putative uncharacterized protein Sb01g045130		0	4	7	2	2	10	34	51
Cs5g33380	-1.84683	0.408922	Cs5g33380.1: Putative uncharacterized protein Sb07g021910;RING-H2 finger protein ATL64; E3 ubiquitin-protein ligase ATL42; Putative RING-H2 finger protein ATL36		78	201	1294	912	135	192	106	94
Cs7g11300	-2.33736	0.408922	Cs7g11300.1: Cytochrome P450 78A4; Flavonoid 3'-monooxygenase; Beta-amyrin 24-hydroxylase; Premnaspirodiene oxygenase; Cytochrome P450 71D11 (Fragment); 5-epiaristolochene 1,3-dihydroxylase;Cytochrome P450, family 78, subfamily A, polypeptide 6		71	127	2580	1449	97	23	393	367
Cs6g04710	-1.3147	0.410183	Cs6g04710.1: Putative uncharacterized protein Sb05g004115 (Fragment);Probable LRR receptor-like serine/threonine-protein kinase At4g08850; Probable leucine-rich repeat receptor-like protein kinase At1g35710; Leucine-rich repeat receptor-like serine/threonine-protein kinase At1g17230; LRR receptor-like serine/threonine-protein kinase GSO1; Leucine-rich repeat receptor-like protein kinase PXL2; LRR…		171	77	738	523	161	90	192	138
orange1.1t03771	6.84642	0.410183	orange1.1t03771.1: Lipoxygenase 2.1, chloroplast, putative;Linoleate 13S-lipoxygenase 2-1, chloroplastic; Probable lipoxygenase 6; Lipoxygenase 3, chloroplastic; Putative lipoxygenase 5; Lipoxygenase 6, choloroplastic; Probable lipoxygenase 8, chloroplastic; Linoleate 9S-lipoxygenase (Fragment); Linoleate 9S-lipoxygenase-4; Seed linoleate 9S-lipoxygenase-2; Probable linoleate 9S-lipoxygenase 8; L…		0	0	1	2	0	0	238	191
Cs7g16040	-0.473307	0.410235	Cs7g16040.1: Plastid ribosomal protein L3, imported to chloroplast, large ribosomal subunit;50S ribosomal protein L3, chloroplastic (Fragment); 50S ribosomal protein L3-1, chloroplastic; 50S ribosomal protein L3; 50S ribosomal protein L3, cyanelle; 50S ribosomal protein L3, organellar chromatophore		3034	4251	8346	7048	4449	2703	5055	5068
Cs4g20180	0.809725	0.4108	Cs4g20180.1: Probable ADP-ribosylation factor GTPase-activating protein AGD14; Arf-GAP domain and FG repeats-containing protein 1; Alpha-protein kinase 1; Stromal membrane-associated protein 1; Uncharacterized protein C622.14; ADP-ribosylation factor GTPase-activating protein AGD12;Putative ADP-ribosylation factor GTPase-activating protein AGD14		21	25	51	47	56	26	105	105
orange1.1t01968	-4.24175	0.4108	NA		0	49	8	12	0	2	2	0
orange1.1t03217	-1.2066	0.411311	orange1.1t03217.1: Putative uncharacterized protein Sb04g036810		20	20	45	77	20	13	23	15
Cs5g11980	1.28513	0.413376	Cs5g11980.1: Replication factor A protein 1; Replication protein A 70 kDa DNA-binding subunit; Replication factor A 51 kDa subunit;Replication protein A 70 kDa DNA-binding subunit --Cs5g11980.2: Replication factor A protein 1; Replication protein A 70 kDa DNA-binding subunit; Replication factor A 51 kDa subunit;Replication protein A 70 kDa DNA-binding subunit		14	10	15	17	15	23	72	58
Cs1g05100	-0.262319	0.414762	Cs1g05100.1: Putative uncharacterized protein At3g18770 (Fragment)		2312	3029	5045	4539	3132	2014	4300	4359
Cs1g12810	1.89178	0.414762	Cs1g12810.1: Glyoxalase/bleomycin resistance protein/dioxygenase		486	362	91	97	1696	548	1934	1589
Cs2g13500	-1.57264	0.414762	Cs2g13500.1: Putative uncharacterized protein Sb03g031420;MATE efflux family protein 9; Protein TRANSPARENT TESTA 12; Multidrug and toxin extrusion protein 1; Uncharacterized transporter C11D3.06		48	48	331	213	39	11	61	123
Cs2g18475	-1.60491	0.414762	NA		8	14	13	16	5	3	3	8
Cs3g09710	-1.62853	0.414762	Cs3g09710.1: Alternative oxidase (Precursor);Alternative oxidase 3, mitochondrial; Alternative oxidase, mitochondrial		30	32	268	298	53	26	40	68
Cs3g21260	-0.375016	0.414762	Cs3g21260.1: Membrane associated salt-inducible protein, putative, expressed --Cs3g21260.2: Membrane associated salt-inducible protein, putative, expressed		469	533	1041	831	553	383	713	777
Cs3g24940	-3.48471	0.414762	Cs3g24940.1: U-box domain-containing protein 5; E3 ubiquitin-protein ligase SPL11; Protein spotted leaf 11; Putative U-box domain-containing protein 47; Putative E3 ubiquitin-protein ligase LIN-2; Putative E3 ubiquitin-protein ligase LIN;Armadillo/beta-catenin-like repeat-containing protein		0	12	386	310	5	24	4	7
Cs6g03760	-1.37716	0.414762	Cs6g03760.1: Pentatricopeptide repeat-containing protein At2g37310; Pentatricopeptide repeat-containing protein At4g18750, chloroplastic; Pentatricopeptide repeat-containing protein At2g22410, mitochondrial; Putative pentatricopeptide repeat-containing protein At3g23330;Pentatricopeptide repeat-containing protein, putative		96	62	490	380	81	28	163	150
Cs6g09800	0.88109	0.414762	Cs6g09800.1: Plant-specific domain TIGR01568 family protein		25	53	50	39	78	40	121	131
Cs7g07050	2.68996	0.414762	Cs7g07050.1: Probable xyloglucan glycosyltransferase 5; Xyloglucan glycosyltransferase 4; Putative xyloglucan glycosyltransferase 10; Mannan synthase 1; Glucomannan 4-beta-mannosyltransferase 2; Probable mannan synthase 7; Cellulose synthase catalytic subunit [UDP-forming]; Cellulose synthase catalytic subunit A [UDP-forming];Cellulose synthase-like C1-1, glycosyltransferase family 2 protein		4	42	2	9	28	17	209	346
Cs7g23670	2.55862	0.414762	Cs7g23670.1: Polyamine oxidase;Putative uncharacterized protein An13g02480 (Precursor)		17	5	1	4	17	13	79	169
Cs8g18020	-2.81266	0.414762	Cs8g18020.1: 17.6 kDa class I heat shock protein 3; 18.1 kDa class I heat shock protein; 17.4 kDa class I heat shock protein; 18.5 kDa class I heat shock protein; 17.8 kDa class I heat shock protein; 17.5 kDa class I heat shock protein; 18.2 kDa class I heat shock protein; 17.3 kDa class I heat shock protein; 16.9 kDa class I heat shock protein 2; 17.9 kDa class I heat shock protein; 17.7 kDa cla…		0	13	94	119	7	4	4	14
Cs9g03370	-0.861502	0.414762	Cs9g03370.1: Antitermination NusB domain-containing protein, putative, expressed		2195	2457	7890	6597	3308	1627	2740	2680
orange1.1t01739	0.458132	0.414762	orange1.1t01739.1: Putative uncharacterized protein Sb03g009580;Glycogen synthase kinase-3 homolog MsK-3; Shaggy-related protein kinase alpha; Shaggy-related protein kinase NtK-1; Shaggy-related protein kinase gamma; Shaggy-related protein kinase epsilon; Shaggy-related protein kinase theta; Shaggy-related protein kinase iota; Shaggy-related protein kinase zeta; Shaggy-related protein kinase eta;…		796	1040	1354	1243	1538	891	2442	2300
Cs7g13200	0.992893	0.415323	Cs7g13200.1: Probable nitrite transporter At1g68570; Peptide transporter PTR5; Probable peptide/nitrate transporter At1g62200; Nitrate transporter 1.7; Probable peptide transporter At1g52190; Putative peptide/nitrate transporter At2g37900; Nitrate excretion transporter 1; Probable nitrate excretion transporter 2; Putative nitrate excretion transporter 7;Putative proton-dependent oligopeptide tran…		3587	3069	2519	3050	5096	3976	11476	11736
Cs2g11830	-1.16839	0.415777	Cs2g11830.1: Plastid ribulose-1,5 bisphosphate carboxylase/oxygenase large subunit N-methyltransferase-related protein (Fragment) --Cs2g11830.2: Plastid ribulose-1,5 bisphosphate carboxylase/oxygenase large subunit N-methyltransferase-related protein (Fragment) --Cs2g11830.3: Plastid ribulose-1,5 bisphosphate carboxylase/oxygenase large subunit N-methyltransferase-related protein (Fragment) --Cs2…		737	824	4961	4010	1016	660	1330	1505
Cs6g13750	-0.493084	0.416776	Cs6g13750.1: Nudix hydrolase 27, chloroplastic; Nudix hydrolase 25; RNA pyrophosphohydrolase;Diadenosine 5',5'''-P1,P4-tetraphosphate hydrolase		193	301	578	518	246	202	385	370
Cs6g21320	-1.10427	0.416776	Cs6g21320.1: Transmembrane amino acid transporter family protein --Cs6g21320.2: Transmembrane amino acid transporter family protein --Cs6g21320.3: Transmembrane amino acid transporter family protein;Vacuolar amino acid transporter 1		294	1389	1181	1942	410	347	813	925
Cs7g06960	-1.81762	0.416776	Cs7g06960.1: Glutamate receptor 2.7;Glutamate receptor 2 plant, putative		23	14	99	79	4	21	15	13
Cs7g12420	1.60665	0.416776	Cs7g12420.1: Strictosidine synthase 3; Strictosidine synthase (Fragment); Adipocyte plasma membrane-associated protein;Putative uncharacterized protein Sb01g007960		12	31	10	25	27	26	137	136
orange1.1t01704	-7.6731	0.416776	NA		0	0	965	1255	0	0	8	4
orange1.1t02917	-2.59449	0.416776	orange1.1t02917.1: Leucine-rich repeat receptor protein kinase exs, putative;LRR receptor-like serine/threonine-protein kinase GSO2; Leucine-rich repeat receptor-like serine/threonine-protein kinase At1g17230; Probable leucine-rich repeat receptor-like protein kinase At2g33170; Leucine-rich repeat receptor-like protein kinase PEPR1; Serine/threonine-protein kinase BRI1-like 2; Protein BRASSINOSTE…		3	3	51	63	1	3	11	4
orange1.1t04310	1.41826	0.416776	NA		4	8	9	11	17	25	24	21
orange1.1t04407	-1.13268	0.416776	orange1.1t04407.1: Elongation factor 1-delta 1; Probable elongation factor 1-beta; 25 kDa elongation factor 1-beta; Cysteinyl-tRNA synthetase, cytoplasmic;EF-1 guanine nucleotide exchange domain containing protein, expressed		32	25	45	45	23	4	26	27
Cs4g19900	-0.477108	0.417557	Cs4g19900.1: Pentatricopeptide repeat-containing protein, putative;Pentatricopeptide repeat-containing protein At5g25630; Pentatricopeptide repeat-containing protein At5g41170, mitochondrial --Cs4g19900.2: Pentatricopeptide repeat-containing protein, putative;Pentatricopeptide repeat-containing protein At5g25630; Pentatricopeptide repeat-containing protein At5g41170, mitochondrial		1076	1490	3461	2769	1373	985	2162	2254
Cs3g10440	1.8039	0.423074	Cs3g10440.1: Hydroxycinnamoyl-Coenzyme A shikimate/quinate hydroxycinnamoyltransferase; Anthranilate N-benzoyltransferase protein 2;Quinate O-hydroxycinnamoyltransferase/shikimate O-hydroxycinnamoyltransferase --Cs3g10440.2: Hydroxycinnamoyl-Coenzyme A shikimate/quinate hydroxycinnamoyltransferase; Anthranilate N-benzoyltransferase protein 2;Quinate O-hydroxycinnamoyltransferase/shikimate O-hydro…		7	99	47	67	87	72	418	429
Cs2g24530	5.05146	0.423213	Cs2g24530.1: Wound-inducible putative chloroplast terpene synthase 4;(E,E)-alpha-farnesene synthase; Myrcene synthase, chloroplastic; Isoprene synthase, chloroplastic; (+)-alpha-pinene synthase, chloroplastic; (R)-limonene synthase 1; (-)-limonene synthase, chloroplastic; 1,8-cineole synthase, chloroplastic; R-linalool synthase QH1, chloroplastic (Fragment); R-linalool synthase QH5, chloroplastic…		0	1	0	3	0	0	77	104
Cs4g11630	-1.67724	0.423213	Cs4g11630.1: B-Raf proto-oncogene serine/threonine-protein kinase, putative;G-type lectin S-receptor-like serine/threonine-protein kinase At4g27290; Receptor-like serine/threonine-protein kinase SD1-8; Putative serine/threonine-protein kinase receptor; G-type lectin S-receptor-like serine/threonine-protein kinase SRK; Putative G-type lectin S-receptor-like serine/threonine-protein kinase At1g6161…		274	325	3562	3371	291	364	773	769
Cs5g05650	1.09196	0.423213	Cs5g05650.1: Anthranilate phosphoribosyltransferase, chloroplastic; Anthranilate phosphoribosyltransferase;Anthranilate phosphoribosyltransferase, chloroplast, putative, expressed --Cs5g05650.2: Anthranilate phosphoribosyltransferase, chloroplastic; Anthranilate phosphoribosyltransferase;Anthranilate phosphoribosyltransferase, chloroplast, putative, expressed --Cs5g05650.3: Anthranilate phosphori…		6945	10585	10998	11183	12001	7402	46833	46450
Cs6g08690	2.98182	0.423213	Cs6g08690.1: Putative uncharacterized protein At3g55990/F27K19_170		2	21	1	2	4	22	131	177
Cs5g19920	-1.57972	0.426612	Cs5g19920.1: Leucine-rich repeat containing protein, putative;TMV resistance protein N; Putative disease resistance protein At4g11170; Probable WRKY transcription factor 19; Protein SUPPRESSOR OF npr1-1, CONSTITUTIVE 1; Protein PHLOEM PROTEIN 2-LIKE A5; Vesicle-associated protein 1-4		23	36	163	184	41	7	32	59
Cs6g09010	1.3392	0.426717	Cs6g09010.1: Putative uncharacterized protein		6	8	10	13	23	6	43	42
Cs7g07300	-0.518939	0.427334	Cs7g07300.1: Plasma membrane ATPase 4; ATPase 5, plasma membrane-type; Plasma membrane ATPase 2 (Fragment); Probable plasma membrane ATPase; Putative ATPase, plasma membrane-like; Putative cation-transporting ATPase MJ1226; Probable proton ATPase 1A; Putative Pol polyprotein from transposon element Bs1; Probable cation-transporting ATPase F;H(\+)-transporting atpase plant/fungi plasma membrane ty…		12127	14534	38191	30815	14159	9708	24751	23421
Cs2g25470	0.716015	0.430185	Cs2g25470.1: Putative uncharacterized protein Sb06g013890		1151	2380	1975	2027	3162	1936	4650	5044
Cs6g14090	-1.6715	0.430185	Cs6g14090.1: Alpha/beta-hydrolase domain-containing protein;Lysosomal Pro-X carboxypeptidase; Dipeptidyl peptidase 2; Prolyl carboxy peptidase like protein 5; Putative serine protease pcp-1		653	160	3128	2275	308	481	445	451
Cs7g19750	1.15817	0.430185	Cs7g19750.1: Putative ARF GTPase-activating domain-containing protein;ADP-ribosylation factor GTPase-activating protein AGD1; Centaurin-gamma-1A; Arf-GAP with GTPase, ANK repeat and PH domain-containing protein 1; Probable ADP-ribosylation factor GTPase-activating protein AGD5; Arf-GAP with Rho-GAP domain, ANK repeat and PH domain-containing protein 3; Stromal membrane-associated protein 2; Putat…		32	67	109	65	119	39	282	315
orange1.1t01685	3.45428	0.430677	orange1.1t01685.1: Putative uncharacterized protein At2g47360/T8I13.20		1	0	0	2	4	1	14	25
Cs4g18920	-1.25819	0.432621	Cs4g18920.1: RNA polymerase sigma factor rpoD; RNA polymerase sigma factor rpoD1; RNA polymerase sigma-C factor; RNA polymerase principal sigma factor hrdA; RNA polymerase sigma factor sigB; RNA polymerase sigma factor rpoD (Fragment); RNA polymerase principal sigma factor hrdB;Putative plastid RNA polymerase sigma-subunit SIG1 --Cs4g18920.2: RNA polymerase sigma factor rpoD; RNA polymerase sigma…		647	1005	4085	3580	1431	488	792	890
Cs4g02120	-0.721634	0.433434	Cs4g02120.1: Uncharacterized protein Cbei_0202;FAD-dependent pyridine nucleotide-disulfide oxidoreductase --Cs4g02120.2: Uncharacterized protein Cbei_0202;FAD-dependent pyridine nucleotide-disulfide oxidoreductase		933	1962	4315	3843	1490	1062	2102	2246
Cs2g10770	1.24585	0.433986	Cs2g10770.1: Protein argonaute 2; Protein argonaute-2; Protein argonaute-2 (Fragment); Putative protein tag-76;Eukaryotic translation initiation factor 2c, putative		6	12	27	23	29	12	66	81
Cs7g32300	0.571726	0.434623	Cs7g32300.1: Amino acid permease/proline transporter (Fragment)		1673	2213	2765	2764	2912	1869	6213	6044
orange1.1t02044	1.62039	0.434964	orange1.1t02044.1: Peroxidase C3; Peroxidase C1C (Fragment); Lignin-forming anionic peroxidase; Peroxidase N; Cationic peroxidase 1;Apoplastic anionic gaiacol peroxidase		518	681	536	927	370	755	4942	5361
Cs2g16590	0.796767	0.437333	Cs2g16590.1: Lymphoid organ expressed yellow head virus receptor protein --Cs2g16590.2: Lymphoid organ expressed yellow head virus receptor protein --Cs2g16590.3: Putative uncharacterized protein Sb04g022940 --Cs2g16590.4: Lymphoid organ expressed yellow head virus receptor protein		545	603	780	922	958	511	2270	2511
Cs3g15110	1.91982	0.437333	Cs3g15110.1: Putative uncharacterized protein Sb04g035713 (Fragment)		9	2	2	6	10	13	39	34
Cs6g14540	-2.72338	0.437333	Cs6g14540.1: Bifunctional monodehydroascorbate reductase and carbonic anhydrase nectarin-3; Carbonic anhydrase; Carbonic anhydrase 1 (Fragment); Putative carbonic anhydrase 3; Carbonic anhydrase 5A, mitochondrial;Eukaryotic-type carbonic anhydrase family protein, expressed --Cs6g14540.2: Bifunctional monodehydroascorbate reductase and carbonic anhydrase nectarin-3; Carbonic anhydrase; Carbonic an…		92	325	13	11	23	26	24	10
Cs1g15480	-1.43712	0.437755	Cs1g15480.1: Electron carrier/ electron transporter/ iron ion binding protein		421	649	2844	2203	797	431	349	338
Cs2g24350	-0.770188	0.437755	Cs2g24350.1: Putative uncharacterized protein Sb08g008280 --Cs2g24350.2: Putative uncharacterized protein Sb08g008280 --Cs2g24350.3: Putative uncharacterized protein Sb08g008280 --Cs2g24350.4: Putative uncharacterized protein Sb08g008280		97	78	300	226	84	65	152	133
Cs3g17910	-0.534842	0.437755	Cs3g17910.1: TL29_LYCES Putative L-ascorbate peroxidase, chloroplast (ISS);Thylakoid lumenal 29 kDa protein, chloroplastic; Probable L-ascorbate peroxidase 3; L-ascorbate peroxidase 5, peroxisomal; L-ascorbate peroxidase 2, cytosolic; Putative L-ascorbate peroxidase 6; L-ascorbate peroxidase, cytosolic; L-ascorbate peroxidase S, chloroplastic/mitochondrial		1122	1947	3065	2703	1748	995	1778	2007
Cs6g11750	-0.549261	0.437755	Cs6g11750.1: Eukaryotic translation initiation factor 3 subunit A;cDNA FLJ16186 fis, clone BRTHA2007060, moderately similar to EUKARYOTIC TRANSLATION INITIATION FACTOR 3 SUBUNIT 10		209	184	460	413	162	152	320	316
Cs7g18080	1.09282	0.437755	Cs7g18080.1: Putative uncharacterized protein Sb01g043850		33	20	32	23	68	52	63	80
Cs4g08760	-0.85132	0.437917	Cs4g08760.1: Putative uncharacterized protein B1121A12.19;Protein TIC 20-v, chloroplastic; Tic20 family protein		536	718	2304	1917	875	327	1004	942
Cs4g11690	-0.664516	0.437917	Cs4g11690.1: Calcium-binding protein PBP1; Calcium-binding protein KIC; G-type lectin S-receptor-like serine/threonine-protein kinase At4g27290; Receptor-like serine/threonine-protein kinase SD1-7; Putative G-type lectin S-receptor-like serine/threonine-protein kinase At1g61610; Putative cysteine-rich receptor-like protein kinase 32; S-locus-specific glycoprotein S13; Cysteine-rich receptor-like …		328	668	1203	1196	473	398	632	700
Cs7g01350	-0.948563	0.438128	Cs7g01350.1: Beta-glucosidase 13; Furcatin hydrolase; Vicianin hydrolase (Fragment); Isoflavonoid 7-O-beta-apiosyl-glucoside beta-glycosidase; Non-cyanogenic beta-glucosidase; Cyanogenic beta-glucosidase (Fragment); Putative beta-glucosidase 41; Myrosinase 4; Beta-glucosidase 26, peroxisomal; Probable inactive beta-glucosidase 25; Beta-glucosidase, chloroplastic;Amygdalin hydrolase isoform AH I (…		860	632	3443	2758	892	581	1282	1247
Cs7g13320	1.45526	0.438128	Cs7g13320.1: 5-methyltetrahydrofolate:homocysteine methyltransferase, putative;Homocysteine S-methyltransferase 1; Selenocysteine Se-methyltransferase; Selenocysteine methyltransferase; Homocysteine S-methyltransferase ybgG; Putative uncharacterized protein YMR321C		1	14	11	13	24	17	30	48
Cs4g11920	-0.710368	0.439507	Cs4g11920.1: Putative uncharacterized protein P0534A03.117		401	309	794	742	350	285	341	444
Cs9g05220	1.6468	0.439507	Cs9g05220.1: Solute carrier family 2, facilitated glucose transporter member 8;Sugar transporter ERD6-like 16; Putative sugar transporter ERD6-like 13; Solute carrier family 2, facilitated glucose transporter member 8; Facilitated trehalose transporter Tret1-2 homolog; Putative metabolite transport protein yfiG; Facilitated trehalose transporter Tret1; Major myo-inositol transporter iolT; Putativ…		26	20	107	174	210	38	397	493
orange1.1t03466	-2.13493	0.439507	orange1.1t03466.1: Myosin-J heavy chain; Myosin-Va; Myosin-Vb; Myosin-2; Myosin-H heavy chain; Myosin-2A; Myosin-2 heavy chain; Myosin-2B; Myosin-I heavy chain; Myosin-Vc; Myosin-4; Myosin-52; Myosin-2 heavy chain, non muscle; Myosin-51; Myosin-VIIb; Myosin-VIIa; Unconventional myosin heavy chain 6; Myosin-XV; Myosin heavy chain, striated muscle; Myosin-X; Myosin-Ib; Myosin-7B; Probable myosin ha…		18	19	207	167	48	5	16	12
Cs1g20580	1.87522	0.440418	Cs1g20580.1: Cinnamyl alcohol dehydrogenase-like protein;Probable mannitol dehydrogenase; Geraniol dehydrogenase 1; Mannitol dehydrogenase; Cinnamyl alcohol dehydrogenase 8; Mannitol dehydrogenase (Fragment); Probable cinnamyl alcohol dehydrogenase 9; Putative cinnamyl alcohol dehydrogenase 5; NADP-dependent alcohol dehydrogenase C 2; Probable formaldehyde dehydrogenase AdhA; Uncharacterized zinc…		2433	7822	3295	4643	3911	3315	51957	40736
Cs3g27030	-0.871301	0.440418	Cs3g27030.1: ATP-dependent zinc metalloprotease FTSH, chloroplastic; ATP-dependent zinc metalloprotease FTSH 5, chloroplastic; ATP-dependent zinc metalloprotease FTSH, chloroplastic (Fragment); ATP-dependent zinc metalloprotease FtsH 3;Precursor of protein cell division protease ftsh-like protein --Cs3g27030.2: ATP-dependent zinc metalloprotease FTSH, chloroplastic; ATP-dependent zinc metalloprot…		15423	14132	62884	49118	18750	9040	26318	26287
Cs8g05910	-3.38546	0.440418	Cs8g05910.1: Ethylene-responsive transcription factor ERF109; Dehydration-responsive element-binding protein 2A; Pathogenesis-related genes transcriptional activator PTI6;AP2 domain-containing transcription factor family protein (Fragment)		532	3558	172	199	213	201	6	4
Cs8g10760	0.32927	0.440418	Cs8g10760.1: Cytochrome b-c1 complex subunit Rieske-1, mitochondrial (Fragment); Cytochrome b-c1 complex subunit Rieske-3, mitochondrial; Cytochrome b-c1 complex subunit Rieske, mitochondrial; Putative cytochrome b-c1 complex subunit Rieske-like protein 1; Ubiquinol-cytochrome c reductase iron-sulfur subunit; Cytochrome b6-f complex iron-sulfur subunit 2, cyanelle; Cytochrome b6-f complex iron-su…		812	935	1592	1565	1361	901	2424	2383
Cs3g27720	-0.80405	0.441025	Cs3g27720.1: Thylakoid lumen protein, chloroplast prec (ISS);PsbP domain-containing protein 3, chloroplastic --Cs3g27720.2: Thylakoid lumen protein, chloroplast prec (ISS);PsbP domain-containing protein 3, chloroplastic --Cs3g27720.3: Thylakoid lumen protein, chloroplast prec (ISS);PsbP domain-containing protein 3, chloroplastic --Cs3g27720.4: PsbP domain-containing protein 3, chloroplastic;Putat…		592	1515	2066	1866	1120	546	953	1000
Cs6g05260	3.43473	0.441025	Cs6g05260.1: Fatty acid hydroxylase domain containing CER1-like protein;Protein WAX2		24	0	5	18	8	3	550	294
Cs7g28580	-3.2294	0.441025	Cs7g28580.1: Putative uncharacterized protein P0030H07.28		2	2	17	14	0	0	3	1
Cs4g02450	-0.746953	0.443262	Cs4g02450.1: UDP-glucuronate 4-epimerase 1; Uncharacterized 37.6 kDa protein in cld 5'region; Protein CapI; Uncharacterized protein MJ1055; Uncharacterized UDP-glucose epimerase ytcB; UDP-glucose 4-epimerase;Putative uridine diphosphate galacturonate 4-epimerase		2636	7038	9941	10597	3218	2861	6998	6682
Cs1g25520	-0.782641	0.444468	NA		721	944	1747	1870	527	774	832	953
Cs1g13300	-0.952616	0.444616	Cs1g13300.1: Putative uncharacterized protein Sb03g004190		392	541	1297	1263	607	336	387	390
Cs1g14280	-1.70556	0.444616	Cs1g14280.1: Putative leucine rich repeat containing protein kinase;Probable LRR receptor-like serine/threonine-protein kinase At3g47570; LRR receptor-like serine/threonine-protein kinase EFR; Putative receptor-like protein kinase At3g47110; LRR receptor-like serine/threonine-protein kinase FLS2; Putative leucine-rich repeat receptor-like serine/threonine-protein kinase At2g24130; Leucine-rich re…		42	6	74	70	6	11	30	18
Cs1g16350	-0.511596	0.444616	Cs1g16350.1: Transcription factor S-II domain containing protein, expressed		85	134	215	200	97	60	176	172
Cs1g24225	-1.61483	0.444616	Cs1g24225.1: Putative uncharacterized protein Sb03g028960		136	200	1898	1107	331	172	237	181
Cs2g02720	-0.555463	0.444616	Cs2g02720.1: Leucyl-tRNA synthetase bacterial/mitochondrial, class Ia;Leucyl-tRNA synthetase		2075	3576	7450	5974	3385	1800	4354	4312
Cs2g04540	-0.812414	0.444616	Cs2g04540.1: Putative uncharacterized protein Sb03g000320		106	182	255	375	104	66	154	270
Cs2g09400	0.873294	0.444616	Cs2g09400.1: CBL-interacting serine/threonine-protein kinase 11; CBL-interacting protein kinase 19; Putative CBL-interacting protein kinase 13; Pentatricopeptide repeat-containing protein At5g21222;CBL-interacting serine/threonine-protein kinase, putative		1601	1575	1330	1539	2476	1715	5182	5056
Cs3g22220	0.803849	0.444616	Cs3g22220.1: Myb-related protein 330; Transcription repressor MYB6; Transcription factor MYB3; Protein ODORANT1; Myb-related protein P; Anthocyanin regulatory C1 protein; Transcription factor WER; Transcription factor GAMYB; Trichome differentiation protein GL1; Transforming protein Myb; Myb-related protein B; Myb-related protein A;Transposon protein, putative, CACTA, En/Spm sub-class		170	153	233	244	238	166	685	668
Cs3g26990	3.0503	0.444616	Cs3g26990.1: Lysine histidine transporter-like 8; Lysine histidine transporter 1;Putative uncharacterized protein Sb06g025310		0	1	1	2	1	4	12	23
Cs4g03750	-0.589544	0.444616	Cs4g03750.1: Putative uncharacterized protein Sb04g005170;Putative glucose-6-phosphate 1-epimerase; Glucose-6-phosphate 1-epimerase --Cs4g03750.2: Putative uncharacterized protein Sb04g005170;Putative glucose-6-phosphate 1-epimerase; Glucose-6-phosphate 1-epimerase --Cs4g03750.3: Putative uncharacterized protein Sb04g005170;Putative glucose-6-phosphate 1-epimerase; Glucose-6-phosphate 1-epimerase…		1329	1723	4261	4225	1925	1207	2338	2441
Cs4g04940	0.609519	0.444616	Cs4g04940.1: Major facilitator superfamily protein, expressed;Synaptic vesicle 2-related protein; Putative transporter SVOPL --Cs4g04940.2: Major facilitator superfamily protein, expressed;Putative transporter ZK637.1; Synaptic vesicle 2-related protein; Putative transporter SVOPL --Cs4g04940.3: Major facilitator superfamily protein, expressed;Putative transporter ZK637.1; Synaptic vesicle 2-rela…		1077	1546	2228	2435	3272	1182	4095	4301
Cs4g19660	-1.75061	0.444616	Cs4g19660.1: Probable peptide transporter At1g52190; Probable peptide/nitrate transporter At3g16180; Putative peptide/nitrate transporter At5g11570; Nitrate transporter 1.7; Probable nitrite transporter At1g68570; Peptide transporter PTR1; Probable nitrate excretion transporter 2; Nitrate excretion transporter 1; Putative nitrate excretion transporter 7;Proton-dependent oligopeptide transport fam…		63	53	645	487	122	62	72	50
Cs5g05180	-0.777597	0.444616	Cs5g05180.1: Putative uncharacterized protein At5g62860/MQB2_160		417	461	1106	1141	468	395	447	474
Cs5g22170	-1.44884	0.444616	Cs5g22170.1: BRASSINOSTEROID INSENSITIVE 1-associated receptor kinase 1, putative;Leucine-rich repeat receptor-like serine/threonine/tyrosine-protein kinase SOBIR1; Leucine-rich repeat receptor-like serine/threonine-protein kinase At1g17230; LRR receptor-like serine/threonine-protein kinase GSO2; Systemin receptor SR160; Receptor-like serine/threonine-protein kinase At1g78530; Leucine-rich repeat…		140	174	1035	1305	104	159	378	303
Cs6g06700	-1.48906	0.444616	Cs6g06700.1: Protein kinase domain containing protein, expressed;L-type lectin-domain containing receptor kinase IV.1; Putative L-type lectin-domain containing receptor kinase V.1; Probable L-type lectin-domain containing receptor kinase I.5; Lectin-domain containing receptor kinase VI.4; Probable inactive L-type lectin-domain containing receptor kinase III.1; Putative inactive L-type lectin-doma…		366	244	3079	2136	350	395	578	523
Cs6g10095	0.935739	0.444616	NA		71	122	186	171	412	93	334	329
Cs6g12900	-0.948557	0.444616	Cs6g12900.1: Histone-lysine N-methyltransferase ATXR4; SET and MYND domain-containing protein 3; SET domain-containing protein 5; Potential protein lysine methyltransferase SET5; SET domain and MYND-type zinc finger protein 6;SET and MYND domain containing 3, isoform CRA_a		54	42	187	168	61	35	70	70
Cs6g16680	-1.43263	0.444616	Cs6g16680.1: Nodulin MtN21 /EamA-like transporter protein;Auxin-induced protein 5NG4		3565	2115	1908	2669	2136	552	806	1039
Cs7g11680	-2.75688	0.444616	Cs7g11680.1: Fructokinase-2; Fructokinase-1; Probable fructokinase-1; Putative fructokinase-5; Fructokinase;PfkB-type carbohydrate kinase family protein, putative, expressed		17	9	1228	1018	20	26	142	147
Cs7g12560	0.884857	0.444616	NA		176	169	206	155	212	225	584	634
Cs7g26930	0.781831	0.444616	Cs7g26930.1: Transcription factor MYB21; Myb-related protein 305; Transcription factor GAMYB; Transcription repressor MYB5; Transcription factor WER; Myb-related protein P; Protein ODORANT1; Trichome differentiation protein GL1; Anthocyanin regulatory C1 protein; Transcriptional activator Myb; Myb-related protein A;Myb-like DNA-binding domain containing protein, expressed --Cs7g26930.2: Transcrip…		272	554	545	829	1056	393	1499	1483
Cs8g03980	-1.51348	0.444616	Cs8g03980.1: Probable peptide transporter At1g52190; Probable peptide/nitrate transporter At3g16180; Nitrate transporter 1.7; Putative peptide/nitrate transporter At5g11570; Probable nitrite transporter At1g68570; Peptide transporter PTR1; Probable nitrate excretion transporter 2; Nitrate excretion transporter 1; Putative nitrate excretion transporter 7;Proton-dependent oligopeptide transport fam…		82	19	207	151	61	24	39	32
Cs8g06680	2.49394	0.444616	Cs8g06680.1: Epicotyl-specific tissue protein (Fragment);Organ-specific protein S2		3	4	0	1	5	9	29	21
Cs9g02030	1.51759	0.444616	Cs9g02030.1: Peroxidase 40; Cationic peroxidase 1; Peroxidase N; Lignin-forming anionic peroxidase; Peroxidase C1C (Fragment);Putative uncharacterized protein Sb03g010250		12	3	11	7	35	15	23	36
Cs9g03310	2.12103	0.444616	Cs9g03310.1: Probable WRKY transcription factor 57; Protein WRKY1; WRKY transcription factor 44;Putative uncharacterized protein Sb01g007570 --Cs9g03310.2: Probable WRKY transcription factor 57; Protein WRKY1; WRKY transcription factor 44;Putative uncharacterized protein Sb01g007570 --Cs9g03310.3: Probable WRKY transcription factor 57; Protein WRKY1; WRKY transcription factor 44;Putative uncharac…		28	59	18	37	15	46	461	429
Cs9g05830	2.27036	0.444616	Cs9g05830.1: EF-hand, calcium binding motif-containing protein		56	161	34	34	47	85	1093	1056
Cs9g06360	-0.542925	0.444616	Cs9g06360.1: Glucose-1-phosphate adenylyltransferase large subunit 1, chloroplastic; Glucose-1-phosphate adenylyltransferase large subunit 3, chloroplastic/amyloplastic; Glucose-1-phosphate adenylyltransferase large subunit, chloroplastic/amyloplastic; Glucose-1-phosphate adenylyltransferase large subunit 1 (Fragment); Probable glucose-1-phosphate adenylyltransferase large subunit, chloroplastic;…		2851	5156	9130	7157	4673	2335	5435	5616
orange1.1t00281	-1.29365	0.444616	orange1.1t00281.1: Xylem serine proteinase 1; Cucumisin; Subtilisin-like protease; Minor extracellular protease vpr; Serine protease AprX; Thermostable alkaline protease; Subtilisin BPN'; M-protease; Major intracellular serine protease; Alkaline protease; Subtilisin BL; Subtilisin Savinase; Subtilisin amylosacchariticus; Subtilisin J; Subtilisin E;Xylem serine proteinase 1, putative		954	913	6202	5504	1489	960	1254	1214
orange1.1t00617	1.74599	0.444616	orange1.1t00617.1: Germin-like protein subfamily 2 member 4; Germin-like protein 5-1; Rhicadhesin receptor; Nectarin-1; Putative germin-like protein 3-2; Probable germin-like protein subfamily 2 member 5; Germin-like protein subfamily T member 2; Putative germin-like protein subfamily 1 member 12; Oxalate oxidase 2;Germin-like protein subfamily 2 member 2 (Fragment)		33	42	117	101	40	51	509	644
orange1.1t02597	1.74388	0.444616	orange1.1t02597.1: Putative uncharacterized protein Sb02g029300;Squamosa promoter-binding-like protein 13; Putative squamosa promoter-binding-like protein 19; Squamosa promoter-binding protein 1; Protein LIGULELESS 1 --orange1.1t02597.2: Putative uncharacterized protein Sb02g029300;Squamosa promoter-binding-like protein 13; Putative squamosa promoter-binding-like protein 19; Squamosa promoter-bin…		100	411	150	215	249	199	1837	2016
orange1.1t02893	0.440306	0.444616	orange1.1t02893.1: Putative uncharacterized protein Sb01g017460 --orange1.1t02893.2: Putative uncharacterized protein Sb01g017460 --orange1.1t02893.3: Putative uncharacterized protein Sb01g017460 --orange1.1t02893.4: Putative uncharacterized protein Sb01g017460		712	1149	1588	1516	1814	921	2480	2456
orange1.1t03327	-0.653166	0.444616	orange1.1t03327.1: Putative uncharacterized protein OJ1238_G07.17-1		465	765	1109	893	673	344	589	602
orange1.1t04923	-1.70778	0.444616	orange1.1t04923.1: Polygalacturonase inhibitor;Serine-threonine protein kinase, plant-type, putative		78	42	556	520	30	63	166	93
Cs1g14980	1.07198	0.445519	Cs1g14980.1: Putative uncharacterized protein Sb03g013910;Kinesin-like protein KIF2C; Kinesin-related protein 6; Diatom spindle kinesin 1; Osmotic avoidance abnormal protein 3; Kinesin-II 95 kDa subunit; Probable 125 kDa kinesin-related protein; 125 kDa kinesin-related protein; Chromosome-associated kinesin KIF4 --Cs1g14980.2: Kinesin-related protein 6; Kinesin-like protein KIF2C; Diatom spindle …		526	574	681	738	939	385	2784	2991
Cs2g30670	0.26324	0.445519	Cs2g30670.1: Set1/Ash2 histone methyltransferase complex subunit ASH2; Set1 complex component ash2;cDNA FLJ75144, highly similar to Homo sapiens ash2 (absent, small, or homeotic)-like (ASH2L), mRNA		728	813	1371	1295	1198	829	1855	1807
Cs5g20190	4.45099	0.445519	Cs5g20190.1: Ankyrin repeat-containing protein, putative;Ankyrin-1; 85 kDa calcium-independent phospholipase A2; Death-associated protein kinase 1		0	1	3	0	0	47	8	4
Cs6g15480	-1.99099	0.445519	Cs6g15480.1: Putative uncharacterized protein Sb01g005250;Heat stress transcription factor A-3; Heat shock factor protein HSF8; Putative heat stress transcription factor A-6a --Cs6g15480.2: Putative uncharacterized protein Sb01g005250;Heat stress transcription factor A-3; Heat shock factor protein HSF8; Putative heat stress transcription factor A-6a		30	42	869	730	77	51	143	110
Cs8g18200	1.09696	0.445519	Cs8g18200.1: Osmotin-like protein; Thaumatin-like protein; Pathogenesis-related protein 5; Glucan endo-1,3-beta-glucosidase; Thaumatin-like protein 1b (Fragment); Zeamatin; Alpha-amylase/trypsin inhibitor; Osmotin; Protein NP24; Osmotin-like protein TPM-1 (Fragment); Pathogenesis-related protein R major form; Pathogenesis-related protein R minor form; Thaumatin-2; Thaumatin-1; Thaumatin-like path…		642	435	415	697	759	708	1792	2974
orange1.1t00031	0.899347	0.445519	orange1.1t00031.1: E3 ubiquitin-protein ligase ORTHRUS 2; Putative E3 ubiquitin-protein ligase ORTHRUS 4; E3 ubiquitin-protein ligase ORTHRUS-LIKE 1; E3 ubiquitin-protein ligase UHRF1; Histone-lysine N-methyltransferase, H3 lysine-9 specific SUVH4; Histone-lysine N-methyltransferase, H3 lysine-9, H3 lysine-27, H4 lysine-20 and cytosine specific SUVH2; Probable histone-lysine N-methyltransferase, …		33	28	51	56	46	41	157	135
Cs1g15940	1.28394	0.446594	Cs1g15940.1: Putative uncharacterized protein Sb09g005940;Stem 28 kDa glycoprotein; Stem 31 kDa glycoprotein (Fragment); Acid phosphatase 1; Vegetative storage protein 2 --Cs1g15940.2: Putative uncharacterized protein Sb09g005940;Acid phosphatase 1; Stem 28 kDa glycoprotein; Stem 31 kDa glycoprotein (Fragment); Vegetative storage protein 2		4618	2483	1927	2187	7725	5023	9942	14915
Cs5g23250	0.88506	0.446594	Cs5g23250.1: Putative uncharacterized protein Sb05g009720 --Cs5g23250.2: Putative uncharacterized protein Sb05g009720		51	38	72	37	81	71	121	156
Cs2g29205	-2.19624	0.448192	NA		19	1	33	41	7	4	6	3
Cs2g30010	2.2442	0.448192	NA		2	8	4	0	26	14	23	14
Cs3g11760	0.804826	0.448192	Cs3g11760.1: Progesterone 5-beta-reductase, putative		661	418	591	633	936	645	1703	1771
Cs8g10390	2.29263	0.448192	NA		10	5	0	14	19	14	114	55
orange1.1t02784	-1.03678	0.448192	orange1.1t02784.1: Cytochrome P450 71A1; Flavonoid 3'-monooxygenase; 4-hydroxyphenylacetaldehyde oxime monooxygenase; Premnaspirodiene oxygenase; Germacrene A oxidase; Licodione synthase; Psoralen synthase; Cytochrome P450 71A6 (Fragment); Psoralen synthase (Fragment); 5-epiaristolochene 1,3-dihydroxylase;Putative uncharacterized protein Sb01g034710 --orange1.1t02784.2: Cytochrome P450 71A1; Flav…		381	232	897	766	118	171	407	563
Cs5g18860	-1.96277	0.448613	Cs5g18860.1: Probable peptide/nitrate transporter At1g33440; Nitrate transporter 1.2; Peptide transporter PTR1; Probable nitrite transporter At1g68570; Putative peptide/nitrate transporter At3g25280; Probable peptide transporter At1g52190; Probable nitrate excretion transporter 3;TGF-beta receptor, type I/II extracellular region; ABC transporter related		29	37	357	466	13	27	63	128
Cs8g16720	-0.688941	0.448613	Cs8g16720.1: Arabidopsis thaliana genomic DNA, chromosome 5, P1 clone:MOK16 --Cs8g16720.2: Arabidopsis thaliana genomic DNA, chromosome 5, P1 clone:MOK16 --Cs8g16720.3: Arabidopsis thaliana genomic DNA, chromosome 5, P1 clone:MOK16		908	886	1993	1819	1210	456	974	1087
orange1.1t03624	1.50841	0.448613	orange1.1t03624.1: Putative tau class glutathione transferase GSTU47;Glutathione transferase GST 23; Probable glutathione S-transferase; Glutathione S-transferase U8 --orange1.1t03624.2: Putative tau class glutathione transferase GSTU47;Probable glutathione S-transferase; Glutathione transferase GST 23; Glutathione S-transferase U7; Probable glutathione S-transferase parA; Probable glutathione S-…		21	43	44	95	33	60	323	301
Cs2g23750	2.61555	0.449661	Cs2g23750.1: UDP-glycosyltransferase 74E2; Indole-3-acetate beta-glucosyltransferase; Limonoid UDP-glucosyltransferase; Cinnamate beta-D-glucosyltransferase; Cyanohydrin beta-glucosyltransferase; UDP-glucosyl transferase 73B2; Anthocyanidin 3-O-glucosyltransferase 2;UDP-glucoronosyl/UDP-glucosyl transferase family protein		61	84	603	729	332	27	5216	5175
orange1.1t02225	2.05264	0.453203	orange1.1t02225.1: Peroxidase 53; Lignin-forming anionic peroxidase; Peroxidase C1C (Fragment); Peroxidase N; Cationic peroxidase 1;Apoplastic anionic gaiacol peroxidase		0	4	7	6	5	17	16	34
Cs6g09120	-0.755072	0.45331	Cs6g09120.1: Putative uncharacterized protein At5g01590 --Cs6g09120.2: Putative uncharacterized protein At5g01590		3138	2148	9157	7353	2788	1813	4633	4503
Cs1g12420	-1.52226	0.45442	Cs1g12420.1: Chloroplast post-illumination chlorophyll fluorescence increase protein isoform 1 (Fragment) --Cs1g12420.2: Chloroplast post-illumination chlorophyll fluorescence increase protein isoform 1 (Fragment)		3006	3384	30660	25842	6882	3121	4336	4603
Cs1g18380	1.09223	0.45442	Cs1g18380.1: Leucine-rich repeat containing protein, putative;Putative disease resistance protein RGA1; Disease resistance protein RGA2; Probable disease resistance RPP8-like protein 4 --Cs1g18380.2: Leucine-rich repeat containing protein, putative;Putative disease resistance protein RGA1; Disease resistance protein RGA2; Probable disease resistance RPP8-like protein 4 --Cs1g18380.3: Leucine-rich…		146	346	230	310	364	214	1168	1154
Cs1g19540	1.12402	0.45442	Cs1g19540.1: Putative uncharacterized protein Sb07g001280;Peroxidase 47; Cationic peroxidase 1; Lignin-forming anionic peroxidase; Peroxidase 2 (Fragment); Peroxidase N		87	88	187	177	166	81	508	725
Cs1g20330	2.61173	0.45442	NA		25	6	1	11	11	24	313	104
Cs1g20800	-1.13702	0.45442	Cs1g20800.1: Putative uncharacterized protein Sb05g025070 --Cs1g20800.2: Putative uncharacterized protein Sb05g025070 --Cs1g20800.3: Putative uncharacterized protein Sb05g025070 --Cs1g20800.4: Putative uncharacterized protein Sb05g025070		12296	31822	112185	84189	19866	11041	43944	39672
Cs2g24060	-0.774222	0.45442	Cs2g24060.1: Putative uncharacterized protein Sb04g025010;Uncharacterized membrane protein At3g27390 --Cs2g24060.2: Putative uncharacterized protein Sb04g025010;Uncharacterized membrane protein At3g27390 --Cs2g24060.3: Putative uncharacterized protein Sb04g025010;Uncharacterized membrane protein At3g27390 --Cs2g24060.4: Putative uncharacterized protein Sb04g025010;Uncharacterized membrane protein…		2183	2409	4927	3950	2585	1568	1942	1873
Cs2g29910	-1.86571	0.45442	Cs2g29910.1: Putative uncharacterized protein OSJNBa0079B05.11;Probable LRR receptor-like serine/threonine-protein kinase At4g08850; Probable leucine-rich repeat receptor-like protein kinase At1g35710; LRR receptor-like serine/threonine-protein kinase HSL2; LRR receptor-like serine/threonine-protein kinase FEI 1; Receptor-like protein kinase 5; Receptor protein kinase CLAVATA1; Leucine-rich repea…		50	68	296	374	28	81	31	20
Cs4g07030	-0.336374	0.45442	Cs4g07030.1: Putative uncharacterized protein Sb02g025700;20 kDa chaperonin, chloroplastic; 10 kDa chaperonin --Cs4g07030.2: Putative uncharacterized protein Sb02g025700;20 kDa chaperonin, chloroplastic; 10 kDa chaperonin --Cs4g07030.3: Putative uncharacterized protein Sb02g025700;20 kDa chaperonin, chloroplastic; 10 kDa chaperonin --Cs4g07030.4: Putative uncharacterized protein Sb02g025700;20 kD…		5379	5531	12208	10997	6051	4422	9650	9460
Cs4g09240	-1.56949	0.45442	Cs4g09240.1: Mitochondrial transcription termination factor family protein		277	185	2709	2174	449	215	545	445
Cs5g08140	-1.39564	0.45442	Cs5g08140.1: BRASSINOSTEROID INSENSITIVE 1-associated receptor kinase 1, putative;G-type lectin S-receptor-like serine/threonine-protein kinase RLK1; Protein NSP-INTERACTING KINASE 2; Probable LRR receptor-like serine/threonine-protein kinase At2g23950; Probable L-type lectin-domain containing receptor kinase S.7; Proline-rich receptor-like protein kinase PERK1; Putative cysteine-rich receptor-li…		379	53	577	535	110	111	202	217
Cs6g02450	-1.07999	0.45442	Cs6g02450.1: Putative auxin efflux carrier component 8; Probable auxin efflux carrier component 6; Auxin efflux carrier component 2;Auxin efflux carrier component, putative (Fragment)		67	184	254	221	58	99	78	100
Cs7g03880	-1.07602	0.45442	Cs7g03880.1: Protein PHYTOCHROME KINASE SUBSTRATE 2;Putative phytochrome kinase substrate 1, identical		179	128	773	734	181	141	234	279
Cs7g28650	2.75182	0.45442	Cs7g28650.1: Putative uncharacterized protein At3g26520 (Fragment);Aquaporin TIP1-3; Probable aquaporin TIP1-2; Probable aquaporin TIP-type; Probable aquaporin TIP-type alpha; Aquaporin-1; Aquaporin FA-CHIP; Lens fiber major intrinsic protein		145	66	178	2236	449	236	12857	7626
Cs8g05430	-0.66082	0.45442	Cs8g05430.1: Putative uncharacterized protein Sb06g002790;E3 ubiquitin ligase BIG BROTHER-related; RING finger protein 165; E3 ubiquitin ligase BIG BROTHER; E3 ubiquitin-protein ligase arkadia-B; E3 ubiquitin-protein ligase arkadia; E3 ubiquitin-protein ligase arkadia-C; E3 ubiquitin-protein ligase Arkadia; E3 ubiquitin-protein ligase arkadia-A (Fragment); Uncharacterized RING finger protein C4G3…		3958	3483	11290	9516	4643	3062	5182	5275
orange1.1t06027	1.61167	0.45442	orange1.1t06027.1: Protein Y73F8A.24a, partially confirmed by transcript evidence		3	3	3	12	21	7	22	21
Cs5g01990	2.89391	0.455319	Cs5g01990.1: 3-oxoacyl-[acyl-carrier-protein] synthase I, chloroplastic; 3-oxoacyl-[acyl-carrier-protein] synthase II, chloroplastic; 3-oxoacyl-[acyl-carrier-protein] synthase 2; 3-oxoacyl-[acyl-carrier-protein] synthase 2 (Fragment); 3-oxoacyl-[acyl-carrier-protein] synthase, mitochondrial; Putative 3-oxoacyl-[acyl-carrier-protein] synthase, mitochondrial; Nodulation protein E; 3-oxoacyl-[acyl-c…		0	12	8	11	5	3	171	139
Cs1g01800	-1.5955	0.456207	Cs1g01800.1: L-ascorbate oxidase; Laccase-11; Laccase-2; Laccase-22; Laccase-16; Laccase-12; Putative laccase-11; Laccase-4; Laccase-14; Laccase-3; Laccase-12/13; Laccase-9; Laccase-21; Laccase-7; Laccase-6; Laccase-8; Laccase-15; Laccase-5; Laccase-10; Laccase-24; Laccase; Laccase-25; Laccase-1;Syringolide-induced protein B13-1-1 (Fragment) --Cs1g01800.2: L-ascorbate oxidase; Laccase-11; Laccase…		107	98	399	389	14	104	77	103
Cs6g15610	-1.27625	0.456207	Cs6g15610.1: Cytochrome P450, family 76, subfamily C, polypeptide 6;Cytochrome P450 76A2; Cytochrome P450 76A1 (Fragment); 7-ethoxycoumarin O-deethylase; Flavonoid 3'-monooxygenase; (S)-N-methylcoclaurine 3'-hydroxylase isozyme 2; (S)-N-methylcoclaurine 3'-hydroxylase isozyme 1 (Fragment); Probable (S)-N-methylcoclaurine 3'-hydroxylase isozyme 2; 4-hydroxyphenylacetaldehyde oxime monooxygenase; P…		6004	4444	25847	21154	6042	5707	4186	4403
Cs8g17250	-1.05221	0.456207	Cs8g17250.1: Putative uncharacterized protein Sb03g035030;Interactor of constitutive active ROPs 3; Interactor of constitutive active ROPs 2, chloroplastic --Cs8g17250.2: Putative uncharacterized protein Sb03g035030;Interactor of constitutive active ROPs 3; Interactor of constitutive active ROPs 2, chloroplastic --Cs8g17250.3: Putative uncharacterized protein Sb03g035030;Interactor of constitutiv…		323	402	2031	1638	526	298	593	619
Cs9g05170	1.66569	0.456207	Cs9g05170.1: ATP-binding cassette transporter, subfamily C, member 12, group MRP protein PpABCC12;ABC transporter C family member 10; Putative ABC transporter C family member 15; Metal resistance protein YCF1; Canalicular multispecific organic anion transporter 1; Multidrug resistance-associated protein 1; Uncharacterized ABC transporter ATP-binding protein/permease C359.05; ATP-binding cassette …		94	199	170	175	225	56	1300	1296
orange1.1t04419	-1.53685	0.456207	orange1.1t04419.1: LRR receptor-like serine/threonine-protein kinase GSO1; Probable LRR receptor-like serine/threonine-protein kinase At3g47570; Putative receptor-like protein kinase At3g47110; LRR receptor-like serine/threonine-protein kinase EFR; Leucine-rich repeat receptor protein kinase EXS; Leucine-rich repeat receptor-like serine/threonine-protein kinase At1g17230; Probable leucine-rich re…		418	243	2973	2529	253	469	644	514
orange1.1t04712	-1.32642	0.456207	orange1.1t04712.1: Sensory transduction histidine kinase, putative;Two-component response regulator-like APRR1; Two-component response regulator ARR12; Putative two-component response regulator ARR20; 3',5'-cyclic-nucleotide phosphodiesterase regA; Zinc finger protein CONSTANS-LIKE 5; Protein CHLOROPLAST IMPORT APPARATUS 2; Acetoacetate metabolism regulatory protein AtoC; Transcriptional regulato…		1383	1344	10847	9605	2201	942	3054	2802
Cs2g04200	-3.25027	0.456633	Cs2g04200.1: Alpha,alpha-trehalose-phosphate synthase [UDP-forming] 1; Probable alpha,alpha-trehalose-phosphate synthase [UDP-forming] 2; Alpha,alpha-trehalose-phosphate synthase [UDP-forming] A; Alpha,alpha-trehalose-phosphate synthase [UDP-forming] 56 kDa subunit; Alpha,alpha-trehalose-phosphate synthase [UDP-forming] B; Trehalose-phosphatase; Trehalose synthase complex regulatory subunit TPS3;…		0	3	81	57	7	1	3	1
Cs2g21360	-0.305812	0.456633	Cs2g21360.1: Galactosyltransferase family protein, expressed;Probable beta-1,3-galactosyltransferase 2; Beta-1,3-galactosyltransferase 7 --Cs2g21360.2: Galactosyltransferase family protein, expressed;Probable beta-1,3-galactosyltransferase 2; Beta-1,3-galactosyltransferase 7 --Cs2g21360.3: Galactosyltransferase family protein, expressed;Probable beta-1,3-galactosyltransferase 2; Beta-1,3-galactos…		1513	1622	2866	2552	1536	1195	2613	2450
Cs2g25040	-0.687675	0.456633	Cs2g25040.1: Triacylglycerol lipase 2; Gastric triacylglycerol lipase; Lipase member K; Lysosomal acid lipase/cholesteryl ester hydrolase; Lipase 3; Lipase member J;Triacylglycerol/steryl ester lipase-like protein --Cs2g25040.2: Triacylglycerol/steryl ester lipase-like protein;Triacylglycerol lipase 2; Gastric triacylglycerol lipase; Lipase member K; Lysosomal acid lipase/cholesteryl ester hydrol…		140	122	319	365	158	74	176	230
Cs3g16600	1.64967	0.456633	Cs3g16600.1: Tubulin alpha chain; Tubulin alpha-1 chain;Putative uncharacterized protein		279	440	374	494	296	253	2626	3957
Cs5g24610	0.94644	0.456633	Cs5g24610.1: Pirin-like protein; Pirin-1; Putative pirin-like protein At3g59260; Pirin; Putative quercetin 2,3-dioxygenase PA3240; Probable quercetin 2,3-dioxygenase yhhW;Putative uncharacterized protein Sb02g028180		234	504	297	294	626	510	931	1056
Cs6g04770	-3.52507	0.456633	Cs6g04770.1: Putative uncharacterized protein Sb05g004115 (Fragment);Probable LRR receptor-like serine/threonine-protein kinase At4g08850; LRR receptor-like serine/threonine-protein kinase GSO2; LRR receptor-like serine/threonine-protein kinase EFR; LRR receptor-like serine/threonine-protein kinase ERECTA; Probable leucine-rich repeat receptor-like protein kinase At2g33170; Leucine-rich repeat re…		11	0	29	28	3	0	0	3
Cs8g15850	1.75718	0.456633	Cs8g15850.1: Anthranilate N-benzoyltransferase protein, putative;3'-N-debenzoyl-2'-deoxytaxol N-benzoyltransferase; 10-deacetylbaccatin III 10-O-acetyltransferase; Vinorine synthase		5	8	2	15	27	30	27	19
orange1.1t02727	-0.891434	0.456633	orange1.1t02727.1: ATP-dependent Clp protease ATP-binding subunit ClpX;Putative ATP-dependent Clp protease ATP-binding subunit ClpX1 (CLPX)		2223	2977	11243	9547	3411	2329	3972	3768
Cs7g18430	0.717306	0.457821	Cs7g18430.1: Lysine histidine transporter-like 2;Amino acid permease-like protein; proline transporter-like protein		154	120	252	206	390	133	429	448
Cs2g14880	2.65384	0.458439	Cs2g14880.1: Putative uncharacterized protein Sb03g044810		22	32	0	5	84	24	208	324
Cs4g11330	2.93028	0.458439	Cs4g11330.1: (+)-delta-cadinene synthase isozyme A, putative;(E)-beta-farnesene synthase; (-)-germacrene D synthase; (+)-delta-cadinene synthase isozyme C2; (+)-delta-cadinene synthase; (+)-delta-cadinene synthase isozyme A; Valencene synthase; (E,E)-germacrene B synthase; 5-epi-aristolochene synthase 2; Germacrene C synthase; Selinene synthase; Vetispiradiene synthase 1; Probable 5-epi-aristoloc…		30	186	21	83	8	38	2084	1863
Cs8g15220	2.98743	0.460584	Cs8g15220.1: Fatty acyl-CoA reductase 3; Probable fatty acyl-CoA reductase 4; Putative fatty acyl-CoA reductase 7; Fatty acyl-CoA reductase 6, chloroplastic;Oxidoreductase, acting on the CH-CH group of donors		2	8	2	5	7	0	86	116
Cs4g08930	-0.680749	0.462117	Cs4g08930.1: Zinc transporter 2; Protein zntD; Protein zntC;Putative uncharacterized protein Sb03g047340		7001	8558	18371	15112	6559	7224	8506	8326
orange1.1t01279	-0.54161	0.462117	orange1.1t01279.1: Retrotransposon protein, putative, Ty1-copia subclass		3382	4155	9191	8843	3923	3474	5034	5577
orange1.1t03142	2.03761	0.462117	orange1.1t03142.1: Leucine-rich repeat family protein / protein kinase family protein;Probable leucine-rich repeat receptor-like protein kinase At1g35710; Probable LRR receptor-like serine/threonine-protein kinase At4g08850; Leucine-rich repeat receptor-like serine/threonine-protein kinase At1g17230; Receptor-like protein kinase; LRR receptor-like serine/threonine-protein kinase GSO1; Leucine-ric…		24	74	35	61	20	42	484	619
Cs5g12420	1.86044	0.463185	Cs5g12420.1: D-mannose binding lectin protein with Apple-like carbohydrate-binding domain;Epidermis-specific secreted glycoprotein EP1; G-type lectin S-receptor-like serine/threonine-protein kinase At1g67520		1056	321	251	514	776	640	4550	6829
Cs4g12460	3.0303	0.463456	Cs4g12460.1: (+)-delta-cadinene synthase isozyme A, putative;(E)-beta-farnesene synthase; (-)-germacrene D synthase; (+)-delta-cadinene synthase isozyme C2; (+)-delta-cadinene synthase; (+)-delta-cadinene synthase isozyme A; (E,E)-germacrene B synthase; Valencene synthase; 5-epi-aristolochene synthase 2; Germacrene C synthase; Vetispiradiene synthase 1; 5-epiaristolochene synthase; Probable 5-epi…		26	64	14	58	2	9	1110	984
Cs8g20610	-1.00801	0.463456	Cs8g20610.1: Dihydroflavonol-4-reductase; Bifunctional dihydroflavonol 4-reductase/flavanone 4-reductase; Anthocyanidin reductase; Dihydroflavonol-4-reductase (Fragment);NAD dependent epimerase/dehydratase family protein, expressed		1292	1680	7416	6749	2027	1383	2184	2479
Cs6g09500	-2.66569	0.464082	Cs6g09500.1: Wound-induced protein 1;Putative uncharacterized protein Sb01g038035 (Fragment)		1	6	25	11	0	1	2	4
Cs5g20910	0.982562	0.465292	Cs5g20910.1: NADP-dependent alkenal double bond reductase P1; (+)-pulegone reductase; Zinc-type alcohol dehydrogenase-like protein PB24D3.08c; Putative NADP-dependent oxidoreductase yfmJ; Prostaglandin reductase 1; Putative NADP-dependent oxidoreductase yncB; Probable quinone oxidoreductase; Zinc-binding alcohol dehydrogenase domain-containing protein 2;Allyl alcohol dehydrogenase, putative		3861	3948	2996	3297	6603	3466	14600	13186
Cs9g17640	-0.599161	0.465292	Cs9g17640.1: Rossmann-fold NAD(P)-binding domain-containing protein;Short-chain dehydrogenase TIC 32, chloroplastic; WW domain-containing oxidoreductase; Retinol dehydrogenase 11; Dehydrogenase/reductase SDR family member on chromosome X; Uncharacterized oxidoreductase C736.13; Probable oxidoreductase; Dehydrogenase/reductase SDR family member on chromosome X homolog; Dehydrogenase/reductase SDR …		105	181	365	361	151	112	202	236
orange1.1t04839	-1.42119	0.465292	orange1.1t04839.1: Resistance protein candidate RGC2 (Fragment)		28	6	55	48	11	7	21	17
Cs2g25520	-1.81277	0.46616	Cs2g25520.1: Putative uncharacterized protein Sb02g028895 (Fragment) --Cs2g25520.2: Putative uncharacterized protein Sb02g028895 (Fragment)		231	193	4055	3546	435	357	565	633
Cs2g14460	0.816987	0.466237	Cs2g14460.1: Aspartate/glutamate/uridylate kinase;Aspartokinase 3, chloroplastic; Probable aspartokinase; Lysine-sensitive aspartokinase 3; Bifunctional aspartokinase/homoserine dehydrogenase 1; Aspartokinase --Cs2g14460.2: Aspartate/glutamate/uridylate kinase;Aspartokinase 3, chloroplastic; Probable aspartokinase; Lysine-sensitive aspartokinase 3; Bifunctional aspartokinase/homoserine dehydrogen…		2224	2564	3879	4040	5640	1722	10290	10066
Cs3g16770	-1.51144	0.466237	Cs3g16770.1: Helix-loop-helix DNA-binding domain containing protein, expressed;Transcription factor bHLH93; Transcription factor ABORTED MICROSPORES; Transcription factor ABA-INDUCIBLE bHLH-TYPE		28	22	156	128	8	22	34	53
orange1.1t04376	0.963366	0.466237	orange1.1t04376.1: Linoleate 13S-lipoxygenase 2-1, chloroplastic; Lipoxygenase 2, chloroplastic; Probable lipoxygenase 8, chloroplastic; Probable lipoxygenase 6; Putative lipoxygenase 5; Lipoxygenase 6, choloroplastic; Seed linoleate 9S-lipoxygenase; Linoleate 9S-lipoxygenase 6 (Fragment); Probable linoleate 9S-lipoxygenase 4; Linoleate 9S-lipoxygenase A; Linoleate 9S-lipoxygenase-4; Linoleate 9S…		30589	32196	125570	83791	144949	44241	238204	145115
orange1.1t03152	-3.10702	0.46881	orange1.1t03152.1: UDP-glycosyltransferase 92A1; Anthocyanin 3'-O-beta-glucosyltransferase; UDP-glucosyl transferase 73B2; Abscisate beta-glucosyltransferase; Anthocyanidin 3-O-glucosyltransferase 5; Hydroquinone glucosyltransferase; Zeatin O-xylosyltransferase; Zeatin O-glucosyltransferase; Flavanone 7-O-glucoside 2''-O-beta-L-rhamnosyltransferase; Anthocyanidin 3-O-glucosyltransferase 6 (Fragme…		6	10	943	847	3	5	100	119
orange1.1t04450	-2.60578	0.472526	orange1.1t04450.1: LRR receptor-like serine/threonine-protein kinase GSO2; Probable leucine-rich repeat receptor-like protein kinase At1g35710; Probable LRR receptor-like serine/threonine-protein kinase At3g47570; Receptor-like protein kinase 2; LRR receptor-like serine/threonine-protein kinase ERECTA; Leucine-rich repeat receptor-like protein kinase PEPR2; Leucine-rich repeat receptor-like tyros…		6	3	13	8	0	0	4	2
Cs8g07660	-0.58567	0.472758	Cs8g07660.1: Amidophosphoribosyltransferase, chloroplastic; Amidophosphoribosyltransferase, chloroplastic (Fragment); Amidophosphoribosyltransferase; Probable amidophosphoribosyltransferase;Glutamine phosphoribosylpyrophosphate amidotransferase (Fragment) --Cs8g07660.2: Amidophosphoribosyltransferase, chloroplastic; Amidophosphoribosyltransferase, chloroplastic (Fragment); Amidophosphoribosyltran…		1358	1675	4326	3788	1923	1269	2221	2146
Cs3g11090	-0.889838	0.472927	Cs3g11090.1: Zeta-carotene desaturase, chloroplastic/chromoplastic; Zeta-carotene desaturase; Probable zeta-carotene desaturase;Zeta-carotene desaturase, chloroplast, putative		184	213	261	225	173	97	143	107
Cs5g18580	-1.85355	0.472927	Cs5g18580.1: Phospholipase A2 homolog 3; Probable phospholipase A2 homolog 2;Phospholipase A2 gamma, secretory low molecular weight --Cs5g18580.2: Phospholipase A2 homolog 3; Probable phospholipase A2 homolog 2;Phospholipase A2 gamma, secretory low molecular weight		17	39	459	402	39	35	54	105
Cs5g19370	-1.70902	0.472927	Cs5g19370.1: Probable LRR receptor-like serine/threonine-protein kinase At4g08850; Probable leucine-rich repeat receptor-like protein kinase At1g35710; Leucine-rich repeat receptor-like serine/threonine-protein kinase At1g17230; Receptor-like protein kinase 5; LRR receptor-like serine/threonine-protein kinase RCH1; Leucine-rich repeat receptor-like protein kinase PXL2; LRR receptor-like serine/th…		42	28	135	95	2	14	59	29
Cs2g21880	0.460652	0.473533	Cs2g21880.1: Peroxisome biogenesis protein 22;Putative uncharacterized protein Sb06g029430 --Cs2g21880.2: Peroxisome biogenesis protein 22;Putative uncharacterized protein Sb06g029430 --Cs2g21880.3: Peroxisome biogenesis protein 22;Putative uncharacterized protein Sb06g029430 --Cs2g21880.4: Peroxisome biogenesis protein 22;Putative uncharacterized protein Sb06g029430		957	1402	1807	1793	1985	1077	3376	3256
Cs7g08730	-1.83947	0.473533	Cs7g08730.1: Protein disulfide isomerase (PDI)-like protein 1;Probable nucleoredoxin 1; Nucleoredoxin; Tryparedoxin; Nucleoredoxin-like protein 2; Thiol-disulfide oxidoreductase resA --Cs7g08730.2: Protein disulfide isomerase (PDI)-like protein 1;Probable nucleoredoxin 1; Nucleoredoxin; Tryparedoxin; Nucleoredoxin-like protein 2; Thiol-disulfide oxidoreductase resA --Cs7g08730.3: Protein disulfid…		384	966	10909	9551	996	428	2083	2552
Cs8g15430	3.00752	0.473533	Cs8g15430.1: Uncharacterized protein At1g08160;Putative uncharacterized protein Sb01g030000		3	10	0	0	75	13	24	28
Cs8g17373	1.0164	0.473533	NA		60	22	53	73	91	62	208	151
Cs8g17960	-1.13778	0.473533	Cs8g17960.1: Putative Cys2-His2 zinc finger transcription factor;Zinc finger protein ZAT12		93	494	443	477	96	144	243	268
orange1.1t03266	-0.956088	0.473555	orange1.1t03266.1: Metal tolerance protein 10; Putative metal tolerance protein C3;Cation efflux protein/ zinc transporter, putative		125	425	342	268	118	93	251	260
Cs7g30160	1.33045	0.474037	Cs7g30160.1: Putative uncharacterized protein Sb0246s002010;Peroxidase 4; Cationic peroxidase 1; Lignin-forming anionic peroxidase; Peroxidase N; Peroxidase C1C (Fragment); Basic peroxidase		384	615	725	779	320	849	3902	2987
Cs2g06390	-0.270921	0.475298	Cs2g06390.1: Splicing factor 3B subunit 2; Spliceosome-associated protein 145; Cold sensitive U2 snRNA suppressor 1;Putative uncharacterized protein DKFZp781L0540 (Fragment) --Cs2g06390.2: Splicing factor 3B subunit 2; Spliceosome-associated protein 145; Cold sensitive U2 snRNA suppressor 1;Putative uncharacterized protein DKFZp781L0540 (Fragment) --Cs2g06390.3: Splicing factor 3B subunit 2; Spli…		3298	4579	7988	7351	4248	3024	7129	7008
Cs2g12450	-1.53086	0.476442	Cs2g12450.1: Endosomal targeting BRO1-like domain-containing protein		9	9	48	73	10	7	13	17
Cs3g27220	-1.86866	0.477658	Cs3g27220.1: 1,4-alpha-glucan-branching enzyme; 1,4-alpha-glucan-branching enzyme, chloroplastic/amyloplastic; 1,4-alpha-glucan-branching enzyme 2, chloroplastic/amyloplastic;Putative uncharacterized protein Sb10g030776 (Fragment) --Cs3g27220.2: 1,4-alpha-glucan-branching enzyme; 1,4-alpha-glucan-branching enzyme, chloroplastic/amyloplastic; 1,4-alpha-glucan-branching enzyme 2, chloroplastic/amyl…		814	877	16710	14208	952	903	3433	3471
Cs6g16120	2.33407	0.479434	Cs6g16120.1: Putative uncharacterized protein OJ1118_C04.2;Metacaspase-9; Metacaspase-6; Metacaspase-5; Metacaspase-8; Metacaspase-4; Metacaspase-7; Metacaspase-1; Metacaspase-1A; Metacaspase-2; Metacaspase-3		2	1	5	11	14	1	40	62
Cs1g03220	-0.613283	0.479607	Cs1g03220.1: Putative uncharacterized protein Sb01g028920 --Cs1g03220.2: Putative uncharacterized protein Sb01g028920		1618	1452	4571	4163	1696	1360	2388	2501
Cs3g23380	1.26039	0.479607	Cs3g23380.1: Late embryogenesis abundant hydroxyproline-rich glycoprotein		40	97	61	85	86	61	339	428
Cs4g09670	-0.657932	0.481171	Cs4g09670.1: 65-kDa microtubule-associated protein 1;Microtubule-associated protein MAP65-1a (Fragment) --Cs4g09670.2: 65-kDa microtubule-associated protein 1;Microtubule-associated protein MAP65-1a (Fragment)		1697	1269	4280	4003	1588	1274	2135	2373
Cs6g04960	0.419308	0.481171	Cs6g04960.1: Putative uncharacterized protein Sb02g034460 --Cs6g04960.2: Putative uncharacterized protein		235	336	465	427	469	271	751	789
Cs7g16870	1.22009	0.481171	Cs7g16870.1: Asparaginyl-tRNA synthetase 1, cytoplasmic / asparagine-tRNA ligase 1 (ISS);Asparaginyl-tRNA synthetase, cytoplasmic 2; Asparaginyl-tRNA synthetase; Asparaginyl-tRNA synthetase, chloroplastic/mitochondrial		45	63	30	34	71	69	179	225
Cs8g21010	-1.12697	0.481171	Cs8g21010.1: HAT family dimerisation domain containing protein, expressed		218	123	854	525	260	101	226	182
Cs9g08750	-2.08663	0.481171	Cs9g08750.1: Putative uncharacterized protein Sb02g027570;Cellulose synthase-like protein E1; Cellulose synthase A catalytic subunit 8 [UDP-forming]; Probable cellulose synthase A catalytic subunit 10 [UDP-forming]; Probable mixed-linked glucan synthase 7 --Cs9g08750.2: Cellulose synthase-like protein E1; Cellulose synthase A catalytic subunit 4 [UDP-forming]; Probable cellulose synthase A cataly…		551	487	17714	13929	903	766	2690	3010
Cs9g14780	-0.499397	0.488633	Cs9g14780.1: Nitric oxide synthase 1; Putative nitric oxide synthase; Uncharacterized protein yqeH;Nitric oxide-associated protein 1 (Fragment) --Cs9g14780.2: Nitric oxide synthase 1; Putative nitric oxide synthase; Uncharacterized protein yqeH;Nitric oxide-associated protein 1 (Fragment)		1182	1486	3586	3090	1730	1042	2096	2035
Cs7g04410	-1.33946	0.489	Cs7g04410.1: Homeobox-leucine zipper protein HAT5; Putative homeobox-leucine zipper protein ATHB-51;Putative uncharacterized protein (Fragment)		146	116	866	1168	194	123	257	290
orange1.1t00310	0.418642	0.490528	orange1.1t00310.1: Putative uncharacterized protein Sb01g031220;Shaggy-related protein kinase theta; Shaggy-related protein kinase epsilon; Shaggy-related protein kinase NtK-1; Glycogen synthase kinase-3 homolog MsK-3; Shaggy-related protein kinase gamma; Shaggy-related protein kinase alpha; Shaggy-related protein kinase beta; Shaggy-related protein kinase kappa; Shaggy-related protein kinase del…		2002	2582	3507	3599	3209	2364	6396	6463
Cs7g20260	1.85413	0.491622	Cs7g20260.1: Adipocyte plasma membrane-associated protein; Strictosidine synthase 3; Strictosidine synthase (Fragment);Adipocyte plasma membrane-associated protein, putative --Cs7g20260.2: Adipocyte plasma membrane-associated protein; Strictosidine synthase 3; Strictosidine synthase (Fragment);Adipocyte plasma membrane-associated protein, putative		318	211	77	80	901	114	1398	1614
Cs2g05260	3.53625	0.491652	Cs2g05260.1: Putative family II extracellular lipase 3 (EXL3);GDSL esterase/lipase At5g45960; GDSL esterase/lipase APG; Anter-specific proline-rich protein APG; Anther-specific proline-rich protein APG (Fragment)		2	20	0	2	3	2	211	283
Cs2g06600	-0.879087	0.491652	Cs2g06600.1: Putative lysine ketoglutarate reductase trans-splicing related 1 --Cs2g06600.2: Putative lysine ketoglutarate reductase trans-splicing related 1 --Cs2g06600.3: Putative lysine ketoglutarate reductase trans-splicing related 1 --Cs2g06600.4: Putative lysine ketoglutarate reductase trans-splicing related 1 --Cs2g06600.5: Putative lysine ketoglutarate reductase trans-splicing related 1 -…		2198	3498	11456	9619	3161	2865	3789	3955
Cs2g16820	-1.72019	0.491652	Cs2g16820.1: Permease of the drug/metabolite transporter (DMT) superfamily		93	62	1267	1117	161	90	239	219
Cs2g31200	0.55283	0.491652	Cs2g31200.1: Scarecrow-like protein 3; DELLA protein GAI1; DELLA protein GAI; DELLA protein RGA; Protein SCARECROW; DELLA protein GAIP; Scarecrow-like transcription factor PAT1; Chitin-inducible gibberellin-responsive protein 2; DELLA protein GAIP-B;DELLA domain GRAS family transcription factor rga-like protein --Cs2g31200.2: Scarecrow-like protein 3; DELLA protein GAI1; DELLA protein GAI; DELLA …		370	497	791	921	610	676	1385	1564
Cs3g10190	-1.89618	0.491652	Cs3g10190.1: Putative uncharacterized protein Sb10g001290 --Cs3g10190.2: Putative uncharacterized protein Sb10g001290		11	45	279	240	62	8	28	44
Cs5g19990	3.69037	0.491652	Cs5g19990.1: O-acyltransferase WSD1;Putative uncharacterized protein At5g53390/K19E1_19		0	6	2	6	0	1	113	146
Cs5g25970	1.49878	0.491652	Cs5g25970.1: Putative uncharacterized protein		3	3	11	13	17	20	13	33
Cs5g27270	-0.433186	0.491652	Cs5g27270.1: Polyribonucleotide nucleotidyltransferase, putative;Polyribonucleotide nucleotidyltransferase --Cs5g27270.2: Polyribonucleotide nucleotidyltransferase, putative;Polyribonucleotide nucleotidyltransferase		1954	2815	6007	5094	2886	1658	4220	3955
Cs6g07350	-0.508469	0.491652	Cs6g07350.1: Putative uncharacterized protein OSJNBa0054K20.23		184	262	586	478	282	150	344	360
Cs6g12920	-0.343891	0.491652	Cs6g12920.1: F-box/kelch-repeat protein At2g44130; Kelch repeat and BTB domain-containing protein F47D12.7; Ectoderm-neural cortex protein 2; Kelch-like protein 2; Ring canal kelch homolog; Ring canal kelch protein;Kelch repeat-containing F-box family protein		1173	1321	2467	2333	1300	1079	1950	1898
Cs7g23050	3.23968	0.491652	Cs7g23050.1: Adipocyte plasma membrane-associated protein; Strictosidine synthase 1; Strictosidine synthase (Fragment);Adipocyte plasma membrane-associated protein, putative		0	8	0	0	14	11	36	52
Cs8g13450	-2.72376	0.491652	NA		11	8	2	6	1	0	2	3
Cs8g16200	2.49162	0.491652	NA		0	0	3	4	4	10	10	13
orange1.1t01805	-1.3553	0.491652	orange1.1t01805.1: Leucine-rich repeat containing protein, putative;Probable WRKY transcription factor 19; TMV resistance protein N; Putative disease resistance protein At4g11170; Protein SUPPRESSOR OF npr1-1, CONSTITUTIVE 1; Protein PHLOEM PROTEIN 2-LIKE A5; Vesicle-associated protein 1-4; Protein DA1-related 4; Leucine-rich repeat-containing protein 40		22	20	114	121	25	24	21	27
orange1.1t04318	2.34751	0.491652	orange1.1t04318.1: Serine/threonine-protein phosphatase 6 regulatory ankyrin repeat subunit B; Ankyrin-1; Ankyrin-2; Serine/threonine-protein phosphatase 6 regulatory ankyrin repeat subunit C; Ankyrin repeat domain-containing protein 1;Ankyrin repeat-containing protein, putative		389	671	447	648	103	193	7685	8815
orange1.1t05207	-2.44733	0.491652	orange1.1t05207.1: LRR and NB-ARC domain-containing disease resistance protein;Putative disease resistance protein At4g10780; Probable disease resistance protein At1g61180; Disease resistance protein RFL1		11	6	538	427	14	21	67	68
Cs6g18090	-1.53046	0.491704	Cs6g18090.1: Multidrug resistance protein ABC transporter family protein		74	299	1078	1523	146	221	239	306
Cs7g19710	-0.900394	0.492037	Cs7g19710.1: Magnesium protoporphyrin IX S-adenosyl methionine O-methyl transferase chloroplast;Magnesium-protoporphyrin O-methyltransferase		1046	1175	3940	3524	1341	1089	1138	1271
Cs2g05960	1.18176	0.492895	Cs2g05960.1: Putative uncharacterized protein OSJNBb0035N08.33 --Cs2g05960.2: Putative uncharacterized protein OSJNBb0035N08.33 --Cs2g05960.3: Putative uncharacterized protein OSJNBb0035N08.33 --Cs2g05960.4: Basic helix-loop-helix domain-containing protein		1826	2123	1171	1758	2700	1655	9567	8372
Cs1g03940	-0.972873	0.493141	Cs1g03940.1: Putative uncharacterized protein (Fragment)		91	389	371	335	161	69	232	239
Cs1g16150	-2.19997	0.493141	Cs1g16150.1: ATPase 10, plasma membrane-type; Plasma membrane ATPase 4; Plasma membrane ATPase 2 (Fragment); Probable plasma membrane ATPase; Putative cation-transporting ATPase MJ1226; Putative ATPase, plasma membrane-like; Probable proton ATPase 1A; Putative Pol polyprotein from transposon element Bs1;H(\+)-transporting atpase plant/fungi plasma membrane type, putative		9	24	7	6	2	1	8	3
orange1.1t00255	1.0417	0.493141	orange1.1t00255.1: Fasciclin-like arabinogalactan protein 8, putative, expressed;Fasciclin-like arabinogalactan protein 10		90	155	170	205	208	95	568	773
Cs2g28110	2.36718	0.496795	Cs2g28110.1: Peroxidase 4; Cationic peroxidase 1; Lignin-forming anionic peroxidase; Peroxidase C1C (Fragment); Peroxidase N; Basic peroxidase;Putative uncharacterized protein Sb0246s002010		27	34	8	37	8	19	489	356
Cs2g11070	0.507088	0.497005	Cs2g11070.1: Uncharacterized protein yqjG; Glutathione S-transferase omega-like 2;Putative uncharacterized protein AT4g19880 (Fragment)		2032	2891	3392	3165	4518	2284	6597	5916
Cs9g09180	0.326939	0.497005	Cs9g09180.1: Putative uncharacterized protein --Cs9g09180.2: Putative uncharacterized protein		339	446	646	753	654	434	980	1011
orange1.1t04599	-1.3706	0.497005	orange1.1t04599.1: BEL1-like homeodomain protein 1; Homeobox protein BEL1 homolog; Homeobox protein ATH1; Homeobox protein homothorax; Putative homeobox protein Meis3-like 1; Homeobox protein AKR;Benzothiadiazole-induced homeodomain protein 1 --orange1.1t04599.2: BEL1-like homeodomain protein 1; Homeobox protein BEL1 homolog; Homeobox protein ATH1; Homeobox protein homothorax; Putative homeobox p…		3534	4421	34698	29743	7760	4160	6501	6332
Cs2g10790	1.27488	0.49854	Cs2g10790.1: Ankyrin repeat BTB/POZ domain-containing protein;Regulatory protein NPR3 --Cs2g10790.2: Ankyrin repeat BTB/POZ domain-containing protein;Regulatory protein NPR3		913	2317	1024	906	2098	1528	6971	6994
Cs1g01700	1.80805	0.500515	Cs1g01700.1: Inositol-3-phosphate synthase; Inositol-3-phosphate synthase isozyme 2; Probable inositol-3-phosphate synthase isozyme 3;Putative inositol-3-phosphate synthase isozyme 3 --Cs1g01700.2: Myo-inositol 1-phosphate synthase (Fragment);Inositol-3-phosphate synthase; Inositol-3-phosphate synthase isozyme 2; Probable inositol-3-phosphate synthase isozyme 3 --Cs1g01700.3: Myo-inositol 1-phosp…		54367	106036	16674	17071	173649	63601	465826	377513
Cs4g05200	-1.68956	0.500515	Cs4g05200.1: Arogenate dehydrogenase 1, chloroplastic;Pyrophosphate-energized vacuolar membrane proton pump, putative		81	138	1890	1299	164	140	339	331
Cs4g18270	0.522851	0.500515	Cs4g18270.1: Mitochondrial substrate carrier family protein B; Graves disease carrier protein; Graves disease carrier protein homolog; Uncharacterized mitochondrial carrier YPR011C; Mitochondrial substrate carrier family protein P; Solute carrier family 25 member 42; Graves disease carrier protein (Fragment); Mitochondrial substrate carrier family protein R; Calcium-binding mitochondrial carrier …		215	326	385	387	570	296	614	654
Cs3g18470	-0.675874	0.500953	Cs3g18470.1: Putative dehydration-responsive element binding protein;Ethylene-responsive transcription factor RAP2-4; Ethylene-responsive transcription factor SHINE 3; Dehydration-responsive element-binding protein 2B; Ethylene-responsive transcription factor TINY		5601	14260	15141	17116	7887	6367	10947	9796
Cs1g20150	-0.663123	0.50112	NA		1075	1841	3324	4082	1457	1300	1928	1871
Cs1g12150	-1.20088	0.501315	Cs1g12150.1: LRR and NB-ARC domain-containing disease resistance protein;Probable disease resistance protein At4g14610; Putative disease resistance protein At4g10780; Disease resistance protein RPS5		172	84	677	667	198	101	192	171
Cs3g27760	1.66853	0.501726	Cs3g27760.1: 3-hydroxy-3-methylglutaryl-coenzyme A reductase 1; 3-hydroxy-3-methylglutaryl-coenzyme A reductase 2 (Fragment);3-hydroxy-3-methylglutaryl-CoA reductase (Fragment) --Cs3g27760.2: 3-hydroxy-3-methylglutaryl-coenzyme A reductase 1; 3-hydroxy-3-methylglutaryl-coenzyme A reductase 2 (Fragment);3-hydroxy-3-methylglutaryl-CoA reductase (Fragment)		2088	4781	1173	1506	6971	1594	21042	17471
Cs4g19080	1.48094	0.501726	Cs4g19080.1: Putative uncharacterized protein Sb02g002440;Amino acid permease 8; Probable amino acid permease 7; Lysine histidine transporter 1; Lysine histidine transporter-like 6 --Cs4g19080.2: Putative uncharacterized protein Sb02g002440;Amino acid permease 8; Probable amino acid permease 7; Lysine histidine transporter 1; Lysine histidine transporter-like 1		16	43	19	21	38	23	173	159
Cs5g31810	-1.96813	0.501726	NA		6	5	58	58	8	1	11	13
Cs6g11900	-1.31918	0.501726	Cs6g11900.1: 29 kDa ribonucleoprotein A, chloroplastic; Ribonucleoprotein At2g37220, chloroplastic; 30 kDa ribonucleoprotein, chloroplastic; 29 kDa ribonucleoprotein B, chloroplastic; 31 kDa ribonucleoprotein, chloroplastic; 28 kDa ribonucleoprotein, chloroplastic; 33 kDa ribonucleoprotein, chloroplastic; 29 kDa ribonucleoprotein, chloroplastic; 30S ribosomal protein 2, chloroplastic; Nuclear loc…		7040	7312	62014	54604	12294	7921	13785	13570
Cs7g24640	-1.86295	0.501726	Cs7g24640.1: Probable LRR receptor-like serine/threonine-protein kinase At3g47570; LRR receptor-like serine/threonine-protein kinase EFR; Putative receptor-like protein kinase At3g47110; Putative leucine-rich repeat receptor-like serine/threonine-protein kinase At2g24130; LRR receptor-like serine/threonine-protein kinase GSO1; Leucine-rich repeat receptor-like serine/threonine-protein kinase BAM2…		10	45	335	277	17	17	85	67
Cs9g08740	1.04003	0.501726	Cs9g08740.1: Putative uncharacterized protein F11A12.9 (Fragment);FHA domain-containing protein At4g14490		14	8	13	15	22	18	34	47
Cs2g29210	-0.713533	0.505359	Cs2g29210.1: HAAAP family transporter: tyrosine/tryptophan (Fragment)		657	529	1140	839	683	257	537	689
Cs8g12880	-1.96659	0.50667	Cs8g12880.1: Protein EIN4; Ethylene receptor 2; Ethylene response sensor 2; Histidine kinase 2; Signal transduction histidine-protein kinase BarA; Hybrid signal transduction histidine kinase J; Hybrid signal transduction histidine kinase L; Hybrid signal transduction histidine kinase E; Sensor protein gacS; Hybrid signal transduction histidine kinase H; Sensor protein rcsC; Osmosensing histidine …		276	283	7783	6163	438	351	1373	1436
Cs5g30400	-0.459181	0.506789	Cs5g30400.1: Single-stranded DNA-binding protein, ssb, putative;Protein OSB1, mitochondrial; Protein OSB2, chloroplastic; Protein OSB3, chloroplastic/mitochondrial; Single-stranded DNA-binding protein --Cs5g30400.2: Single-stranded DNA-binding protein, ssb, putative;Protein OSB2, chloroplastic; Protein OSB3, chloroplastic/mitochondrial; Single-stranded DNA-binding protein		681	912	1791	1777	973	660	1149	1144
Cs9g05800	3.09738	0.506789	Cs9g05800.1: Endo-1,3;1,4-beta-D-glucanase; Carboxymethylenebutenolidase homolog;Putative dienelactone hydrolase family protein		1	9	1	0	1	17	50	76
Cs6g21780	-1.09547	0.507375	Cs6g21780.1: Pentatricopeptide repeat-containing protein At3g29290; Pentatricopeptide repeat-containing protein At3g22470, mitochondrial; Putative pentatricopeptide repeat-containing protein At3g16710, mitochondrial;Pentatricopeptide repeat-containing protein, putative		358	294	1950	1471	524	266	574	445
Cs7g10380	-2.79962	0.507375	Cs7g10380.1: P-loop containing nucleoside triphosphate hydrolase-like protein;Probable mitochondrial chaperone bcs1; Mitochondrial chaperone BCS1; ATP-dependent zinc metalloprotease FtsH 2; Mitochondrial respiratory chain complexes assembly protein rca1; ATP-dependent zinc metalloprotease FTSH 6, chloroplastic; Probable 26S protease regulatory subunit 10B		2	1	39	55	3	0	6	5
Cs1g05770	1.88307	0.50784	Cs1g05770.1: Putative uncharacterized protein Sb08g005220		146	179	103	193	214	38	1560	1700
Cs1g14770	2.59426	0.50784	Cs1g14770.1: LRR receptor-like serine/threonine-protein kinase FLS2; Probable LRR receptor-like serine/threonine-protein kinase At3g47570; LRR receptor-like serine/threonine-protein kinase EFR; Leucine-rich repeat receptor-like serine/threonine-protein kinase At1g17230; Probable leucine-rich repeat receptor-like protein kinase At5g63930; Receptor-like protein kinase 2; Leucine-rich repeat recepto…		8	3	20	51	8	4	300	311
Cs3g23570	0.654803	0.50784	Cs3g23570.1: Protein CYPRO4; Vacuolar import and degradation protein 27;Putative uncharacterized protein Sb04g005290		39	52	100	122	85	76	179	207
Cs9g04570	-0.645924	0.50784	Cs9g04570.1: Calcium-dependent lipid-binding domain-containing protein		225	358	850	842	313	260	461	442
Cs4g13900	-0.783899	0.508139	Cs4g13900.1: Ubiquinone/menaquinone biosynthesis methyltransferase-like protein --Cs4g13900.2: Ubiquinone/menaquinone biosynthesis methyltransferase-like protein --Cs4g13900.3: Ubiquinone/menaquinone biosynthesis methyltransferase-like protein --Cs4g13900.4: Ubiquinone/menaquinone biosynthesis methyltransferase-like protein --Cs4g13900.5: Ubiquinone/menaquinone biosynthesis methyltransferase-like…		286	560	1316	1262	469	211	654	807
Cs5g16370	-2.88628	0.508139	Cs5g16370.1: Pentatricopeptide repeat-containing protein-like protein		7	9	7	3	0	0	4	1
Cs8g07230	-1.40645	0.508914	Cs8g07230.1: ADP-glucose pyrophosphorylase large subunit L1 isoform;Glucose-1-phosphate adenylyltransferase large subunit 1 (Fragment); Glucose-1-phosphate adenylyltransferase large subunit 3, chloroplastic; Probable glucose-1-phosphate adenylyltransferase large subunit, chloroplastic; Glucose-1-phosphate adenylyltransferase large subunit, chloroplastic/amyloplastic; Glucose-1-phosphate adenylylt…		883	1072	8974	8035	1285	592	2564	2804
orange1.1t02892	3.04375	0.508967	orange1.1t02892.1: Putative uncharacterized protein OJ1008_C03.26-1;DNA-binding protein BIN4		0	3	4	3	4	43	2	10
orange1.1t03102	-2.65826	0.508967	orange1.1t03102.1: Probable LRR receptor-like serine/threonine-protein kinase At3g47570; LRR receptor-like serine/threonine-protein kinase EFR; Probable leucine-rich repeat receptor-like protein kinase At2g33170; LRR receptor-like serine/threonine-protein kinase FLS2; Putative receptor-like protein kinase At3g47110; Leucine-rich repeat receptor-like serine/threonine-protein kinase At1g17230; Rece…		12	2	84	70	2	0	22	6
Cs1g01460	-0.465189	0.509151	Cs1g01460.1: Putative uncharacterized protein B1168F12.31		579	653	1582	1372	657	559	979	985
Cs9g03200	0.493159	0.509255	Cs9g03200.1: Putative uncharacterized protein (Fragment)		213	254	404	426	391	225	762	775
orange1.1t01168	-0.673744	0.510169	orange1.1t01168.1: Copper homeostasis factor, putative; 27145-26758;Copper transport protein ATOX1; Superoxide dismutase 1 copper chaperone		620	1260	1668	1391	956	571	827	915
Cs5g06860	-2.43805	0.514734	Cs5g06860.1: Putative uncharacterized protein		976	45	44	270	149	68	59	51
Cs5g11920	-0.432154	0.514734	Cs5g11920.1: Putative uncharacterized protein Sb08g019100		1345	1934	3360	2631	1821	867	2632	2490
Cs6g20430	2.97853	0.517452	Cs6g20430.1: Thaumatin-like protein; Pathogenesis-related protein 5; Osmotin-like protein; Thaumatin-like protein 1b (Fragment); Glucan endo-1,3-beta-glucosidase; Osmotin-like protein TPM-1 (Fragment); Osmotin; Protein NP24; Zeamatin; Pathogenesis-related protein R minor form; Alpha-amylase/trypsin inhibitor; Pathogenesis-related protein R major form; Thaumatin-2; Thaumatin-1; Thaumatin-like path…		0	10	0	1	16	6	48	64
Cs8g16650	1.76001	0.5196	Cs8g16650.1: Putative uncharacterized protein		2	7	3	12	19	5	22	54
Cs4g07810	-1.74535	0.521415	Cs4g07810.1: Putative uncharacterized protein Sb02g002440;Probable amino acid permease 7; Amino acid permease 6		4	13	55	56	15	4	8	8
Cs2g10480	1.42885	0.521629	Cs2g10480.1: Patatin-like phospholipase family protein, expressed		79	80	79	153	90	62	674	631
Cs4g12540	-5.42747	0.521629	Cs4g12540.1: 1-aminocyclopropane-1-carboxylate oxidase homolog 11; Deacetoxyvindoline 4-hydroxylase; Probable 2-oxoacid dependent dioxygenase; 1-aminocyclopropane-1-carboxylate oxidase 5; Flavonol synthase/flavanone 3-hydroxylase; Leucoanthocyanidin dioxygenase; Codeine O-demethylase; Naringenin,2-oxoglutarate 3-dioxygenase; Probable 2-oxoglutarate/Fe(II)-dependent dioxygenase; Flavone synthase; …		0	0	12	50	0	0	1	0
Cs5g32560	1.19209	0.521629	Cs5g32560.1: Electron carrier/ protein disulfide oxidoreductase;Glutaredoxin-C11; Putative glutaredoxin-C12; Monothiol glutaredoxin-S10; Glutaredoxin-C1; Glutaredoxin-C13; Glutaredoxin-C14; Glutaredoxin-C15; Glutaredoxin-C8; Glutaredoxin-C10; Glutaredoxin-C7; Glutaredoxin-C3; Glutaredoxin; Glutaredoxin-C5; Glutaredoxin-C9; Glutaredoxin-C2; Glutaredoxin-C4, chloroplastic; Glutaredoxin-C5, chloropl…		16	63	58	62	184	34	153	145
Cs7g24870	-0.950998	0.521629	Cs7g24870.1: ATP-binding cassette transporter, subfamily G, member 25, group WBC protein PpABCG25 (Fragment);ABC transporter G family member 28; Putative white-brown complex homolog protein 30; ATP-binding cassette sub-family G member 2; ATP-dependent permease PDR12; Protein SNQ2; Brefeldin A resistance protein --Cs7g24870.2: ATP-binding cassette transporter, subfamily G, member 25, group WBC pro…		272	287	1480	1140	317	279	500	495
Cs7g06900	-1.20987	0.523916	Cs7g06900.1: Putative uncharacterized protein		32	16	78	57	7	16	34	29
orange1.1t04787	1.25701	0.523916	orange1.1t04787.1: 66 kDa stress protein; WD repeat-containing protein 2 homolog; Actin-interacting protein 1; WD repeat-containing protein 1; Uncharacterized WD repeat-containing protein C9G1.05; Protein will die slowly; Vegetative incompatibility protein HET-E-1; Probable serine/threonine-protein kinase pkwA; Serine-threonine kinase receptor-associated protein;Putative uncharacterized protein S…		35	22	35	43	37	29	154	214
Cs2g07240	3.10316	0.524707	Cs2g07240.1: (3S)-linalool/(E)-nerolidol /(E,E)-geranyl linalool synthase;(3S,6E)-nerolidol synthase 1, chloroplastic; (3S,6E)-nerolidol synthase 1; (3S,6E)-nerolidol synthase 2, chloroplastic/mitochondrial; S-(+)-linalool synthase, chloroplastic; R-linalool synthase, chloroplastic; (-)-germacrene D synthase; Myrcene synthase, chloroplastic; Isoprene synthase, chloroplastic; Valencene synthase; (…		20	163	374	2133	70	93	14960	12331
Cs6g09480	-2.73736	0.524707	Cs6g09480.1: Sex determination protein tasselseed-2; Xanthoxin dehydrogenase; Momilactone A synthase; Levodione reductase; Bacilysin biosynthesis oxidoreductase BacC; 2,5-dichloro-2,5-cyclohexadiene-1,4-diol dehydrogenase; 3-alpha-(or 20-beta)-hydroxysteroid dehydrogenase; Uncharacterized oxidoreductase yxbG; Uncharacterized oxidoreductase TM_0325; 3-oxoacyl-[acyl-carrier-protein] reductase FabG;…		6	2	96	97	2	0	15	16
orange1.1t02476	0.845347	0.524707	orange1.1t02476.1: cDNA, FLJ94921, highly similar to Homo sapiens prolyl endopeptidase (PREP), mRNA;Prolyl endopeptidase; Uncharacterized peptidase y4nA; Protease 2		102	203	236	273	181	207	692	680
Cs8g13650	0.475139	0.525932	Cs8g13650.1: Zinc finger, C3HC4 type (RING finger) containing protein;E3 ubiquitin protein ligase DRIP2; Probable E3 ubiquitin protein ligase DRIPH; Polycomb group RING finger protein 3; Polycomb group RING finger protein 1 (Fragment); Polycomb complex protein BMI-1; E3 ubiquitin-protein ligase RING1		400	579	808	779	1050	453	1268	1319
Cs5g14840	1.53121	0.527715	Cs5g14840.1: Secologanin synthase; Cytochrome P450 72C1; Putative cytochrome P450 family member 4Z2; Probable cytochrome P450 4e1;Cytochrome P450, family 72, subfamily A, polypeptide 10		701	302	567	582	672	286	4105	4147
Cs9g05730	-0.415709	0.527715	Cs9g05730.1: Guanylate kinase family protein, expressed;Guanylate kinase --Cs9g05730.2: Guanylate kinase family protein, expressed;Guanylate kinase		511	617	881	864	623	310	759	774
orange1.1t04042	-1.51954	0.527715	orange1.1t04042.1: Putative uncharacterized protein Sb08g020133 (Fragment)		33	39	317	400	64	33	55	106
orange1.1t04083	4.16109	0.527715	orange1.1t04083.1: Probable disease resistance protein At4g27220;Disease resistance protein RFL1, putative		0	1	2	9	0	0	185	79
Cs6g21880	-2.02111	0.530509	Cs6g21880.1: tRNA (guanosine(18)-2'-O)-methyltransferase; Putative tRNA/rRNA methyltransferase BB_0052; Putative TrmH family tRNA/rRNA methyltransferase; 23S rRNA (guanosine-2'-O-)-methyltransferase RlmB; rRNA methyltransferase 1, mitochondrial; Uncharacterized tRNA/rRNA methyltransferase Mb0905;Putative tRNA (Guanosine-2'-O-)-methyltransferase		54	27	1155	1105	72	63	179	234
Cs1g16480	-0.549659	0.530802	Cs1g16480.1: Putative uncharacterized protein OSJNBa0041L14.16 --Cs1g16480.2: Putative uncharacterized protein OSJNBa0041L14.16		1934	3098	6948	5700	3090	1505	4376	4062
Cs3g15650	1.20656	0.530802	Cs3g15650.1: Cytochrome P450, family 81, subfamily D, polypeptide 5;Cytochrome P450 81D1; Isoflavone 2'-hydroxylase; Cytochrome P450 82A1 (Fragment); Flavonoid 3'-monooxygenase; Licodione synthase; (+)-menthofuran synthase; Beta-amyrin 24-hydroxylase; Germacrene A oxidase; Premnaspirodiene oxygenase; 7-ethoxycoumarin O-deethylase		50	56	106	136	57	84	425	426
Cs4g08540	-1.97898	0.530802	Cs4g08540.1: (Rice Genome Annotation Project) CSLE2 - cellulose synthase-like family E;Cellulose synthase-like protein E1; Cellulose synthase A catalytic subunit 7 [UDP-forming]; Probable cellulose synthase A catalytic subunit 9 [UDP-forming]; Probable mixed-linked glucan synthase 8; Mixed-linked glucan synthase 2; Putative mixed-linked glucan synthase 1		12	36	26	20	16	1	2	8
Cs6g16820	0.539691	0.530802	Cs6g16820.1: Putative uncharacterized protein Sb03g047330;Two-component response regulator ARR1; Putative two-component response regulator ARR21; Transcription activator GLK2; Probable transcription factor GLK1; Two-component response regulator-like APRR2; Myb family transcription factor APL; Putative two-component response regulator-like APRR4; Putative Myb family transcription factor At1g14600;…		2200	1960	3581	3621	2787	2743	6814	7000
Cs8g03890	-0.512337	0.531471	Cs8g03890.1: Serine carboxypeptidase-like 18; Serine carboxypeptidase 1; Virulence-related protein Nf314; Putative serine carboxypeptidase-like 30; Serine carboxypeptidase II-2 (Fragment); Lysosomal protective protein;1-O-acylglucose:anthocyanin-O-acyltransferase-like protein --Cs8g03890.2: Serine carboxypeptidase-like 18; Serine carboxypeptidase 1; Virulence-related protein Nf314; Putative serin…		5971	7694	13424	11410	7593	5239	7379	8152
Cs7g02500	-1.41004	0.531691	Cs7g02500.1: Poly(A)-binding protein C-terminal interacting protein 243;Polyadenylate-binding protein-interacting protein 2 --Cs7g02500.2: Poly(A)-binding protein C-terminal interacting protein 243;Polyadenylate-binding protein-interacting protein 2		807	651	6740	6958	1168	1028	1378	1436
Cs9g18660	1.25297	0.531691	Cs9g18660.1: ATP-binding cassette transporter, subfamily C, member 12, group MRP protein PpABCC12;ABC transporter C family member 10; Putative ABC transporter C family member 15; Canalicular multispecific organic anion transporter 1; Multidrug resistance-associated protein 1; Metal resistance protein YCF1; ATP-binding cassette transporter abc2; Uncharacterized ABC transporter ATP-binding protein/…		2981	3675	2020	1981	5462	2179	14809	14940
Cs2g17080	1.44496	0.532609	Cs2g17080.1: 21 kDa protein; Probable pectinesterase/pectinesterase inhibitor 13;Plant invertase/pectin methylesterase inhibitor domain-containing protein		34	81	34	78	90	34	392	352
Cs9g15850	-0.854997	0.532609	Cs9g15850.1: Putative ribonuclease H protein At1g65750; Transposon TX1 uncharacterized 149 kDa protein; Uncharacterized mitochondrial protein AtMg00310;RNA-directed DNA polymerase (Reverse transcriptase); Polynucleotidyl transferase, Ribonuclease H fold		51	54	170	150	37	53	81	65
orange1.1t05393	-2.21455	0.532609	orange1.1t05393.1: (-)-germacrene D synthase; Valencene synthase; Pinene synthase; (+)-delta-cadinene synthase isozyme A; (+)-delta-cadinene synthase isozyme XC1; (E)-beta-farnesene synthase; (+)-delta-cadinene synthase; Alpha-humulene/(-)-(E)-beta-caryophyllene synthase; (E,E)-germacrene B synthase; Beta-caryophyllene synthase; Germacrene C synthase; Vetispiradiene synthase 2 (Fragment); Vetispi…		4	2	17	8	1	1	2	3
Cs2g25150	1.02001	0.533877	Cs2g25150.1: Chloride channel protein CLC-b; Chloride channel protein CLC-a; Putative chloride channel-like protein CLC-g; Chloride channel protein CLC-c; Chloride channel protein CLC-d; Chloride channel protein B; Chloride channel protein C; H(+)/Cl(-) exchange transporter 7; Chloride channel protein A; Chloride transport protein 6; Chloride channel protein 2; Protein GEF1; H(+)/Cl(-) exchange t…		1037	1334	1742	1767	1261	1199	6205	6913
Cs7g09720	-1.51156	0.53464	Cs7g09720.1: Myosin heavy chain kinase B; WD repeat-containing protein 48 homolog; F-box/WD repeat-containing protein 7; Vegetative incompatibility protein HET-E-1; Uncharacterized WD repeat-containing protein all2124; Myosin heavy chain kinase A; Beta-TrCP; WD repeat-containing protein 48; Probable cytosolic iron-sulfur protein assembly protein; Protein Mut11;Similarity to GTP-binding regulatory…		749	320	1699	1899	811	248	227	193
Cs5g24620	1.38024	0.537341	NA		4	2	15	10	12	19	26	24
Cs3g24260	1.7099	0.539136	Cs3g24260.1: Putative uncharacterized protein P0047B07.113		5	20	25	34	12	21	194	116
Cs5g16180	-0.67645	0.539136	Cs5g16180.1: Putative uncharacterized protein Sb01g049240;NAC domain-containing protein 78; Protein BEARSKIN1; Protein CUP-SHAPED COTYLEDON 3; Protein FEZ; Protein SOMBRERO; Putative NAC domain-containing protein 94 --Cs5g16180.2: Putative uncharacterized protein Sb01g049240;NAC domain-containing protein 78; Protein BEARSKIN1; Protein CUP-SHAPED COTYLEDON 3; Protein FEZ; Protein SOMBRERO; Putativ…		787	1660	3400	3361	1333	999	1691	1802
Cs5g26110	0.620425	0.539136	Cs5g26110.1: Nucleoside-triphosphatase; Apyrase; Ectonucleoside triphosphate diphosphohydrolase 5; Guanosine-diphosphatase; Nucleoside-diphosphatase uda-1; Probable guanosine-diphosphatase;Nod factor binding lectin-nucleotide phosphohydrolase --Cs5g26110.2: Nod factor binding lectin-nucleotide phosphohydrolase;Nucleoside-triphosphatase; Apyrase; Ectonucleoside triphosphate diphosphohydrolase 5; G…		9482	9989	13657	13378	19967	7812	27125	32756
orange1.1t03325	-7.70415	0.539136	orange1.1t03325.1: Cytochrome P450 78A4; (+)-menthofuran synthase; Flavonoid 3'-monooxygenase; Premnaspirodiene oxygenase; Cytochrome P450 71D11 (Fragment); Beta-amyrin 24-hydroxylase; 5-epiaristolochene 1,3-dihydroxylase; Indoleacetaldoxime dehydratase; Germacrene A oxidase;Cytochrome P450, family 78, subfamily A, polypeptide 6		0	0	235	380	0	0	0	3
Cs3g25310	-0.566076	0.540063	Cs3g25310.1: GTPase HflX; Putative GTP-binding protein 6; GTP-binding protein At3g49725, chloroplastic; GTPase obg; GTPase ObgE/CgtA;Small GTP-binding protein domain containing protein, expressed --Cs3g25310.2: GTPase HflX; Putative GTP-binding protein 6; GTP-binding protein At3g49725, chloroplastic; GTPase obg; GTPase ObgE/CgtA;Small GTP-binding protein domain containing protein, expressed --Cs3…		1736	2884	5724	4768	2549	1969	2864	2992
Cs1g09363	0.533013	0.541863	NA		93	138	199	223	201	202	304	302
Cs1g12915	-1.43099	0.541863	NA		31	29	22	24	8	15	11	10
Cs2g03070	-0.348573	0.541863	Cs2g03070.1: Putative uncharacterized protein Sb06g029050;Soluble starch synthase 3, chloroplastic/amyloplastic; Glycogen synthase; Probable glycogen synthase 2 --Cs2g03070.2: Putative uncharacterized protein Sb06g029050;Soluble starch synthase 3, chloroplastic/amyloplastic; Glycogen synthase; Probable glycogen synthase 2		5675	8668	15544	11967	7955	5076	12187	11015
Cs5g10210	0.249162	0.541863	Cs5g10210.1: RanBP1 domain containing protein, expressed --Cs5g10210.2: RanBP1 domain containing protein, expressed --Cs5g10210.3: RanBP1 domain containing protein, expressed		517	626	1066	971	863	624	1312	1440
Cs6g08500	2.86906	0.541863	Cs6g08500.1: 2-oxoglutarate (2OG) and Fe(II)-dependent oxygenase-like protein;Leucoanthocyanidin dioxygenase; Protein SRG1; Probable 2-oxoglutarate/Fe(II)-dependent dioxygenase; Codeine O-demethylase; Flavonol synthase/flavanone 3-hydroxylase; Thebaine 6-O-demethylase; S-norcoclaurine synthase 1; Naringenin,2-oxoglutarate 3-dioxygenase; 1-aminocyclopropane-1-carboxylate oxidase 1; Naringenin,2-ox…		58	15	152	1666	715	54	10029	5151
Cs6g09040	-1.02721	0.541863	Cs6g09040.1: DELLA protein RGA; DELLA protein RGA1; DELLA protein GAIP; DELLA protein GAI; DELLA protein GAIP-B; Protein SCARECROW 1; Chitin-inducible gibberellin-responsive protein 2;GRAS family transcription factor		338	549	615	569	259	312	243	189
Cs7g10690	0.478013	0.541863	Cs7g10690.1: Putative uncharacterized protein Sb06g001010;CTD small phosphatase-like protein 2; Carboxy-terminal domain RNA polymerase II polypeptide A small phosphatase 1; Phosphatase PSR1; Probable phosphatase PSR2; Probable C-terminal domain small phosphatase; Uncharacterized protein C2F7.02c; CTD nuclear envelope phosphatase 1; Nuclear envelope morphology protein 1; CTD nuclear envelope phosp…		251	298	535	537	463	283	979	902
Cs8g20930	0.732165	0.541863	NA		371	348	383	350	558	349	1102	1076
Cs9g18650	1.47288	0.541863	Cs9g18650.1: ABC transporter C family member 10; Putative ABC transporter C family member 15; Canalicular multispecific organic anion transporter 1; Multidrug resistance-associated protein 1; Metal resistance protein YCF1; ATP-binding cassette transporter abc2; Uncharacterized ABC transporter ATP-binding protein/permease C359.05; ATP-binding cassette sub-family C member 11; Probable multidrug res…		185	346	118	113	397	176	1263	1387
orange1.1t02091	2.33401	0.543718	orange1.1t02091.1: Caffeic acid 3-O-methyltransferase 1; Quercetin 3-O-methyltransferase 1; (Iso)eugenol O-methyltransferase; Caffeic acid 3-O-methyltransferase (Fragment); Bergaptol O-methyltransferase; Tricetin 3',4',5'-O-trimethyltransferase; Inositol 4-methyltransferase; Anthranilate N-methyltransferase; Flavone O-methyltransferase 1; (S)-scoulerine 9-O-methyltransferase; Isoliquiritigenin 2'…		24	87	414	320	88	38	2413	2579
Cs2g02690	-0.603977	0.543912	Cs2g02690.1: ERD (Early-responsive to dehydration stress) family protein --Cs2g02690.2: ERD (Early-responsive to dehydration stress) family protein --Cs2g02690.3: ERD (Early-responsive to dehydration stress) family protein		2869	2995	9329	7272	3404	2726	4383	4389
Cs2g23050	-0.791258	0.543912	Cs2g23050.1: Putative uncharacterized protein Sb10g027700		116	114	470	395	125	93	205	229
Cs8g12970	-0.667635	0.543912	Cs8g12970.1: Disease resistance protein RGA2, putative;Disease resistance RPP13-like protein 4; Putative disease resistance protein At1g50180; Probable disease resistance protein At1g58390		66	146	194	205	93	66	99	159
Cs9g12160	-1.26293	0.544032	Cs9g12160.1: LRR receptor-like serine/threonine-protein kinase GSO1; Receptor-like protein kinase 2; Leucine-rich repeat receptor-like protein kinase PEPR2; Probable leucine-rich repeat receptor-like protein kinase At1g35710; Serine/threonine-protein kinase BRI1-like 2; Leucine-rich repeat receptor protein kinase EXS; Receptor protein kinase CLAVATA1; Probable LRR receptor-like serine/threonine-p…		87	96	429	458	33	90	188	131
Cs3g11490	-0.943381	0.545875	Cs3g11490.1: Putative uncharacterized protein;Cysteine synthase, chloroplastic/chromoplastic; Cysteine synthase; Cysteine synthase, mitochondrial; Probable cysteine synthase, chloroplastic; O-acetylserine sulfhydrylase; Cysteine synthase, plasmid; Cysteine synthase A; Probable cysteine synthase; Cysteine synthase B; O-acetylserine dependent cystathionine beta-synthase; Cystathionine beta-synthase		736	1644	1917	1776	1291	535	726	695
Cs3g19990	0.611007	0.545875	Cs3g19990.1: Putative uncharacterized protein		58	89	100	105	140	70	245	179
Cs6g20180	-1.92464	0.545875	NA		1	18	67	59	9	5	7	15
Cs8g19800	-1.09938	0.545875	Cs8g19800.1: Glycogen phosphorylase GlpV/Gph1, putative;Alpha-glucan phosphorylase, H isozyme; Glycogen phosphorylase 1; Glycogen phosphorylase, muscle form; Glycogen phosphorylase, liver form; Glycogen phosphorylase, brain form; Glycogen phosphorylase, brain form (Fragment); Maltodextrin phosphorylase; Alpha-1,4 glucan phosphorylase L-2 isozyme, chloroplastic/amyloplastic; Alpha-1,4 glucan phosp…		1409	1538	10094	8056	1974	1168	3366	3246
orange1.1t01583	-1.62341	0.545875	orange1.1t01583.1: Putative uncharacterized protein Sb03g002510;Probable salt tolerance-like protein At1g78600; Salt tolerance protein; Salt tolerance-like protein; Zinc finger protein CONSTANS-LIKE 3; Zinc finger protein CONSTANS; Zinc finger protein HD1; Putative zinc finger protein At1g68190 --orange1.1t01583.2: Putative uncharacterized protein Sb03g002510;Probable salt tolerance-like protein …		58	53	775	731	63	77	169	183
Cs9g14480	4.70752	0.546424	Cs9g14480.1: Naringenin,2-oxoglutarate 3-dioxygenase; Flavanone 3-dioxygenase; Hyoscyamine 6-dioxygenase; Naringenin,2-oxoglutarate 3-dioxygenase (Fragment); Flavonol synthase/flavanone 3-hydroxylase; Flavone synthase; 2'-deoxymugineic-acid 2'-dioxygenase; Gibberellin 20 oxidase 1; 1-aminocyclopropane-1-carboxylate oxidase 5; Protein SRG1; Mugineic-acid 3-dioxygenase; 1-aminocyclopropane-1-carbox…		2	34	1	2	2	0	1232	609
Cs7g08300	-0.935356	0.54748	Cs7g08300.1: Contains similarity to integral membrane protein nodulin;Auxin-induced protein 5NG4 --Cs7g08300.2: Contains similarity to integral membrane protein nodulin;Auxin-induced protein 5NG4		1561	1887	4994	3996	2423	1140	1200	1452
Cs1g09660	-0.544651	0.548437	Cs1g09660.1: NAC domain-containing protein 69; Putative NAC domain-containing protein 94; Protein FEZ; Protein CUP-SHAPED COTYLEDON 1; Protein BEARSKIN1; Protein SOMBRERO;NAC domain-containing protein 21/22, putative		77	87	185	189	90	69	127	104
Cs1g13530	-1.82006	0.548437	Cs1g13530.1: Putative uncharacterized protein Sb03g029490;Plastidic ATP/ADP-transporter; ADP,ATP carrier protein 1, chloroplastic; ADP,ATP carrier protein 1		427	491	9908	8663	1080	351	2122	1832
Cs1g21890	-1.69532	0.548437	Cs1g21890.1: Putative uncharacterized protein Sb03g037610 --Cs1g21890.2: Putative uncharacterized protein Sb03g037610		355	335	6339	5162	507	389	1386	1361
Cs2g07000	2.16704	0.548437	Cs2g07000.1: Equilibrative nucleoside transporter(ENT3)-like protein		0	1	3	4	3	9	13	11
Cs3g05500	-1.81278	0.548437	Cs3g05500.1: Zinc finger CCCH domain-containing protein 33; Zinc finger CCCH domain-containing protein ZFN-like; Putative zinc finger CCCH domain-containing protein 9;Zinc finger CCCH type domain-containing protein ZFN-like 2 --Cs3g05500.2: Toll-Interleukin-Resistance domain-containing protein		23	62	845	704	120	57	125	103
Cs3g17020	0.502278	0.548437	Cs3g17020.1: CRT (Chloroquine-resistance transporter)-like transporter 1		244	470	604	574	764	400	860	955
Cs3g19760	0.96669	0.548437	Cs3g19760.1: IAA-amino acid hydrolase ILR1-like 6; Thermostable carboxypeptidase 2; Uncharacterized hydrolase YtnL; Uncharacterized hydrolase YxeP; Putative amidohydrolase yhaA; Uncharacterized hydrolase sll0100; Hippurate hydrolase; N-acetyldiaminopimelate deacetylase;Putative uncharacterized protein Sb03g032500 --Cs3g19760.2: Putative uncharacterized protein Sb03g032500;IAA-amino acid hydrolase…		425	344	268	381	630	349	1389	1408
Cs4g11870	0.791048	0.548437	Cs4g11870.1: BHLH transcription factor (BHLH123)-like protein;Transcription factor bHLH123		134	183	241	245	297	122	545	773
Cs4g14320	4.54431	0.548437	Cs4g14320.1: Cytokinin dehydrogenase 3; Uncharacterized oxidoreductase ORF5 in fasciation locus; Delta(24)-sterol reductase;Putative uncharacterized protein Sb03g036160		0	1	0	3	0	0	77	50
Cs5g06260	0.583547	0.548437	Cs5g06260.1: Manganese-dependent ADP-ribose/CDP-alcohol diphosphatase;Putative uncharacterized protein AlNc14C158G7701 --Cs5g06260.2: Manganese-dependent ADP-ribose/CDP-alcohol diphosphatase;Putative uncharacterized protein AlNc14C158G7701		352	770	719	830	1024	622	1546	1422
Cs5g07060	-0.320988	0.548437	Cs5g07060.1: Aspartyl aminopeptidase, putative, expressed;Aspartyl aminopeptidase; Putative aspartyl aminopeptidase; Probable M18 family aminopeptidase 2; Vacuolar aminopeptidase 1 --Cs5g07060.2: cDNA FLJ10915 fis, clone OVARC1000288, weakly similar to VACUOLAR AMINOPEPTIDASE I (EC 3.4.11.22);Aspartyl aminopeptidase; Putative aspartyl aminopeptidase; Probable M18 family aminopeptidase 2; Vacuolar…		2145	2434	4870	4676	2635	1575	4297	4173
Cs5g12160	-2.49453	0.548437	Cs5g12160.1: Cytochrome P450 78A3; Beta-amyrin 24-hydroxylase; Flavonoid 3'-monooxygenase; Premnaspirodiene oxygenase; Cytochrome P450 71D11 (Fragment); Isoflavone 2'-hydroxylase; Germacrene A oxidase; 5-epiaristolochene 1,3-dihydroxylase;Cytochrome P450, family 78, subfamily A, polypeptide 6		8	1	35	64	3	0	7	11
Cs5g16350	-0.760377	0.548437	Cs5g16350.1: Harpin-induced protein 1 containing protein, expressed		284	360	351	320	253	135	206	319
Cs5g34180	0.790437	0.548437	Cs5g34180.1: Peptidyl-prolyl cis-trans isomerase CYP40; Peptidyl-prolyl cis-trans isomerase D; 41 kDa peptidyl-prolyl cis-trans isomerase; 40 kDa peptidyl-prolyl cis-trans isomerase; Peptidyl-prolyl cis-trans isomerase G; Peptidyl-prolyl cis-trans isomerase D, mitochondrial; NK-tumor recognition protein; Peptidyl-prolyl cis-trans isomerase B;Peptidyl-prolyl cis-trans isomerase d, ppid, putative -…		342	317	1047	985	786	488	2003	1983
Cs6g20230	-0.45767	0.548437	Cs6g20230.1: Heavy-metal-associated domain-containing protein --Cs6g20230.2: Heavy-metal-associated domain-containing protein --Cs6g20230.3: Heavy-metal-associated domain-containing protein		1439	2012	3419	2984	2191	1099	2163	2312
Cs7g07860	1.5684	0.548437	Cs7g07860.1: Microtubule-associated protein SPIRAL2-like;Putative potyviral helper component protease-interacting protein 2 --Cs7g07860.2: Microtubule-associated protein SPIRAL2-like;Putative potyviral helper component protease-interacting protein 2 --Cs7g07860.3: Microtubule-associated protein SPIRAL2-like;Putative potyviral helper component protease-interacting protein 2 --Cs7g07860.4: Microtub…		39	64	87	127	81	27	514	628
Cs7g09890	-0.471942	0.548437	Cs7g09890.1: ALBINO3-like protein 1, chloroplastic; Inner membrane protein PPF-1, chloroplastic; Inner membrane protein oxaA;Oxa1 family transporter: 60 KD inner membrane protein OxaA-like protein (Fragment)		3098	3326	8903	7511	4199	2365	5532	5438
Cs7g10810	-1.54532	0.548437	Cs7g10810.1: YTH domain family protein 1; YTH domain-containing protein YDR374C; Probable ATP-dependent RNA helicase YTHDC2;Evolutionarily conserved C-terminal region 9 --Cs7g10810.2: Putative uncharacterized protein Sb01g005500;YTH domain family protein 2		509	440	3208	3064	648	656	325	289
Cs7g19840	0.455035	0.548437	Cs7g19840.1: Phosphate carrier protein, mitochondrial; Probable mitochondrial phosphate carrier protein; Mitochondrial phosphate carrier protein 2; Mitochondrial substrate carrier family protein N; Mitochondrial substrate carrier family protein ucpB; Calcium-binding mitochondrial carrier protein SCaMC-1; Mitochondrial ornithine transporter 2; Solute carrier family 25 member 42;Phosphate carrier p…		108	118	259	258	205	152	372	404
Cs8g06540	4.16449	0.548437	Cs8g06540.1: Organ-specific protein S2, putative		0	0	0	3	0	8	10	42
orange1.1t01567	-0.922431	0.548437	orange1.1t01567.1: Putative Na+ dependent ileal bile acid transporter --orange1.1t01567.2: Putative Na+ dependent ileal bile acid transporter;Uncharacterized sodium-dependent transporter yocS		1126	1509	6317	4965	1941	1218	1785	1965
orange1.1t04911	0.517851	0.548437	orange1.1t04911.1: Putative uncharacterized protein OJ1364E02.9		79	98	166	114	138	97	281	245
orange1.1t01515	-1.07478	0.549362	orange1.1t01515.1: Serine/threonine-protein kinase CTR1; Probable serine/threonine-protein kinase drkD; Probable serine/threonine-protein kinase drkA; Probable serine/threonine-protein kinase drkB; Probable serine/threonine-protein kinase DDB_G0267514; Probable serine/threonine-protein kinase drkC; Dual specificity protein kinase shkC; Putative serine/threonine-protein kinase/receptor R831; Dual …		402	541	2923	2485	540	346	1014	1155
Cs1g20230	1.35531	0.549796	Cs1g20230.1: Peroxidase 4; Cationic peroxidase 1; Lignin-forming anionic peroxidase; Peroxidase C1C (Fragment); Peroxidase N; Basic peroxidase;Putative uncharacterized protein Sb0246s002010 --Cs1g20230.2: Peroxidase 4; Cationic peroxidase 1; Lignin-forming anionic peroxidase; Peroxidase C1C (Fragment); Peroxidase N; Basic peroxidase;Putative uncharacterized protein Sb0246s002010		518	1103	756	850	747	578	4472	5927
Cs8g15890	-1.00304	0.549919	Cs8g15890.1: Heavy metal transport/detoxification domain-containing protein		3619	6339	9046	10618	2374	4665	3176	3683
Cs5g11320	2.32593	0.550799	Cs5g11320.1: Putative uncharacterized protein		0	3	1	6	4	4	21	33
Cs1g03070	1.19404	0.551152	Cs1g03070.1: Nuc-1 negative regulatory protein preg, putative;Cyclin-U4-1; Cyclin-U4-3; Cyclin-U4-2; Cyclin-P4-1; Cyclin-P3-1; Cyclin-U3-1; Cyclin-U2-1; Cyclin-U1-1; Cyclin-U2-2; Cyclin-P1-1; Cyclin-P2-1; PHO85 cyclin-like protein C20F10.10; PHO85 cyclin-7; Nuc-1 negative regulatory protein preg; PHO85 cyclin PHO80		20	9	17	12	44	19	34	65
Cs7g08140	-1.79151	0.551248	Cs7g08140.1: Putative uncharacterized protein Sb02g023810 --Cs7g08140.2: Putative uncharacterized protein --Cs7g08140.3: Putative uncharacterized protein Sb02g023810		130	85	1890	1687	300	57	323	373
Cs4g19830	0.589351	0.551501	Cs4g19830.1: Aspartate aminotransferase (Precursor);Aspartate aminotransferase, chloroplastic; Aspartate aminotransferase, cytoplasmic; Aspartate aminotransferase 1; Aspartate aminotransferase, cytoplasmic isozyme 1; Aspartate aminotransferase, mitochondrial; Aspartate aminotransferase P2, mitochondrial (Fragment); Probable aspartate aminotransferase, cytoplasmic; Aromatic-amino-acid aminotransfe…		1100	1324	1420	1562	1611	1242	3622	3582
Cs5g05130	1.05345	0.551507	Cs5g05130.1: Nodulin MtN21 /EamA-like transporter family protein;Auxin-induced protein 5NG4 --Cs5g05130.2: Auxin-induced protein 5NG4;Putative uncharacterized protein At4g15540 (Fragment) --Cs5g05130.3: Auxin-induced protein 5NG4;Putative uncharacterized protein At4g15540 (Fragment) --Cs5g05130.4: Auxin-induced protein 5NG4;Putative uncharacterized protein At4g15540 (Fragment) --Cs5g05130.5: Nodu…		133	137	113	85	399	132	294	401
Cs4g13670	0.680779	0.553042	Cs4g13670.1: Protein kinase protein with adenine nucleotide alpha hydrolases-like domain-containing protein;Inactive protein kinase SELMODRAFT_444075; Proline-rich receptor-like protein kinase PERK1; Putative proline-rich receptor-like protein kinase PERK11; Receptor-like serine/threonine-protein kinase ALE2; Probable serine/threonine-protein kinase RLCKVII; Probable LRR receptor-like serine/thre…		575	811	1328	1350	1462	575	2765	3002
Cs8g06360	-1.66223	0.553042	Cs8g06360.1: Glycine-rich RNA-binding protein; Glycine-rich RNA-binding, abscisic acid-inducible protein; Glycine-rich RNA-binding protein 1 (Fragment); 31 kDa ribonucleoprotein, chloroplastic; Glycine-rich RNA-binding protein 3 (Fragments); 28 kDa ribonucleoprotein, chloroplastic; Cold-inducible RNA-binding protein; 29 kDa ribonucleoprotein B, chloroplastic; Putative RNA-binding protein 3; Glyci…		4558	7076	93147	95011	12616	10568	14744	16098
Cs5g30300	-1.56738	0.554167	Cs5g30300.1: Magnesium transporter MRS2-2; Putative inactive magnesium transporter MRS2-8; Putative magnesium transporter MRS2-9; Magnesium transporter MRS2-6, mitochondrial;RNA splicing protein mrs2, mitochondrial, putative		51	122	1098	999	151	79	231	266
Cs9g13960	0.498066	0.554167	Cs9g13960.1: ER to Golgi transport-related protein, putative;Protein cornichon homolog 1; Probable protein cornichon homolog 2; ER-derived vesicles protein ERV14; Uncharacterized protein C2C4.05		112	155	215	195	268	119	377	348
Cs5g16360	-1.56642	0.554342	Cs5g16360.1: Timing of CAB expression 1-like protein (Fragment);Two-component response regulator-like APRR5; Zinc finger protein CONSTANS-LIKE 5; Two-component response regulator ARR2; Protein CHLOROPLAST IMPORT APPARATUS 2 --Cs5g16360.2: Timing of CAB expression 1-like protein (Fragment);Two-component response regulator-like APRR5; Zinc finger protein CONSTANS-LIKE 5; Two-component response regu…		4096	1700	30249	26970	5811	4025	3736	4089
Cs7g22430	-1.17641	0.55482	Cs7g22430.1: NAC domain-containing protein 100; Protein BEARSKIN1; Protein CUP-SHAPED COTYLEDON 2; Protein FEZ; Putative NAC domain-containing protein 94; Protein SOMBRERO;NAC domain-containing protein 21/22, putative		39	241	340	375	70	94	161	114
Cs5g22180	-0.873827	0.555254	Cs5g22180.1: Putative uncharacterized protein Sb04g004600		146	208	392	608	126	181	224	188
orange1.1t04064	3.09551	0.555254	orange1.1t04064.1: Plant-specific domain TIGR01627 family protein		17	28	0	1	9	18	267	454
Cs8g08430	1.0372	0.555381	Cs8g08430.1: Kinesin-related protein 11; Centromere-associated protein E; Kinesin-like protein KIF3A; Kinesin-II 85 kDa subunit; Kinesin heavy chain isoform 5C; Kinesin-1 heavy chain; Kinesin heavy chain; Chromosome-associated kinesin KIF4; Bipolar kinesin KRP-130;Kinesin (Centromere protein) like heavy chain-like protein --Cs8g08430.2: Kinesin (Centromere protein) like heavy chain-like protein;K…		61	165	171	147	168	94	552	615
Cs8g05360	0.828686	0.555635	Cs8g05360.1: Filament-like plant protein 7; Filament-like plant protein (Fragment);Myosin heavy chain, fast skeletal muscle, embryonic, putative --Cs8g05360.2: Filament-like plant protein 7; Filament-like plant protein (Fragment);Myosin heavy chain, fast skeletal muscle, embryonic, putative --Cs8g05360.3: Filament-like plant protein 7; Filament-like plant protein (Fragment);Myosin heavy chain, fa…		71	135	97	96	180	98	253	357
Cs1g12190	-0.799043	0.555687	Cs1g12190.1: LRR and NB-ARC domain-containing disease resistance protein;Probable disease resistance protein At5g63020; Disease resistance protein RFL1; Putative disease resistance protein At1g63350		120	101	445	362	128	103	190	168
Cs8g03320	-0.660323	0.555687	Cs8g03320.1: Beta-glucosidase 11; Hydroxyisourate hydrolase; Putative beta-glucosidase 5; Probable inactive beta-glucosidase 33; Furcatin hydrolase; Vicianin hydrolase (Fragment); Isoflavonoid 7-O-beta-apiosyl-glucoside beta-glycosidase;Glycosyl hydrolase family 1 protein (Fragment)		1240	1296	2624	2373	1276	1083	1288	1163
Cs8g18850	-0.478876	0.555687	Cs8g18850.1: Putative uncharacterized protein		363	318	691	689	419	244	483	452
orange1.1t03302	2.61344	0.555687	orange1.1t03302.1: (E)-beta-farnesene synthase; Selinene synthase; (-)-germacrene D synthase; (+)-delta-cadinene synthase isozyme C2; Valencene synthase; Pinene synthase; (+)-delta-cadinene synthase; (+)-delta-cadinene synthase isozyme A; (E,E)-germacrene B synthase; 5-epi-aristolochene synthase 2; Vetispiradiene synthase 1; Germacrene C synthase; 5-epiaristolochene synthase; Probable 5-epi-arist…		50	307	26	35	34	69	2407	1974
Cs6g06960	1.26876	0.556626	Cs6g06960.1: Haloacid dehalogenase-like hydrolase family protein, putative, expressed;Uncharacterized protein C24B11.05; Suppressor of disruption of TFIIS --Cs6g06960.2: Haloacid dehalogenase-like hydrolase family protein, putative, expressed;Uncharacterized protein C24B11.05; Suppressor of disruption of TFIIS --Cs6g06960.3: Haloacid dehalogenase-like hydrolase family protein, putative, expressed…		30	107	37	47	190	57	239	205
Cs7g06330	2.0286	0.556626	Cs7g06330.1: WRKY76-superfamily of TFs having WRKY and zinc finger domains;Probable WRKY transcription factor 40; WRKY transcription factor 18; Protein WRKY1 --Cs7g06330.2: WRKY76-superfamily of TFs having WRKY and zinc finger domains;Probable WRKY transcription factor 40; WRKY transcription factor 18; Protein WRKY1		48	171	128	171	65	33	1453	1479
Cs8g01080	-1.18342	0.556626	Cs8g01080.1: Mitochondrial transcription termination factor family protein		242	217	1724	1420	414	200	464	416
orange1.1t04073	1.49622	0.556626	orange1.1t04073.1: Phosphatidylinositol-3,4,5-trisphosphate 3-phosphatase and dual-specificity protein phosphatase PTEN, putative;Phosphatidylinositol-3,4,5-trisphosphate 3-phosphatase and dual-specificity protein phosphatase PTEN; Putative tyrosine-protein phosphatase TPTE; Phosphatidylinositol-3,4,5-trisphosphate 3-phosphatase TPTE2; Phosphatidylinositol-3,4,5-trisphosphate 3-phosphatase cnrN; …		5	18	35	20	30	9	130	102
orange1.1t04831	-1.59508	0.556626	orange1.1t04831.1: Disease resistance protein RFL1, putative;Probable disease resistance protein At4g14610; Leucine-rich repeat protein soc-2 homolog		106	90	1356	1116	101	89	343	349
Cs3g12600	1.87885	0.557224	Cs3g12600.1: Putative uncharacterized protein		0	5	2	4	9	10	13	11
Cs1g05220	-1.58388	0.558291	Cs1g05220.1: UDP-glycosyltransferase 76C4; Cyanohydrin beta-glucosyltransferase; Kaempferol 3-O-beta-D-galactosyltransferase; Anthocyanidin 3-O-glucosyltransferase;UDP-glucoronosyl/UDP-glucosyl transferase family protein		54	75	386	321	35	7	129	150
Cs1g11670	0.508369	0.558291	Cs1g11670.1: 3-isopropylmalate dehydrogenase 2, chloroplastic; 3-isopropylmalate dehydrogenase, chloroplastic; 3-isopropylmalate dehydrogenase;3-isopropylmalate dehydrogenase (Fragment) --Cs1g11670.2: 3-isopropylmalate dehydrogenase 2, chloroplastic; 3-isopropylmalate dehydrogenase, chloroplastic; 3-isopropylmalate dehydrogenase;3-isopropylmalate dehydrogenase (Fragment) --Cs1g11670.3: 3-isopropy…		2078	1496	3808	3328	4128	2130	5499	5368
Cs2g19430	0.533975	0.558291	Cs2g19430.1: Putative uncharacterized protein		551	598	839	762	784	858	1353	1521
Cs2g23280	1.72526	0.558291	Cs2g23280.1: Basic helix-loop-helix domain-containing protein --Cs2g23280.2: Basic helix-loop-helix domain-containing protein		1119	2368	599	863	1060	1364	12206	11444
Cs5g13310	-0.86284	0.558291	Cs5g13310.1: Alpha,alpha-trehalose-phosphate synthase [UDP-forming] 1; Probable alpha,alpha-trehalose-phosphate synthase [UDP-forming] 4; Alpha,alpha-trehalose-phosphate synthase [UDP-forming] A; Alpha,alpha-trehalose-phosphate synthase [UDP-forming] 56 kDa subunit; Alpha,alpha-trehalose-phosphate synthase [UDP-forming] B; Trehalose-phosphatase; Putative alpha,alpha-trehalose-phosphate synthase […		1036	2209	5545	4338	2352	1063	1721	1889
Cs5g32010	0.956882	0.558291	Cs5g32010.1: Endonuclease/Exonuclease/phosphatase family protein, expressed		24	57	47	46	43	61	157	149
Cs7g07900	-0.538876	0.558291	Cs7g07900.1: Glycosyl transferase family 8 protein, putative, expressed;Probable galacturonosyltransferase-like 9; Probable galacturonosyltransferase 11		493	511	1246	1343	461	349	961	966
orange1.1t00314	-0.445701	0.558291	orange1.1t00314.1: Cell division protein FtsY homolog, chloroplastic; Cell division protein ftsY homolog; Cell division protein ftsY; Probable signal recognition particle protein MJ0291; Signal recognition particle protein; Signal sequence-binding protein; Signal recognition particle 54 kDa protein, chloroplastic; Signal recognition 54 kDa protein; Signal recognition particle 54 kDa protein;IISP …		1296	1586	3139	2668	1742	1166	1928	1867
orange1.1t01431	-0.80883	0.558291	orange1.1t01431.1: COBW domain-containing protein 5; Uncharacterized GTP-binding protein YjiA; Uncharacterized protein YNR029C; 47 kDa protein; Putative metal chaperone YciC; Protein CobW; Uncharacterized protein YeiR; Uncharacterized protein in trpE 3'region (Fragment);Cobalamin synthesis protein/P47K family protein		279	411	1438	1213	424	333	513	579
orange1.1t03728	1.79238	0.558291	orange1.1t03728.1: Putative 12-oxophytodienoate reductase 11; 12-oxophytodienoate reductase 2; Putative 12-oxophytodienoate reductase-like protein 2; 12-oxophytodienoate reductase-like protein;12-oxophytodienoic acid 10, 11-reductase (Fragment)		6	26	7	26	21	11	157	127
orange1.1t04296	-3.32011	0.558291	orange1.1t04296.1: Putative disease resistance protein At4g11170; TMV resistance protein N; Protein SUPPRESSOR OF npr1-1, CONSTITUTIVE 1; Probable WRKY transcription factor 16; Protein DA1-related 4; Protein PHLOEM PROTEIN 2-LIKE A8; Vesicle-associated protein 1-4;TIR-NBS-LRR-TIR type disease resistance protein (Fragment)		0	7	52	32	0	0	7	3
Cs5g16970	0.835348	0.560551	Cs5g16970.1: Putative uncharacterized protein;CDT1-like protein b; CDT1-like protein a, chloroplastic --Cs5g16970.2: Putative uncharacterized protein		12	19	35	44	56	20	76	65
Cs5g03130	3.58135	0.560688	Cs5g03130.1: Transcription factor MYB86; Myb-related protein Hv33; Transcription repressor MYB4; Protein ODORANT1; Anthocyanin regulatory C1 protein; Myb-related protein P; Transcription factor GAMYB; Transcription factor WER; Trichome differentiation protein GL1; Myb-related protein B;Myb transcription factor (ATMYB4)-like protein		0	10	0	0	3	11	74	113
Cs6g19640	0.729243	0.562107	Cs6g19640.1: UDP-arabinopyranose mutase 1; Alpha-1,4-glucan-protein synthase [UDP-forming] 2; Probable UDP-arabinopyranose mutase 4; Alpha-1,4-glucan-protein synthase [UDP-forming] (Fragments);Alpha-1,4-glucan-protein synthase [UDP-forming], putative		617	804	1503	1532	1394	651	3436	3381
Cs8g04525	1.09652	0.562107	NA		195	381	205	242	383	228	1056	1366
Cs9g13750	2.75065	0.562326	Cs9g13750.1: Uclacyanin I-like predicted GPI-anchored protein;Blue copper protein; Early nodulin-like protein 1; Stellacyanin; Uclacyanin-2; Early nodulin-55-2; Mavicyanin; Basic blue protein; Chemocyanin; Lamin-like protein; Cucumber peeling cupredoxin		3	3	0	0	16	10	24	4
orange1.1t03724	1.85043	0.565457	orange1.1t03724.1: Ankyrin repeat-containing protein, putative		4	6	8	7	9	2	51	61
orange1.1t03165	-1.31052	0.566958	orange1.1t03165.1: Cytochrome P450, family 706, subfamily A, polypeptide 1;Flavonoid 3'-monooxygenase; Cytochrome P450 76C1; Cytochrome P450 71D11 (Fragment); Isoflavone 2'-hydroxylase; Germacrene A oxidase; Premnaspirodiene oxygenase; Licodione synthase; 5-epiaristolochene 1,3-dihydroxylase; Beta-amyrin 24-hydroxylase; 7-ethoxycoumarin O-deethylase		1852	597	5125	4648	1320	1234	924	826
Cs2g05640	0.920857	0.56807	Cs2g05640.1: Putative ethylene responsive element binding factor (Fragment);Ethylene-responsive transcription factor 12; Ethylene-responsive transcription factor LEP; Pathogenesis-related genes transcriptional activator PTI5		166	238	278	365	580	126	714	1026
Cs3g21970	-1.89769	0.568368	Cs3g21970.1: DEAD-box ATP-dependent RNA helicase 39; ATP-dependent RNA helicase dbp2; ATP-dependent rRNA helicase RRP3; Probable ATP-dependent RNA helicase DDX5; ATP-dependent RNA helicase bel; ATP-dependent RNA helicase rhlE; ATP-dependent RNA helicase dbpA; ATP-dependent RNA helicase rhlB;Dead box ATP-dependent RNA helicase, putative		187	138	4140	3574	280	143	816	925
Cs9g05640	-0.517503	0.568368	Cs9g05640.1: ATP-binding cassette transporter, subfamily I, member 12, ABC component protein PpABCI12;Protein ABCI12, chloroplastic; Ycf92-like protein		375	548	1028	842	606	267	659	575
Cs9g07420	-0.744584	0.568368	Cs9g07420.1: 5-methyltetrahydrofolate:homocysteine methyltransferase, putative;Homocysteine S-methyltransferase 3; Selenocysteine methyltransferase; Selenocysteine Se-methyltransferase; Homocysteine S-methyltransferase ybgG; Putative uncharacterized protein YMR321C		866	1034	3587	3523	1102	816	1539	2006
Cs6g21000	-0.737569	0.569012	Cs6g21000.1: Protease Do-like 8, chloroplastic; Protease degQ; Protease do; Probable serine protease do-like; Probable periplasmic serine protease do/hhoA-like; Serine protease do-like htrA; Probable serine protease do-like htrA; Uncharacterized serine protease syc0938_d; Uncharacterized serine protease yvtA; Putative serine protease HhoB; Putative serine protease HtrA; Probable periplasmic serin…		391	891	1411	1194	623	498	581	618
Cs6g22020	-0.747149	0.569223	Cs6g22020.1: Phosphorylase (Fragment);Alpha-1,4 glucan phosphorylase L-1 isozyme, chloroplastic/amyloplastic; Alpha-1,4 glucan phosphorylase L isozyme, chloroplastic/amyloplastic; Alpha-glucan phosphorylase, H isozyme; Glycogen phosphorylase 1; Glycogen phosphorylase, liver form; Maltodextrin phosphorylase; Glycogen phosphorylase, muscle form; Glycogen phosphorylase, brain form; Glycogen phosphor…		2599	1803	7126	6234	1671	1503	4162	4289
orange1.1t04506	2.11354	0.569223	orange1.1t04506.1: Anthranilate N-methyltransferase; Caffeic acid 3-O-methyltransferase; Quercetin 3-O-methyltransferase 1; Tricetin 3',4',5'-O-trimethyltransferase; Caffeic acid 3-O-methyltransferase (Fragment); (Iso)eugenol O-methyltransferase; Inositol 4-methyltransferase; Flavone O-methyltransferase 1; Bergaptol O-methyltransferase; (S)-scoulerine 9-O-methyltransferase; Isoliquiritigenin 2'-O…		0	0	8	5	15	7	19	12
Cs3g13710	-0.907596	0.569988	Cs3g13710.1: Disease resistance protein RGA2; Putative disease resistance protein RGA3; Probable disease resistance RPP8-like protein 4;Leucine-rich repeat containing protein, putative		424	488	2076	2185	521	464	784	917
Cs5g02420	-1.47541	0.57035	NA		8489	35789	12574	10402	12827	4025	5306	6003
Cs2g11910	2.60133	0.572382	Cs2g11910.1: LRR receptor-like serine/threonine-protein kinase GSO1; Probable leucine-rich repeat receptor-like protein kinase At5g63930; Leucine-rich repeat receptor-like serine/threonine-protein kinase At1g17230; Probable LRR receptor-like serine/threonine-protein kinase At4g08850; Receptor protein kinase CLAVATA1; Receptor-like protein kinase HSL1; Leucine-rich repeat receptor-like protein kin…		0	3	2	0	4	10	11	7
Cs2g14150	-1.46595	0.572382	Cs2g14150.1: Endosomal targeting BRO1-like domain-containing protein --Cs2g14150.2: Endosomal targeting BRO1-like domain-containing protein		48	8	130	135	16	23	43	34
Cs3g17920	-0.536563	0.572382	Cs3g17920.1: Seryl-tRNA synthetase, putative / serine--tRNA ligase, putative (ISS);Seryl-tRNA synthetase; Seryl-tRNA synthetase, mitochondrial		557	673	1748	1526	830	503	934	922
Cs4g18430	-1.33878	0.572382	Cs4g18430.1: Leucine-rich repeat receptor-like protein kinase (Fragment);Probable inactive receptor kinase At2g26730; Probable leucine-rich repeat receptor-like protein kinase At5g05160; Inactive leucine-rich repeat receptor-like serine/threonine-protein kinase At1g60630; Putative inactive receptor-like protein kinase At1g64210; Probable LRR receptor-like serine/threonine-protein kinase RLK; Prob…		572	1047	323	342	255	270	273	306
Cs7g08120	-1.7811	0.572382	Cs7g08120.1: Identical to gb|AJ010471 mRNA for DEAD box RNA helicase (ISS);DEAD-box ATP-dependent RNA helicase 22; ATP-dependent RNA helicase dbp10; Probable ATP-dependent RNA helicase ddx56 --Cs7g08120.2: Identical to gb|AJ010471 mRNA for DEAD box RNA helicase (ISS);DEAD-box ATP-dependent RNA helicase 22; ATP-dependent RNA helicase dbp10; Probable ATP-dependent RNA helicase ddx56 --Cs7g08120.3: …		117	79	1909	1631	162	68	416	451
Cs9g05920	0.250574	0.572382	Cs9g05920.1: Endo-1,3;1,4-beta-D-glucanase; Carboxymethylenebutenolidase homolog;Putative dienelactone hydrolase family protein --Cs9g05920.2: Endo-1,3;1,4-beta-D-glucanase; Carboxymethylenebutenolidase homolog;Putative dienelactone hydrolase family protein --Cs9g05920.3: Endo-1,3;1,4-beta-D-glucanase; Carboxymethylenebutenolidase homolog; Protein AIM2; Uncharacterized AIM2 family protein C30D10.…		1728	2157	3269	3291	2870	2171	4351	4527
Cs9g07820	-0.444611	0.572382	Cs9g07820.1: 2-methyl-6-geranylgeranylbenzoquinone methyltranferase;37 kDa inner envelope membrane protein, chloroplastic; Ubiquinone/menaquinone biosynthesis methyltransferase ubiE; Demethylmenaquinone methyltransferase		2780	3161	6629	5297	3755	2243	4038	3883
Cs9g09370	-1.20038	0.572382	Cs9g09370.1: Embryo-specific protein 1; Ca2+-binding EF-hand protein-like		2373	971	3330	3051	1748	906	605	914
orange1.1t04909	-1.10755	0.572382	orange1.1t04909.1: LRR receptor-like serine/threonine-protein kinase GSO2; Serine/threonine-protein kinase BRI1-like 1; Leucine-rich repeat receptor-like protein kinase PEPR2; Receptor-like protein kinase 2; Leucine-rich repeat receptor-like serine/threonine-protein kinase At1g17230; Leucine-rich repeat receptor protein kinase EXS; Probably inactive leucine-rich repeat receptor-like protein kinas…		84	89	233	266	32	93	103	68
Cs2g08830	-0.619509	0.572846	Cs2g08830.1: Tetratricopeptide TPR_2 repeat protein (Precursor) --Cs2g08830.2: Tetratricopeptide TPR_2 repeat-containing protein		626	1388	2337	1985	1110	737	1221	1166
orange1.1t01202	-0.435722	0.572846	orange1.1t01202.1: Uncharacterized protein ycf54; Ycf54-like protein;Putative uncharacterized protein SynRCC307_1554		2894	4227	8068	7197	4725	2307	5581	5245
Cs8g18890	-2.25347	0.573897	Cs8g18890.1: Pentatricopeptide repeat-containing protein, putative;Pentatricopeptide repeat-containing protein At2g27610; Pentatricopeptide repeat-containing protein At2g03880, mitochondrial; Pentatricopeptide repeat-containing protein At5g13270, chloroplastic; Putative pentatricopeptide repeat-containing protein At1g68930; Putative pentatricopeptide repeat-containing protein At5g13230, mitochond…		1	9	52	36	1	1	10	10
Cs2g11770	-1.80671	0.57413	Cs2g11770.1: Putative cationic amino acid transporter 5 (Fragment);Uncharacterized amino acid permease YfnA; Cationic amino acid transporter 4; High affinity cationic amino acid transporter 1; Low affinity cationic amino acid transporter 2; Uncharacterized amino acid permease YhdG; Probable cationic amino acid transporter; Uncharacterized transporter Mb2022c		144	132	2649	1743	219	362	206	206
Cs9g15590	0.737765	0.57413	Cs9g15590.1: Ankyrin repeat-containing protein, putative		39	73	125	113	76	98	245	237
Cs7g12150	-0.793948	0.574281	Cs7g12150.1: Putative U-box domain-containing protein 42; U-box domain-containing protein 43; Putative E3 ubiquitin-protein ligase LIN; Putative E3 ubiquitin-protein ligase LIN-2; Probable bifunctional E2/E3 enzyme R795; E3 ubiquitin-protein ligase PUB24;Armadillo/beta-catenin repeat family protein, putative, expressed		36	43	158	110	48	27	72	61
Cs3g09370	3.91451	0.574694	Cs3g09370.1: Putative uncharacterized protein (Fragment);Ubiquitin carboxyl-terminal hydrolase 13; BTB and MATH domain-containing protein 43		0	2	0	0	10	0	19	16
Cs5g09850	-1.22225	0.577151	Cs5g09850.1: Growth-regulating factor, putative,expressed (Fragment)		65	64	470	476	115	56	144	123
Cs7g16060	-0.97013	0.579477	Cs7g16060.1: Acyl-[acyl-carrier-protein] desaturase 5, chloroplastic; Acyl-[acyl-carrier-protein] desaturase, chloroplastic; Acyl-[acyl-carrier-protein] desaturase, seed specific, chloroplastic; Omega-12 acyl-[acyl-carrier-protein] desaturase, chloroplastic;Delta-9 stearoyl-acyl carrier protein desaturase (Precursor)		103	119	457	412	59	89	206	232
Cs2g07280	5.6817	0.580349	Cs2g07280.1: (E,E)-alpha-farnesene synthase; Myrcene synthase, chloroplastic; Isoprene synthase, chloroplastic; (+)-alpha-pinene synthase, chloroplastic; (R)-limonene synthase 1; (-)-limonene synthase, chloroplastic; R-linalool synthase QH1, chloroplastic (Fragment); 1,8-cineole synthase, chloroplastic; R-linalool synthase QH5, chloroplastic; (E)-beta-ocimene synthase, chloroplastic; Alpha-zingib…		0	11	14	24	0	0	1422	1832
Cs7g10620	-1.24495	0.580349	Cs7g10620.1: ELMO domain-containing protein A; ELMO domain-containing protein C; ELMO domain-containing protein 1;Phagocytosis and cell motility protein ELMO1, putative, expressed --Cs7g10620.2: ELMO domain-containing protein A; ELMO domain-containing protein B; ELMO domain-containing protein 2; ELMO domain-containing protein C; Ankyrin repeat and ELMO domain-containing protein D;Phagocytosis and…		60	112	340	362	118	81	52	66
Cs4g15570	-1.06182	0.581317	Cs4g15570.1: Probable glutamate carboxypeptidase 2; Glutamate carboxypeptidase 2; N-acetylated-alpha-linked acidic dipeptidase 2; N-acetylated-alpha-linked acidic dipeptidase-like protein; Glutamate carboxypeptidase 2 homolog; Putative N-acetylated-alpha-linked acidic dipeptidase; Vacuolar protein sorting-associated protein 70; Transferrin receptor protein 2; Uncharacterized zinc metalloprotease …		167	160	530	465	158	172	103	130
Cs4g02050	1.7065	0.582171	Cs4g02050.1: Calcineurin b subunit (Protein phosphatase 2b regulatory subunit)-like protein;Calcineurin subunit B; Calcineurin subunit B type 1; Recoverin; Calcium-binding protein NCSA --Cs4g02050.2: Calcineurin b subunit (Protein phosphatase 2b regulatory subunit)-like protein;Calcineurin subunit B; Calcineurin subunit B type 1; Calcium-binding protein p22; Calcineurin B homologous protein 2; Re…		1	6	18	28	18	11	67	98
Cs5g05470	0.742617	0.582171	Cs5g05470.1: Probable inactive poly [ADP-ribose] polymerase SRO5; Inactive poly [ADP-ribose] polymerase RCD1;Poly polymerase catalytic domain containing protein, expressed --Cs5g05470.2: Probable inactive poly [ADP-ribose] polymerase SRO5; Inactive poly [ADP-ribose] polymerase RCD1;Poly polymerase catalytic domain containing protein, expressed --Cs5g05470.3: Probable inactive poly [ADP-ribose] po…		642	847	961	880	2075	596	2164	1814
Cs5g31220	0.406146	0.582171	Cs5g31220.1: Putative uncharacterized protein At2g26310/T1D16.5		223	249	483	477	464	243	775	669
Cs7g16050	-0.943267	0.582171	Cs7g16050.1: MLO-like protein 1; MLO protein homolog 1; Protein MLO; MLO-like protein (Fragment);Putative uncharacterized protein Sb04g023170 --Cs7g16050.2: MLO-like protein 1; MLO protein homolog 1; Protein MLO; MLO-like protein (Fragment);Putative uncharacterized protein Sb04g023170 --Cs7g16050.3: MLO-like protein 1; MLO protein homolog 1; Protein MLO; MLO-like protein (Fragment);Putative uncha…		2030	1486	9374	6947	2640	1588	2957	2707
Cs7g30280	-0.393617	0.582171	Cs7g30280.1: Wound-induced protein 1;Putative uncharacterized protein Sb01g038035 (Fragment)		2560	3793	7453	6896	3125	2549	5612	5855
Cs9g16850	-0.923856	0.582171	Cs9g16850.1: Putative two-component response regulator ARR13; Two-component response regulator ARR2; Putative two-component response regulator-like APRR4; Transcription activator GLK2; Transcriptional regulatory protein zraR; Probable transcription factor GLK2; Two-component response regulator-like PRR73; Chemotaxis protein CheY homolog; Hybrid signal transduction histidine kinase D; Sensor prote…		33	41	55	51	12	12	40	53
Cs9g19410	-0.447656	0.582171	Cs9g19410.1: Scarecrow-like protein 8; Scarecrow-like transcription factor PAT1; Chitin-inducible gibberellin-responsive protein 2; DELLA protein RGL2; DELLA protein GAI; DELLA protein GAIP-B; Protein SCARECROW 1;Chitin-inducible gibberellin-responsive protein, putative		1731	3015	4049	3511	2279	1701	2989	2867
orange1.1t01831	-2.11752	0.582171	orange1.1t01831.1: Putative disease resistance protein At4g11170; TMV resistance protein N; Protein SUPPRESSOR OF npr1-1, CONSTITUTIVE 1; Probable WRKY transcription factor 19; Protein DA1-related 4; Protein PHLOEM PROTEIN 2-LIKE A8; Vesicle-associated protein 1-4; Probable disease resistance protein At1g15890;Leucine-rich repeat containing protein, putative		4	6	168	152	23	11	14	14
Cs6g21770	-0.30574	0.584275	Cs6g21770.1: Chaperone protein ClpB3, chloroplastic; Chaperone protein ClpB3, mitochondrial; Chaperone protein ClpB 2;ATP-dependent Clp protease, ATP-binding subunit --Cs6g21770.2: Chaperone protein ClpB3, chloroplastic; Chaperone protein ClpB4, mitochondrial; Chaperone protein ClpB 2;ATP-dependent Clp protease, ATP-binding subunit		5406	6746	12109	9653	7269	4123	10098	9158
Cs6g07800	1.65559	0.584715	Cs6g07800.1: Putative uncharacterized protein Sb03g039530;Laccase-4; Laccase-22; Laccase-10; Laccase-16; Laccase-2; Laccase-11; Laccase-17; Laccase-12/13; Putative laccase-11; Laccase-12; Laccase-3; Laccase-1; Laccase-5; Laccase-13; Laccase-6; Laccase-23; Laccase-14; Laccase-8; Laccase-9; Laccase-25; Laccase-7; Laccase-21; Laccase-24; Laccase-15; Laccase-19; Laccase-18; Laccase-20; L-ascorbate ox…		16	13	9	22	40	4	106	119
Cs3g08210	-0.641356	0.585295	Cs3g08210.1: Disease resistance protein RFL1, putative;Probable disease resistance protein At4g14610; Putative disease resistance protein At3g15700		224	341	764	649	241	136	516	548
Cs4g05030	0.749467	0.586602	Cs4g05030.1: Octicosapeptide/Phox/Bem1p and tetratricopeptide repeat domain-containing protein;Tetratricopeptide repeat protein 1; Protein unc-45 homolog B; Protein unc-45 homolog A; Sperm-associated antigen 1; Mitochondrial import receptor subunit TOM34		629	1514	1580	1408	2323	843	3879	3385
Cs1g12460	-1.52943	0.586644	Cs1g12460.1: Eukaryotic translation initiation factor 2B family protein, putative, expressed;Protein LURP-one-related 12		251	145	2336	2780	324	228	567	703
orange1.1t01885	0.735463	0.586644	orange1.1t01885.1: Werner Syndrome-like exonuclease; Werner syndrome ATP-dependent helicase homolog; Werner syndrome ATP-dependent helicase; Exonuclease 3'-5' domain-containing protein 2;Putative uncharacterized protein DKFZp459L2333 --orange1.1t01885.2: Putative uncharacterized protein Sb06g001220;Werner Syndrome-like exonuclease; Werner syndrome ATP-dependent helicase homolog; Werner syndrome A…		47	101	169	166	205	74	338	295
orange1.1t04316	1.9589	0.586644	orange1.1t04316.1: Serine/threonine-protein phosphatase 6 regulatory ankyrin repeat subunit B; Putative ankyrin repeat protein RF_0381;Ankyrin repeat-containing protein, putative		419	1297	435	572	216	563	8157	7680
Cs3g23500	1.19301	0.586777	Cs3g23500.1: Serine/threonine-protein kinase tricorner; Serine/threonine-protein kinase 38-like; Probable serine/threonine-protein kinase ndrB; Probable serine/threonine-protein kinase ndrA; Serine/threonine-protein kinase Warts; Serine/threonine-protein kinase MRCK gamma; Serine/threonine-protein kinase MRCK alpha; Rho-associated protein kinase 1; Serine/threonine-protein kinase Genghis Khan; Se…		762	2170	1933	1904	1328	1430	9289	8413
Cs5g24950	-1.04569	0.586777	Cs5g24950.1: Anthranilate N-methyltransferase; Caffeic acid 3-O-methyltransferase; (Iso)eugenol O-methyltransferase; Quercetin 3-O-methyltransferase 1; Bergaptol O-methyltransferase; Caffeic acid 3-O-methyltransferase (Fragment); Inositol 4-methyltransferase; Tricetin 3',4',5'-O-trimethyltransferase; Flavone O-methyltransferase 1; (S)-scoulerine 9-O-methyltransferase; Isoliquiritigenin 2'-O-methy…		1691	1575	8645	8035	2330	1928	2114	2289
Cs6g06170	0.56363	0.586777	Cs6g06170.1: Xylosyltransferase 2;Core-2/I-branching beta-1,6-N-acetylglucosaminyltransferase family protein		97	140	228	193	190	115	442	405
Cs6g07970	2.56867	0.586777	Cs6g07970.1: Putative uncharacterized protein Sb04g032430;Probable aquaporin PIP1-2; Aquaporin PIP1-1; Aquaporin PIP 1-3; Probable aquaporin PIP-type pTOM75; Aquaporin PIP-type; Aquaporin-1; Aquaporin FA-CHIP; Aquaporin-4 --Cs6g07970.2: Probable aquaporin PIP1-2; Aquaporin PIP1-1; Probable aquaporin PIP-type pTOM75; Aquaporin PIP 1-3; Aquaporin PIP-type; Aquaporin-1; Aquaporin FA-CHIP; Aquaporin-…		107	158	402	2945	377	124	12808	12257
orange1.1t01782	-0.351678	0.586777	orange1.1t01782.1: Protoporphyrinogen IX oxidase usually abbreviated (Fragment);Protoporphyrinogen oxidase, chloroplastic; Protoporphyrinogen oxidase --orange1.1t01782.2: Protoporphyrinogen IX oxidase usually abbreviated (Fragment);Protoporphyrinogen oxidase, chloroplastic; Protoporphyrinogen oxidase		2597	3304	6341	5512	3405	2560	4400	4429
Cs3g13090	-0.624681	0.588664	Cs3g13090.1: Bifunctional dihydroflavonol 4-reductase/flavanone 4-reductase; Dihydroflavonol-4-reductase; Anthocyanidin reductase; Dihydroflavonol-4-reductase (Fragment); Putative uncharacterized oxidoreductase YGL039W; Putative dihydroflavonol-4-reductase; NADPH-dependent aldehyde reductase ARI1; Putative sugar dehydratase/epimerase yfnG;Rossmann-fold NAD(P)-binding domain-containing protein --C…		78	77	181	133	99	40	103	90
Cs2g12930	1.53532	0.589295	Cs2g12930.1: Putative uncharacterized protein		2	8	13	7	36	4	26	31
Cs1g15930	-2.59805	0.591211	Cs1g15930.1: Putative uncharacterized protein Sb09g005940;Acid phosphatase 1; Stem 28 kDa glycoprotein; Stem 31 kDa glycoprotein (Fragment); Vegetative storage protein 1		0	17	39	53	3	0	6	11
Cs1g10500	1.13486	0.59158	Cs1g10500.1: Putative uncharacterized protein Sb01g034710;Cytochrome P450 71A1; Flavonoid 3'-monooxygenase; Premnaspirodiene oxygenase; 4-hydroxyphenylacetaldehyde oxime monooxygenase; Cytochrome P450 71A6 (Fragment); Germacrene A oxidase; 5-epiaristolochene 1,3-dihydroxylase; 2-methylbutanal oxime monooxygenase		5	12	16	17	11	19	43	53
Cs1g23670	0.995272	0.592696	Cs1g23670.1: Geranylgeranyl pyrophosphate synthase 2 (Fragment);Geranylgeranyl pyrophosphate synthase, chloroplastic; Geranylgeranyl pyrophosphate synthase 1, chloroplastic; Geranylgeranyl pyrophosphate synthase, chloroplastic/chromoplastic; Putative geranylgeranyl pyrophosphate synthase 8, chloroplastic; Geranylgeranyl pyrophosphate synthase 4; Geranylgeranyl pyrophosphate synthase 10, mitochond…		4701	7298	6271	6887	8557	3876	29539	26231
Cs8g03950	0.638165	0.592696	Cs8g03950.1: 2-oxoglutarate (2OG) and Fe(II)-dependent oxygenase-like protein;Protein SRG1; Probable 2-oxoglutarate/Fe(II)-dependent dioxygenase; Codeine O-demethylase; Thebaine 6-O-demethylase; S-norcoclaurine synthase 1; Leucoanthocyanidin dioxygenase; Flavonol synthase/flavanone 3-hydroxylase; 1-aminocyclopropane-1-carboxylate oxidase; Flavone synthase; 1-aminocyclopropane-1-carboxylate oxidas…		404	460	483	444	582	445	1250	1212
Cs8g15900	-1.33222	0.592746	Cs8g15900.1: Heavy metal transport/detoxification domain-containing protein		808	1516	8352	9224	742	1105	2805	3240
Cs9g08990	-1.43861	0.596563	Cs9g08990.1: 2-oxoglutarate (2OG) and Fe(II)-dependent oxygenase-like protein;1-aminocyclopropane-1-carboxylate oxidase homolog 3; Deacetoxyvindoline 4-hydroxylase; Probable 2-oxoacid dependent dioxygenase; Leucoanthocyanidin dioxygenase; Flavanone 3-dioxygenase; Flavone synthase; Naringenin,2-oxoglutarate 3-dioxygenase; 1-aminocyclopropane-1-carboxylate oxidase		38	12	61	78	4	9	34	36
Cs5g01540	0.258328	0.596647	Cs5g01540.1: GTPase activator protein of Rab-like small GTPases-like protein (Fragment);GTPase-activating protein GYP7; TBC1 domain family member 15 --Cs5g01540.2: GTPase activator protein of Rab-like small GTPases-like protein (Fragment);GTPase-activating protein GYP7; TBC1 domain family member 15		1039	1085	2064	2022	1689	1164	2721	2764
Cs1g14920	-1.88784	0.596785	Cs1g14920.1: Serine/threonine-protein kinase PBS1, putative;G-type lectin S-receptor-like serine/threonine-protein kinase CES101; Receptor-like serine/threonine-protein kinase SD1-6; Cysteine-rich receptor-like protein kinase 17; Putative G-type lectin S-receptor-like serine/threonine-protein kinase At1g61610; Putative cysteine-rich receptor-like protein kinase 12; Putative serine/threonine-prote…		11	8	232	145	35	13	20	22
Cs5g33540	-0.84362	0.597404	Cs5g33540.1: Ethylene-responsive transcription factor RAP2-3; Pathogenesis-related genes transcriptional activator PTI5;Ethylene-responsive element binding protein (Fragment)		1142	2921	7136	6479	2627	1111	3484	2925
Cs1g02340	-1.74086	0.598627	Cs1g02340.1: Pentatricopeptide repeat-containing protein At2g22070; Putative pentatricopeptide repeat-containing protein At1g68930; Pentatricopeptide repeat-containing protein At3g57430, chloroplastic; Pentatricopeptide repeat-containing protein At3g24000, mitochondrial; Putative pentatricopeptide repeat-containing protein At3g13770, mitochondrial;Pentatricopeptide repeat-containing protein, puta…		8	8	128	103	16	7	15	32
Cs2g30210	-1.84404	0.598627	Cs2g30210.1: Small GTP-binding protein domain containing protein, expressed;GTPase Der --Cs2g30210.2: Small GTP-binding protein domain containing protein, expressed;GTPase Der		46	44	1053	981	67	46	245	233
Cs3g02570	-1.06842	0.598627	Cs3g02570.1: Putative uncharacterized protein At1g67590 (Fragment) --Cs3g02570.2: Putative uncharacterized protein At1g67590 (Fragment) --Cs3g02570.3: Putative uncharacterized protein At1g67590 (Fragment);Uncharacterized protein At3g61260 --Cs3g02570.4: Putative uncharacterized protein At1g67590 (Fragment)		202	371	1376	1586	227	219	567	724
Cs3g22470	-0.50165	0.598627	Cs3g22470.1: Leucine-rich repeat receptor-like tyrosine-protein kinase At2g41820; Leucine-rich repeat receptor-like protein kinase PXL2; Probable leucine-rich repeat receptor-like protein kinase At5g63930; Receptor-like protein kinase 2; Leucine-rich repeat receptor-like serine/threonine-protein kinase At1g17230; LRR receptor-like serine/threonine-protein kinase RCH1; LRR receptor-like serine/thr…		1402	1183	3459	3002	1250	1099	2305	2203
Cs5g12790	1.77577	0.598627	Cs5g12790.1: Putative uncharacterized protein		0	5	3	7	19	9	12	12
Cs7g16390	-2.044	0.598627	Cs7g16390.1: Putative uncharacterized protein;Probable cysteine synthase, chloroplastic; Cysteine synthase, chloroplastic/chromoplastic; Cysteine synthase, mitochondrial; Cysteine synthase; O-acetylserine sulfhydrylase; Cysteine synthase, plasmid; Cysteine synthase A; Cysteine synthase B; Probable cysteine synthase; Putative cystathionine beta-synthase Rv1077; Cystathionine beta-synthase; O-acety…		4	74	743	629	61	32	124	117
orange1.1t02546	-0.657269	0.598627	orange1.1t02546.1: Uncharacterized oxidoreductase At1g06690, chloroplastic; Uncharacterized oxidoreductase Mb2320;Aldo/keto reductase family protein, putative, expressed		471	989	1651	1435	934	338	893	941
orange1.1t03295	-0.941076	0.598627	orange1.1t03295.1: Putative uncharacterized protein Sb04g006670;Probable calcium-binding protein CML22		127	411	442	359	262	112	147	214
orange1.1t05942	-0.72235	0.598627	orange1.1t05942.1: Chloroplast processing peptidase; Probable thylakoidal processing peptidase 2, chloroplastic; Thylakoidal processing peptidase 1, chloroplastic;Chloroplast thylakoidal processing peptidase-like protein		77	167	226	169	76	42	164	181
Cs7g06460	-0.610182	0.601874	Cs7g06460.1: Pentatricopeptide repeat-containing protein At4g31850, chloroplastic; Pentatricopeptide repeat-containing protein At5g64320, mitochondrial; Pentatricopeptide repeat-containing protein At2g17140; Putative pentatricopeptide repeat-containing protein At2g02150;Pentatricopeptide repeat-containing protein, putative		716	569	2042	1564	800	407	1194	1052
orange1.1t04379	1.35468	0.602143	orange1.1t04379.1: C2 and GRAM domain-containing protein At1g03370;Anthranilate phosphoribosyltransferase-like protein --orange1.1t04379.2: C2 and GRAM domain-containing protein At1g03370;Anthranilate phosphoribosyltransferase-like protein		10	26	17	13	16	21	81	109
Cs5g32950	0.422784	0.60355	Cs5g32950.1: Alkylated DNA repair protein alkB homolog 8; Uncharacterized protein P8A3.02c;Putative uncharacterized protein Sb05g025940		101	150	245	199	219	179	304	309
Cs6g09650	0.469525	0.60355	Cs6g09650.1: Oxidoreductase, 2OG-Fe oxygenase family protein, putative, expressed;Alpha-ketoglutarate-dependent dioxygenase AlkB; Alpha-ketoglutarate-dependent dioxygenase AlkB homolog; Alkylated DNA repair protein alkB homolog 1; Alpha-ketoglutarate-dependent dioxygenase alkB --Cs6g09650.2: Oxidoreductase, 2OG-Fe oxygenase family protein, putative, expressed --Cs6g09650.3: Oxidoreductase, 2OG-Fe…		85	145	222	209	212	115	361	359
Cs7g31290	-0.683955	0.60355	Cs7g31290.1: Ethylene-dependent gravitropism-deficient and yellow-green-like 2 protein		2229	3291	8156	6549	3855	2159	3175	3221
Cs2g03210	-2.50919	0.603676	NA		45	0	22	31	7	5	5	2
Cs3g22330	1.03083	0.603676	Cs3g22330.1: Putative uncharacterized protein		151	368	166	157	483	257	703	804
Cs5g24520	1.15427	0.603676	NA		577	461	276	553	1049	329	1952	2597
Cs6g19205	1.25229	0.603676	NA		4027	3413	6421	7066	5051	2382	30168	29555
Cs7g05110	-0.341073	0.603676	Cs7g05110.1: Putative uncharacterized protein Sb10g023400		600	656	1178	1095	745	487	912	898
Cs8g08760	-0.674672	0.603676	Cs8g08760.1: Putative uncharacterized protein (Fragment);Epimerase family protein slr1223; Epimerase family protein yfcH; Epimerase family protein yfhF		1730	2533	3843	3165	2267	1452	1634	1934
orange1.1t01385	-1.37059	0.603676	orange1.1t01385.1: LRR receptor-like serine/threonine-protein kinase GSO1; Leucine-rich repeat receptor protein kinase EXS; Brassinosteroid LRR receptor kinase; Systemin receptor SR160; Receptor-like protein 12; Protein BRASSINOSTEROID INSENSITIVE 1; Serine/threonine-protein kinase BRI1-like 2; Receptor-like protein kinase BRI1-like 3; Probable LRR receptor-like serine/threonine-protein kinase At…		409	250	3445	2483	484	523	575	600
Cs5g33460	1.89401	0.605743	Cs5g33460.1: Endoglucanase 17; Endoglucanase B;Putative uncharacterized protein Sb03g012840		9	31	30	15	12	10	180	251
Cs7g32280	-1.44533	0.605743	Cs7g32280.1: Myb-like DNA-binding domain containing protein,expressed;Transcription factor MYB44; Myb-related protein B; Transcriptional activator Myb; Myb-related protein A; Myb protein; Myb-like protein A; Transforming protein Myb; Myb-like protein Q; Myb-like protein AA; Myb-related protein 3R-1; Transcription factor GAMYB; Transcription repressor MYB4; Transcription factor WER; Trichome diffe…		143	155	1623	1457	156	108	492	513
Cs9g15160	0.486202	0.609068	Cs9g15160.1: Hexose carrier protein HEX6, putative, expressed;Hexose carrier protein HEX6; Sugar transport protein 3; Sugar carrier protein C; Sugar carrier protein A; H(+)/hexose cotransporter 2; Putative metabolite transport protein ywtG --Cs9g15160.2: Hexose carrier protein HEX6, putative, expressed;Hexose carrier protein HEX6; Sugar transport protein 3; Sugar carrier protein C; Sugar carrier …		352	379	772	536	524	431	1266	1097
Cs3g13110	0.422755	0.609736	Cs3g13110.1: Gibberellin receptor GID1C; Probable carboxylesterase 18; Carboxylesterase 1; Arylacetamide deacetylase-like 2; Arylacetamide deacetylase;Putative GID1-like gibberellin receptor (Fragment) --Cs3g13110.2: Putative GID1-like gibberellin receptor (Fragment);Gibberellin receptor GID1C; Probable carboxylesterase 18; Carboxylesterase 1; Arylacetamide deacetylase		2650	3048	4296	3505	4467	3242	7111	6044
Cs7g21910	-0.29235	0.609736	Cs7g21910.1: Pullulanase 1, chloroplastic; Pullulanase;Putative Pullulanase (Alpha-dextrin endo-1,6-alpha-glucosidase)(Pullulan 6-glucanohydrolase) --Cs7g21910.2: Pullulanase 1, chloroplastic; Pullulanase;Putative Pullulanase (Alpha-dextrin endo-1,6-alpha-glucosidase)(Pullulan 6-glucanohydrolase) --Cs7g21910.3: Pullulanase 1, chloroplastic; Pullulanase;Putative Pullulanase (Alpha-dextrin endo-1,6…		640	877	1545	1457	857	649	1223	1271
Cs2g01090	1.48431	0.609983	Cs2g01090.1: Putative uncharacterized protein AT4g31980;Putative UPF0481 protein At3g02645		464	2109	649	824	1170	1043	6542	7832
Cs2g05840	-1.6371	0.611572	Cs2g05840.1: Putative uncharacterized protein		24	3	20	26	4	3	13	9
Cs4g17500	-1.62953	0.611572	Cs4g17500.1: Pentatricopeptide repeat-containing protein At1g08070; Pentatricopeptide repeat-containing protein At2g29760, chloroplastic; Putative pentatricopeptide repeat-containing protein At3g08820; Pentatricopeptide repeat-containing protein At2g22410, mitochondrial; Putative pentatricopeptide repeat-containing protein At5g13230, mitochondrial;Pentatricopeptide repeat-containing protein, puta…		20	24	344	247	53	13	75	56
orange1.1t03363	3.96976	0.612257	orange1.1t03363.1: Putative uncharacterized protein Sb02g025840;Cytochrome P450 71A1; Flavonoid 3'-monooxygenase; 4-hydroxyphenylacetaldehyde oxime monooxygenase; Cytochrome P450 71A6 (Fragment); Premnaspirodiene oxygenase; Germacrene A oxidase; 5-epiaristolochene 1,3-dihydroxylase; Psoralen synthase (Fragment)		0	0	0	2	0	10	15	8
Cs5g01750	0.369595	0.613608	Cs5g01750.1: WD repeat-containing protein 44; Uncharacterized WD repeat-containing protein C3H5.08c; Probable serine/threonine-protein kinase pkwA; WD repeat domain-containing protein 83;Protein phosphatase type 2A regulator/ signal transducer --Cs5g01750.2: WD repeat-containing protein 44; Uncharacterized WD repeat-containing protein C3H5.08c; Probable serine/threonine-protein kinase pkwA; WD re…		1041	1362	1811	1596	1790	1173	2997	2839
Cs3g14770	0.645072	0.61417	Cs3g14770.1: Probable protein phosphatase 2C 73; Protein phosphatase 2C 3;Putative uncharacterized protein Sb07g028300 --Cs3g14770.2: Probable protein phosphatase 2C 73; Protein phosphatase 2C 3;Putative uncharacterized protein Sb07g028300 --Cs3g14770.3: Probable protein phosphatase 2C 73; Protein phosphatase 2C 3;Putative uncharacterized protein Sb07g028300 --Cs3g14770.4: Probable protein phosph…		737	1091	1473	1536	1138	990	3349	3723
Cs9g01310	0.345571	0.614298	Cs9g01310.1: HAT family dimerisation domain containing protein, expressed		439	432	941	712	728	489	1224	1180
Cs1g12300	5.23705	0.61515	Cs1g12300.1: Hyoscyamine 6-dioxygenase; Naringenin,2-oxoglutarate 3-dioxygenase; Flavanone 3-dioxygenase; Naringenin,2-oxoglutarate 3-dioxygenase (Fragment); Flavone synthase; Flavonol synthase/flavanone 3-hydroxylase; 2'-deoxymugineic-acid 2'-dioxygenase; Mugineic-acid 3-dioxygenase; Probable 2-oxoglutarate/Fe(II)-dependent dioxygenase; Protein SRG1; 1-aminocyclopropane-1-carboxylate oxidase 5; …		0	67	3	31	2	0	3296	2851
Cs2g27180	1.26903	0.61515	Cs2g27180.1: Glucuronokinase 1; Probable glucuronokinase 2;Whole genome shotgun assembly, allelic scaffold set, scaffold scaffoldA_441 (Fragment) --Cs2g27180.2: Glucuronokinase 1; Probable glucuronokinase 2;Whole genome shotgun assembly, allelic scaffold set, scaffold scaffoldA_441 (Fragment)		83	75	27	44	209	110	235	171
Cs4g02460	1.54348	0.61515	NA		200	173	879	1209	552	273	3136	4510
orange1.1t01093	-2.94985	0.61515	orange1.1t01093.1: Pentatricopeptide repeat-containing protein, putative;Pentatricopeptide repeat-containing protein At3g18110, chloroplastic; Pentatricopeptide repeat-containing protein At5g01110; Pentatricopeptide repeat-containing protein At1g05670, mitochondrial		11	12	2629	1929	18	4	292	333
orange1.1t03277	0.617645	0.61731	orange1.1t03277.1: Probable inosine-5'-monophosphate dehydrogenase; Inosine-5'-monophosphate dehydrogenase; Putative inosine-5'-monophosphate dehydrogenase IMD1;Inosine-5'-monophosphate dehydrogenase-like protein (Fragment)		429	799	926	1018	990	545	2207	2152
Cs5g10330	-0.827722	0.617362	Cs5g10330.1: F-box protein PP2-A12; Putative F-box protein PP2-B8;Putative uncharacterized protein OJ1439_F07.1		732	724	3313	2901	1109	647	1226	1224
Cs1g26650	1.29273	0.617379	Cs1g26650.1: Glutamate receptor 3.6;Glutamate receptor (Fragment)		522	1081	2031	2206	2470	406	6583	8157
Cs5g33720	1.07254	0.617379	Cs5g33720.1: Putative uncharacterized protein Sb02g042790		5	19	46	30	28	41	63	84
Cs7g15550	-1.49922	0.617379	Cs7g15550.1: Cytochrome P450 89A2; Cytochrome P450 77A1 (Fragment);Cytochrome P450, family 87, subfamily A, polypeptide 6		20	98	449	412	65	21	136	137
Cs2g28680	-1.89109	0.617612	Cs2g28680.1: Alpha-dioxygenase, putative, expressed;Peroxinectin A; Dual oxidase 1		52	56	1374	1101	125	179	105	107
Cs3g10170	0.572712	0.617843	Cs3g10170.1: Amino acid permease family protein, putative, expressed --Cs3g10170.2: Amino acid permease family protein, putative, expressed		252	429	734	592	751	302	1194	1205
Cs4g04440	0.336239	0.617843	Cs4g04440.1: Putative uncharacterized protein Sb06g027910;Galacturonokinase; Galactokinase --Cs4g04440.2: Galacturonokinase;Putative uncharacterized protein Sb06g027910 --Cs4g04440.3: Galacturonokinase;Putative uncharacterized protein Sb06g027910 --Cs4g04440.4: Putative uncharacterized protein Sb06g027910;Galacturonokinase; Galactokinase --Cs4g04440.5: Galacturonokinase;Putative uncharacterized p…		1184	1610	2560	2721	2163	1455	3874	4163
Cs5g32330	0.303328	0.617843	Cs5g32330.1: U1 small nuclear ribonucleoprotein C; U1 small nuclear ribonucleoprotein C homolog;Testis cDNA clone: QtsA-11260, similar to human FK506 binding protein like (FKBPL), --Cs5g32330.2: U1 small nuclear ribonucleoprotein C; U1 small nuclear ribonucleoprotein C homolog;Testis cDNA clone: QtsA-11260, similar to human FK506 binding protein like (FKBPL),		542	777	1345	1293	1168	694	1760	1827
Cs1g26140	-0.395042	0.618295	Cs1g26140.1: Ankyrin repeat domain-containing protein, chloroplastic; Ankyrin repeat domain-containing protein EMB506, chloroplastic; Histone-lysine N-methyltransferase EHMT2; 26S proteasome non-ATPase regulatory subunit 10; Ankyrin repeat and protein kinase domain-containing protein 1; Ankyrin-1; Ankyrin-3; Ankyrin-2; E3 ubiquitin-protein ligase HACE1; Ankycorbin; Putative ankyrin repeat protein…		1207	1529	3372	2874	1842	1013	2226	2219
Cs3g26690	-0.547525	0.618393	Cs3g26690.1: CDSP32 protein (Chloroplast Drought-induced Stress Protein of 32kDa);Thioredoxin-like protein CDSP32, chloroplastic; Thioredoxin H2-1; Thioredoxin H-type 2; Thioredoxin-2; TPR repeat-containing thioredoxin TDX; Thioredoxin-T; Thioredoxin-like 2, chloroplastic		15874	21694	48616	39490	25389	14588	24170	23515
Cs2g05280	0.704769	0.618444	Cs2g05280.1: Ethylene-responsive transcription factor 1B, putative;Pathogenesis-related genes transcriptional activator PTI5; Ethylene-responsive transcription factor 1B		292	551	486	523	471	642	1202	1218
Cs2g08220	-0.343131	0.618444	Cs2g08220.1: Decaprenyl-diphosphate synthase subunit 1; Probable hexaprenyl pyrophosphate synthase, mitochondrial; Prenyl transferase; Decaprenyl-diphosphate synthase; Hexaprenyl pyrophosphate synthase, mitochondrial; Octaprenyl-diphosphate synthase; Bifunctional short chain isoprenyl diphosphate synthase; Geranylgeranyl pyrophosphate synthase homolog; Geranylgeranyl pyrophosphate synthase, chlor…		161	179	353	352	200	125	283	303
Cs2g20580	0.649199	0.618444	Cs2g20580.1: Probable tyrosine-protein phosphatase At1g05000; Tyrosine-protein phosphatase SIW14; Putative tyrosine-protein phosphatase OCA1; Tyrosine-protein phosphatase-like protein OCA2;Tyrosine specific protein phosphatase family protein, putative, expressed --Cs2g20580.2: Probable tyrosine-protein phosphatase At1g05000; Tyrosine-protein phosphatase SIW14; Putative tyrosine-protein phosphatas…		149	320	305	306	456	206	760	604
Cs2g28670	-1.89265	0.618444	Cs2g28670.1: Alpha-dioxygenase, putative, expressed		10	5	57	81	2	13	8	12
Cs3g05620	2.05308	0.618444	Cs3g05620.1: Benzoate carboxyl methyltransferase; Salicylate O-methyltransferase; Jasmonate O-methyltransferase; Probable caffeine synthase 4; Caffeine synthase 1; 7-methylxanthosine synthase 1; 3,7-dimethylxanthine N-methyltransferase; Theobromine synthase 2; Monomethylxanthine methyltransferase 2; Indole-3-acetate O-methyltransferase 1; Probable S-adenosylmethionine-dependent methyltransferase …		27	15	1	3	72	32	75	122
Cs3g23120	1.30814	0.618444	Cs3g23120.1: Cyclin-D3-1; Cyclin-D3-3; Cyclin-D3-2; Cyclin-D2-1; Cyclin-D1-1; Putative cyclin-D2-3; Cyclin-D4-1; Cyclin-D4-2; Cyclin-D2-2; Cyclin-D1-2; Cyclin-D5-3; Cyclin-D5-1; Cyclin-D5-2; Cyclin-D6-1; G2/mitotic-specific cyclin-A; Cyclin-A1-4;D-type cyclin family 3 subgroup 1		167	127	167	193	153	92	995	1078
Cs4g08510	0.791229	0.618444	Cs4g08510.1: Agmatine coumaroyltransferase; Anthocyanin 5-aromatic acyltransferase; Malonyl-coenzyme:anthocyanin 5-O-glucoside-6'''-O-malonyltransferase; Malonyl-coenzyme A:anthocyanin 3-O-glucoside-6''-O-malonyltransferase;Anthocyanin 5-aromatic acyltransferase/benzoyltransferase-like protein		388	523	402	448	515	504	1462	1457
Cs4g09050	-2.1135	0.618444	Cs4g09050.1: Cytochrome P450 71D11 (Fragment); Cytochrome P450 71D9; Premnaspirodiene oxygenase; Tabersonine 16-hydroxylase (Fragment); 5-epiaristolochene 1,3-dihydroxylase; Germacrene A oxidase; Amorpha-4,11-diene C-12 oxidase; Psoralen synthase (Fragment); Angelicin synthase (Fragment); Psoralen synthase; 2-methylbutanal oxime monooxygenase;Cytochrome P450 monooxygenase CYP71D64		6	4	239	185	21	7	29	37
Cs4g18090	2.33136	0.618444	Cs4g18090.1: Putative dicyanin blue copper protein (Precursor);Umecyanin; Blue copper protein; Cucumber peeling cupredoxin; Early nodulin-like protein 1; Stellacyanin; Mavicyanin; Uclacyanin-2; Basic blue protein; Chemocyanin; Lamin-like protein; Early nodulin-55-2; Pollen allergen Amb a 3		35	19	36	208	58	6	1297	580
Cs5g19420	-0.91547	0.618444	NA		21	22	28	28	17	10	18	14
Cs5g31670	-4.50811	0.618444	Cs5g31670.1: EID1-like F-box protein 3;Putative uncharacterized protein Sb09g024255 (Fragment)		6	0	1185	1710	29	0	43	56
Cs6g04230	-0.497828	0.618444	Cs6g04230.1: Probable LRR receptor-like serine/threonine-protein kinase At1g67720; Leucine-rich repeat receptor-like serine/threonine-protein kinase At2g14510; Putative receptor-like protein kinase At3g46340; Putative leucine-rich repeat receptor-like serine/threonine-protein kinase At2g14440; Receptor-like protein kinase At3g21340; Probable leucine-rich repeat receptor-like protein kinase At2g28…		803	1073	2611	2235	974	851	1372	1761
Cs7g17140	0.344559	0.618444	Cs7g17140.1: Putative uncharacterized protein Sb07g013800		470	523	1059	985	751	621	1451	1490
Cs7g18460	1.11887	0.618444	Cs7g18460.1: Glucomannan 4-beta-mannosyltransferase 2; Probable mannan synthase 9; Mannan synthase 1; Probable xyloglucan glycosyltransferase 5; Xyloglucan glycosyltransferase 4; Putative xyloglucan glycosyltransferase 10;Cellulose synthase-like A1, glycosyltransferase family 2 protein; mannan synthase		114	218	227	247	183	129	900	1118
Cs8g02650	1.74638	0.618444	Cs8g02650.1: Adenine nucleotide alpha hydrolases-domain containing protein kinase;Receptor-like cytosolic serine/threonine-protein kinase RBK2; Proline-rich receptor-like protein kinase PERK1; Probable receptor-like serine/threonine-protein kinase At5g57670; Putative proline-rich receptor-like protein kinase PERK11; Receptor-like serine/threonine-protein kinase ALE2; Probable serine/threonine-pro…		49	117	72	57	55	31	558	867
Cs8g05550	-2.63267	0.618444	Cs8g05550.1: Sodium/hydrogen exchanger 6;Putative uncharacterized protein Sb02g028040		10	3	8	7	1	0	5	0
Cs8g11570	1.65534	0.618444	Cs8g11570.1: Ankyrin repeat-containing protein At3g12360;Ankyrin repeat-containing protein, putative		54	94	27	37	137	22	363	532
orange1.1t02000	-1.75623	0.618444	orange1.1t02000.1: Phospho-2-dehydro-3-deoxyheptonate aldolase 2, chloroplastic; Probable phospho-2-dehydro-3-deoxyheptonate aldolase, chloroplastic; Phospho-2-dehydro-3-deoxyheptonate aldolase; Probable phospho-2-dehydro-3-deoxyheptonate aldolase; Phospho-2-dehydro-3-deoxyheptonate aldolase (Fragment);2-dehydro-3-deoxyphosphoheptonate aldolase (3-deoxy-d-arabino-heptulosonate 7-phosphate synthas…		284	241	6009	4899	442	242	1413	1286
orange1.1t02662	-1.06959	0.618444	orange1.1t02662.1: Mitogen-activated protein kinase kinase 4; Dual specificity mitogen-activated protein kinase kinase dSOR1; Dual specificity mitogen-activated protein kinase kinase 1 (Fragment); MAP kinase kinase PBS2; Protein kinase wis1; Dual specificity protein kinase FUZ7; Serine/threonine-protein kinase 4;Mitogen activated protein kinase kinase, putative		1055	2660	9598	8548	3232	1146	2597	3018
orange1.1t03744	-0.523157	0.618444	orange1.1t03744.1: AMP-dependent synthetase and ligase (Precursor) --orange1.1t03744.2: AMP-dependent synthetase and ligase (Precursor) --orange1.1t03744.3: AMP-dependent synthetase and ligase (Precursor)		1238	1683	4651	3768	1820	1172	2615	2624
Cs1g26480	0.454381	0.619768	Cs1g26480.1: Probable serine/threonine-protein kinase Cx32, chloroplastic; Protein kinase APK1A, chloroplastic; Probable serine/threonine-protein kinase NAK; Serine/threonine-protein kinase BIK1; Receptor-like serine/threonine-protein kinase At3g01300; Probable receptor-like protein kinase At3g55450; Putative receptor-like protein kinase At1g72540; Probable serine/threonine-protein kinase RLCKVII…		175	248	460	406	303	318	682	643
Cs2g07530	-1.12759	0.619768	Cs2g07530.1: Putative uncharacterized protein --Cs2g07530.2: Putative uncharacterized protein --Cs2g07530.3: Putative uncharacterized protein --Cs2g07530.4: Putative uncharacterized protein		427	416	1830	1515	737	326	343	302
Cs2g09610	-2.72088	0.619768	Cs2g09610.1: Amino acid permease domain containing protein;High affinity cationic amino acid transporter 1; Low affinity cationic amino acid transporter 2; Uncharacterized amino acid permease YfnA; Probable cationic amino acid transporter; Cationic amino acid transporter 3; Uncharacterized amino acid permease YhdG; Uncharacterized transporter Mb2022c		0	8	40	19	1	0	3	7
Cs3g22090	-1.19231	0.619768	Cs3g22090.1: Pentatricopeptide repeat-containing protein At1g34160; Pentatricopeptide repeat-containing protein At4g37380, chloroplastic; Pentatricopeptide repeat-containing protein At3g26782, mitochondrial; Putative pentatricopeptide repeat-containing protein At5g40405; Putative pentatricopeptide repeat-containing protein At3g13770, mitochondrial;Pentatricopeptide repeat protein 98 (Fragment)		54	49	403	374	66	55	123	127
Cs4g04210	2.47429	0.619768	Cs4g04210.1: Putative uncharacterized protein Sb04g017390;Transcription factor bHLH35; Transcription factor ABORTED MICROSPORES; Transcription factor FER-LIKE IRON DEFICIENCY-INDUCED TRANSCRIPTION FACTOR; Transcription factor ABA-INDUCIBLE bHLH-TYPE; Transcription factor DYSFUNCTIONAL TAPETUM 1; Transcription factor GLABRA 3		266	4010	579	928	403	516	25323	26990
Cs5g11140	-0.496506	0.619768	Cs5g11140.1: Putative uncharacterized protein Sb03g010630;DNA gyrase subunit B, chloroplastic/mitochondrial; DNA gyrase subunit B, mitochondrial; DNA gyrase subunit B, chloroplastic; DNA gyrase subunit B; DNA gyrase subunit B, novobiocin-resistant; DNA gyrase subunit B, novobiocin-sensitive; DNA topoisomerase 4 subunit B		1124	2170	4303	3470	1797	1118	2695	2843
Cs5g18970	4.25127	0.619768	Cs5g18970.1: Putative uncharacterized protein Sb02g038520;Dihydroflavonol-4-reductase; Bifunctional dihydroflavonol 4-reductase/flavanone 4-reductase; Putative dihydroflavonol-4-reductase		0	0	2	0	5	18	0	6
Cs6g03720	-1.12369	0.619768	Cs6g03720.1: Putative uncharacterized protein At5g02840		15	13	72	59	15	7	24	31
Cs6g08560	0.830033	0.619768	Cs6g08560.1: Putative uncharacterized protein		146	303	213	336	307	213	928	803
Cs6g11690	1.86991	0.619768	Cs6g11690.1: Aquaporin PIP2-2; Probable aquaporin PIP2-2; Aquaporin PIP-type; Probable aquaporin PIP-type pTOM75; Aquaporin PIP 1-3; Aquaporin-1; Aquaporin FA-CHIP; Aquaporin-4;Putative plasma membrane intrinsic protein		216	551	117	393	324	101	3309	3609
Cs7g05750	-0.879309	0.619768	Cs7g05750.1: Heparanase-like protein 3; Heparanase;Glycosyl hydrolase family 79 N-terminal domain-containing protein		73	98	114	77	80	31	51	61
Cs7g06180	-1.32396	0.619768	Cs7g06180.1: Two-component system sensor histidine kinase/response regulator, putative;Two-component response regulator ARR12; Putative two-component response regulator-like APRR4; Putative two-component response regulator ARR19; Two-component response regulator-like APRR9; Transcription activator GLK2; Probable transcription factor GLK2; Myb family transcription factor APL; 3',5'-cyclic-nucleoti…		188	342	2550	2025	623	228	493	501
Cs7g30370	0.31769	0.619768	Cs7g30370.1: Biotin carboxyl carrier protein of acetyl-CoA carboxylase, putative --Cs7g30370.2: Biotin carboxyl carrier protein of acetyl-CoA carboxylase, putative --Cs7g30370.3: Biotin carboxyl carrier protein of acetyl-CoA carboxylase, putative		681	811	1288	1194	1138	702	1887	2034
Cs8g04040	0.707936	0.619768	NA		1703	3880	5946	6383	7634	2672	11404	11501
orange1.1t00550	0.666292	0.619768	orange1.1t00550.1: Basic helix-loop-helix (BHLH) family transcription factor;Transcription factor MYC2; Transcription factor ABA-INDUCIBLE bHLH-TYPE; Anthocyanin regulatory R-S protein; Anthocyanin regulatory Lc protein; Transcription factor GLABRA 3; Transcription factor ABORTED MICROSPORES; Transcription factor FER-LIKE IRON DEFICIENCY-INDUCED TRANSCRIPTION FACTOR; Transcription factor DYSFUNCT…		1242	1358	1372	1423	1920	1124	3829	4125
Cs1g10740	-1.4694	0.620053	Cs1g10740.1: Ankyrin repeat-containing protein At5g02620; Alpha-latrotoxin-Lt1a; Alpha-latroinsectotoxin-Lt1a (Fragment); 26S proteasome non-ATPase regulatory subunit 10; Ankyrin repeat and SAM domain-containing protein 1A;Ankyrin repeat protein family-like protein		11	10	16	14	5	0	11	7
Cs2g07730	-1.24378	0.620053	Cs2g07730.1: Putative uncharacterized protein Sb01g043030;Beta-glucosidase 47; Probable inactive beta-glucosidase 14; Isoflavonoid 7-O-beta-apiosyl-glucoside beta-glycosidase; Putative beta-glucosidase 41; Vicianin hydrolase (Fragment); Furcatin hydrolase; Myrosinase 4		54	50	36	30	28	6	29	34
Cs7g31620	3.0611	0.620053	Cs7g31620.1: Putative uncharacterized protein Sb03g039530;Laccase-22; Laccase-4; Laccase-16; Laccase-10; Laccase-2; Laccase-11; Laccase-17; Laccase-12/13; Putative laccase-11; Laccase-12; Laccase-3; Laccase-1; Laccase-5; Laccase-23; Laccase-13; Laccase-6; Laccase-14; Laccase-8; Laccase-25; Laccase-9; Laccase-7; Laccase-21; Laccase-24; Laccase-15; Laccase-18; Laccase-19; Laccase-20; L-ascorbate ox…		29	22	0	0	22	39	281	479
Cs9g12660	-0.371577	0.620053	Cs9g12660.1: Zinc-metallopeptidase, peroxisomal; Insulin-degrading enzyme; A-factor-processing enzyme; Putative zinc protease mug138; Nardilysin; Coenzyme PQQ synthesis protein F; Mitochondrial-processing peptidase subunit beta; Probable mitochondrial-processing peptidase subunit beta;Putative uncharacterized protein Sb03g036360		5347	7853	15481	13896	7041	5805	11415	10746
orange1.1t05946	1.84462	0.620053	orange1.1t05946.1: Predicted protein		5	6	10	11	9	2	54	91
Cs1g20780	-0.602459	0.620694	Cs1g20780.1: Putative uncharacterized protein At1g36320 (Fragment);Uncharacterized protein At4g37920, chloroplastic		747	537	1561	1267	730	529	791	756
Cs4g10930	-0.708494	0.620694	Cs4g10930.1: Late embryogenesis abundant protein Lea14-A; Desiccation protectant protein Lea14 homolog; Desiccation-related protein PCC27-45; Probable desiccation-related protein LEA14;'putative late embryogenesis abundant protein, LEA14-A'		834	2202	1643	2593	871	758	1680	1859
Cs1g07245	0.612229	0.62098	NA		366	294	521	540	456	608	894	960
Cs1g14500	-0.806151	0.62098	Cs1g14500.1: Putative senescence-associated protein SAG102 (Fragment) --Cs1g14500.2: Putative senescence-associated protein SAG102 (Fragment)		457	458	1931	1735	460	507	764	817
Cs2g10760	1.16081	0.62098	Cs2g10760.1: Protein argonaute 2; Protein argonaute-2; Protein argonaute-2 (Fragment); Putative protein tag-76;Eukaryotic translation initiation factor 2c, putative --Cs2g10760.2: Protein argonaute 2; Protein argonaute-2; Protein argonaute-2 (Fragment); Putative protein tag-76;Eukaryotic translation initiation factor 2c, putative		32	55	116	141	76	54	336	462
Cs6g04690	-1.36646	0.62098	Cs6g04690.1: Probable LRR receptor-like serine/threonine-protein kinase At4g08850; Probable leucine-rich repeat receptor-like protein kinase At1g35710; Leucine-rich repeat receptor-like serine/threonine-protein kinase At1g17230; LRR receptor-like serine/threonine-protein kinase GSO2; Leucine-rich repeat receptor protein kinase EXS; Leucine-rich repeat receptor-like protein kinase PEPR1; Receptor-…		26	25	144	58	18	31	16	18
Cs8g04610	2.82192	0.62098	Cs8g04610.1: Probable indole-3-acetic acid-amido synthetase GH3.1; Indole-3-acetic acid-amido synthetase GH3.3; Putative indole-3-acetic acid-amido synthetase GH3.9; 4-substituted benzoates-glutamate ligase GH3.12; Jasmonic acid-amido synthetase JAR1;Indole-3-acetic acid-amido synthetase GH3.3, putative --Cs8g04610.2: Probable indole-3-acetic acid-amido synthetase GH3.1; Indole-3-acetic acid-amid…		31	39	6	58	27	0	840	642
orange1.1t02322	-1.75551	0.62098	NA		13	12	79	57	18	12	4	4
Cs4g02000	5.80363	0.622613	Cs4g02000.1: Cellulose synthase A catalytic subunit 7 [UDP-forming]; Probable cellulose synthase A catalytic subunit 2 [UDP-forming]; Cellulose synthase-like protein D1; Putative cellulose synthase-like protein D6; Putative cellulose synthase A catalytic subunit 11 [UDP-forming]; Probable mixed-linked glucan synthase 6; Mixed-linked glucan synthase 2; Putative mixed-linked glucan synthase 1;Cellu…		0	0	0	0	0	0	22	40
Cs9g19350	-0.491894	0.622613	Cs9g19350.1: Putative uncharacterized protein At5g52540;Ferric reduction oxidase 4; Probable ferric reduction oxidase 1; Ferric reduction oxidase 3, mitochondrial; Ferric reduction oxidase 7, chloroplastic; Uncharacterized membrane protein yjcL; Superoxide-generating NADPH oxidase heavy chain subunit C; NADPH oxidase 1; Superoxide-generating NADPH oxidase heavy chain subunit A		4417	8303	12727	9836	6136	4904	7873	7659
Cs1g17070	1.26033	0.623275	Cs1g17070.1: Beta-ketoacyl-acyl carrier protein synthase (Fragment);3-oxoacyl-[acyl-carrier-protein] synthase II, chloroplastic; 3-oxoacyl-[acyl-carrier-protein] synthase I, chloroplastic; 3-oxoacyl-[acyl-carrier-protein] synthase 2; 3-oxoacyl-[acyl-carrier-protein] synthase 2 (Fragment); 3-oxoacyl-[acyl-carrier-protein] synthase, mitochondrial		5	4	20	12	9	20	41	34
Cs2g09430	-0.65049	0.623275	Cs2g09430.1: Putative uncharacterized protein P0665A11.10		1522	1535	5846	4753	1887	1356	2934	2671
Cs5g02310	2.47671	0.623275	Cs5g02310.1: Probable protein phosphatase 2C 8; Protein phosphatase 2C 3; Protein phosphatase 2C homolog 3;Putative uncharacterized protein Sb01g039890 --Cs5g02310.2: Probable protein phosphatase 2C 8; Protein phosphatase 2C 3; Protein phosphatase 2C homolog 3;Putative uncharacterized protein Sb01g039890		0	1	8	4	1	5	35	41
Cs6g05700	-2.48218	0.623275	Cs6g05700.1: Nodulin MtN21 /EamA-like transporter family protein;Auxin-induced protein 5NG4 --Cs6g05700.2: Nodulin MtN21 /EamA-like transporter family protein;Auxin-induced protein 5NG4 --Cs6g05700.3: Nodulin MtN21 /EamA-like transporter family protein;Auxin-induced protein 5NG4		67	292	15	7	28	31	9	8
Cs7g07320	-1.42697	0.623275	Cs7g07320.1: G-type lectin S-receptor-like serine/threonine-protein kinase At2g19130; Probable receptor-like protein kinase At5g39030; Probable LRR receptor-like serine/threonine-protein kinase At1g56140; Putative cysteine-rich receptor-like protein kinase 43; Cysteine-rich receptor-like protein kinase 24; Protein NSP-INTERACTING KINASE 3; Putative receptor-like protein kinase At4g00960; Receptor…		16	71	375	316	57	51	88	61
Cs2g28150	1.44503	0.624346	Cs2g28150.1: Tetratricopeptide repeat domain-containing protein --Cs2g28150.2: Tetratricopeptide repeat domain-containing protein		57	124	105	68	60	71	450	796
Cs6g14100	1.23093	0.624346	Cs6g14100.1: Putative uncharacterized protein Sb01g049150;B3 domain-containing protein At5g06250; B3 domain-containing transcription factor NGA1; Putative B3 domain-containing protein Os10g0537100; AP2/ERF and B3 domain-containing transcription factor RAV1; AP2/ERF and B3 domain-containing transcription repressor RAV2; AP2/ERF and B3 domain-containing protein Os01g0141000; Putative AP2/ERF and B3…		82	117	70	121	137	53	583	532
orange1.1t03159	-1.46594	0.624346	orange1.1t03159.1: Leucine-rich repeat containing protein, putative;TMV resistance protein N; Putative disease resistance protein At4g11170; Protein SUPPRESSOR OF npr1-1, CONSTITUTIVE 1; Protein PHLOEM PROTEIN 2-LIKE A8; Vesicle-associated protein 1-4; Probable WRKY transcription factor 16		12	12	30	30	2	12	9	6
Cs1g01570	0.430885	0.627792	Cs1g01570.1: Putative uncharacterized protein AlNc14C19G2026		493	707	1141	1167	854	693	1924	1964
Cs1g22980	0.512588	0.627792	Cs1g22980.1: WD repeat-containing protein 55 homolog;Putative transducin / WD-40 repeat protein (ISS)		3017	4108	4370	4116	6354	3266	8601	8474
Cs2g17820	-2.91636	0.627792	Cs2g17820.1: U-box domain-containing protein 21; E3 ubiquitin-protein ligase PUB22;Immediate-early fungal elicitor protein CMPG1 (Fragment)		0	56	155	330	0	20	26	16
Cs2g22610	1.44582	0.627792	Cs2g22610.1: Myb-related protein Myb4; Transcription factor MYB39; Protein ODORANT1; Myb-related protein P; Transcription repressor MYB5; Anthocyanin regulatory C1 protein; Transcription factor WER; Trichome differentiation protein GL1; Transcription factor GAMYB; Myb-related protein B;Myb-related protein Myb4, putative, expressed		17	45	60	59	55	14	322	255
Cs3g18060	-1.58005	0.627792	Cs3g18060.1: LOB domain-containing protein 1; Protein LATERAL ORGAN BOUNDARIES; Protein IAL1;Putative phi-1-like phosphate-induced protein		35	245	42	113	55	37	28	43
Cs4g13610	-1.02637	0.627792	Cs4g13610.1: Putative uncharacterized protein Sb03g010835 (Fragment);Pentatricopeptide repeat-containing protein At2g15690; Pentatricopeptide repeat-containing protein At4g32450, mitochondrial; Putative pentatricopeptide repeat-containing protein At3g23330; Pentatricopeptide repeat-containing protein At4g37380, chloroplastic; Putative pentatricopeptide repeat-containing protein At5g13230, mitocho…		534	557	3798	3003	753	507	1278	1252
Cs5g17240	-0.71171	0.627792	Cs5g17240.1: Pentatricopeptide repeat-containing protein, putative;Pentatricopeptide repeat-containing protein At4g18750, chloroplastic; Pentatricopeptide repeat-containing protein At4g33990; Pentatricopeptide repeat-containing protein At4g19191, mitochondrial; Putative pentatricopeptide repeat-containing protein At3g15130; Putative pentatricopeptide repeat-containing protein At1g69350, mitochond…		227	366	1094	938	356	179	585	581
Cs5g22725	0.620023	0.627792	NA		37	61	77	83	124	45	149	135
Cs5g28655	-0.683214	0.627792	NA		82	104	142	146	55	77	102	82
Cs6g15560	1.51957	0.627792	Cs6g15560.1: Glucomannan 4-beta-mannosyltransferase 9; Probable mannan synthase 9; Mannan synthase 1; Probable xyloglucan glycosyltransferase 8; Xyloglucan glycosyltransferase 4; Putative xyloglucan glycosyltransferase 10;Cellulose synthase-like A1, glycosyltransferase family 2 protein; mannan synthase --Cs6g15560.2: Glucomannan 4-beta-mannosyltransferase 9; Probable mannan synthase 9; Mannan syn…		50	51	44	129	70	26	447	544
Cs7g12440	0.574084	0.627792	Cs7g12440.1: Putative uncharacterized protein		324	406	582	655	611	310	1340	1297
Cs7g19140	0.425487	0.627792	Cs7g19140.1: Putative uncharacterized protein Sb01g044490 --Cs7g19140.2: Putative uncharacterized protein Sb01g044490 --Cs7g19140.3: Putative uncharacterized protein Sb01g044490		376	687	952	853	938	516	1515	1447
Cs9g06850	0.613763	0.627792	Cs9g06850.1: Putative uncharacterized protein Sb02g006090;5'-nucleotidase surE; 5'/3'-nucleotidase SurE --Cs9g06850.2: Putative uncharacterized protein Sb02g006090;5'-nucleotidase surE; 5'/3'-nucleotidase SurE --Cs9g06850.3: Putative uncharacterized protein Sb02g006090;5'-nucleotidase surE; 5'/3'-nucleotidase SurE --Cs9g06850.4: Putative uncharacterized protein Sb02g006090;5'-nucleotidase surE; 5…		1293	2115	1985	2017	2481	1473	5177	5042
Cs9g08450	-1.67235	0.627792	Cs9g08450.1: Chloroplastic group IIA intron splicing facilitator CRS1, chloroplastic; Uncharacterized CRM domain-containing protein At3g25440, chloroplastic; CRS2-associated factor 2, chloroplastic; CRS2-associated factor 1, mitochondrial;Putative uncharacterized protein OSJNBa0079H23.10 --Cs9g08450.2: Chloroplastic group IIA intron splicing facilitator CRS1, chloroplastic; Uncharacterized CRM do…		746	687	15257	11803	1025	815	3628	3352
Cs9g18090	1.06765	0.627792	Cs9g18090.1: Probable cyclic nucleotide-gated ion channel 12;Cyclic nucleotide-gated calmodulin-binding ion channel		165	289	190	220	429	112	969	985
orange1.1t01099	-0.946254	0.627792	orange1.1t01099.1: Putative uncharacterized protein Sb1306s002010;Phospholipase A1-IIgamma; Phospholipase A1-Igamma3, chloroplastic; Galactolipase DONGLE, chloroplastic; Probable feruloyl esterase A; Feruloyl esterase A; Lipase		74	67	215	251	104	60	67	66
orange1.1t01245	-0.651889	0.627792	orange1.1t01245.1: Oligopeptide transporter OPT family (Fragment);Metal-nicotianamine transporter YSL3; Probable metal-nicotianamine transporter YSL9; Iron-phytosiderophore transporter YSL15; Iron-phytosiderophore transporter yellow stripe 1 --orange1.1t01245.2: Oligopeptide transporter OPT family (Fragment);Metal-nicotianamine transporter YSL3; Probable metal-nicotianamine transporter YSL9; Iron…		13420	23558	59563	48226	17987	10535	35662	36736
orange1.1t03055	0.945296	0.627792	orange1.1t03055.1: Aldo-keto reductase family 4 member C9; Aldose reductase; Alcohol dehydrogenase [NADP+]; Alcohol dehydrogenase [NADP+] A; Alcohol dehydrogenase [NADP+] B; Aldose reductase A; Probable NAD(P)H-dependent oxidoreductase 1; Uncharacterized oxidoreductase C26F1.07; 1,5-anhydro-D-fructose reductase; NAD(P)H-dependent D-xylose reductase; NAD(P)H-dependent 6'-deoxychalcone synthase; NA…		246	662	316	492	974	347	1546	1365
orange1.1t03181	-0.72442	0.627792	orange1.1t03181.1: Putative uncharacterized protein (Fragment)		65	135	188	138	112	38	111	92
orange1.1t05622	0.511204	0.627792	orange1.1t05622.1: Polyubiquitin 3; Polyubiquitin-B; Ubiquitin-60S ribosomal protein L40; Polyubiquitin-C; Polyubiquitin (Fragment); Polyubiquitin-A; Polyubiquitin-G; Polyubiquitin-D; Polyubiquitin-F; Polyubiquitin-H;Polyubiquitin containing 7 ubiquitin monomers		429	573	677	801	607	602	1470	1505
Cs2g15720	2.80586	0.629071	Cs2g15720.1: Seed biotin-containing protein SBP65;Late embryogenesis abundant domain-containing protein --Cs2g15720.2: Seed biotin-containing protein SBP65;Late embryogenesis abundant domain-containing protein		1	6	0	1	3	33	7	13
Cs5g05370	0.288481	0.629071	Cs5g05370.1: Tetratricopeptide repeat domain-containing protein --Cs5g05370.2: Tetratricopeptide repeat domain-containing protein --Cs5g05370.3: Tetratricopeptide repeat domain-containing protein --Cs5g05370.4: Tetratricopeptide repeat domain-containing protein		1881	2666	4075	3655	3227	2321	5913	5710
Cs5g11200	0.51323	0.629071	Cs5g11200.1: Diphosphoinositol polyphosphate phosphohydrolase, putative;Nudix hydrolase 16, mitochondrial; Nudix hydrolase 4; Nudix hydrolase 21, chloroplastic		130	253	274	271	338	179	514	520
Cs5g19640	0.411718	0.629071	Cs5g19640.1: Putative uncharacterized protein Sb03g042000;Probable cytochrome c At4g10040; Cytochrome c; Cytochrome c, testis-specific --Cs5g19640.2: Putative uncharacterized protein Sb03g042000;Probable cytochrome c At4g10040; Cytochrome c; Cytochrome c, testis-specific		1700	2205	2533	2579	2854	2087	4700	4406
Cs6g12110	-1.15507	0.629071	Cs6g12110.1: Leucine-rich repeat receptor-like protein kinase PXL1; Probable leucine-rich repeat receptor-like protein kinase At1g35710; LRR receptor-like serine/threonine-protein kinase RCH1; Probable leucine-rich repeat receptor-like serine/threonine-protein kinase At3g14840; Protein TOO MANY MOUTHS; Polygalacturonase inhibitor;Serine-threonine protein kinase, plant-type, putative		258	288	838	831	145	339	179	184
Cs7g12580	-1.74048	0.629071	Cs7g12580.1: Xenotropic and polytropic murine leukemia virus receptor pho1, putative;Phosphate transporter PHO1 homolog 1; Phosphate transporter PHO1-3; SPX and EXS domain-containing protein 3; Xenotropic and polytropic retrovirus receptor 1 homolog; Xenotropic and polytropic retrovirus receptor 1		22	12	225	196	27	4	53	58
Cs7g13850	-0.373106	0.629071	Cs7g13850.1: Porphobilinogen deaminase, chloroplastic; Porphobilinogen deaminase;Porphobilinogen deaminase, chloroplast (Hydroxymethylbilane synthase) (Pre-uroporphyrinogen synthase), putative		1537	2131	4352	3643	2409	1399	2909	2892
Cs9g12920	-1.45467	0.629071	NA		29	4	38	23	7	7	10	15
orange1.1t00563	3.10082	0.629071	orange1.1t00563.1: Putative uncharacterized protein		0	0	5	4	0	20	16	32
orange1.1t02676	-0.519742	0.629071	orange1.1t02676.1: FAD/NAD(P)-binding oxidoreductase domain-containing protein		613	564	1527	1181	802	427	796	824
Cs7g02610	-1.99241	0.631618	NA		4	12	243	302	26	17	33	51
Cs1g22340	-1.60375	0.632192	Cs1g22340.1: Putative uncharacterized protein		37	16	353	385	35	27	99	96
Cs9g09440	0.379678	0.63234	Cs9g09440.1: Eukaryotic translation initiation factor 4E-2; Putative eukaryotic translation initiation factor 4E-4; Eukaryotic translation initiation factor 4E type 1B;Eukaryotic translation initiation factor iso4E (Fragment) --Cs9g09440.2: Eukaryotic translation initiation factor 4E-2; Putative eukaryotic translation initiation factor 4E-4; Eukaryotic translation initiation factor 4E type 1B;Euk…		796	1197	1531	1756	1631	947	2565	2832
Cs2g14050	-1.33575	0.632482	Cs2g14050.1: Putative uncharacterized protein Sb10g025475 (Fragment);Homogentisate phytyltransferase 1, chloroplastic; Probable homogentisate phytyltransferase 1, chloroplastic		15	15	84	149	19	14	39	30
Cs1g08030	-1.33935	0.634036	Cs1g08030.1: Homeobox-leucine zipper protein ATHB-52; Putative homeobox-leucine zipper protein ATHB-51;Homeodomain-leucine zipper transcription factor TaHDZipI-1		260	249	2092	1585	270	448	263	355
orange1.1t05086	-1.1012	0.634036	NA		28	16	73	60	11	7	34	44
Cs8g15910	0.515107	0.634445	Cs8g15910.1: ATP-binding cassette transporter, subfamily F, member 1 protein PpABCF2;ABC transporter F family member 1; ATP-binding cassette sub-family F member 2; ABC transporter ATP-binding protein ARB1; Uncharacterized ABC transporter ATP-binding protein C16H5.08c; Protein GCN20; Uncharacterized ABC transporter ATP-binding protein YheS; Probable ATP-binding cassette sub-family F member 3 homol…		19008	15677	29293	27702	28741	16200	57908	55834
orange1.1t03722	2.18977	0.634445	orange1.1t03722.1: Ankyrin repeat-containing protein, putative		7	4	25	33	7	3	161	227
Cs4g11310	3.60634	0.635963	Cs4g11310.1: (+)-delta-cadinene synthase isozyme A, putative;(E)-beta-farnesene synthase; Pinene synthase; (-)-germacrene D synthase; Valencene synthase; Alpha-humulene/(-)-(E)-beta-caryophyllene synthase; (+)-delta-cadinene synthase isozyme A; Vetispiradiene synthase 2 (Fragment); Patchoulol synthase; (E,E)-germacrene B synthase; Casbene synthase, chloroplastic; (+)-delta-cadinene synthase isozy…		0	20	1	1	0	5	228	235
orange1.1t04665	0.723031	0.637398	NA		251	342	268	279	390	382	658	877
Cs1g22200	1.04632	0.637654	Cs1g22200.1: Cytochrome P450, family 81, subfamily D, polypeptide 2;Isoflavone 2'-hydroxylase; Cytochrome P450 81D1; Cytochrome P450 82A1 (Fragment); Flavonoid 3'-monooxygenase; Germacrene A oxidase; Psoralen synthase; (+)-menthofuran synthase; Beta-amyrin 24-hydroxylase; Psoralen synthase (Fragment); Premnaspirodiene oxygenase; Licodione synthase		2764	4285	2390	2038	4967	2642	13318	12687
Cs2g15070	-1.43277	0.637901	Cs2g15070.1: Pentatricopeptide repeat-containing protein At3g59040;Pentatricopeptide repeat-containing protein, putative		916	666	11312	9324	1435	943	2757	2673
Cs4g10130	-1.87718	0.637901	Cs4g10130.1: Meiotic recombination-related protein, putative;MutS protein homolog 5; DNA mismatch repair protein mutS		6	23	386	298	51	15	55	56
Cs5g02710	2.46965	0.637901	Cs5g02710.1: ATP-binding cassette transporter, subfamily C, member 12, group MRP protein PpABCC12;ABC transporter C family member 10; Putative ABC transporter C family member 15; Multidrug resistance-associated protein 4; Canalicular multispecific organic anion transporter 1; Metal resistance protein YCF1; Uncharacterized ABC transporter ATP-binding protein/permease C359.05; ATP-binding cassette …		0	3	2	5	1	23	10	15
Cs5g14800	1.05743	0.637901	Cs5g14800.1: Secologanin synthase; Cytochrome P450 72C1; Cytokinin hydroxylase;Cytochrome P450, family 72, subfamily A, polypeptide 10 --Cs5g14800.2: Secologanin synthase; Cytochrome P450 72C1; Cytokinin hydroxylase;Cytochrome P450, family 72, subfamily A, polypeptide 10 --Cs5g14800.3: Secologanin synthase; Cytochrome P450 72C1; Cytokinin hydroxylase;Cytochrome P450, family 72, subfamily A, polyp…		3992	3205	2119	2017	7207	2991	12131	10937
Cs7g06340	-0.716413	0.637955	Cs7g06340.1: Putative uncharacterized protein Sb02g038276 (Fragment);Formin-like protein 6; Putative formin-like protein 15b; Formin-H; Formin-B --Cs7g06340.2: Formin-like protein 18; Putative formin-like protein 15b; Formin-H; Formin-B;Actin-binding FH2/DRF autoregulatory protein --Cs7g06340.3: Formin-like protein 18; Putative formin-like protein 15b; Formin-H; Formin-B;Actin-binding FH2/DRF aut…		128	93	412	332	144	90	171	196
Cs9g14710	-1.17233	0.637955	Cs9g14710.1: Acidic endochitinase; Hevamine-A; Basic endochitinase; Concanavalin B; Chitinase 1; Endochitinase; Xylanase inhibitor protein 1; Bifunctional chitinase/lysozyme (Fragment);Putative uncharacterized protein Sb02g009360		687	747	2857	2639	199	856	941	865
Cs6g11190	-1.5642	0.640633	Cs6g11190.1: UDP-glycosyltransferase 85A3; Cyanohydrin beta-glucosyltransferase; Limonoid UDP-glucosyltransferase; Cinnamate beta-D-glucosyltransferase; Indole-3-acetate beta-glucosyltransferase; Anthocyanidin 3-O-glucosyltransferase;Transcription factor/ transferase, transferring glycosyl groups		184	380	383	257	223	94	35	34
Cs3g18210	0.886448	0.640768	Cs3g18210.1: Hydrolase, alpha/beta fold family protein, putative, expressed --Cs3g18210.2: Hydrolase, alpha/beta fold family protein, putative, expressed		26	55	76	50	117	27	161	152
Cs7g08260	2.99888	0.640768	Cs7g08260.1: Putative uncharacterized protein Sb06g019320;MLP-like protein 423; Kirola; Major latex protein 146; Ribonuclease 2; Major pollen allergen Car b 1 isoform 2; Major allergen Api g 1; Pathogenesis-related protein 1; Pathogenesis-related protein B; Pathogenesis-related protein A; Major allergen Dau c 1; Major pollen allergen Car b 1 isoforms 1A and 1B; Major allergen Mal d 1; Major polle…		0	0	5	3	8	0	36	28
Cs7g14940	1.85384	0.640768	Cs7g14940.1: Gibberellin 2-beta-dioxygenase 8; Gibberellin 20 oxidase 1-B; 1-aminocyclopropane-1-carboxylate oxidase 4; 1-aminocyclopropane-1-carboxylate oxidase homolog 1; Codeine O-demethylase; Probable 1-aminocyclopropane-1-carboxylate oxidase; S-norcoclaurine synthase 1; Deacetoxyvindoline 4-hydroxylase;2-oxoglutarate-dependent dioxygenase (Fragment) --Cs7g14940.2: Gibberellin 2-beta-dioxygen…		0	13	10	6	15	6	62	52
Cs7g32260	0.96997	0.641949	Cs7g32260.1: Cytosolic class I small heat shock protein type 1 (Fragment);18.1 kDa class I heat shock protein; 18.2 kDa class I heat shock protein; 17.6 kDa class I heat shock protein 3; 18.5 kDa class I heat shock protein; 17.8 kDa class I heat shock protein; 17.4 kDa class I heat shock protein; 17.3 kDa class I heat shock protein; 17.5 kDa class I heat shock protein; 16.9 kDa class I heat shock…		216	165	175	231	206	182	862	857
Cs4g03660	-0.686736	0.642373	Cs4g03660.1: Pentatricopeptide repeat-containing protein, putative;Pentatricopeptide repeat-containing protein At2g18940; Pentatricopeptide repeat-containing protein At1g62670, mitochondrial; Pentatricopeptide repeat-containing protein At3g04760, chloroplastic --Cs4g03660.2: Pentatricopeptide repeat-containing protein, putative;Pentatricopeptide repeat-containing protein At2g18940; Pentatricopept…		944	982	3928	3188	1144	757	1927	2011
Cs4g12710	0.756695	0.64263	Cs4g12710.1: Leucine-rich repeat receptor-like protein kinase (Fragment);Probable LRR receptor-like serine/threonine-protein kinase At1g56130; Probable leucine-rich repeat receptor-like serine/threonine-protein kinase At3g14840; Cysteine-rich receptor-like protein kinase 41; G-type lectin S-receptor-like serine/threonine-protein kinase At1g11330; Putative serine/threonine-protein kinase receptor;…		15	20	26	30	45	19	44	68
Cs6g16840	2.1436	0.642771	Cs6g16840.1: Xenotropic and polytropic murine leukemia virus receptor pho1, putative;Phosphate transporter PHO1 homolog 7; Phosphate transporter PHO1; SPX and EXS domain-containing protein 3; Xenotropic and polytropic retrovirus receptor 1 homolog; Xenotropic and polytropic retrovirus receptor 1		2	11	1	2	35	3	18	42
Cs9g03210	-0.399808	0.642771	Cs9g03210.1: Lysyl-tRNA synthetase (Fragment);Lysyl-tRNA synthetase		670	958	2099	1756	898	585	1513	1556
Cs7g25460	-0.803569	0.643152	Cs7g25460.1: Transcription factor TCP4; Transcription factor CYCLOIDEA; Transcription factor CYCLOIDEA (Fragment); Transcription factor TEOSINTE BRANCHED 1;cDNA, clone: J065191F09, full insert sequence --Cs7g25460.2: Transcription factor TCP4; Transcription factor CYCLOIDEA; Transcription factor CYCLOIDEA (Fragment); Transcription factor TEOSINTE BRANCHED 1;cDNA, clone: J065191F09, full insert se…		451	759	2456	2031	841	591	832	816
Cs2g29120	-1.17197	0.643196	Cs2g29120.1: Late embryogenesis abundant (LEA) hydroxyproline-rich glycoprotein		297	1758	793	1183	500	471	448	463
Cs3g07835	0.865707	0.643196	NA		71	71	76	77	139	152	137	153
Cs4g04680	0.737624	0.643196	Cs4g04680.1: Putative uncharacterized protein Sb04g003190;Cycloartenol synthase; Probable oxidosqualene cyclase; Lanosterol synthase; Cucurbitadienol synthase; Germanicol synthase; Beta-amyrin synthase; Camelliol C synthase; Amyrin synthase LUP2; Lupeol synthase; Isomultiflorenol synthase; Taraxerol synthase; Dammarenediol II synthase; Pentacyclic triterpene synthase 6; Probable pentacyclic trite…		94	160	164	159	133	156	494	398
Cs5g02320	1.10339	0.643196	Cs5g02320.1: Putative uncharacterized protein Sb02g024050;Endoglucanase 6; Endoglucanase F; Endoglucanase A --Cs5g02320.2: Putative uncharacterized protein Sb02g024050;Endoglucanase 6; Endoglucanase F; Endoglucanase A		671	596	818	714	760	393	3445	3820
Cs5g11330	1.10177	0.643196	Cs5g11330.1: dCTP pyrophosphatase 1;Chromosome 18 SCAF7263, whole genome shotgun sequence. (Fragment)		21	34	18	43	37	28	98	163
Cs8g08620	-1.64988	0.643196	Cs8g08620.1: Cytochrome P450 84A1; Premnaspirodiene oxygenase; Germacrene A oxidase; Amorpha-4,11-diene C-12 oxidase; Cytochrome P450 71D11 (Fragment); 5-epiaristolochene 1,3-dihydroxylase; 4-hydroxyphenylacetaldehyde oxime monooxygenase; Flavonoid 3'-monooxygenase; Tabersonine 16-hydroxylase (Fragment); Psoralen synthase (Fragment); Angelicin synthase (Fragment); Psoralen synthase; Beta-amyrin 2…		243	51	328	269	89	103	28	25
orange1.1t03479	-0.468354	0.643196	NA		4604	4831	8462	6578	4970	3443	5099	5694
orange1.1t04640	0.729046	0.643196	orange1.1t04640.1: F-box/kelch-repeat protein At5g60570; Kelch-like protein 18; Influenza virus NS1A-binding protein; Gigaxonin;Kelch repeat-containing F-box family protein, putative, expressed		194	137	289	315	296	152	696	774
Cs1g11630	1.78324	0.643446	Cs1g11630.1: Putative UPF0481 protein At3g02645; UPF0481 protein At3g47200;Pentatricopeptide (PPR) repeat-containing protein-like		29	96	30	117	151	10	560	599
Cs3g15160	-0.580998	0.643446	Cs3g15160.1: ATP-dependent Clp protease proteolytic subunit 5, chloroplastic; ATP-dependent Clp protease proteolytic subunit 1;ATP-dependent Clp protease proteolytic subunit (Precursor) --Cs3g15160.2: ATP-dependent Clp protease proteolytic subunit 5, chloroplastic; ATP-dependent Clp protease proteolytic subunit 1;ATP-dependent Clp protease proteolytic subunit (Precursor)		1531	1730	5384	4790	2338	1196	2915	2877
Cs5g06450	-0.527812	0.643446	Cs5g06450.1: Chloroplast 28 kDa ribonucleoprotein (Fragment);31 kDa ribonucleoprotein, chloroplastic; 28 kDa ribonucleoprotein, chloroplastic; 29 kDa ribonucleoprotein B, chloroplastic; 29 kDa ribonucleoprotein A, chloroplastic; Ribonucleoprotein At2g37220, chloroplastic; 30 kDa ribonucleoprotein, chloroplastic; 33 kDa ribonucleoprotein, chloroplastic; 30S ribosomal protein 2, chloroplastic; Nucl…		3260	3991	11349	9914	4189	2611	7054	7384
Cs7g09200	-1.09925	0.643446	Cs7g09200.1: Protein TRANSPARENT TESTA 12; MATE efflux family protein 6; Uncharacterized transporter C11D3.06; Multidrug and toxin extrusion protein 2;Putative uncharacterized protein Sb03g035610 --Cs7g09200.2: Protein TRANSPARENT TESTA 12; MATE efflux family protein 6; Multidrug and toxin extrusion protein 2;Putative uncharacterized protein Sb01g014210		516	439	3486	2948	656	648	941	877
Cs9g08470	0.317081	0.643446	Cs9g08470.1: 40S ribosomal protein S15; 40S ribosomal protein S15 (Fragment); 30S ribosomal protein S19P;Putative uncharacterized protein Sb01g005020 --Cs9g08470.2: 40S ribosomal protein S15; 40S ribosomal protein S15 (Fragment); 30S ribosomal protein S19P;Putative uncharacterized protein Sb01g005020		3703	3614	7199	7659	5883	4536	9936	10403
orange1.1t01332	-0.360348	0.643446	orange1.1t01332.1: Putative uncharacterized protein Sb07g007860 --orange1.1t01332.2: Putative uncharacterized protein Sb07g007860		1257	1410	3110	2524	1775	942	2091	2227
orange1.1t03814	0.277164	0.643446	orange1.1t03814.1: Cell division cycle protein 27 homolog B; Cell division cycle protein 27 homolog A; Cell division cycle protein 27 homolog; Protein bimA; Anaphase-promoting complex subunit 3;Cell division cycle protein 27/anaphase promoting complex subunit 3 (Fragment) --orange1.1t03814.2: Testis cDNA clone: QtsA-15943, similar to human cell division cycle 27 (CDC27),;Cell division cycle prote…		625	627	1311	1142	1094	705	1572	1614
Cs8g18130	-1.17634	0.64345	Cs8g18130.1: UPF0481 protein At3g47200;Putative uncharacterized protein At3g50190 (Fragment)		41	55	405	316	80	53	115	87
Cs9g14860	1.79865	0.64345	Cs9g14860.1: Leucine-rich repeat family protein / protein kinase family protein;Probable LRR receptor-like serine/threonine-protein kinase At4g08850; Probable leucine-rich repeat receptor-like protein kinase At1g35710; Leucine-rich repeat receptor-like serine/threonine-protein kinase At1g17230; LRR receptor-like serine/threonine-protein kinase GSO2; Leucine-rich repeat receptor-like protein kinas…		10	18	15	17	14	4	92	194
Cs1g19930	-1.46101	0.643513	Cs1g19930.1: LanC lantibiotic synthetase component C-like 2 (Bacterial);LanC-like protein 2; LanC-like protein 3 homolog		265	143	2307	2140	577	135	415	517
Cs3g06300	-1.0836	0.64427	Cs3g06300.1: Leucine-rich repeat; Leucine-rich repeat, cysteine-containing type;Receptor-like protein 12; LRR receptor-like serine/threonine-protein kinase GSO1; Probable leucine-rich repeat receptor-like protein kinase At5g63930; Probable LRR receptor-like serine/threonine-protein kinase At4g36180; Leucine-rich repeat receptor protein kinase EXS; Receptor-like protein kinase HSL1; Leucine-rich r…		82	77	280	228	34	98	82	73
Cs5g14710	-2.14027	0.64427	Cs5g14710.1: Putative virus-specific-signaling-pathway regulated protein		117	4	9	41	16	9	13	17
Cs1g24360	-1.31089	0.645258	Cs1g24360.1: Pentatricopeptide repeat-containing protein At5g66500, mitochondrial; Pentatricopeptide repeat-containing protein At2g13600; Putative pentatricopeptide repeat-containing protein At3g13770, mitochondrial; Pentatricopeptide repeat-containing protein At4g18750, chloroplastic; Putative pentatricopeptide repeat-containing protein At3g15130;Pentatricopeptide repeat-containing protein, puta…		45	27	281	213	45	13	91	93
Cs3g18820	-1.23629	0.645258	Cs3g18820.1: Pentatricopeptide repeat-containing protein At4g18520; Pentatricopeptide repeat-containing protein At3g09040, mitochondrial; Pentatricopeptide repeat-containing protein At3g57430, chloroplastic; Putative pentatricopeptide repeat-containing protein At1g69350, mitochondrial; Putative pentatricopeptide repeat-containing protein At2g01510;Pentatricopeptide repeat-containing protein, puta…		110	59	667	531	168	49	160	192
Cs5g09660	-0.288428	0.645258	Cs5g09660.1: ATP-dependent Clp protease proteolytic subunit-related protein 2, chloroplastic; ATP-dependent Clp protease proteolytic subunit 2; Probable ATP-dependent Clp protease proteolytic subunit 3;ATP-dependent Clp protease proteolytic subunit (Fragment) --Cs5g09660.2: ATP-dependent Clp protease proteolytic subunit-related protein 2, chloroplastic; ATP-dependent Clp protease proteolytic subu…		2728	3578	6514	5491	4014	2348	5083	4960
Cs5g23490	-0.457041	0.645258	Cs5g23490.1: Putative uncharacterized protein Sb03g042480 --Cs5g23490.2: Putative uncharacterized protein Sb03g042480;Trigger factor --Cs5g23490.3: Putative uncharacterized protein Sb03g042480 --Cs5g23490.4: Putative uncharacterized protein Sb03g042480;Trigger factor		436	667	1279	1081	739	346	865	767
Cs7g13420	-1.47813	0.645258	Cs7g13420.1: Transcription factor MYB1R1; Myb-like protein J; Myb-like protein I; DnaJ homolog subfamily C member 1;Duplicated SANT DNA-binding domain-containing protein		223	420	4713	4171	593	338	1131	1221
Cs7g21650	-0.62919	0.645258	Cs7g21650.1: Dual specificity phosphatase, catalytic domain containing protein, expressed --Cs7g21650.2: Dual specificity phosphatase, catalytic domain containing protein, expressed		1626	1993	4981	3846	2716	1195	2191	2097
Cs9g08070	0.828747	0.645258	Cs9g08070.1: Putative uncharacterized protein OJ1607A12.6 --Cs9g08070.2: Putative uncharacterized protein OJ1607A12.6 --Cs9g08070.3: Putative uncharacterized protein OJ1607A12.6		2084	2504	2155	1777	5492	1808	6703	5237
orange1.1t01687	-0.450508	0.645258	orange1.1t01687.1: ATP-dependent Clp protease proteolytic subunit 5, chloroplastic; ATP-dependent Clp protease proteolytic subunit 1;ATP-dependent Clp protease proteolytic subunit (Precursor)		2259	3103	7462	6273	3602	2130	4521	4351
orange1.1t03418	-3.59488	0.647012	orange1.1t03418.1: Homeodomain leucine zipper family IV protein;Homeobox-leucine zipper protein PROTODERMAL FACTOR 2; Homeobox-leucine zipper protein ROC2; Homeobox-leucine zipper protein MERISTEM L1; Homeobox-leucine zipper protein ANTHOCYANINLESS 2; Homeobox-leucine zipper protein GLABRA 2		11	1	120	87	14	0	0	0
Cs2g16680	-0.319363	0.647417	Cs2g16680.1: Oxidoreductase, short chain dehydrogenase/reductase family protein;Uncharacterized oxidoreductase C663.09c; C-factor; 3-oxoacyl-[acyl-carrier-protein] reductase FabG		165	220	365	378	196	142	327	347
Cs5g15900	-1.34079	0.648035	NA		28	12	33	10	8	6	16	10
Cs9g15720	-1.07179	0.648035	Cs9g15720.1: F-box protein At5g07610;Putative uncharacterized protein Sb01g016790		99	60	247	210	87	75	45	60
Cs5g22400	-2.35688	0.648328	Cs5g22400.1: Leucine-rich repeat containing protein, putative;TMV resistance protein N; Protein SUPPRESSOR OF npr1-1, CONSTITUTIVE 1; Putative disease resistance protein At4g11170; Probable WRKY transcription factor 16; Protein DA1-related 4; Protein PHLOEM PROTEIN 2-LIKE A8; Vesicle-associated protein 1-4		1	5	217	223	8	8	22	46
Cs6g13180	-0.983728	0.648328	Cs6g13180.1: Probable glutamate carboxypeptidase 2; N-acetylated-alpha-linked acidic dipeptidase 2; Glutamate carboxypeptidase 2; N-acetylated-alpha-linked acidic dipeptidase-like protein; Glutamate carboxypeptidase 2 homolog; Putative N-acetylated-alpha-linked acidic dipeptidase; Transferrin receptor protein 2; Leupeptin-inactivating enzyme 1; Aminopeptidase S; Probable zinc metalloprotease PTT_…		875	524	4148	3357	808	767	1330	1437
Cs3g11590	0.639465	0.649356	Cs3g11590.1: Acetyltransferase, GNAT family protein, expressed;Uncharacterized N-acetyltransferase p20; Putative ribosomal-protein-alanine acetyltransferase; Uncharacterized N-acetyltransferase YnaD; SPBc2 prophage-derived uncharacterized N-acetyltransferase YokL; Putative ribosomal N-acetyltransferase YdaF		26	35	71	55	47	57	122	93
Cs9g12610	-1.69872	0.649451	Cs9g12610.1: Leucine-rich repeat receptor protein kinase EXS, putative;Leucine-rich repeat receptor-like tyrosine-protein kinase At2g41820; Probable leucine-rich repeat receptor-like protein kinase At5g63930; Leucine-rich repeat receptor-like serine/threonine-protein kinase At1g17230; Leucine-rich repeat receptor-like protein kinase TDR; LRR receptor-like serine/threonine-protein kinase RCH1; Rec…		111	10	22	68	19	13	19	37
Cs2g20710	-0.579261	0.650686	Cs2g20710.1: Probable plastidic glucose transporter 1; Plastidic glucose transporter 4; Putative metabolite transport protein ywtG; Probable metabolite transport protein CsbC; Solute carrier family 2, facilitated glucose transporter member 3; Galactose-proton symporter; Probable polyol transporter 4; D-xylose-proton symporter-like 3, chloroplastic; Probable inositol transporter 1; Sugar transport…		343	473	1002	804	374	402	517	471
orange1.1t01956	-0.744338	0.650686	orange1.1t01956.1: Uridine diphosphate glucose epimerase, putative; 80611-78786;UDP-glucose 4-epimerase GEPI48; Probable UDP-glucose 4-epimerase; Bifunctional protein GAL10; Uncharacterized protein C365.14c; UDP-arabinose 4-epimerase 1; Probable UDP-arabinose 4-epimerase 3; Putative UDP-arabinose 4-epimerase 4		473	592	1843	1689	353	417	1065	1109
Cs3g01140	1.01618	0.650756	Cs3g01140.1: Dihydroflavonol-4-reductase; Bifunctional dihydroflavonol 4-reductase/flavanone 4-reductase; Dihydroflavonol-4-reductase (Fragment); Aldehyde reductase 2; Putative dihydroflavonol-4-reductase; Sterol-4-alpha-carboxylate 3-dehydrogenase, decarboxylating; 3 beta-hydroxysteroid dehydrogenase/Delta 5-->4-isomerase type 1; 3 beta-hydroxysteroid dehydrogenase/Delta 5-->4-isomerase;NAD depe…		18740	30657	13355	13579	32908	27655	72177	77234
orange1.1t03205	-0.738383	0.650756	orange1.1t03205.1: Peptidoglycan binding domain containing protein --orange1.1t03205.2: Peptidoglycan binding domain containing protein		2650	4289	6388	5122	4138	2014	2564	2635
orange1.1t03412	-1.88552	0.650756	orange1.1t03412.1: Wall-associated receptor kinase 2; Wall-associated receptor kinase-like 8; Putative wall-associated receptor kinase-like 13; Cysteine-rich receptor-like protein kinase 3; Probable LRR receptor-like serine/threonine-protein kinase At5g48740; Probable receptor-like protein kinase At3g17420; Proline-rich receptor-like protein kinase PERK3; Serine/threonine-protein kinase-like prot…		65	2	198	195	8	24	47	47
Cs3g19890	0.948551	0.650865	Cs3g19890.1: NAC domain-containing protein 2; Protein ATAF2; Putative NAC domain-containing protein 94; Protein FEZ; Protein CUP-SHAPED COTYLEDON 2; Protein SOMBRERO;Stress-related NAC transcription factor (Fragment)		6611	11367	5055	6203	18444	8384	25755	21133
Cs1g14230	1.55147	0.650963	Cs1g14230.1: Putative uncharacterized protein (Fragment)		2	2	6	2	12	5	10	11
Cs4g12480	3.1552	0.650963	Cs4g12480.1: (E)-beta-farnesene synthase; (-)-germacrene D synthase; (+)-delta-cadinene synthase isozyme C2; (+)-delta-cadinene synthase; (E,E)-germacrene B synthase; (+)-delta-cadinene synthase isozyme A; Valencene synthase; Germacrene C synthase; 5-epi-aristolochene synthase 2; Selinene synthase; Vetispiradiene synthase 1; Probable 5-epi-aristolochene synthase 4; 5-epiaristolochene synthase; Be…		0	10	1	1	0	10	79	80
Cs5g04930	1.8038	0.650963	NA		13	11	4	3	15	7	87	67
Cs7g20800	-0.692517	0.650963	Cs7g20800.1: Glycine-rich RNA-binding protein 2, mitochondrial; DAG protein, chloroplastic; Putative RNA-binding protein 3; 40S ribosomal protein S19, mitochondrial; Cold-inducible RNA-binding protein; U1 small nuclear ribonucleoprotein 70 kDa; Heterogeneous nuclear ribonucleoprotein G; RNA-binding motif protein, X-linked-like-3; Cold-inducible RNA-binding protein B; Multiple RNA-binding domain-c…		422	546	1907	1592	645	474	793	793
Cs9g17120	-0.963904	0.650963	Cs9g17120.1: Putative Rhizobium-induced nodule development associated protein;F-box/LRR-repeat protein At3g48880		367	381	2211	1927	563	435	683	637
Cs2g13920	0.511709	0.651677	Cs2g13920.1: Putative uncharacterized protein (Fragment);NAC domain-containing protein 71; Protein CUP-SHAPED COTYLEDON 2; Protein ATAF2; Putative NAC domain-containing protein 94; Protein FEZ; Protein SOMBRERO --Cs2g13920.2: NAC domain-containing protein 68; Protein ATAF2; Protein CUP-SHAPED COTYLEDON 3; Protein SOMBRERO;NAC domain transcription factor, putative, expressed		2583	3184	3039	3833	4860	2775	7086	6995
Cs2g25650	-1.23463	0.651677	Cs2g25650.1: [Protein-PII] uridylyltransferase;Putative uncharacterized protein Sb01g032575 (Fragment) --Cs2g25650.2: [Protein-PII] uridylyltransferase;Putative uncharacterized protein Sb01g032575 (Fragment) --Cs2g25650.3: [Protein-PII] uridylyltransferase;Putative uncharacterized protein Sb01g032575 (Fragment) --Cs2g25650.4: [Protein-PII] uridylyltransferase;Putative uncharacterized protein Sb01…		556	883	6755	6522	1084	850	1928	2040
Cs3g23180	-0.731791	0.651677	Cs3g23180.1: Cysteine proteinase RD21a; Oryzain alpha chain; Oryzain beta chain; Low-temperature-induced cysteine proteinase (Fragment); Cysteine protease 1; Germination-specific cysteine protease 1; Actinidain; Cysteine proteinase COT44 (Fragment); Probable cysteine proteinase At3g19400; Xylem cysteine proteinase 1; KDEL-tailed cysteine endopeptidase CEP2; Thiol protease SEN102; Vignain; Cystein…		89537	63704	213739	162215	108696	53535	81416	77294
Cs6g02140	-0.960494	0.651677	Cs6g02140.1: Resistance protein candidate RGC20 (Fragment)		31	33	89	85	31	6	59	45
Cs1g13130	1.20507	0.652901	Cs1g13130.1: Putative uncharacterized protein Sb10g002790		31	48	13	36	83	34	102	183
Cs3g07230	0.633607	0.652901	Cs3g07230.1: Zinc/RING finger protein 3; RING-H2 finger protein ATL11; NEP1-interacting protein-like 2; Putative RING-H2 finger protein ATL36; NEP1-interacting protein 1; RING finger protein 44; E3 ubiquitin ligase BIG BROTHER-related; E3 ubiquitin-protein ligase ATL6;Protease-associated and C3HC4-type RING finger domain-containing protein		35	40	63	71	98	33	111	132
Cs5g12290	-1.64569	0.652901	Cs5g12290.1: MADS-box transcription factor FUL-like 1 (Fragment);Agamous-like MADS-box protein AGL8 homolog; Agamous-like MADS-box protein AGL8; Floral homeotic protein APETALA 1; Transcription factor CAULIFLOWER; MADS-box transcription factor 14; MADS-box protein CMB1; Developmental protein SEPALLATA 2; Floral homeotic protein AGAMOUS --Cs5g12290.2: MADS-box transcription factor FUL-like 1 (Frag…		175	17	68	97	61	20	20	38
orange1.1t03640	-0.588447	0.652901	orange1.1t03640.1: Disease resistance protein RGA2; Putative disease resistance protein RGA4; Probable disease resistance protein At4g27220; Putative inactive disease susceptibility protein LOV1;Leucine-rich repeat containing protein, putative		199	191	589	606	200	174	349	383
Cs3g18760	-0.544491	0.653196	NA		124	155	309	294	89	113	224	240
Cs5g17170	0.282699	0.653272	Cs5g17170.1: Putative uncharacterized protein Sb04g027120 --Cs5g17170.2: Putative uncharacterized protein Sb04g027120 --Cs5g17170.3: Putative uncharacterized protein Sb04g027120		508	580	1002	1026	826	562	1441	1494
Cs9g06000	-2.38129	0.653272	Cs9g06000.1: Zinc finger CCHC-type and RNA-binding motif-containing protein 1; Zinc finger CCCH domain-containing protein 25; Uncharacterized RNA-binding protein C25G10.01; Polyadenylate-binding protein 1-B; RNA-binding motif protein, X-linked 2; Glycine-rich RNA-binding protein 2; Sex-lethal homolog; Glycine-rich RNA-binding, abscisic acid-inducible protein; Cold-inducible RNA-binding protein; P…		3	7	350	299	16	2	54	59
orange1.1t03417	5.68248	0.653272	orange1.1t03417.1: Putative uncharacterized protein		0	0	0	0	0	0	19	38
Cs2g04320	-1.99157	0.653496	Cs2g04320.1: Probable LRR receptor-like serine/threonine-protein kinase RFK1; Probable leucine-rich repeat receptor-like serine/threonine-protein kinase At3g14840; G-type lectin S-receptor-like serine/threonine-protein kinase At1g61420; Cysteine-rich receptor-like protein kinase 11; Putative G-type lectin S-receptor-like serine/threonine-protein kinase At1g61610; BRASSINOSTEROID INSENSITIVE 1-ass…		47	60	1834	1701	50	65	425	399
Cs5g01760	-2.07782	0.653496	Cs5g01760.1: Cytochrome C oxidase assembly protein cox11, putative;Methyltransferase-like protein 17, mitochondrial		22	20	1047	1021	41	37	167	255
Cs2g18200	-0.528035	0.654044	Cs2g18200.1: Uncharacterized protein At4g01050, chloroplastic;Putative uncharacterized protein Sb04g009380		1030	1501	2924	2421	1794	731	1635	1660
Cs2g21570	0.788002	0.654849	Cs2g21570.1: Glutamate receptor 3.4;Glutamate receptor (Fragment) --Cs2g21570.2: Glutamate receptor 3.4;Glutamate receptor (Fragment) --Cs2g21570.3: Glutamate receptor 3.4;Glutamate receptor (Fragment) --Cs2g21570.4: Glutamate receptor (Fragment);Glutamate receptor 3.4; Taste receptor type 1 member 3		2413	2205	1899	1904	3869	2029	6713	6649
Cs6g06640	-0.893133	0.654849	Cs6g06640.1: Transferase, transferring glycosyl groups, putative		86	89	91	85	24	46	70	89
orange1.1t04204	1.63759	0.654849	orange1.1t04204.1: Putative uncharacterized protein F26K9_290 (Fragment)		0	5	8	3	12	12	11	14
Cs1g20430	1.76462	0.655484	Cs1g20430.1: Similar to an Arabidopsis thialiana chromosome BAC genomic sequence		0	8	8	9	9	24	12	39
Cs3g14900	0.397258	0.656112	Cs3g14900.1: Exonuclease, DNA polymerase III, epsilon subunit family domain protein;DNA polymerase III polC-type; DNA polymerase III subunit epsilon; Uncharacterized protein Rv2191/MT2247; DNA polymerase III subunit epsilon-like protein --Cs3g14900.2: Exonuclease, DNA polymerase III, epsilon subunit family domain protein;DNA polymerase III polC-type; DNA polymerase III subunit epsilon; Uncharacte…		241	375	533	547	587	287	886	792
Cs7g30070	0.474256	0.65638	Cs7g30070.1: CBL-interacting protein kinase 2; CBL-interacting serine/threonine-protein kinase 10; Putative CBL-interacting protein kinase 27;CBL-interacting serine/threonine-protein kinase, putative		92	160	198	245	242	125	388	350
Cs8g04290	1.1518	0.65638	Cs8g04290.1: BTB/POZ domain-containing protein NPY2; Coleoptile phototropism protein 1; Putative BTB/POZ domain-containing protein At5g13600; Root phototropism protein 2;Transposon protein, putative, Mutator sub-class, expressed --Cs8g04290.2: BTB/POZ domain-containing protein NPY2; Coleoptile phototropism protein 1; Putative BTB/POZ domain-containing protein At5g13600; Root phototropism protein …		13	69	42	40	51	44	186	187
Cs2g01310	-0.940032	0.657872	Cs2g01310.1: BTB/POZ domain-containing protein At5g47800; Coleoptile phototropism protein 1; Putative BTB/POZ domain-containing protein At5g13600; Root phototropism protein 2;Putative uncharacterized protein Sb01g014760		278	118	506	592	179	60	305	368
Cs5g10830	0.739172	0.657872	Cs5g10830.1: Thioredoxin-like 1-2, chloroplastic; Thioredoxin; Thioredoxin H-type; Thioredoxin-2; Thioredoxin-1; Thioredoxin domain-containing protein 2; Thioredoxin F-type, chloroplastic; TPR repeat-containing thioredoxin TDX; Thioredoxin F2, chloroplastic;Putative uncharacterized protein Sb01g046670 --Cs5g10830.2: Thioredoxin-like 1-2, chloroplastic; Thioredoxin; Thioredoxin domain-containing p…		1022	778	868	912	2095	1006	2105	2022
Cs6g05560	1.14124	0.657872	Cs6g05560.1: Phosphatidylinositol n-acetylglucosaminyltransferase subunit p, putative --Cs6g05560.2: Phosphatidylinositol n-acetylglucosaminyltransferase subunit p, putative --Cs6g05560.3: Phosphatidylinositol n-acetylglucosaminyltransferase subunit p, putative --Cs6g05560.4: Phosphatidylinositol n-acetylglucosaminyltransferase subunit p, putative		32	64	62	68	44	42	265	312
Cs7g10630	2.54406	0.657872	Cs7g10630.1: Microtubule associated protein family protein (Fragment);65-kDa microtubule-associated protein 8		14	56	5	0	34	23	284	429
Cs7g32160	0.868378	0.657872	Cs7g32160.1: Protease inhibitor/seed storage/lipid transfer protein (LTP) family protein (Fragment)		325	356	299	379	320	406	1091	1441
Cs9g07410	-1.9255	0.657872	Cs9g07410.1: Putative uncharacterized protein Sb03g004125 (Fragment);Pentatricopeptide repeat-containing protein At3g22690; Pentatricopeptide repeat-containing protein At2g29760, chloroplastic; Putative pentatricopeptide repeat-containing protein At3g23330; Pentatricopeptide repeat-containing protein At4g01030, mitochondrial		10	4	239	145	17	7	42	36
Cs9g09630	-1.15248	0.657872	Cs9g09630.1: Peptide transporter PTR3-B; Probable peptide/nitrate transporter At2g40460; Putative peptide/nitrate transporter At2g37900; Nitrate transporter 1.1; Probable nitrite transporter At1g68570; Probable peptide transporter At1g52190; Peptide transporter family 1; Solute carrier family 15 member 1; Dipeptide permease D;Putative proton-dependent oligopeptide transport (POT) family protein (…		221	98	367	380	151	133	89	68
orange1.1t02279	-0.492979	0.657872	orange1.1t02279.1: Coproporphyrinogen oxidase. coproporphyrinogen III oxidase. coproporphyrinogenase;Coproporphyrinogen-III oxidase, chloroplastic; Coproporphyrinogen-III oxidase; Coproporphyrinogen-III oxidase, mitochondrial; Coproporphyrinogen-III oxidase, aerobic; Probable coproporphyrinogen-III oxidase		2664	2922	6765	5577	3498	2420	3628	3507
orange1.1t05193	-1.41602	0.657872	orange1.1t05193.1: Late blight resistance protein R1-A, putative;Disease resistance protein RPS5; Probable disease resistance protein At1g61310; Probable WRKY transcription factor 16		24	5	22	32	3	6	13	15
orange1.1t05935	-2.43261	0.657872	NA		8	1	22	12	4	2	1	0
Cs9g12390	0.665484	0.658623	Cs9g12390.1: Putative uncharacterized protein Sb01g004200		4169	6230	5232	6076	6628	4709	16213	16477
Cs4g11370	-1.13961	0.65898	Cs4g11370.1: Receptor-like serine/threonine-protein kinase SD1-8; G-type lectin S-receptor-like serine/threonine-protein kinase At4g27290; Putative serine/threonine-protein kinase receptor; G-type lectin S-receptor-like serine/threonine-protein kinase SRK; Putative G-type lectin S-receptor-like serine/threonine-protein kinase At1g61610; S-locus-specific glycoprotein S13; Putative inactive G-type …		640	308	3608	2830	874	410	973	941
Cs6g21030	-4.09924	0.65898	Cs6g21030.1: DAZ-associated protein 1; RNA-binding protein Musashi homolog Rbp6; 26S proteasome non-ATPase regulatory subunit 10; Uncharacterized RNA-binding protein C660.15; Serine/threonine-protein kinase TNNI3K; Heterogeneous nuclear ribonucleoprotein A1; Tankyrase-1; Ankyrin repeat domain-containing protein 31; BRCA1-associated RING domain protein 1; Heterogeneous nuclear ribonucleoprotein A0…		0	0	22	30	0	0	1	2
Cs7g23210	0.616095	0.65898	Cs7g23210.1: Transposon protein, putative, Mutator sub-class, expressed		127	113	220	243	249	108	395	533
Cs2g29090	0.923416	0.660665	Cs2g29090.1: L-ascorbate oxidase; Laccase-16; Laccase-4; Laccase-12; Putative laccase-11; Laccase-17; Laccase-7; Laccase-3; Laccase-2; Laccase-12/13; Laccase-22; Laccase-24; Laccase-10; Laccase-8; Laccase-11; Laccase-25; Laccase-14; Laccase-13; Laccase-6;Syringolide-induced protein B13-1-1 (Fragment)		9645	7784	16796	14957	13810	6502	44753	55614
orange1.1t02183	-0.351308	0.660665	orange1.1t02183.1: Putative uncharacterized protein Sb03g013016 (Fragment);Pentatricopeptide repeat-containing protein At3g53170; Pentatricopeptide repeat-containing protein At5g48730, chloroplastic --orange1.1t02183.2: Putative uncharacterized protein Sb03g013016 (Fragment);Pentatricopeptide repeat-containing protein At3g53170; Pentatricopeptide repeat-containing protein At5g48730, chloroplastic		498	550	1076	934	650	417	751	767
Cs2g06730	-0.471942	0.661342	Cs2g06730.1: Cotton fiber expressed protein 1-like protein		112	94	228	183	87	78	172	159
Cs3g12830	0.661215	0.661342	Cs3g12830.1: Putative multispanning membrane protein (Fragment);Putative phagocytic receptor 1a; Transmembrane 9 superfamily member 2; Transmembrane 9 superfamily protein C1105.08		42	78	123	99	183	60	161	195
Cs3g18390	-0.532388	0.661342	Cs3g18390.1: Uncharacterized methyltransferase At1g78140, chloroplastic; Demethylmenaquinone methyltransferase; Malonyl-CoA O-methyltransferase BioC; Phthiotriol/phenolphthiotriol dimycocerosates methyltransferase 1; Probable phthiotriol/phenolphthiotriol dimycocerosates methyltransferase 2;Putative S-adenosylmethionine-dependent methyltransferase (Fragment) --Cs3g18390.2: Uncharacterized methylt…		1053	1508	4014	3485	1664	900	2415	2386
Cs7g08990	1.39924	0.661342	Cs7g08990.1: Homeobox protein knotted-1-like 6; Homeotic protein knotted-1; Homeobox protein SHOOT MERISTEMLESS; Homeobox protein rough sheath 1; Putative homeobox protein knotted-1-like 5; Homeobox protein knotted-1-like 11 (Fragment); Homeobox protein liguleless 3 (Fragment); BEL1-like homeodomain protein 11;Class 1 KNOTTED-like transcription factor KNOPE2		1	4	12	12	9	8	28	40
Cs8g18150	-1.42912	0.661342	Cs8g18150.1: Putative uncharacterized protein Sb0120s002040		12	14	28	11	12	3	8	3
orange1.1t05171	-1.36744	0.661342	orange1.1t05171.1: Putative uncharacterized protein		7	16	47	28	8	12	5	9
Cs3g12750	-1.18313	0.661585	Cs3g12750.1: Protein BONZAI 3; Copine-3; Copine-2; Copine-8; Copine-1; Copine-9; Copine-5; Copine-7; Copine-4; Copine-A; Copine-6; Nicotinic receptor-associated protein 1; Copine-B; Copine-E;DCD (Development and Cell Death) domain-containing protein --Cs3g12750.2: Protein BONZAI 3; Copine-8; Copine-3; Copine-7; Copine-5; Copine-2; Copine-1; Copine-4; Copine-9; Copine-A; Copine-6; Nicotinic recept…		56	48	66	38	21	4	48	53
Cs5g01465	0.409108	0.661585	NA		89	117	211	154	183	101	285	298
Cs5g27140	-1.42213	0.661585	Cs5g27140.1: Leucine-rich repeat transmembrane protein kinase, putative, expressed;Probable inactive leucine-rich repeat receptor-like protein kinase At3g03770; Probable LRR receptor-like serine/threonine-protein kinase At1g14390; Leucine-rich repeat receptor protein kinase EXS; LRR receptor-like serine/threonine-protein kinase GSO2; Probable receptor-like protein kinase At2g21480; Leucine-rich r…		303	121	1925	1401	139	98	596	691
Cs7g15500	-1.86122	0.661585	Cs7g15500.1: Cytochrome P450 89A2; Cytochrome P450 77A1 (Fragment);Cytochrome P450, family 87, subfamily A, polypeptide 6		403	11	320	315	95	96	61	32
orange1.1t02903	1.17419	0.661585	orange1.1t02903.1: Similarity to hypothetical protein SPAC922.05c - Schizosaccharomyces pombe;UNC93-like protein C922.05c; Uncharacterized membrane protein C6F6.04c		1	15	24	23	36	23	36	49
Cs2g14140	-0.934802	0.663022	Cs2g14140.1: Putative uncharacterized protein;CASP-like protein RCOM_1446020		234	179	1100	946	230	256	374	348
Cs2g17130	-0.765026	0.663022	Cs2g17130.1: Putative uncharacterized protein Sb06g019050;Protein PLANT CADMIUM RESISTANCE 2; Cell number regulator 10 --Cs2g17130.2: Putative uncharacterized protein Sb01g002370;Protein PLANT CADMIUM RESISTANCE 2; Cell number regulator 10		2562	2253	8298	9457	2124	2677	3993	4334
Cs3g18160	1.06846	0.663022	Cs3g18160.1: Uncharacterized protein T09A5.9; Dynein assembly factor 1, axonemal; Protein phosphatase 1 regulatory subunit pprA; Leucine-rich repeat-containing protein 48; Centriolin; Dynein assembly factor 1, axonemal homolog; Protein phosphatase 1 regulatory subunit 7; Probable disease resistance protein At1g61180; Dynein light chain 1, axonemal; Leucine-rich repeat and guanylate kinase domain-…		3832	6281	2592	2849	7062	4112	18108	17264
Cs3g19360	2.07723	0.663022	Cs3g19360.1: Chalcone synthase family protein;Chalcone synthase; Chalcone synthase E; Chalcone synthase D		7	17	7	14	12	1	123	153
Cs9g10950	-1.2905	0.663022	Cs9g10950.1: SLG-Sc and SLA-Sc genes and Melmoth retrotransposon sequence --Cs9g10950.2: SLG-Sc and SLA-Sc genes and Melmoth retrotransposon sequence		125	111	637	563	28	142	183	205
orange1.1t01260	1.14748	0.663022	orange1.1t01260.1: Putative uncharacterized protein Sb10g000430 --orange1.1t01260.2: Putative uncharacterized protein Sb10g000430 --orange1.1t01260.3: Putative uncharacterized protein Sb10g000430 --orange1.1t01260.4: Putative uncharacterized protein Sb10g000430		956	3053	3270	2666	3674	1038	14530	9479
orange1.1t02318	-1.10946	0.663777	orange1.1t02318.1: ABC transporter A family member 1; ATP-binding cassette sub-family A member 3; Retinal-specific ATP-binding cassette transporter; ABC transporter ced-7;ATP-binding cassette protein subfamily A, member 4 (Putative putative abc transporter) --orange1.1t02318.2: ABC transporter A family member 1; ATP-binding cassette sub-family A member 3; Retinal-specific ATP-binding cassette tra…		1207	1722	11286	8653	1748	985	3852	4295
Cs6g17340	1.25401	0.66427	Cs6g17340.1: Putative uncharacterized protein Sb02g024250;Protein ODORANT1; Myb-related protein Pp2; Transcription factor MYB86; Transcription repressor MYB4; Myb-related protein P; Transcription factor GAMYB; Anthocyanin regulatory C1 protein; Transcription factor WER; Trichome differentiation protein GL1; Myb-related protein A; Myb-related protein B		8	41	61	75	61	25	222	218
Cs2g23970	1.48845	0.664506	Cs2g23970.1: Putative uncharacterized protein;Probable pectate lyase P18; Pectate lyase; Putative pectate lyase 11; Pollen allergen Amb a 2; Sugi basic protein; Major pollen allergen Jun v 1; Major pollen allergen Cha o 1; Major pollen allergen Jun a 1; Major pollen allergen Cup a 1; Pectate trisaccharide-lyase; Probable pectate lyase B; Pectate lyase plyB		106	374	269	216	137	154	1973	1602
Cs3g25180	-0.663062	0.664506	Cs3g25180.1: Putative uncharacterized protein At1g19660 (Fragment) --Cs3g25180.2: Putative uncharacterized protein At1g19660 (Fragment)		5196	8156	14340	11597	8163	4843	5846	6027
Cs5g07854	-2.70818	0.664506	Cs5g07854.1: Expansin-like B1; Expansin-B10; Expansin-B1; Expansin-B7; Expansin-B4; Expansin-B3; Expansin-B5; Pollen allergen Phl p 1; Major pollen allergen Hol l 1; Putative expansin-B2; Expansin-B6; Major pollen allergen Cyn d 1; Expansin-B9; Expansin-B18; Expansin-B11; Expansin-B15; Expansin-B2; Major pollen allergen Pha a 1; Expansin-B8; Expansin-B17; Expansin-B16; Expansin-A2; Expansin-A4;Pu…		2	7	488	513	8	1	52	107
Cs6g09440	-1.28841	0.664506	Cs6g09440.1: Solute carrier family 40 member 1;cDNA FLJ78004, highly similar to Homo sapiens solute carrier family 40 (iron-regulated transporter), member 1, mRNA --Cs6g09440.2: Solute carrier family 40 member 1;cDNA FLJ78004, highly similar to Homo sapiens solute carrier family 40 (iron-regulated transporter), member 1, mRNA --Cs6g09440.3: Solute carrier family 40 member 1;cDNA FLJ78004, highly …		44	20	235	218	37	16	83	87
Cs7g01470	0.321181	0.664506	Cs7g01470.1: 60S ribosomal protein L6;Component of cytosolic 80S ribosome and 60S large subunit --Cs7g01470.2: 60S ribosomal protein L6;Component of cytosolic 80S ribosome and 60S large subunit --Cs7g01470.3: 60S ribosomal protein L6;Component of cytosolic 80S ribosome and 60S large subunit		5539	5157	10274	11127	8712	6535	14724	14839
orange1.1t01562	0.3736	0.664506	orange1.1t01562.1: Poly(A)-specific ribonuclease PARN-like; Poly(A)-specific ribonuclease PARN;Putative uncharacterized protein Sb07g021600		228	408	627	544	601	351	828	809
Cs6g09640	0.828734	0.665784	Cs6g09640.1: Alanine--glyoxylate aminotransferase 2 homolog 3, mitochondrial; Alanine--glyoxylate aminotransferase 2, mitochondrial; Alanine--glyoxylate aminotransferase 2-like 1; 2,2-dialkylglycine decarboxylase; Uncharacterized aminotransferase YhxA; Uncharacterized aminotransferase BpOF4_10225; Acetylornithine aminotransferase; Diaminobutyrate--2-oxoglutarate aminotransferase; Acetylornithine/…		384	955	1541	1976	1989	665	3414	3751
Cs6g20560	-0.492969	0.665784	Cs6g20560.1: Inositol hexakisphosphate and diphosphoinositol-pentakisphosphate kinase;PREDICTED: inositol hexakisphosphate and diphosphoinositolpentakisphosphate kinase 2like isoform 4 putative --Cs6g20560.2: Inositol hexakisphosphate and diphosphoinositol-pentakisphosphate kinase;Inositol hexakisphosphate and diphosphoinositol-pentakisphosphate kinase 1 --Cs6g20560.3: Inositol hexakisphosphate a…		1532	1709	3406	2763	1834	1355	2001	1760
Cs7g07370	0.248238	0.665784	Cs7g07370.1: Putative uncharacterized protein OSJNBa0050G13.17 --Cs7g07370.2: Putative uncharacterized protein OSJNBa0050G13.17 --Cs7g07370.3: Putative uncharacterized protein OSJNBa0050G13.17		2481	3216	4552	4447	4232	2823	6529	6352
Cs1g06130	-1.68883	0.666789	Cs1g06130.1: tRNA (guanine-N(1)-)-methyltransferase; tRNA (guanine-N(1)-)-methyltransferase, mitochondrial; tRNA wyosine derivatives biosynthesis protein Taw2;Novel protein similar to H.sapiens TRMT5, TRM5 tRNA methyltransferase 5 homolog (S. cerevisiae) (TRMT5)		101	31	1270	1075	76	84	273	322
Cs4g08770	1.52532	0.666789	Cs4g08770.1: Putative uncharacterized protein;Probable pectate lyase 22; Putative pectate lyase 21; Pectate lyase; Pollen allergen Amb a 2; Major pollen allergen Jun a 1; Major pollen allergen Jun v 1; Major pollen allergen Cup a 1; Sugi basic protein; Major pollen allergen Cha o 1; Pectate trisaccharide-lyase; Pectate lyase A; Probable pectate lyase B		1	18	7	8	36	17	22	35
Cs2g19410	-1.74952	0.666843	Cs2g19410.1: Putative pentatricopeptide repeat-containing protein At5g09950; Pentatricopeptide repeat-containing protein At4g13650; Pentatricopeptide repeat-containing protein At3g49170, chloroplastic; Putative pentatricopeptide repeat-containing protein At5g13230, mitochondrial; Pentatricopeptide repeat-containing protein At3g24000, mitochondrial;Putative pentatricopeptide (PPR) repeat-containin…		9	5	129	78	13	3	29	21
Cs8g01500	-1.06537	0.666843	Cs8g01500.1: Pentatricopeptide repeat-containing protein, putative;Pentatricopeptide repeat-containing protein At2g17140; Pentatricopeptide repeat-containing protein At5g64320, mitochondrial; Pentatricopeptide repeat-containing protein At4g19440, chloroplastic		19	19	47	43	21	2	21	26
Cs2g22800	-0.603727	0.667315	Cs2g22800.1: Putative uncharacterized protein		86	96	135	151	69	74	81	108
Cs6g05670	3.08796	0.667395	Cs6g05670.1: Uncharacterized mitochondrial protein AtMg00310;Putative non-LTR retroelement reverse transcriptase		0	0	1	3	5	0	15	20
Cs2g15270	-0.998995	0.667535	NA		18898	67423	47766	43941	39028	8748	26918	28863
Cs5g31310	-0.767517	0.667535	Cs5g31310.1: Putative uncharacterized protein --Cs5g31310.2: Putative uncharacterized protein		69	40	181	152	65	47	83	69
Cs6g02480	5.6079	0.667535	Cs6g02480.1: Putative uncharacterized protein Sb02g029210;Putative auxin efflux carrier component 8; Probable auxin efflux carrier component 6; Auxin efflux carrier component 4		0	0	0	0	0	0	32	22
Cs7g05440	-0.761125	0.667535	Cs7g05440.1: Lectin protein kinase family protein, putative, expressed;G-type lectin S-receptor-like serine/threonine-protein kinase SD2-5; Probable receptor-like protein kinase At5g20050; Putative receptor protein kinase ZmPK1; Proline-rich receptor-like protein kinase PERK1; Probable LRR receptor-like serine/threonine-protein kinase At1g56140; Cysteine-rich receptor-like protein kinase 5; Putat…		543	370	1280	1106	520	437	495	435
Cs7g30050	-0.458727	0.667535	Cs7g30050.1: Tyrosine-protein phosphatase vhp-1;Dual specificity phosphatase, catalytic domain containing protein, expressed --Cs7g30050.2: Dual specificity phosphatase, catalytic domain containing protein, expressed		255	544	775	764	427	249	601	594
Cs8g13960	-1.39135	0.667535	Cs8g13960.1: Cold-induced wall associated kinase (Fragment);Wall-associated receptor kinase-like 2; Putative wall-associated receptor kinase-like 11; Wall-associated receptor kinase 5; Probable LRR receptor-like serine/threonine-protein kinase At2g28960; Probable leucine-rich repeat receptor-like protein kinase At4g00330; Phytosulfokine receptor 1; Proline-rich receptor-like protein kinase PERK12…		17	22	152	135	8	19	38	60
orange1.1t01795	-1.27434	0.667535	orange1.1t01795.1: Leucine-rich repeat containing protein, putative;TMV resistance protein N; Putative disease resistance protein At4g11170; Protein SUPPRESSOR OF npr1-1, CONSTITUTIVE 1; Probable WRKY transcription factor 19; Protein DA1-related 4; Protein PHLOEM PROTEIN 2-LIKE A5; Vesicle-associated protein 1-4; Probable disease resistance protein At1g15890		80	39	247	244	79	62	46	29
orange1.1t04313	2.6413	0.667567	orange1.1t04313.1: Ankyrin repeat-containing protein At2g01680; Serine/threonine-protein phosphatase 6 regulatory ankyrin repeat subunit B; 26S proteasome non-ATPase regulatory subunit 10; E3 ubiquitin-protein ligase mib1;Ankyrin repeat-containing protein, putative		60	147	15	25	4	14	1199	1590
Cs4g06810	2.88074	0.669358	Cs4g06810.1: GDSL esterase/lipase 5; GDSL esterase/lipase APG;Putative uncharacterized protein		0	0	5	6	29	0	18	34
Cs5g12370	1.93303	0.669358	Cs5g12370.1: Sulfotransferase 16; Flavonol 4'-sulfotransferase; Flavonol sulfotransferase-like; Sulfotransferase family cytosolic 1B member 1; Amine sulfotransferase; Estrogen sulfotransferase, testis isoform; Estrogen sulfotransferase, isoform 2; Estrogen sulfotransferase; Cytosolic sulfotransferase 2; Bile salt sulfotransferase;Putative uncharacterized protein Sb06g023150		24	43	4	4	22	52	180	209
Cs5g32970	0.844943	0.669358	Cs5g32970.1: Stress-related protein; REF/SRPP-like protein At2g47780; Small rubber particle protein; Rubber elongation factor protein;Stress-related protein-like protein (Fragment) --Cs5g32970.2: Stress-related protein; REF/SRPP-like protein At2g47780; Small rubber particle protein; Rubber elongation factor protein;Stress-related protein-like protein (Fragment)		20	57	40	34	66	38	106	122
Cs7g09680	0.498368	0.669358	Cs7g09680.1: Glycoside hydrolase, family 5; Ricin B-related lectin		634	758	1319	1235	1035	668	2558	2395
Cs9g10850	-1.86826	0.669358	Cs9g10850.1: Pentatricopeptide repeat-containing protein, putative;Putative pentatricopeptide repeat-containing protein At5g59200, chloroplastic; Pentatricopeptide repeat-containing protein At2g29760, chloroplastic; Pentatricopeptide repeat-containing protein At3g29230; Pentatricopeptide repeat-containing protein At2g22410, mitochondrial; Putative pentatricopeptide repeat-containing protein At5g4…		6	2	80	63	13	3	12	10
orange1.1t02853	0.678901	0.669358	orange1.1t02853.1: Putative uncharacterized protein --orange1.1t02853.2: Putative uncharacterized protein		1048	1404	994	1252	2237	1162	3080	2883
Cs8g17160	1.00984	0.669382	Cs8g17160.1: Putative uncharacterized protein Sb01g038650;LOB domain-containing protein 11; Protein LATERAL ORGAN BOUNDARIES; Protein IAL1		49	140	58	62	171	91	305	239
Cs2g23790	1.23579	0.670256	Cs2g23790.1: UDP-glycosyltransferase 74E2; Indole-3-acetate beta-glucosyltransferase; Limonoid UDP-glucosyltransferase; Cinnamate beta-D-glucosyltransferase; Anthocyanidin 3-O-glucosyltransferase; Cyanohydrin beta-glucosyltransferase; UDP-glucosyl transferase 73B2;UDP-glucoronosyl/UDP-glucosyl transferase family protein		15	7	30	30	48	7	92	86
Cs8g03440	2.02574	0.670256	NA		1	5	0	2	6	8	10	16
Cs1g05910	1.10019	0.672495	Cs1g05910.1: Salutaridinol 7-O-acetyltransferase; Vinorine synthase; BAHD acyltransferase At5g47980; Deacetylvindoline O-acetyltransferase; 10-deacetylbaccatin III 10-O-acetyltransferase; 2-alpha-hydroxytaxane 2-O-benzoyltransferase;3'-N-debenzoyl-2'-deoxytaxol N-benzoyltransferase, putative		19	38	32	45	21	44	171	124
Cs2g18040	-1.42141	0.672495	Cs2g18040.1: Putative uncharacterized protein Sb02g000820;Putative pentatricopeptide repeat-containing protein At5g59200, chloroplastic; Pentatricopeptide repeat-containing protein At4g37380, chloroplastic; Pentatricopeptide repeat-containing protein At5g66520; Pentatricopeptide repeat-containing protein At1g59720, mitochondrial; Putative pentatricopeptide repeat-containing protein At5g40405		22	36	293	315	24	47	65	92
Cs3g21790	-1.87931	0.672495	Cs3g21790.1: Putative uncharacterized protein;Protein GIGANTEA --Cs3g21790.2: Putative uncharacterized protein;Protein GIGANTEA --Cs3g21790.3: Putative uncharacterized protein;Protein GIGANTEA --Cs3g21790.4: Gigantea-like protein (Fragment);Protein GIGANTEA --Cs3g21790.5: Putative uncharacterized protein;Protein GIGANTEA --Cs3g21790.6: Putative uncharacterized protein;Protein GIGANTEA --Cs3g21790…		1069	1152	39923	33758	2125	1160	8405	9303
Cs5g20320	1.94606	0.672495	Cs5g20320.1: Putative uncharacterized protein Sb03g012840;Endoglucanase 9		1	35	14	12	22	9	158	156
Cs6g01640	0.546666	0.672495	Cs6g01640.1: Putative uncharacterized protein		132	184	201	191	263	127	446	430
Cs6g12670	-0.805112	0.672495	Cs6g12670.1: Putative uncharacterized protein Sb03g004125 (Fragment);Pentatricopeptide repeat-containing protein At1g05750, chloroplastic; Pentatricopeptide repeat-containing protein At2g20540; Putative pentatricopeptide repeat-containing protein At3g15930; Putative pentatricopeptide repeat-containing protein At5g59200, chloroplastic; Pentatricopeptide repeat-containing protein At2g22410, mitocho…		94	163	603	494	160	124	245	230
Cs6g21190	0.412244	0.672495	Cs6g21190.1: 60S ribosomal protein L34;Putative uncharacterized protein Sb02g024610 --Cs6g21190.2: 60S ribosomal protein L34;Putative uncharacterized protein Sb02g024610		360	401	680	735	514	454	1208	1165
Cs6g22040	0.245925	0.672495	Cs6g22040.1: ELM2; AT-rich interaction region; Homeodomain-related;AT-rich interactive domain-containing protein 2 --Cs6g22040.2: ELM2; AT-rich interaction region; Homeodomain-related;AT-rich interactive domain-containing protein 2		1078	1415	2072	1947	1869	1195	2875	2901
Cs7g16990	2.62011	0.672495	Cs7g16990.1: UDP-glucose 4-epimerase/UDP-sulfoquinovose synthase (ISS);Probable rhamnose biosynthetic enzyme 1; dTDP-D-glucose 4,6-dehydratase; Putative dTDP-D-glucose 4,6-dehydratase; dTDP-glucose 4,6-dehydratase; Probable dTDP-glucose 4,6-dehydratase; Spore coat polysaccharide biosynthesis protein spsJ; Uncharacterized protein PB2B2.11; Uncharacterized UDP-glucose epimerase ytcB; Putative UDP-g…		4	13	4	1	9	0	101	118
Cs8g17900	-2.9218	0.672495	Cs8g17900.1: Aquaporin TIP1-3; Probable aquaporin TIP1-2; Probable aquaporin TIP-type; Probable aquaporin TIP-type alpha; Aquaporin-2; Aquaporin-4; Aquaporin FA-CHIP; Aquaporin-1;Water-selective transport intrinsic membrane protein 1		1	2	23	208	2	0	22	10
Cs8g19260	2.85739	0.672495	Cs8g19260.1: UDP-glycosyltransferase 76E1; Cyanohydrin beta-glucosyltransferase; Zeatin O-xylosyltransferase; Anthocyanidin 3-O-glucosyltransferase 7 (Fragment); Anthocyanidin 3-O-glucosyltransferase;UDP-glucoronosyl/UDP-glucosyl transferase family protein		0	1	2	1	0	8	16	6
orange1.1t00861	-1.18104	0.672495	orange1.1t00861.1: Senescence-associated protein DIN1;Putative uncharacterized protein Sb02g030550 --orange1.1t00861.2: Putative uncharacterized protein Sb02g030550		13	9	27	20	7	9	5	10
orange1.1t04957	-1.36064	0.672495	orange1.1t04957.1: Geranylgeranyl pyrophosphate synthase, chloroplastic; Geranylgeranyl pyrophosphate synthase 1, chloroplastic; Geranylgeranyl pyrophosphate synthase, chloroplastic/chromoplastic; Geranylgeranyl pyrophosphate synthase 2; Geranylgeranyl pyrophosphate synthase 10, mitochondrial; Putative geranylgeranyl pyrophosphate synthase 8, chloroplastic; Geranylgeranyl pyrophosphate synthase h…		44	19	70	121	5	19	61	25
orange1.1t05830	0.404274	0.672495	NA		495	585	830	859	909	749	1195	1156
Cs6g22340	0.381689	0.673598	Cs6g22340.1: Avr9/Cf-9 rapidly elicited protein 246 (Fragment);Probable esterase At1g33990; Probable pheophorbidase; Pheophorbidase; Polyneuridine-aldehyde esterase; Esterase PIR7B; (S)-hydroxynitrile lyase --Cs6g22340.2: Putative uncharacterized protein Sb02g038650;Probable esterase At1g33990; Probable pheophorbidase; Pheophorbidase; Polyneuridine-aldehyde esterase; Esterase PIR7B; (S)-hydroxyni…		754	923	1295	1259	1280	736	2345	2204
Cs6g07500	-2.91169	0.674436	Cs6g07500.1: PfkB-type carbohydrate kinase family protein, putative, expressed;Probable fructokinase-4; Fructokinase-2; Fructokinase-1; Fructokinase; Putative fructokinase-5; Uncharacterized sugar kinase PH1459		0	10	837	630	4	7	95	102
Cs6g11860	5.60428	0.674436	Cs6g11860.1: Putative uncharacterized protein Sb03g039530;Laccase-11; Laccase-2; Laccase-4; Laccase-22; Laccase-16; Laccase-10; Laccase-17; Laccase-12/13; Laccase-12; Laccase-1; Laccase-5; Laccase-3; Putative laccase-11; Laccase-14; Laccase-13; Laccase-23; Laccase-7; Laccase-21; Laccase-8; Laccase-6; Laccase-25; Laccase-9; Laccase-24; Laccase-15; Laccase-19; Laccase-18; Laccase-20; L-ascorbate ox…		0	0	0	0	0	0	16	38
Cs7g26990	0.264812	0.674436	Cs7g26990.1: Protein kinase; S-locus glycoprotein; Curculin-like (Mannose-binding) lectin; Apple-like;Cysteine-rich receptor-like protein kinase 10; G-type lectin S-receptor-like serine/threonine-protein kinase B120; Putative G-type lectin S-receptor-like serine/threonine-protein kinase At1g61610; Putative cysteine-rich receptor-like protein kinase 33; Putative receptor-like protein kinase At4g00…		350	367	644	630	596	396	829	850
Cs6g08060	-1.56069	0.675326	Cs6g08060.1: Uncharacterized protein At4g19900; Lactosylceramide 4-alpha-galactosyltransferase; Lactosylceramide 4-alpha-galactosyltransferase (Fragment);Glycosyltransferase sugar-binding region containing DXD motif; Alpha 1,4-glycosyltransferase conserved region		25	19	95	93	1	21	24	31
orange1.1t03176	-1.22151	0.677707	orange1.1t03176.1: Flavonoid 3'-monooxygenase; 7-ethoxycoumarin O-deethylase; Cytochrome P450 71D7;Cytochrome P450, family 706, subfamily A, polypeptide 1		516	222	3068	2702	540	534	673	743
Cs7g16280	1.2357	0.678066	Cs7g16280.1: Putative uncharacterized protein Sb05g001760;Protein TRANSPARENT TESTA 12; MATE efflux family protein 7; Multidrug and toxin extrusion protein 1; Uncharacterized transporter C11D3.06 --Cs7g16280.2: Putative uncharacterized protein Sb05g001760;Protein TRANSPARENT TESTA 12; MATE efflux family protein 7; Multidrug and toxin extrusion protein 1; Uncharacterized transporter C4B3.13		30	10	14	10	44	28	72	56
Cs8g15750	-0.63435	0.678066	Cs8g15750.1: S-adenosylmethionine synthase 3;S-adenosylmethionine synthase (Fragment)		380	392	1241	1231	391	247	821	829
Cs8g16400	2.30937	0.678066	Cs8g16400.1: Uncharacterized membrane protein At1g06890; UDP-galactose transporter 2; Solute carrier family 35 member E3; Probable sugar phosphate/phosphate translocator At1g48230;UDP-glucuronic acid/UDP-N-acetylgalactosamine transporter, putative		9	18	3	0	24	5	102	126
orange1.1t00995	-0.543384	0.678066	orange1.1t00995.1: PLATZ transcription factor domain-containing protein --orange1.1t00995.2: PLATZ transcription factor domain-containing protein --orange1.1t00995.3: PLATZ transcription factor domain-containing protein --orange1.1t00995.4: PLATZ transcription factor domain-containing protein		952	1676	3541	3147	1671	1131	1766	1878
Cs6g09270	-0.907688	0.6805	Cs6g09270.1: MATE efflux family protein 2, chloroplastic; MATE efflux family protein FRD3;Putative uncharacterized protein OSJNBa0038K02.39		425	799	3286	3034	944	556	1179	1194
Cs5g20800	-0.791162	0.683429	Cs5g20800.1: DEAD-box ATP-dependent RNA helicase 50; ATP-dependent RNA helicase DBP2; Probable ATP-dependent RNA helicase ddx18; ATP-dependent RNA helicase rhlE;cDNA FLJ16192 fis, clone BRTHA2017364, weakly similar to ATP-DEPENDENT RNA HELICASE T26G10.1 IN CHROMOSOME III --Cs5g20800.2: cDNA FLJ16192 fis, clone BRTHA2017364, weakly similar to ATP-DEPENDENT RNA HELICASE T26G10.1 IN CHROMOSOME III;D…		1202	1296	6293	5192	1809	1059	2674	2540
Cs1g07480	-0.52776	0.6838	Cs1g07480.1: Probable bifunctional methylthioribulose-1-phosphate dehydratase/enolase-phosphatase E1; Enolase-phosphatase E1; Probable methylthioribulose-1-phosphate dehydratase;APAF1-interacting protein-like protein (Fragment) --Cs1g07480.2: Probable bifunctional methylthioribulose-1-phosphate dehydratase/enolase-phosphatase E1; Enolase-phosphatase E1; Probable methylthioribulose-1-phosphate deh…		2446	3411	9440	8083	3999	2443	4931	5255
Cs1g23530	-1.20598	0.6838	Cs1g23530.1: Putative uncharacterized protein Sb01g001870;BTB/POZ domain-containing protein At3g50780		602	1061	7109	6855	837	912	2243	2637
Cs6g05180	0.313789	0.6838	Cs6g05180.1: ADP-ribosylation factor 2;Putative uncharacterized protein Sb09g023880 --Cs6g05180.2: ADP-ribosylation factor 2;Putative uncharacterized protein Sb03g037760		3222	4969	6564	6774	6746	3869	9927	10127
Cs8g12020	-1.18766	0.6838	Cs8g12020.1: Glycoside hydrolase, family 16; Xyloglucan endo-transglycosylase, C-terminal;Probable xyloglucan endotransglucosylase/hydrolase protein B; Probable xyloglucan endotransglucosylase/hydrolase protein 5; Xyloglucan endotransglucosylase/hydrolase protein A; Xyloglucan endotransglucosylase/hydrolase; Xyloglucan endotransglucosylase/hydrolase protein 4; Probable xyloglucan endotransglucosy…		61	12	81	86	40	14	35	25
Cs9g02650	1.07432	0.6838	Cs9g02650.1: Putative uncharacterized protein Sb01g002240		4	25	17	18	29	19	43	68
Cs9g18180	1.70134	0.6838	Cs9g18180.1: Cyclic nucleotide-gated ion channel 9, putative, expressed;Cyclic nucleotide-gated ion channel 1; Putative cyclic nucleotide-gated ion channel 13; Probable cyclic nucleotide-gated ion channel 3		25	47	56	64	23	14	559	276
orange1.1t04783	1.15176	0.6838	orange1.1t04783.1: Uncharacterized protein At1g66480;Putative uncharacterized protein Sb07g020936 (Fragment)		25	12	25	20	85	33	42	38
orange1.1t05282	-0.933576	0.6838	orange1.1t05282.1: COBW domain-containing protein 2; Uncharacterized GTP-binding protein YjiA; Uncharacterized protein YNR029C; Putative metal chaperone YciC; Protein CobW; Putative COBW domain-containing protein 7;Cobalamin synthesis protein/P47K family protein		57	90	418	361	84	78	155	154
Cs8g12710	-0.872901	0.684059	Cs8g12710.1: Oligopeptide transporter, putative		66	60	124	126	44	61	58	38
Cs7g09860	2.11397	0.684087	Cs7g09860.1: Putative uncharacterized protein;Probable pectate lyase 5; Pectate lyase; Putative pectate lyase 11; Pollen allergen Amb a 2; Major pollen allergen Cha o 1; Major pollen allergen Jun v 1; Sugi basic protein; Major pollen allergen Jun a 1; Major pollen allergen Cup a 1; Pectate lyase A; Pectate lyase B; Pectate lyase plyB --Cs7g09860.2: Probable pectate lyase 5; Pectate lyase; Putativ…		62	26	5	15	24	17	466	366
Cs9g14960	1.46954	0.684087	NA		257	316	92	70	221	653	1016	910
Cs2g01780	-0.416535	0.684144	Cs2g01780.1: Pentatricopeptide repeat-containing protein, putative;Pentatricopeptide repeat-containing protein At4g16390, chloroplastic; Pentatricopeptide repeat-containing protein At1g74750; Pentatricopeptide repeat-containing protein At1g51965, mitochondrial --Cs2g01780.2: Pentatricopeptide repeat-containing protein, putative;Pentatricopeptide repeat-containing protein At4g16390, chloroplastic;…		2332	2610	6961	5588	3024	1756	4646	4845
Cs1g22630	-0.676116	0.684879	Cs1g22630.1: Putative uncharacterized protein P0013B04.13		555	267	749	973	415	247	476	642
orange1.1t02114	-0.758595	0.684879	orange1.1t02114.1: Amino acid permease family protein, putative, expressed		741	620	2987	2332	638	723	1246	1332
Cs1g23610	1.68615	0.684969	Cs1g23610.1: Glycosyl transferase family 8 protein, putative, expressed;Probable galacturonosyltransferase-like 2; Probable galacturonosyltransferase 11; Glycosyltransferase 8 domain-containing protein 1		43	225	46	38	82	113	721	852
Cs3g04780	-1.30478	0.685679	Cs3g04780.1: DnaJ homolog subfamily B member 13; DnaJ protein homolog 1; Protein psi1; Mitochondrial protein import protein MAS5; DnaJ homolog subfamily A member 2; DnaJ protein homolog 1 (Fragment); Chaperone protein dnaJ 2; DnaJ homolog dnj-20; Chaperone protein DnaJ;DNAJ chaperone C-terminal domain-containing protein		39	57	195	141	84	26	27	18
Cs3g20040	-0.871835	0.685679	Cs3g20040.1: Protein tolB;Putative uncharacterized protein At4g01870 (Fragment)		24288	10327	30943	24020	10975	13618	12610	14050
Cs4g19840	0.575573	0.685679	Cs4g19840.1: Myb-related protein 3R-1; Myb-like protein A; Transcriptional activator Myb; Myb-related protein B; Myb-related protein A; Myb protein; Transforming protein Myb; Transcription factor MYB98; Myb-like protein Q; Myb-like protein AA; Myb-like protein L; Transcription factor GAMYB; Trichome differentiation protein GL1; Myb-like DNA-binding protein myb-1; Transcription factor WER; Transcr…		82	126	282	252	220	122	464	440
Cs5g24930	-1.8859	0.685679	Cs5g24930.1: S-adenosyl-L-methionine: caffeic acid 3-0-methyltransferase;Caffeic acid 3-O-methyltransferase 1; Caffeic acid 3-O-methyltransferase (Fragment); Quercetin 3-O-methyltransferase 1; Anthranilate N-methyltransferase; (Iso)eugenol O-methyltransferase; Inositol 4-methyltransferase; Bergaptol O-methyltransferase; Tricetin 3',4',5'-O-trimethyltransferase; Flavone O-methyltransferase 1; (S)-…		17	39	1101	1041	67	60	209	231
Cs5g28720	4.74725	0.685679	Cs5g28720.1: Codeine O-demethylase; Thebaine 6-O-demethylase; Probable 2-oxoglutarate/Fe(II)-dependent dioxygenase; 1-aminocyclopropane-1-carboxylate oxidase homolog 11; Gibberellin 20 oxidase 1; Flavonol synthase/flavanone 3-hydroxylase; Flavanone 3-dioxygenase; Protein SRG1; Naringenin,2-oxoglutarate 3-dioxygenase; Naringenin,2-oxoglutarate 3-dioxygenase (Fragment); 1-aminocyclopropane-1-carbox…		0	0	1	0	0	0	15	34
Cs5g30360	2.00561	0.685679	Cs5g30360.1: F-box/LRR-repeat protein 17;Leucine Rich Repeat family protein, expressed --Cs5g30360.2: F-box/LRR-repeat protein 17;Leucine Rich Repeat family protein, expressed		5	8	1	0	13	12	23	33
Cs8g01230	1.03428	0.685679	Cs8g01230.1: Mitochondrial phosphate carrier protein (Fragment);Phosphate carrier protein, mitochondrial; Mitochondrial phosphate carrier protein 2; Mitochondrial substrate carrier family protein N; Probable mitochondrial phosphate carrier protein; Calcium-binding mitochondrial carrier protein SCaMC-1 --Cs8g01230.2: Phosphate carrier protein, mitochondrial; Mitochondrial phosphate carrier protein…		14	48	30	30	91	22	107	85
orange1.1t03469	0.788795	0.685679	orange1.1t03469.1: Activating molecule in BECN1-regulated autophagy protein 1; Uncharacterized WD repeat-containing protein alr2800; Vegetative incompatibility protein HET-E-1; Probable U3 small nucleolar RNA-associated protein 13; Flagellar WD repeat-containing protein Pf20; Katanin p80 WD40-containing subunit B1; Protein Mut11; WD repeat-containing protein 5B; Eukaryotic translation initiation …		330	646	835	841	686	411	2407	2214
orange1.1t03779	-1.07274	0.685679	orange1.1t03779.1: Pentatricopeptide repeat-containing protein At1g11290; Putative pentatricopeptide repeat-containing protein At3g49142; Pentatricopeptide repeat-containing protein At2g03380, mitochondrial; Pentatricopeptide repeat-containing protein At3g57430, chloroplastic; Putative pentatricopeptide repeat-containing protein At1g69350, mitochondrial; Putative pentatricopeptide repeat-containi…		42	30	252	221	52	35	76	90
orange1.1t04057	-0.799362	0.685679	orange1.1t04057.1: Whole genome shotgun assembly, reference scaffold set, scaffold scaffold_62;CBS domain-containing protein CBSX1, chloroplastic --orange1.1t04057.2: Whole genome shotgun assembly, reference scaffold set, scaffold scaffold_62;CBS domain-containing protein CBSX1, chloroplastic; Inosine-5'-monophosphate dehydrogenase --orange1.1t04057.3: Whole genome shotgun assembly, reference sca…		2443	2874	8142	7082	4343	1908	2560	2511
Cs3g03390	1.78925	0.686296	Cs3g03390.1: Putative DNA binding protein		51	35	6	14	57	26	155	394
Cs5g18790	0.25194	0.686296	Cs5g18790.1: 60S ribosomal protein L13-2; Putative 60S ribosomal protein L13-2 --Cs5g18790.2: 60S ribosomal protein L13-2; Putative 60S ribosomal protein L13-2 --Cs5g18790.3: 60S ribosomal protein L13-2; Putative 60S ribosomal protein L13-2		4131	4442	7493	7941	6409	4395	10703	11140
Cs7g15990	-0.463519	0.686296	Cs7g15990.1: Putative plastid RNA polymerase sigma-subunit SIG1;RNA polymerase sigma factor rpoD; RNA polymerase sigma factor rpoD1; RNA polymerase sigma factor sigB; RNA polymerase principal sigma factor hrdB; RNA polymerase sigma-C factor; RNA polymerase principal sigma factor hrdA; RNA polymerase sigma factor rpoD (Fragment); Probable RNA polymerase sigma-C factor --Cs7g15990.2: Putative plast…		2340	3146	4424	3660	2976	1813	2934	3055
Cs7g22740	0.4728	0.686296	Cs7g22740.1: Putative uncharacterized protein Sb01g028485 (Fragment) --Cs7g22740.2: Putative uncharacterized protein Sb01g028485 (Fragment) --Cs7g22740.3: Putative uncharacterized protein Sb01g028485 (Fragment)		352	429	478	498	700	350	951	907
orange1.1t05922	-0.739	0.686565	NA		123	115	376	362	79	124	175	219
Cs1g09600	1.62931	0.68663	NA		20	8	10	18	116	25	28	19
Cs2g23890	0.270077	0.68663	Cs2g23890.1: OB-fold nucleic acid binding domain containing protein;Uncharacterized protein At4g28440		1717	2336	3844	4188	3370	2162	5129	5622
Cs2g25240	2.85894	0.68663	Cs2g25240.1: Cytochrome P450 94A1; Cytochrome P450 (Fragment);Cytochrome P450, family 94, subfamily B, polypeptide 2		0	3	1	1	3	0	22	28
Cs4g02420	0.591796	0.68663	Cs4g02420.1: 5'-nucleotidase domain-containing protein DDB_G0275467; Cytosolic purine 5'-nucleotidase;5'-nucleotidase domain-containing protein, putative --Cs4g02420.2: 5'-nucleotidase domain-containing protein DDB_G0275467; Cytosolic purine 5'-nucleotidase;5'-nucleotidase domain-containing protein, putative --Cs4g02420.3: 5'-nucleotidase domain-containing protein DDB_G0275467; Cytosolic purine 5…		469	518	1289	1165	900	565	2241	2290
Cs6g15790	-0.731144	0.68663	Cs6g15790.1: Pentatricopeptide repeat-containing protein, putative;Pentatricopeptide repeat-containing protein At5g03800; Pentatricopeptide repeat-containing protein At3g57430, chloroplastic; Putative pentatricopeptide repeat-containing protein At5g13230, mitochondrial; Putative pentatricopeptide repeat-containing protein At3g23330; Pentatricopeptide repeat-containing protein At4g01030, mitochond…		301	329	1357	1083	421	196	648	684
Cs7g09570	0.324928	0.68663	Cs7g09570.1: Putative uncharacterized protein OSJNBb0021O11.6		486	796	1116	1179	1046	790	1505	1573
Cs9g09860	1.83169	0.68663	Cs9g09860.1: cDNA, FLJ95005, highly similar to Homo sapiens kinesin family member 11 (KIF11), mRNA;Kinesin-1; Kinesin-like protein KIF22; Kinesin-like protein bimC; Bipolar kinesin KRP-130; Kinesin-related protein 13; Kinesin-2; Osmotic avoidance abnormal protein 3; Kinesin-like protein KLP2 (Fragment); Kinesin-II 85 kDa subunit; Kinesin-3; Kinesin heavy chain; Kinesin-4; Chromosome-associated ki…		0	6	9	6	8	3	33	48
orange1.1t01950	-1.13095	0.68663	orange1.1t01950.1: (S)-tetrahydroprotoberberine oxidase;Reticuline oxidase-like protein; Reticuline oxidase; Uncharacterized FAD-linked oxidoreductase yvdP		18	17	17	27	7	12	12	8
orange1.1t02229	2.58912	0.68663	orange1.1t02229.1: Putative uncharacterized protein Sb05g001090		7	1	0	0	23	11	9	29
Cs1g07110	-1.76451	0.686827	Cs1g07110.1: E3 ubiquitin-protein ligase RMA3; RING finger protein 5; Peroxisome biogenesis factor 10; Helicase-like transcription factor;Putative uncharacterized protein Sb04g027250		101	92	2758	2737	126	243	622	565
Cs5g17880	0.592402	0.686827	Cs5g17880.1: Putative uncharacterized protein Sb06g017680;12-oxophytodienoate reductase 2; Putative 12-oxophytodienoate reductase 11; Putative 12-oxophytodienoate reductase-like protein 1; 12-oxophytodienoate reductase-like protein; N-ethylmaleimide reductase; Putative NADPH dehydrogenase C5H10.04; NADPH dehydrogenase 3; Enoate reductase 1; Probable NADPH dehydrogenase; NADH oxidase; 2,4-dienoyl-…		266	634	585	517	822	468	1017	1206
Cs5g22370	-3.08541	0.686827	Cs5g22370.1: TMV resistance protein N; Putative disease resistance protein At4g11170; Protein SUPPRESSOR OF npr1-1, CONSTITUTIVE 1; Probable WRKY transcription factor 19; Protein DA1-related 4; Protein PHLOEM PROTEIN 2-LIKE A8; Vesicle-associated protein 1-4; Leucine-rich repeat-containing protein 1; Leucine-rich repeat protein soc-2 homolog; Leucine-rich repeat protein soc-2; Probable serine/thr…		0	6	22	36	0	3	0	3
Cs8g03960	1.94452	0.686827	Cs8g03960.1: Cyclin-D3-1; Cyclin-D1-1; Cyclin-D4-1; Cyclin-D2-2; Cyclin-D1-2; Cyclin-D2-1; Cyclin-D4-2; Putative cyclin-D2-3; Cyclin-D3-2; Cyclin-D3-3; Cyclin-D5-1; Cyclin-D5-3; Cyclin-D5-2; Cyclin-D6-1; G1/S-specific cyclin-D1; Cyclin-A2-2; Cyclin-A1-2; Cyclin-A2-1; Cyclin-A1-1; G2/mitotic-specific cyclin-A (Fragment); Cyclin-D; Cyclin-B1-1;Putative uncharacterized protein Sb02g027020 --Cs8g0396…		7	14	2	17	12	3	105	111
orange1.1t04301	-1.15903	0.686827	orange1.1t04301.1: Leucine-rich repeat containing protein, putative;Putative disease resistance protein At4g11170; TMV resistance protein N; Protein SUPPRESSOR OF npr1-1, CONSTITUTIVE 1; Probable WRKY transcription factor 19; Protein DA1-related 4; Protein PHLOEM PROTEIN 2-LIKE A5; Vesicle-associated protein 1-4		39	24	220	247	41	34	78	78
Cs2g02450	0.919388	0.687018	Cs2g02450.1: Putative uncharacterized protein Sb06g018146 (Fragment)		642	446	404	457	786	439	1970	1973
Cs5g02090	-1.88493	0.687018	Cs5g02090.1: Calcineurin B-like protein 7; Calcineurin subunit B type 2; Calcineurin subunit B; Calcium-binding protein NCSA; Neuronal calcium sensor 1; Frequenin-1; Guanylyl cyclase-activating protein 1;cDNA clone:J013071C24, full insert sequence		1	14	105	95	7	5	15	31
Cs5g14025	0.920562	0.687018	NA		16	26	43	46	62	14	125	95
Cs8g18170	0.574556	0.687018	Cs8g18170.1: SEC14 cytosolic factor family protein / phosphoglyceride transfer family protein --Cs8g18170.2: SEC14 cytosolic factor family protein / phosphoglyceride transfer family protein --Cs8g18170.3: SEC14 cytosolic factor family protein / phosphoglyceride transfer family protein		325	560	776	784	563	488	1631	1649
orange1.1t01356	-1.24107	0.687018	orange1.1t01356.1: Probable disease resistance protein At5g63020; Disease resistance protein RPS5; Putative disease resistance protein At1g63350;Putative disease resistance gene protein (Fragment)		12	8	61	51	6	9	18	24
Cs8g04920	0.888653	0.68795	Cs8g04920.1: Limonoid UDP-glucosyltransferase; Cinnamate beta-D-glucosyltransferase; UDP-glycosyltransferase 84A1; Indole-3-acetate beta-glucosyltransferase; Cyanohydrin beta-glucosyltransferase; Anthocyanidin 3-O-glucosyltransferase 2;Putative UDP-glucose:hydroxycinnamate 1-O-glucosyltransferase (Fragment)		5134	3068	4490	4072	13937	4555	9353	8860
Cs1g05500	1.85247	0.688087	Cs1g05500.1: Glycogenin-2; Glycogenin-1;Secondary cell wall-related glycosyltransferase family 8		30	65	12	11	61	11	270	379
Cs1g20520	-0.381286	0.688087	Cs1g20520.1: Putative uncharacterized protein Sb02g028920 --Cs1g20520.2: Putative uncharacterized protein Sb02g028920		279	413	715	639	287	283	559	604
Cs1g21690	-1.16051	0.688087	Cs1g21690.1: Putative uncharacterized protein Sb01g042170;GTP-binding protein At2g22870; Probable GTP-binding protein EngB		219	275	2057	1938	366	176	797	693
Cs1g22180	-0.596497	0.688087	Cs1g22180.1: Putative uncharacterized protein Sb03g004125 (Fragment);Pentatricopeptide repeat-containing protein At4g37380, chloroplastic; Pentatricopeptide repeat-containing protein At5g48910; Putative pentatricopeptide repeat-containing protein At5g40405; Putative pentatricopeptide repeat-containing protein At5g59200, chloroplastic; Pentatricopeptide repeat-containing protein At3g26782, mitocho…		122	121	331	336	165	66	184	240
Cs2g07720	-1.10556	0.688087	Cs2g07720.1: Glucose-6-phosphate/phosphate translocator 2, chloroplastic; Xylulose 5-phosphate/phosphate translocator, chloroplastic; Glucose-6-phosphate/phosphate-translocator-like protein 1; Triose phosphate/phosphate translocator, chloroplastic; Triose phosphate/phosphate translocator TPT, chloroplastic; Phosphoenolpyruvate/phosphate translocator 2, chloroplastic; Triose phosphate/phosphate tr…		96	433	963	1141	165	120	454	594
Cs2g14565	0.317593	0.688087	NA		275	324	656	638	549	402	736	861
Cs2g21180	-0.357641	0.688087	Cs2g21180.1: B-cell receptor-associated protein 31-like containing protein, expressed		746	1304	1906	2115	1088	774	1589	1734
Cs2g28050	-0.89375	0.688087	Cs2g28050.1: SNF1-related protein kinase regulatory subunit beta-2;Dual specificity protein phosphatase (DsPTP1) family protein --Cs2g28050.2: Dual specificity phosphatase, catalytic domain containing protein, expressed		921	1046	5578	4840	1347	709	2436	2331
Cs2g31050	5.61038	0.688087	Cs2g31050.1: Bifunctional inhibitor/lipid-transfer protein/seed storage 2S albumin-like protein		0	0	0	0	0	0	45	9
Cs4g08980	-0.640596	0.688087	Cs4g08980.1: Chloroplast 30S ribosomal protein S10, putative, expressed;30S ribosomal protein S10, chloroplastic; Cyanelle 30S ribosomal protein S10; 30S ribosomal protein S10		1660	2115	4610	3887	2759	1303	1872	1989
Cs6g16710	-1.68976	0.688087	Cs6g16710.1: Nodulin MtN21 family protein, putative, expressed;Auxin-induced protein 5NG4		65	28	7	18	13	10	13	15
Cs6g19630	1.92956	0.688087	Cs6g19630.1: Cytochrome P450 85A; 3-epi-6-deoxocathasterone 23-monooxygenase; Abietadienol/abietadienal oxidase; Abscisic acid 8'-hydroxylase 3; Ent-kaurenoic acid oxidase 2; Leukotriene-B(4) omega-hydroxylase 2;Cytochrome P450 probable 6-deoxocathasterone to 6-deoxoteasterone or cathasterone to teasterone --Cs6g19630.2: Cytochrome P450 85A; Abscisic acid 8'-hydroxylase 1; 3-epi-6-deoxocathastero…		54	52	188	260	13	70	1154	1423
Cs7g03610	-0.673493	0.688087	Cs7g03610.1: Methyltransferase-like protein 7A; Uncharacterized methyltransferase ycgJ;S-adenosylmethionine-dependent methyltransferase domain-containing protein --Cs7g03610.2: Methyltransferase-like protein 7A; Uncharacterized methyltransferase ycgJ; Ubiquinone/menaquinone biosynthesis methyltransferase ubiE;S-adenosylmethionine-dependent methyltransferase domain-containing protein --Cs7g03610.3…		798	490	1198	1165	612	530	595	643
[truncated: 22,352 more rows]
