# Supplementary material for: Early tolerance mechanisms in citrus: transcriptome and hormone profiling of NPR1-mediated responses to Candidatus Liberibacter asiaticus
Source: Front Plant Sci. 2026 Jan 15;16:1719694. doi: 10.3389/fpls.2025.1719694 (PMC12854147; doi:10.3389/fpls.2025.1719694)
Supplement: Supplementary file 6 [file Table6.xlsx]

## Sheet: WT-vs-AtNPR1
GeneID	log2FoldChange	p_adj	Gene_def
orange1.1t02080	8.91839	3.89211e-13	orange1.1t02080.1: Transposon protein, putative, CACTA, En/Spm sub-class
Cs3g15940	7.8767	1.50803e-06	Cs3g15940.1: F-box/FBD/LRR-repeat protein At2g04230; F-box protein At3g03040; Putative F-box/LRR-repeat protein At3g58880; F-box/LRR-repeat protein At3g58900; FBD-associated F-box protein At5g38590; Putative F-box protein At1g58310; Putative F-box/FBD/LRR-repeat protein At4g00315; Probable FBD-associated F-box protein At1g32375; Putative FBD-associated F-box protein At5g50270;Ribosomal RNA apurin…
Cs7g23910	7.80042	2.82998e-07	Cs7g23910.1: SKP1-like protein 1A;Putative uncharacterized protein Sb0702s002010 (Fragment)
orange1.1t05908	7.2353	0.000193736	NA
Cs4g06050	6.77046	0.00796429	Cs4g06050.1: 40S ribosomal protein S3-3; 30S ribosomal protein S3P;Putative 40S ribosomal protein; contains C-terminal domain
Cs9g15150	6.51013	7.52664e-13	Cs9g15150.1: Putative uncharacterized protein Sb01g013560;Expansin-B18; Expansin-B15; Expansin-B5; Putative expansin-B2; Expansin-B11; Expansin-B4; Expansin-B12; Expansin-B3; Expansin-B6; Expansin-B8; Expansin-B1; Expansin-B17; Expansin-B7; Expansin-B16; Expansin-B10; Expansin-B9; Expansin-B2; Pollen allergen Phl p 1; Major pollen allergen Hol l 1; Pollen allergen Lol p 1; Major pollen allergen P…
Cs2g09240	6.07168	0.0174824	NA
orange1.1t02833	6.06834	0.0117438	orange1.1t02833.1: Pathogen-inducible trypsin-inhibitor-like protein;Miraculin; 21 kDa seed protein; Alpha-amylase/subtilisin inhibitor; Endogenous alpha-amylase/subtilisin inhibitor; Latex serine proteinase inhibitor; Kunitz-type trypsin inhibitor-like 2 protein; Aspartic protease inhibitor 11; Kunitz-type serine protease inhibitor DrTI; Sporamin B; Serine protease inhibitor 5; Wound-responsive …
Cs1g24590	5.80875	0.00198584	NA
Cs1g16026	5.6312	0.00148527	NA
Cs6g05150	5.47015	0.0952725	Cs6g05150.1: Phosphatidylethanolamine-binding protein, putative;Protein HEADING DATE 3A; Protein FLOWERING LOCUS T; Protein TWIN SISTER of FT; CEN-like protein 2; Protein BROTHER of FT and TFL 1; Protein TERMINAL FLOWER 1; Protein SELF-PRUNING; Protein CENTRORADIALIS-like; Protein CENTRORADIALIS; Protein MOTHER of FT and TF 1; OV-16 antigen; Protein D1 (Fragment); Putative odorant-binding protein…
Cs6g22350	5.46843	0.0913276	Cs6g22350.1: Nitrilase-associated protein, putative, expressed
orange1.1t01701	5.458	0.0129032	orange1.1t01701.1: Putative uncharacterized protein Sb01g037350
orange1.1t04103	5.43115	0.00428004	orange1.1t04103.1: F-box protein PP2-B10; Putative F-box protein PP2-B12; F-box protein VBF; Uncharacterized protein PHLOEM PROTEIN 2-LIKE A4; Protein PHLOEM PROTEIN 2-LIKE A2;Putative uncharacterized protein Sb04g036810
Cs9g15840	5.41467	4.52827e-07	Cs9g15840.1: Ankyrin repeat-containing protein, putative (Fragment)
Cs4g10375	5.34358	0.0176672	NA
Cs2g19460	5.33822	0.0203104	Cs2g19460.1: Receptor-like protein 12; Probable leucine-rich repeat receptor-like protein kinase At1g35710; Leucine-rich repeat receptor-like protein kinase PXL1; Probable LRR receptor-like serine/threonine-protein kinase At4g08850; LRR receptor-like serine/threonine-protein kinase GSO1; Piriformospora indica-insensitive protein 2; Brassinosteroid LRR receptor kinase; Systemin receptor SR160; Leu…
Cs2g30010	5.32732	0.00161868	NA
Cs4g06200	5.28275	0.0871312	Cs4g06200.1: F-box/LRR-repeat protein 15; F-box protein SKP2B;Putative uncharacterized protein Sb07g022460
Cs6g21220	5.25955	0.121371	NA
Cs3g04590	5.24206	6.45568e-07	Cs3g04590.1: Transcription factor bHLH101;Putative uncharacterized protein At2g41240 (Fragment) --Cs3g04590.2: Transcription factor bHLH101;Putative uncharacterized protein At2g41240 (Fragment)
Cs9g14500	5.15248	0.101619	Cs9g14500.1: 2'-deoxymugineic-acid 2'-dioxygenase; Naringenin,2-oxoglutarate 3-dioxygenase; Flavanone 3-dioxygenase; Hyoscyamine 6-dioxygenase; Flavone synthase; S-norcoclaurine synthase 1; 1-aminocyclopropane-1-carboxylate oxidase homolog 1; 1-aminocyclopropane-1-carboxylate oxidase; Gibberellin 20 oxidase 1; Deacetoxyvindoline 4-hydroxylase; Gibberellin 2-beta-dioxygenase 1;Oxidoreductase, 2OG-…
orange1.1t01365	5.1509	NA	orange1.1t01365.1: LRR and NB-ARC domain-containing disease resistance protein;Probable disease resistance protein At5g63020; Disease resistance protein RPS5; Putative disease resistance protein At4g10780
Cs7g31380	5.10319	0.0379232	NA
Cs2g28280	5.07527	NA	Cs2g28280.1: Putative rice retrotransposon retrofit gag/pol polyprotein;Retrovirus-related Pol polyprotein from transposon TNT 1-94; Copia protein; Uncharacterized mitochondrial protein AtMg00810; Putative transposon Ty5-1 protein YCL074W
Cs3g15610	5.06262	NA	Cs3g15610.1: Putative uncharacterized protein Sb10g007810;Floral homeotic protein AGAMOUS; MADS-box transcription factor 21; Agamous-like MADS-box protein AGL11; MADS-box protein CMB1; Floral homeotic protein APETALA 1; Agamous-like MADS-box protein AGL8 homolog; Transcription factor CAULIFLOWER; Developmental protein SEPALLATA 1
Cs6g14240	5.05562	0.0242689	Cs6g14240.1: NAC domain-containing protein 90; Putative NAC domain-containing protein 61; Protein FEZ; Protein ATAF2; Protein SOMBRERO; Protein CUP-SHAPED COTYLEDON 3;NAC-domain containing protein 90, putative, expressed --Cs6g14240.2: NAC domain-containing protein 90; Putative NAC domain-containing protein 61; Protein FEZ; Protein ATAF2; Protein SOMBRERO; Protein CUP-SHAPED COTYLEDON 3;NAC-domai…
Cs4g11310	5.0301	0.00478732	Cs4g11310.1: (+)-delta-cadinene synthase isozyme A, putative;(E)-beta-farnesene synthase; Pinene synthase; (-)-germacrene D synthase; Valencene synthase; Alpha-humulene/(-)-(E)-beta-caryophyllene synthase; (+)-delta-cadinene synthase isozyme A; Vetispiradiene synthase 2 (Fragment); Patchoulol synthase; (E,E)-germacrene B synthase; Casbene synthase, chloroplastic; (+)-delta-cadinene synthase isozy…
orange1.1t00649	4.99766	NA	orange1.1t00649.1: Putative uncharacterized protein
Cs9g18300	4.97208	NA	Cs9g18300.1: Ulp1 protease family, C-terminal catalytic domain containing protein
Cs5g20000	4.96782	0.0966325	Cs5g20000.1: O-acyltransferase WSD1;Putative uncharacterized protein At5g53390/K19E1_19
Cs2g25280	4.93749	NA	Cs2g25280.1: HAT family dimerisation domain containing protein, expressed;Putative AC transposase; Putative AC9 transposase --Cs2g25280.2: HAT family dimerisation domain containing protein, expressed;Putative AC transposase; Putative AC9 transposase
Cs1g06780	4.89659	0.101811	Cs1g06780.1: ABC transporter G family member 9; ATP-binding cassette sub-family G member 2; Protein white; Uncharacterized ABC transporter ATP-binding protein/permease YOL075C;ATP-binding cassette transporter, subfamily G, member 3, group WBC protein PpABCG3
Cs3g08120	4.88084	0.00448853	Cs3g08120.1: Ovarian tumour, otubain, related
Cs3g10100	4.86795	NA	Cs3g10100.1: Putative uncharacterized protein OJ1364E02.9
orange1.1t04192	4.86795	NA	NA
Cs4g07900	4.85937	0.165217	Cs4g07900.1: Peptidase S8 and S53, subtilisin, kexin, sedolisin;Subtilisin-like protease; Xylem serine proteinase 1; Cucumisin; Minor extracellular protease vpr
Cs1g03880	4.8193	NA	NA
Cs6g18190	4.8124	NA	NA
Cs4g14410	4.79555	NA	Cs4g14410.1: Putative uncharacterized protein Sb03g003280;Cytokinin dehydrogenase 3; Uncharacterized oxidoreductase ORF5 in fasciation locus; Delta(24)-sterol reductase
Cs1g10050	4.78778	NA	Cs1g10050.1: Putative uncharacterized protein F14G11.4
Cs6g15410	4.77479	NA	Cs6g15410.1: Ethylene-responsive transcription factor ERF024; Dehydration-responsive element-binding protein 1B; Ethylene-responsive transcription factor TINY;Dehydration-responsive element-binding protein 1B, putative
Cs8g03120	4.75855	NA	NA
Cs5g05590	4.75362	NA	Cs5g05590.1: Putative Mg2+ and Co2+ transporter CorD (ISS);Protein ApaG --Cs5g05590.2: Putative Mg2+ and Co2+ transporter CorD (ISS);Protein ApaG
Cs4g12090	4.73073	0.00987247	Cs4g12090.1: (-)-germacrene D synthase; Valencene synthase; (+)-delta-cadinene synthase isozyme A; Pinene synthase; (+)-delta-cadinene synthase isozyme XC14; (+)-delta-cadinene synthase; (E,E)-germacrene B synthase; Germacrene-D synthase; Germacrene C synthase; Vetispiradiene synthase 1; Beta-caryophyllene synthase; (E)-beta-farnesene synthase; 5-epi-aristolochene synthase 3; 5-epiaristolochene s…
orange1.1t01979	4.7157	NA	NA
Cs2g30540	4.67369	0.182386	Cs2g30540.1: Transferase, transferring glycosyl groups, putative
Cs1g10360	4.66929	NA	Cs1g10360.1: GDSL esterase/lipase At1g29660; GDSL esterase/lipase APG; Anter-specific proline-rich protein APG; Anther-specific proline-rich protein APG (Fragment);Putative uncharacterized protein Sb03g033460
Cs7g27650	4.6492	NA	Cs7g27650.1: Putative uncharacterized protein Sb02g034460
Cs5g24250	4.63287	NA	Cs5g24250.1: Probable WRKY transcription factor 19; Putative disease resistance protein At4g11170; TMV resistance protein N; Protein SUPPRESSOR OF npr1-1, CONSTITUTIVE 1; Protein DA1-related 4; Protein PHLOEM PROTEIN 2-LIKE A8; Vesicle-associated protein 1-4;Putative TIR-NBS-LRR class disease resistance protein
Cs7g18060	4.61533	0.071674	Cs7g18060.1: Acidic mammalian chitinase; Chitinase-3-like protein 1; G-type lectin S-receptor-like serine/threonine-protein kinase At4g03230; Putative G-type lectin S-receptor-like serine/threonine-protein kinase At1g61610; Cysteine-rich receptor-like protein kinase 37; Receptor-like serine/threonine-protein kinase SD1-8; Putative cysteine-rich receptor-like protein kinase 31; Probable leucine-ri…
orange1.1t03128	4.55841	NA	orange1.1t03128.1: Probable protein phosphatase 2C 34;Putative uncharacterized protein Sb02g036610
Cs5g10820	4.53548	5.1253e-05	Cs5g10820.1: Expansin-A1; Expansin-A15; Expansin-A10; Expansin-A14; Expansin-A8; Expansin-A4; Expansin-A2; Expansin-A9; Expansin-A5; Expansin-A3; Expansin-A16; Expansin-A7; Expansin-A6; Expansin-A11; Expansin-A21; Expansin-A22; Expansin-A24; Expansin-A29; Expansin-A23; Expansin-A13; Expansin-A12; Putative expansin-A17; Expansin-A25; Expansin-A33; Expansin-A28; Expansin-A32; Expansin-A31; Expansin…
orange1.1t00272	4.51253	0.0210649	orange1.1t00272.1: Gibberellin 20 oxidase 2; Probable 2-oxoglutarate/Fe(II)-dependent dioxygenase; Codeine O-demethylase; Thebaine 6-O-demethylase; Flavonol synthase/flavanone 3-hydroxylase; Gibberellin 2-beta-dioxygenase 8; Protein SRG1; Naringenin,2-oxoglutarate 3-dioxygenase; Naringenin,2-oxoglutarate 3-dioxygenase (Fragment); Flavanone 3-dioxygenase; Flavonol synthase/flavanone 3-hydroxylase …
Cs9g16575	4.48579	2.94261e-09	Cs9g16575.1: MADS-box protein SOC1; MADS-box transcription factor 50; Agamous-like MADS-box protein AGL14; Floral homeotic protein AGAMOUS; Agamous-like MADS-box protein AGL9 homolog; Developmental protein SEPALLATA 3; Floral homeotic protein APETALA 1;Agamous-like MADS box protein AGL14, putative, expressed
orange1.1t00799	4.45635	0.118517	orange1.1t00799.1: S-adenosylmethionine-dependent methyltransferase (Fragment);Putative methyltransferase DDB_G0268948; Probable S-adenosylmethionine-dependent methyltransferase CRG1
Cs5g14620	4.43083	NA	NA
Cs7g24110	4.42751	NA	Cs7g24110.1: Putative enoyl-CoA hydratase/isomerase family protein;Carnitinyl-CoA dehydratase
Cs6g02670	4.41746	0.246334	Cs6g02670.1: Regulator of ribonuclease-like protein 2; Putative regulator of ribonuclease activity; Regulator of ribonuclease activity A;S-adenosylmethionine:2-demethylmenaquinone methyltransferase-like protein --Cs6g02670.2: Regulator of ribonuclease-like protein 2; Putative regulator of ribonuclease activity; Regulator of ribonuclease activity A;S-adenosylmethionine:2-demethylmenaquinone methyl…
Cs3g27170	4.41066	NA	Cs3g27170.1: Salutaridinol 7-O-acetyltransferase; BAHD acyltransferase At5g47980; Vinorine synthase; Deacetylvindoline O-acetyltransferase;3'-N-debenzoyl-2'-deoxytaxol N-benzoyltransferase, putative
orange1.1t04181	4.38858	NA	orange1.1t04181.1: Putative rice retrotransposon retrofit gag/pol polyprotein;Retrovirus-related Pol polyprotein from transposon TNT 1-94; Copia protein; Uncharacterized mitochondrial protein AtMg00810; Putative transposon Ty5-1 protein YCL074W
orange1.1t03441	4.36614	0.0830005	orange1.1t03441.1: Putative uncharacterized protein
Cs6g05320	4.34387	0.0868175	Cs6g05320.1: ABC transporter G family member 20; ATP-binding cassette sub-family G member 2; Protein white;ATP-binding cassette transporter, subfamily G, member 29, group WBC protein PpABCG29
Cs3g05290	4.34015	NA	Cs3g05290.1: Cytochrome P450 82A3; Cytochrome P450 82A1 (Fragment); Premnaspirodiene oxygenase; Isoflavone 2'-hydroxylase; Germacrene A oxidase; 5-epiaristolochene 1,3-dihydroxylase; Flavonoid 3',5'-hydroxylase; Amorpha-4,11-diene C-12 oxidase; Disease resistance RPP8-like protein 3; Probable disease resistance protein RDL6/RF9; Psoralen synthase; Angelicin synthase (Fragment); 2-methylbutanal ox…
Cs1g21990	4.33658	0.0259277	Cs1g21990.1: Late embryogenesis abundant protein group 8 protein
Cs3g23330	4.32706	NA	Cs3g23330.1: Transcription factor bHLH95;Putative uncharacterized protein OSJNBa0051E21.18
Cs2g02950	4.32344	NA	Cs2g02950.1: Agamous-like MADS-box protein AGL62; MADS-box transcription factor 56; Floral homeotic protein AGAMOUS; MADS-box protein SOC1; MADS-box protein FLOWERING LOCUS C; MADS-box protein JOINTLESS; MADS-box protein SVP;AGAMOUS-like MADS-box transcriptional factor SMADS42D (Fragment)
Cs9g01800	4.30552	0.0297869	Cs9g01800.1: Putative uncharacterized protein 175 (Fragment)
Cs1g14330	4.30326	NA	Cs1g14330.1: Ras-related protein RABF2b; Vacuolar protein sorting-associated protein 21; GTP-binding protein ypt5; Putative ras-related protein Rab-5B;Whole genome shotgun assembly, allelic scaffold set, scaffold scaffoldA_625
Cs6g11580	4.29931	NA	Cs6g11580.1: Bifunctional inhibitor/lipid-transfer protein/seed storage 2S albumin-like protein;36.4 kDa proline-rich protein; Cortical cell-delineating protein; 14 kDa proline-rich protein DC2.15; Putative lipid-binding protein At4g00165
Cs2g27820	4.29421	0.13674	Cs2g27820.1: Xylem cysteine proteinase 1; KDEL-tailed cysteine endopeptidase CEP1; Vignain; Cysteine proteinase EP-B 1; Cysteine proteinase RD21a; Thiol protease SEN102; Cysteine proteinase COT44 (Fragment); Oryzain alpha chain; Germination-specific cysteine protease 1; Oryzain beta chain; Ananain; Probable cysteine proteinase At4g11310; Actinidain; Fruit bromelain; Cysteine protease 1; Cathepsin…
Cs7g22660	4.286	NA	NA
Cs7g12190	4.27779	0.00592193	Cs7g12190.1: Non-specific lipid-transfer protein A; Non-specific lipid-transfer protein B; Non-specific lipid-transfer protein 11; Non-specific lipid-transfer protein (Fragment);Non-specific lipid-transfer protein (Precursor)
Cs2g25560	4.24821	NA	Cs2g25560.1: Probable WRKY transcription factor 75; WRKY transcription factor 1; Probable WRKY transcription factor protein 1; Protein WRKY1;Putative uncharacterized protein Sb03g033780
orange1.1t04376	4.24177	3.02055e-05	orange1.1t04376.1: Linoleate 13S-lipoxygenase 2-1, chloroplastic; Lipoxygenase 2, chloroplastic; Probable lipoxygenase 8, chloroplastic; Probable lipoxygenase 6; Putative lipoxygenase 5; Lipoxygenase 6, choloroplastic; Seed linoleate 9S-lipoxygenase; Linoleate 9S-lipoxygenase 6 (Fragment); Probable linoleate 9S-lipoxygenase 4; Linoleate 9S-lipoxygenase A; Linoleate 9S-lipoxygenase-4; Linoleate 9S…
Cs1g14183	4.23276	0.092209	NA
Cs7g21080	4.23157	NA	Cs7g21080.1: Strictosidine synthase 3; Strictosidine synthase (Fragment); Adipocyte plasma membrane-associated protein;Putative uncharacterized protein Sb01g007960
Cs9g08380	4.22428	0.0306601	Cs9g08380.1: Ankyrin repeat-containing protein At5g02620; Ankyrin-2; Death-associated protein kinase 1; Ankyrin-1; Nuclear factor NF-kappa-B p105 subunit (Fragment); Nuclear factor NF-kappa-B p105 subunit; Ankyrin repeat domain-containing protein 50; Ankyrin repeat and protein kinase domain-containing protein 1; Ankyrin repeat and SAM domain-containing protein 1A; Alpha-latrotoxin-Lt1a; Serine/th…
orange1.1t05070	4.21859	NA	orange1.1t05070.1: F-box protein PP2-B10; Putative F-box protein PP2-B2; F-box protein VBF; Uncharacterized protein PHLOEM PROTEIN 2-LIKE A4; Protein PHLOEM PROTEIN 2-LIKE A2;Putative uncharacterized protein Sb04g036810
orange1.1t04842	4.20536	0.00468856	orange1.1t04842.1: Ankyrin repeat-containing protein, putative;Ankyrin repeat-containing protein At5g02620; Receptor-interacting serine/threonine-protein kinase 4; Death-associated protein kinase 1; Ankyrin-3; Ankyrin-1; Serine/threonine-protein phosphatase 6 regulatory ankyrin repeat subunit B; Ankyrin-2; Nuclear factor NF-kappa-B p105 subunit (Fragment); Ankyrin repeat domain-containing protein…
Cs5g22200	4.1974	0.0866003	Cs5g22200.1: UPF0481 protein At3g47200;Putative uncharacterized protein AT4g31980
Cs6g07980	4.18945	NA	NA
Cs9g03640	4.18297	0.0726207	Cs9g03640.1: Major allergen Pru ar 1; Major pollen allergen Bet v 1-D/H; Major allergen Pru av 1; Major allergen Mal d 1; Major allergen Pyr c 1; Pathogenesis-related protein 2;Stress and pathogenesis-related protein
Cs2g13950	4.16331	NA	NA
Cs4g05800	4.15854	NA	Cs4g05800.1: 17.9 kDa class II heat shock protein; 18.8 kDa class II heat shock protein; 17.1 kDa class II heat shock protein; 17.3 kDa class II heat shock protein; 17.6 kDa class II heat shock protein; 17.2 kDa class II heat shock protein; 17.7 kDa class II heat shock protein; 18.0 kDa class II heat shock protein; 17.8 kDa class II heat shock protein; 17.0 kDa class II heat shock protein; 17.5 k…
Cs2g29820	4.14671	0.0814582	Cs2g29820.1: Hydroxycinnamoyl CoA shikimate/quinate hydroxycinnamoyltransferase-like protein;Benzyl alcohol O-benzoyltransferase; 13-hydroxylupanine O-tigloyltransferase; (Z)-3-hexen-1-ol acetyltransferase; Omega-hydroxypalmitate O-feruloyl transferase; Taxadien-5-alpha-ol O-acetyltransferase; 3'-N-debenzoyl-2'-deoxytaxol N-benzoyltransferase; 10-deacetylbaccatin III 10-O-acetyltransferase; Hydro…
Cs2g24920	4.13177	NA	NA
Cs4g03420	4.11646	0.25509	NA
Cs7g17700	4.11574	0.0574336	Cs7g17700.1: Mitochondrial prohibitin complex protein 2, putative, expressed;Prohibitin-2; Mitochondrial prohibitin complex protein 2; Prohibitin-1, mitochondrial
Cs6g14880	4.11409	0.010221	Cs6g14880.1: UPF0481 protein At3g47200;Putative uncharacterized protein AT4g31980
Cs7g18930	4.0713	NA	Cs7g18930.1: Cytochrome P450 93A1; Beta-amyrin 24-hydroxylase; Licodione synthase; 2-hydroxyisoflavanone synthase; Flavonoid 3'-monooxygenase; Indoleacetaldoxime dehydratase; Cytochrome P450 71A6 (Fragment); 4-hydroxyphenylacetaldehyde oxime monooxygenase; Germacrene A oxidase; Premnaspirodiene oxygenase; 5-epiaristolochene 1,3-dihydroxylase; Psoralen synthase (Fragment);Putative uncharacterized …
orange1.1t00187	4.0605	0.00968007	orange1.1t00187.1: Putative expansin-B2; Expansin-B15; Expansin-B18; Expansin-B4; Expansin-B5; Expansin-B11; Expansin-B12; Expansin-B3; Expansin-B6; Expansin-B7; Expansin-B8; Expansin-B1; Expansin-B2; Expansin-B9; Expansin-B17; Expansin-B10; Pollen allergen Phl p 1; Major pollen allergen Hol l 1; Pollen allergen Lol p 1; Major pollen allergen Pha a 1; Major pollen allergen Cyn d 1; Expansin-B16; …
Cs1g06390	4.04569	NA	Cs1g06390.1: High-level expression of sugar-inducible gene 2;B3 domain-containing protein Os07g0563300; B3 domain-containing transcription repressor VAL1; B3 domain-containing transcription factor VAL3; Regulatory protein viviparous-1; Putative B3 domain-containing protein Os04g0676650; AP2/ERF and B3 domain-containing protein Os01g0693400; AP2/ERF and B3 domain-containing transcription factor RA…
Cs6g21980	4.04443	1.0006e-06	NA
orange1.1t00215	4.04393	NA	orange1.1t00215.1: Pectinesterase (Fragment);Probable pectinesterase/pectinesterase inhibitor 36; Pectinesterase 3; Pectinesterase/pectinesterase inhibitor 3; Putative pectinesterase/pectinesterase inhibitor 22
Cs5g01530	4.04217	NA	Cs5g01530.1: Putative uncharacterized protein 175 (Fragment)
orange1.1t04760	4.0405	0.0179183	orange1.1t04760.1: Probable LRR receptor-like serine/threonine-protein kinase At3g47570; Putative receptor-like protein kinase At3g47110; LRR receptor-like serine/threonine-protein kinase EFR; Putative leucine-rich repeat receptor-like serine/threonine-protein kinase At2g24130; Cysteine-rich receptor-like protein kinase 27; LRR receptor-like serine/threonine-protein kinase FLS2; Proline-rich rece…
Cs9g11820	4.03732	NA	Cs9g11820.1: F-box protein CPR30;Transitional endoplasmic reticulum ATPase, putative
orange1.1t04720	4.03732	NA	NA
Cs2g02530	4.02171	0.324622	Cs2g02530.1: Plant-specific domain TIGR01568 family protein
Cs4g02210	4.01631	0.00611918	Cs4g02210.1: AP2 domain-containing transcription factor (Fragment);AP2-like ethylene-responsive transcription factor At1g16060; Ethylene-responsive transcription factor WRI1; AP2-like ethylene-responsive transcription factor BBM; AP2-like ethylene-responsive transcription factor ANT; Floral homeotic protein APETALA 2
Cs5g01290	4.00245	NA	Cs5g01290.1: Glucan endo-1,3-beta-glucosidase 11; Probable glucan endo-1,3-beta-glucosidase A6; Glucan endo-1,3-beta-glucosidase GV; Lichenase; Glucan endo-1,3-beta-glucosidase, acidic isoform GL153; Glucan endo-1,3-beta-glucosidase, basic isoform; Glucan endo-1,3-beta-glucosidase, basic vacuolar isoform; Glucan endo-1,3-beta-glucosidase B; Glucan endo-1,3-beta-glucosidase, basic vacuolar isoform…
Cs7g24600	4.00245	NA	Cs7g24600.1: Putative uncharacterized protein;Transposon Ty3-I Gag-Pol polyprotein; Retrovirus-related Pol polyprotein from transposon 17.6; Retrovirus-related Pol polyprotein from transposon opus; Retrotransposable element Tf2 155 kDa protein type 3; Retrovirus-related Pol polyprotein from transposon gypsy; Pol polyprotein (Fragment); Uncharacterized mitochondrial protein AtMg00750; Gag-Pol poly…
Cs4g12540	3.99417	NA	Cs4g12540.1: 1-aminocyclopropane-1-carboxylate oxidase homolog 11; Deacetoxyvindoline 4-hydroxylase; Probable 2-oxoacid dependent dioxygenase; 1-aminocyclopropane-1-carboxylate oxidase 5; Flavonol synthase/flavanone 3-hydroxylase; Leucoanthocyanidin dioxygenase; Codeine O-demethylase; Naringenin,2-oxoglutarate 3-dioxygenase; Probable 2-oxoglutarate/Fe(II)-dependent dioxygenase; Flavone synthase; …
Cs5g25570	3.99184	0.27263	Cs5g25570.1: Inositol-tetrakisphosphate 1-kinase 1;Inositol 1, 3, 4-trisphosphate 5/6-kinase, putative, expressed
Cs6g04760	3.99072	NA	Cs6g04760.1: Leucine-rich repeat family protein / protein kinase family protein;Probable LRR receptor-like serine/threonine-protein kinase At4g08850; Probable leucine-rich repeat receptor-like protein kinase At1g35710; Phytosulfokine receptor 1; Leucine-rich repeat receptor-like serine/threonine-protein kinase At1g17230; Leucine-rich repeat receptor-like protein kinase PXL2; LRR receptor-like ser…
orange1.1t03363	3.984	NA	orange1.1t03363.1: Putative uncharacterized protein Sb02g025840;Cytochrome P450 71A1; Flavonoid 3'-monooxygenase; 4-hydroxyphenylacetaldehyde oxime monooxygenase; Cytochrome P450 71A6 (Fragment); Premnaspirodiene oxygenase; Germacrene A oxidase; 5-epiaristolochene 1,3-dihydroxylase; Psoralen synthase (Fragment)
Cs9g18460	3.97525	0.206109	Cs9g18460.1: Putative uncharacterized protein Sb03g001520;Bidirectional sugar transporter SWEET3
Cs2g18630	3.97032	NA	NA
Cs4g09250	3.967	8.75495e-05	Cs4g09250.1: Putative uncharacterized protein Sb03g035290 --Cs4g09250.2: Putative uncharacterized protein Sb03g035290
orange1.1t00100	3.96551	NA	NA
orange1.1t01531	3.95818	0.121048	orange1.1t01531.1: Pleiotropic drug resistance, ABC transporter family protein (Fragment);Pleiotropic drug resistance protein 2; ABC transporter G family member 39; Putative pleiotropic drug resistance protein 7; Probable pleiotropic drug resistance protein 2
Cs6g17290	3.95606	NA	Cs6g17290.1: GDSL-like Lipase/Acylhydrolase family protein, expressed;GDSL esterase/lipase At5g37690; GDSL esterase/lipase APG; Anter-specific proline-rich protein APG; Anther-specific proline-rich protein APG (Fragment)
Cs7g21290	3.95606	NA	Cs7g21290.1: BTB/POZ domain containing protein, expressed;BTB/POZ domain-containing protein At3g56230; Putative BTB/POZ domain-containing protein At2g05330
Cs1g16660	3.9545	NA	Cs1g16660.1: Agamous-like MADS-box protein AGL62; MADS-box protein SOC1; Floral homeotic protein AGAMOUS; MADS-box transcription factor 47; MADS-box protein FLOWERING LOCUS C; MADS-box protein SVP; MADS-box protein JOINTLESS; Floral homeotic protein GLOBOSA; Floral homeotic protein FBP1; Floral homeotic protein APETALA 3;Putative uncharacterized protein Sb0836s002010 (Fragment)
Cs7g31370	3.9545	NA	Cs7g31370.1: Transposon protein, putative, CACTA, En/Spm sub-class, expressed
orange1.1t04295	3.92751	0.117361	orange1.1t04295.1: Peptide chain release factor, putative; 8726-9996;Peptide chain release factor 2
Cs5g16920	3.92728	0.00116956	Cs5g16920.1: Kunitz-type protease inhibitor KPI-D2.2;21 kDa seed protein; Miraculin; Latex serine proteinase inhibitor; Serine protease inhibitor 2; Kunitz-type serine protease inhibitor DrTI; Probable serine protease inhibitor 6; Sporamin B; Sporamin A; Cysteine protease inhibitor 3 (Fragment); Kunitz-type elastase inhibitor BrEI; Cysteine protease inhibitor 1
Cs5g15820	3.92663	NA	Cs5g15820.1: Transposon TX1 uncharacterized 149 kDa protein; Retrovirus-related Pol polyprotein LINE-1; LINE-1 reverse transcriptase homolog;RNA-directed DNA polymerase (Reverse transcriptase); Ribonuclease H
orange1.1t04565	3.91949	0.163776	orange1.1t04565.1: Putative uncharacterized protein
Cs3g14160	3.90679	NA	Cs3g14160.1: Putative uncharacterized protein (Fragment)
Cs3g04300	3.88681	NA	Cs3g04300.1: Putative uncharacterized protein
orange1.1t05794	3.88681	NA	orange1.1t05794.1: Aspartate/glutamate/uridylate kinase family protein
Cs3g14580	3.86724	NA	Cs3g14580.1: Alpha/beta-hydrolase domain-containing protein;Epoxide hydrolase 2; AB hydrolase superfamily protein yfhM; Soluble epoxide hydrolase; Haloacetate dehalogenase H-1; Haloalkane dehalogenase; Probable oxidoreductase ephD; Fluoroacetate dehalogenase; Dihydrolipoyllysine-residue acetyltransferase component of acetoin cleaving system; Uncharacterized hydrolase YNR064C; Putative non-heme ch…
orange1.1t02908	3.86724	NA	orange1.1t02908.1: Putative uncharacterized protein Sb05g019526 (Fragment)
Cs9g01670	3.85885	NA	Cs9g01670.1: Dihydrolipoyl dehydrogenase 1, mitochondrial; Dihydrolipoyl dehydrogenase, mitochondrial; Dihydrolipoyl dehydrogenase, mitochondrial (Fragment); Dihydrolipoyl dehydrogenase; Dihydrolipoamide dehydrogenase;Probable LPD1-dihydrolipoamide dehydrogenase
orange1.1t02189	3.85446	NA	orange1.1t02189.1: TMV resistance protein N; Putative disease resistance protein At4g11170; Protein SUPPRESSOR OF npr1-1, CONSTITUTIVE 1; Probable WRKY transcription factor 19; Protein DA1-related 4; Protein PHLOEM PROTEIN 2-LIKE A8; Vesicle-associated protein 1-4; Disease resistance protein RFL1;Putative TIR-NBS-LRR class disease resistance protein
Cs9g18310	3.84694	NA	Cs9g18310.1: Putative uncharacterized protein
Cs3g04000	3.84367	NA	NA
Cs1g12690	3.81499	0.201387	Cs1g12690.1: Probable polygalacturonase At3g15720; Polygalacturonase; Polygalacturonase-2; Exopolygalacturonase; Exopolygalacturonase (Fragment); Exopolygalacturonase clone GBGE184; Endo-polygalacturonase; Exopolygalacturonase B; Probable exopolygalacturonase B; Endopolygalacturonase I; Probable endopolygalacturonase I; Endopolygalacturonase B; Exopolygalacturonase A; Probable exopolygalacturonas…
Cs1g09370	3.80895	NA	Cs1g09370.1: Leucine-rich repeat containing protein, putative;Putative disease resistance protein RGA3; Disease resistance protein RGA2; Probable disease resistance protein At1g59620; Inositol-3-phosphate synthase; Inositol-3-phosphate synthase isozyme 1; Probable inositol-3-phosphate synthase isozyme 3
Cs2g09850	3.80895	NA	Cs2g09850.1: Alpha/beta-hydrolase domain-containing protein
Cs7g29190	3.80895	NA	Cs7g29190.1: Putative uncharacterized protein Sb05g008052 (Fragment)
Cs8g18610	3.80895	NA	Cs8g18610.1: Agamous-like MADS-box protein AGL90; Floral homeotic protein PMADS 2; MADS-box transcription factor 5;Putative uncharacterized protein Sb05g023886 (Fragment)
Cs9g19460	3.80895	NA	Cs9g19460.1: Putative uncharacterized protein;B3 domain-containing protein At2g33720; Putative B3 domain-containing protein At1g78640
orange1.1t05681	3.80895	NA	orange1.1t05681.1: Putative uncharacterized protein
orange1.1t03042	3.80497	0.329029	orange1.1t03042.1: Tropinone reductase homolog; Tropinone reductase 1; Dehydrogenase/reductase SDR family member 4; 3-oxoacyl-[acyl-carrier-protein] reductase FabG; Gluconate 5-dehydrogenase; Bacilysin biosynthesis oxidoreductase BacC; Uncharacterized short-chain type dehydrogenase/reductase y4vI; Dehydrogenase/reductase SDR family member 4 (Fragment); Glucose 1-dehydrogenase 2; Granaticin polyke…
Cs9g07670	3.79797	0.00428004	Cs9g07670.1: Putative cold-inducible protein-like protein (Fragment);Early light-induced protein, chloroplastic; Desiccation stress protein DSP-22, chloroplastic; Low molecular mass early light-inducible protein HV90, chloroplastic; High molecular mass early light-inducible protein HV58, chloroplastic; Carotene biosynthesis-related protein CBR, chloroplastic
orange1.1t00681	3.79751	0.10552	orange1.1t00681.1: Putative TIR-NBS-LRR class disease resistance protein;Protein SUPPRESSOR OF npr1-1, CONSTITUTIVE 1; TMV resistance protein N; Putative disease resistance protein At4g11170; Probable WRKY transcription factor 19; Protein DA1-related 4; Protein PHLOEM PROTEIN 2-LIKE A6; Vesicle-associated protein 1-4; Probable disease resistance protein At4g33300; Putative adenylate cyclase regul…
Cs2g08460	3.79076	2.10982e-13	Cs2g08460.1: Beta-amyrin synthase; Germanicol synthase; Lupeol synthase; Amyrin synthase LUP2; Camelliol C synthase; Isomultiflorenol synthase; Taraxerol synthase; Probable pentacyclic triterpene synthase 3; Thalianol synthase; Pentacyclic triterpene synthase 6; Putative pentacyclic triterpene synthase 7; Baruol synthase; Cycloartenol synthase; Dammarenediol II synthase; Arabidiol synthase; Marne…
Cs6g07210	3.78145	2.53729e-09	Cs6g07210.1: Protease inhibitor/seed storage/lipid transfer protein (LTP) family protein (Fragment)
Cs2g27860	3.77883	0.243157	Cs2g27860.1: Xylem cysteine proteinase 1; KDEL-tailed cysteine endopeptidase CEP1; Vignain; Cysteine proteinase EP-B 1; Cysteine proteinase RD21a; Oryzain alpha chain; Oryzain beta chain; Germination-specific cysteine protease 1; Thiol protease SEN102; Cysteine proteinase COT44 (Fragment); Probable cysteine proteinase At4g11310; Ananain; Actinidain; Fruit bromelain; Cysteine protease 1; Cathepsin…
Cs7g17410	3.77872	NA	Cs7g17410.1: Phenylalanine N-monooxygenase; Tyrosine N-monooxygenase; Isoleucine N-monooxygenase 2; Valine N-monooxygenase 1; Tryptophan N-monooxygenase 1; Cytochrome P450 79B1; Dihomomethionine N-hydroxylase; Hexahomomethionine N-hydroxylase; Flavonoid 3'-monooxygenase; Germacrene A oxidase; Cytochrome P450 71A6 (Fragment); Premnaspirodiene oxygenase;Putative uncharacterized protein Sb01g001200
orange1.1t03702	3.7743	NA	orange1.1t03702.1: Probable WRKY transcription factor 52; Putative disease resistance protein At4g11170; Protein SUPPRESSOR OF npr1-1, CONSTITUTIVE 1; TMV resistance protein N; Protein DA1-related 4; Protein PHLOEM PROTEIN 2-LIKE A8; Vesicle-associated protein 1-4;TIR-NBS-LRR type disease resistance protein (Fragment)
orange1.1t02191	3.77234	0.0197616	orange1.1t02191.1: E3 ubiquitin-protein ligase MIB1; Ankyrin repeat-containing protein C6C3.08; E3 ubiquitin-protein ligase mind-bomb;Ankyrin repeat-containing protein, putative
Cs5g34220	3.76182	0.0152531	Cs5g34220.1: CTV.20
Cs8g03410	3.75615	0.000282822	Cs8g03410.1: Branched-chain-amino-acid aminotransferase 2, chloroplastic; Branched-chain-amino-acid aminotransferase 6; Putative branched-chain-amino-acid aminotransferase 7; Probable branched-chain-amino-acid aminotransferase 4; Branched-chain-amino-acid aminotransferase 1, mitochondrial; Branched-chain-amino-acid transaminase 1; Branched-chain-amino-acid aminotransferase, cytosolic; Branched-ch…
Cs5g02830	3.72325	0.153733	Cs5g02830.1: Aluminum-activated malate transporter 9; Putative aluminum-activated malate transporter 3;Putative aluminum-activated malate transporter
Cs5g12290	3.71407	0.0143836	Cs5g12290.1: MADS-box transcription factor FUL-like 1 (Fragment);Agamous-like MADS-box protein AGL8 homolog; Agamous-like MADS-box protein AGL8; Floral homeotic protein APETALA 1; Transcription factor CAULIFLOWER; MADS-box transcription factor 14; MADS-box protein CMB1; Developmental protein SEPALLATA 2; Floral homeotic protein AGAMOUS --Cs5g12290.2: MADS-box transcription factor FUL-like 1 (Frag…
Cs9g09650	3.71403	NA	Cs9g09650.1: Putative uncharacterized protein (Fragment);Cyanate hydratase
Cs1g11990	3.71064	0.0887058	Cs1g11990.1: Leucine-rich repeat receptor protein kinase EXS, putative;G-type lectin S-receptor-like serine/threonine-protein kinase B120; Receptor-like serine/threonine-protein kinase SD1-6; Putative G-type lectin S-receptor-like serine/threonine-protein kinase At1g61610; Cysteine-rich receptor-like protein kinase 10; Putative cysteine-rich receptor-like protein kinase 35; Putative serine/threon…
Cs2g01250	3.70437	2.19561e-05	Cs2g01250.1: Heavy-metal-associated domain-containing protein
Cs1g16130	3.69923	NA	Cs1g16130.1: Putative leucine-rich repeat receptor-like protein kinase At2g19210; Putative leucine-rich repeat receptor-like serine/threonine-protein kinase At2g19230; Probable LRR receptor-like serine/threonine-protein kinase At1g05700; Probable LRR receptor-like protein kinase At1g51890; Senescence-induced receptor-like serine/threonine-protein kinase; Probable leucine-rich repeat receptor-like…
Cs5g18770	3.69433	NA	Cs5g18770.1: Cytidine/deoxycytidylate deaminase-like protein
Cs5g04160	3.69046	0.160687	Cs5g04160.1: Probable WRKY transcription factor 72; WRKY transcription factor 6; Protein WRKY1;Putative uncharacterized protein At1g68150 (Fragment)
Cs3g16210	3.68578	0.0450567	Cs3g16210.1: (-)-germacrene D synthase; Germacrene-D synthase; Valencene synthase; (E)-beta-farnesene synthase; (+)-delta-cadinene synthase isozyme C2; (+)-delta-cadinene synthase isozyme A; Vetispiradiene synthase 1; (+)-delta-cadinene synthase; Pinene synthase; 5-epi-aristolochene synthase 2; 5-epiaristolochene synthase; Probable 5-epi-aristolochene synthase 4; Beta-caryophyllene synthase; Germ…
Cs8g17710	3.68067	NA	Cs8g17710.1: Similar to an Arabidopsis thialiana chromosome BAC genomic sequence
orange1.1t02256	3.68067	NA	NA
Cs3g04560	3.67439	NA	Cs3g04560.1: Protein transport protein Sec24-like At4g32640; Protein transport protein Sec24-like CEF;Protein transport protein Sec24-like CEF, putative, expressed
Cs5g23080	3.67439	NA	NA
Cs6g18040	3.67439	NA	Cs6g18040.1: Putative uncharacterized protein Sb03g012385 (Fragment);Werner Syndrome-like exonuclease; Exonuclease 3'-5' domain-containing protein 2
orange1.1t00914	3.67439	NA	NA
orange1.1t01373	3.66514	NA	orange1.1t01373.1: Disease resistance protein, putative; 11609-15699
Cs5g24090	3.66402	0.117073	Cs5g24090.1: CTV.10
Cs3g10350	3.65302	0.157102	NA
Cs1g03150	3.64436	NA	Cs1g03150.1: Blue copper protein; Uclacyanin-2; Stellacyanin; Chemocyanin; Mavicyanin; Basic blue protein; Early nodulin-like protein 1; Umecyanin; Early nodulin-16; Cucumber peeling cupredoxin; Lamin-like protein;Putative uncharacterized protein Sb02g027260
Cs1g10210	3.64436	NA	Cs1g10210.1: Integrase (Fragment)
orange1.1t05255	3.64348	0.231783	orange1.1t05255.1: Protein FAR1-RELATED SEQUENCE 5; Protein FAR-RED IMPAIRED RESPONSE 1; Protein FAR-RED ELONGATED HYPOCOTYL 3;Putative uncharacterized protein Sb01g001615 (Fragment) --orange1.1t05255.2: Protein FAR1-RELATED SEQUENCE 5; Protein FAR-RED IMPAIRED RESPONSE 1; Protein FAR-RED ELONGATED HYPOCOTYL 3;Putative uncharacterized protein Sb01g001615 (Fragment) --orange1.1t05255.3: Protein FA…
Cs1g02470	3.64246	NA	Cs1g02470.1: Putative uncharacterized protein Sb02g000570
Cs5g20190	3.63247	0.125611	Cs5g20190.1: Ankyrin repeat-containing protein, putative;Ankyrin-1; 85 kDa calcium-independent phospholipase A2; Death-associated protein kinase 1
Cs4g02370	3.62763	0.160936	Cs4g02370.1: Putative rice retrotransposon retrofit gag/pol polyprotein;Retrovirus-related Pol polyprotein from transposon TNT 1-94; Copia protein; Uncharacterized mitochondrial protein AtMg00820; Transposon Ty2-B Gag-Pol polyprotein; Putative transposon Ty5-1 protein YCL074W
orange1.1t00634	3.62714	0.323281	orange1.1t00634.1: Glucan endo-1,3-beta-D-glucosidase-like protein;Glucan endo-1,3-beta-glucosidase, basic isoform; Glucan endo-1,3-beta-glucosidase; Glucan endo-1,3-beta-glucosidase, acidic isoform PR-Q'; Glucan endo-1,3-beta-glucosidase, acidic isoform; Lichenase; Glucan endo-1,3-beta-glucosidase B; Glucan endo-1,3-beta-glucosidase, basic vacuolar isoform; Glucan endo-1,3-beta-glucosidase, basi…
Cs7g11930	3.60504	NA	Cs7g11930.1: Putative ribonuclease H protein At1g65750;LINE-type retrotransposon LIb DNA, complete sequence, Insertion at the SCL6 site
Cs4g13060	3.59485	0.0783708	Cs4g13060.1: Putative uncharacterized protein Sb06g024400;Nudix hydrolase 8; Nucleoside diphosphate-linked moiety X motif 6
Cs1g01120	3.58543	NA	Cs1g01120.1: Tyrosine/DOPA decarboxylase 3; Tyrosine decarboxylase 3; Tyrosine decarboxylase 1 (Fragment); Aromatic-L-amino-acid decarboxylase; Probable tyrosine decarboxylase 2; Alpha-methyldopa hypersensitive protein; Histidine decarboxylase; Probable aromatic-L-amino-acid decarboxylase; Alpha-methyldopa hypersensitive protein (Fragment); Aromatic-L-amino-acid decarboxylase (Fragment);Aromatic …
Cs2g18280	3.58543	NA	Cs2g18280.1: Cytokinin riboside 5'-monophosphate phosphoribohydrolase LOG; Cytokinin riboside 5'-monophosphate phosphoribohydrolase LOG2; Probable cytokinin riboside 5'-monophosphate phosphoribohydrolase LOGL8; LOG family protein PA4923; Putative cytokinin riboside 5'-monophosphate phosphoribohydrolase LOG9; LOG family protein ORF6 in fasciation locus;Putative uncharacterized protein (Fragment)
Cs2g31390	3.58543	NA	Cs2g31390.1: Putative uncharacterized protein (Fragment);Uncharacterized protein At5g48480
Cs4g14540	3.58543	NA	Cs4g14540.1: Putative uncharacterized protein
Cs8g10590	3.58543	NA	Cs8g10590.1: Putative non-LTR retroelement reverse transcriptase;Uncharacterized mitochondrial protein AtMg01250
Cs9g14900	3.58543	NA	Cs9g14900.1: Aldo-keto reductase family 4 member C9; Probable NAD(P)H-dependent oxidoreductase 1; NAD(P)H-dependent 6'-deoxychalcone synthase; Aldose reductase; Aldo-keto reductase family 1 member C1 homolog; Prostaglandin F synthase 1; Dihydrodiol dehydrogenase 3; Estradiol 17 beta-dehydrogenase 5; Prostaglandin-E(2) 9-reductase; Aldose reductase C; Aldo-keto reductase family 1 member C23-like p…
orange1.1t00729	3.58543	NA	orange1.1t00729.1: Putative uncharacterized protein;F-box protein SKIP17
orange1.1t01642	3.58543	NA	orange1.1t01642.1: Putative uncharacterized protein
Cs1g08780	3.58534	NA	Cs1g08780.1: HAT family dimerisation domain containing protein, expressed;Putative AC transposase; Putative AC9 transposase
Cs2g26980	3.58534	NA	Cs2g26980.1: Integrase core domain containing protein
Cs9g16650	3.58534	NA	Cs9g16650.1: UDP-glycosyltransferase 76F1; Cyanohydrin beta-glucosyltransferase; Zeatin O-xylosyltransferase;UDP-glucoronosyl/UDP-glucosyl transferase family protein
Cs3g12950	3.58316	NA	Cs3g12950.1: Putative uncharacterized protein
Cs7g26995	3.57621	NA	NA
orange1.1t03690	3.57141	NA	orange1.1t03690.1: Anthranilate N-methyltransferase; Caffeic acid 3-O-methyltransferase; (Iso)eugenol O-methyltransferase; Tricetin 3',4',5'-O-trimethyltransferase; Quercetin 3-O-methyltransferase 2; Caffeic acid 3-O-methyltransferase (Fragment); Flavone O-methyltransferase 1; Bergaptol O-methyltransferase; Inositol 4-methyltransferase; Eugenol O-methyltransferase; Tabersonine 16-O-methyltransfer…
Cs1g11930	3.56452	NA	Cs1g11930.1: Leucine-rich repeat receptor protein kinase EXS, putative;G-type lectin S-receptor-like serine/threonine-protein kinase B120; Receptor-like serine/threonine-protein kinase SD1-6; Putative G-type lectin S-receptor-like serine/threonine-protein kinase At1g61610; Cysteine-rich receptor-like protein kinase 10; Putative cysteine-rich receptor-like protein kinase 23; Putative serine/threon…
Cs1g11920	3.54303	NA	Cs1g11920.1: Protein kinase domain containing protein, expressed;Receptor-like serine/threonine-protein kinase SD1-7; G-type lectin S-receptor-like serine/threonine-protein kinase At4g03230; G-type lectin S-receptor-like serine/threonine-protein kinase SRK; Putative serine/threonine-protein kinase receptor; Cysteine-rich receptor-like protein kinase 5; Putative cysteine-rich receptor-like protein…
Cs5g33530	3.54286	0.0133983	Cs5g33530.1: Pollen Ole e 1 allergen and extensin family protein
orange1.1t04549	3.53822	0.11404	orange1.1t04549.1: Retrotransposon protein, putative, unclassified
Cs2g29870	3.53518	NA	Cs2g29870.1: Serine-threonine protein kinase, plant-type, putative
Cs7g29070	3.52322	NA	NA
orange1.1t02040	3.51918	1.01926e-05	orange1.1t02040.1: Peroxidase 15; Peroxidase C1C (Fragment); Lignin-forming anionic peroxidase; Peroxidase N; Cationic peroxidase 1;Apoplastic anionic gaiacol peroxidase
orange1.1t03577	3.51092	NA	NA
orange1.1t04873	3.5106	NA	orange1.1t04873.1: Probable LRR receptor-like serine/threonine-protein kinase At3g47570; LRR receptor-like serine/threonine-protein kinase EFR; Putative receptor-like protein kinase At3g47110; Putative leucine-rich repeat receptor-like serine/threonine-protein kinase At2g24130; Protein BRASSINOSTEROID INSENSITIVE 1; LRR receptor-like serine/threonine-protein kinase FLS2; Receptor-like protein kin…
Cs7g29930	3.50084	0.17531	Cs7g29930.1: Putative uncharacterized protein;40S ribosomal protein S26-1
orange1.1t04177	3.50023	0.0286095	orange1.1t04177.1: Ubiquitin carboxyl-terminal hydrolase 13;Putative uncharacterized protein At4g09770/F17A8_120
Cs3g16790	3.4997	NA	Cs3g16790.1: Phosphoglycerate/bisphosphoglycerate mutase family protein
Cs1g03020	3.49726	NA	Cs1g03020.1: Uncharacterized protein At1g28695; UDP-galactose:fucoside alpha-3-galactosyltransferase;Nucleotide-diphospho-sugar transferase domain-containing protein
Cs2g13650	3.49302	NA	Cs2g13650.1: Sulfhydryl oxidase 2; Protein disulfide-isomerase A3; Protein disulfide-isomerase like 2-1; Probable protein disulfide-isomerase A6;Protein disulfide-isomerase, putative (Fragment) --Cs2g13650.2: Protein disulfide-isomerase, putative (Fragment);Sulfhydryl oxidase 1; Protein disulfide-isomerase A3; Protein disulfide-isomerase like 2-1; Probable protein disulfide-isomerase A6
Cs9g15220	3.4923	NA	Cs9g15220.1: Putative uncharacterized protein Sb03g037190
orange1.1t00067	3.48125	0.351846	orange1.1t00067.1: SRF-type transcription factor family protein, expressed;Agamous-like MADS-box protein AGL61; MADS-box transcription factor 47; MADS-box protein JOINTLESS; Floral homeotic protein AGAMOUS; MADS-box protein SVP; MADS-box protein AGL24
orange1.1t05829	3.47722	NA	NA
Cs4g08530	3.45237	0.193067	Cs4g08530.1: Glucan endo-1,3-beta-glucosidase 7; Glucan endo-1,3-beta-glucosidase-like protein 1;Glucan endo-1,3-beta-glucosidase (Ec 3.2.1.39) ((1->3)-beta-glucan endohydrolase) ((1->3)-beta-glucanase) (Beta-1,3-endoglucanase)
Cs1g08535	3.45173	NA	NA
Cs2g01070	3.45173	NA	Cs2g01070.1: AP2/EREBP transcription factor BABY BOOM, putative, expressed;AP2-like ethylene-responsive transcription factor PLT2; AP2-like ethylene-responsive transcription factor BBM; AP2-like ethylene-responsive transcription factor ANT; Ethylene-responsive transcription factor WRI1; Floral homeotic protein APETALA 2; AP2-like ethylene-responsive transcription factor SNZ; AP2-like ethylene-res…
Cs3g13280	3.45173	NA	Cs3g13280.1: Pre-mRNA-processing factor 6; Pre-mRNA-splicing factor prp1;Chromosome 9 SCAF15033, whole genome shotgun sequence. (Fragment)
Cs6g21640	3.45173	NA	Cs6g21640.1: Ethylene-responsive transcription factor RAP2-11; Ethylene-responsive transcription factor LEP; Pathogenesis-related genes transcriptional activator PTI6; Ethylene-responsive transcription factor SHINE 3;Putative uncharacterized protein Sb02g006023 (Fragment)
Cs7g14520	3.45173	NA	Cs7g14520.1: Vacuolar ATP synthase subunit H family protein;Probable V-type proton ATPase subunit H; V-type proton ATPase subunit H
orange1.1t05964	3.43344	0.410804	NA
Cs7g03230	3.43224	0.00741576	Cs7g03230.1: Glycosyltransferase belonging to CAZy family GT61
Cs7g32070	3.42892	0.171661	NA
Cs8g07190	3.4132	NA	Cs8g07190.1: Cyclin-dependent kinase F-4; Serine/threonine-protein kinase MAK; Serine/threonine-protein kinase MHK; Serine/threonine-protein kinase ICK; Probable serine/threonine-protein kinase DDB_G0268078; MAPK/MAK/MRK overlapping kinase; Cell division control protein 2 homolog 2; Sporulation protein kinase pit1; Cell division control protein 2 homolog A; Mitogen-activated protein kinase 5; Cyc…
Cs4g11320	3.40216	0.00365467	Cs4g11320.1: (E)-beta-farnesene synthase; (-)-germacrene D synthase; Pinene synthase; Valencene synthase; (+)-delta-cadinene synthase isozyme A; (+)-delta-cadinene synthase isozyme XC14; Vetispiradiene synthase 2 (Fragment); (+)-delta-cadinene synthase; Vetispiradiene synthase 1; 5-epiaristolochene synthase; Casbene synthase, chloroplastic; Beta-caryophyllene synthase; Patchoulol synthase; Alpha-…
Cs6g08050	3.39981	NA	Cs6g08050.1: Putative uncharacterized protein
orange1.1t03525	3.39583	0.168145	orange1.1t03525.1: Pre-mRNA-processing factor 6; Pre-mRNA-splicing factor prp1;Splicing factor, component of the U4/U6-U5 snRNP complex
Cs1g01670	3.39403	NA	Cs1g01670.1: Transcription factor MYB39; Transcription repressor MYB4; Protein ODORANT1; Myb-related protein 330; Myb-related protein P; Anthocyanin regulatory C1 protein; Transcription factor GAMYB; Transcription factor WER; Trichome differentiation protein GL1; Myb-related protein B; Transforming protein Myb; Transcriptional activator Myb; Myb-related protein A;Putative uncharacterized protein …
Cs2g01240	3.39403	NA	Cs2g01240.1: Putative uncharacterized protein At5g12950/T24H18_120
Cs8g10230	3.39403	NA	Cs8g10230.1: Putative uncharacterized protein Sb01g031830;Rab GDP dissociation inhibitor alpha; Rab GDP dissociation inhibitor beta; Probable secretory pathway GDP dissociation inhibitor 1; Rab GDP-dissociation inhibitor
Cs9g12640	3.39403	NA	Cs9g12640.1: Transcription factor TCP1; Transcription factor CYCLOIDEA; Transcription factor CYCLOIDEA (Fragment); Transcription factor TEOSINTE BRANCHED 1;CYCLOIDEA-like group 1B protein (Fragment)
Cs9g13750	3.39403	NA	Cs9g13750.1: Uclacyanin I-like predicted GPI-anchored protein;Blue copper protein; Early nodulin-like protein 1; Stellacyanin; Uclacyanin-2; Early nodulin-55-2; Mavicyanin; Basic blue protein; Chemocyanin; Lamin-like protein; Cucumber peeling cupredoxin
Cs3g06240	3.39269	NA	Cs3g06240.1: Transposon protein, putative, CACTA, En/Spm sub-class
Cs6g03030	3.38892	0.140971	Cs6g03030.1: Concanavalin A-like lectin/glucanase; U2 auxiliary factor small subunit;Zinc finger CCCH domain-containing protein 16; U2 small nuclear ribonucleoprotein auxiliary factor 35 kDa subunit-related protein 2
Cs9g07940	3.38366	0.0939371	Cs9g07940.1: 3-ketoacyl-CoA synthase 17; Probable 3-ketoacyl-CoA synthase 2;3-ketoacyl-CoA synthase (Fragment)
Cs7g30690	3.37852	0.180892	Cs7g30690.1: Sister chromatid cohesion 1 protein 1; Double-strand-break repair protein rad21 homolog; Double-strand-break repair protein rad21-like protein 1; Cohesin subunit rad21;Putative uncharacterized protein OSJNBa0017N18.15
orange1.1t01425	3.37383	0.337791	orange1.1t01425.1: Serine-threonine protein kinase, plant-type, putative
Cs7g25480	3.36067	0.135431	Cs7g25480.1: Putative uncharacterized protein (Fragment)
Cs8g19970	3.3449	NA	Cs8g19970.1: Cytochrome P450 86A1; Cytochrome P450 (Fragment);Cytochrome P450, family 86, subfamily A, polypeptide 4
Cs3g15420	3.32084	NA	Cs3g15420.1: PsbP domain-containing protein 1, chloroplastic;Thylakoid lumenal 21.5 kDa protein, chloroplast, putative, expressed --Cs3g15420.2: PsbP domain-containing protein 1, chloroplastic; Uncharacterized protein At1g09340, chloroplastic;Thylakoid lumenal 21.5 kDa protein, chloroplast, putative, expressed
Cs5g15010	3.32084	NA	Cs5g15010.1: CTV.20
Cs5g20230	3.32084	NA	Cs5g20230.1: Leucine-rich repeat containing protein, putative;TMV resistance protein N; Putative disease resistance protein At4g11170; Protein SUPPRESSOR OF npr1-1, CONSTITUTIVE 1; Protein PHLOEM PROTEIN 2-LIKE A8; Vesicle-associated protein 1-4; Probable WRKY transcription factor 16
Cs7g22520	3.32084	NA	Cs7g22520.1: Gag-pol polyprotein
Cs2g21440	3.31972	2.19561e-05	NA
Cs5g19570	3.31589	0.0508668	Cs5g19570.1: Leucine-rich repeat containing protein, putative;TMV resistance protein N; Protein SUPPRESSOR OF npr1-1, CONSTITUTIVE 1; Probable WRKY transcription factor 19; Putative disease resistance protein At4g11170; Protein DA1-related 4
Cs9g11060	3.31135	0.273946	Cs9g11060.1: Putative ribonuclease H protein At1g65750;RNA-directed DNA polymerase (Reverse transcriptase); Polynucleotidyl transferase, Ribonuclease H fold
orange1.1t04795	3.31123	NA	NA
Cs4g11490	3.30007	NA	Cs4g11490.1: Putative serine/threonine-specific protein kinase;G-type lectin S-receptor-like serine/threonine-protein kinase RKS1; Cysteine-rich receptor-like protein kinase 18; Receptor-like serine/threonine-protein kinase SD1-8; Putative cysteine-rich receptor-like protein kinase 35; G-type lectin S-receptor-like serine/threonine-protein kinase SRK; Putative serine/threonine-protein kinase rece…
Cs2g31410	3.2974	0.000192974	Cs2g31410.1: Hydroxycinnamoyl CoA shikimate/quinate hydroxycinnamoyltransferase-like protein;Benzyl alcohol O-benzoyltransferase; 13-hydroxylupanine O-tigloyltransferase; (Z)-3-hexen-1-ol acetyltransferase
Cs8g14420	3.29696	0.0553311	Cs8g14420.1: HAT family dimerisation domain containing protein, expressed;Putative AC transposase; Putative AC9 transposase
Cs5g02420	3.29451	0.00373547	NA
Cs9g06690	3.2779	NA	Cs9g06690.1: Retrotransposon protein, putative, Ty1-copia subclass, expressed
Cs5g23350	3.27336	NA	NA
Cs2g24120	3.27032	NA	Cs2g24120.1: Transposon protein, putative, CACTA, En/Spm sub-class
orange1.1t05269	3.26765	NA	NA
Cs8g12040	3.26743	0.12266	Cs8g12040.1: Putative uncharacterized protein (Fragment)
Cs1g11910	3.26373	0.0614242	Cs1g11910.1: Putative uncharacterized protein Sb02g035930;G-type lectin S-receptor-like serine/threonine-protein kinase CES101; Putative G-type lectin S-receptor-like serine/threonine-protein kinase At1g61610; Putative cysteine-rich receptor-like protein kinase 35; Cysteine-rich receptor-like protein kinase 11; Receptor-like serine/threonine-protein kinase SD1-6; Putative serine/threonine-protein…
Cs5g02430	3.26163	9.3274e-05	NA
Cs1g13890	3.25242	NA	NA
orange1.1t05154	3.24705	NA	orange1.1t05154.1: Putative ribonuclease H protein At1g65750;LINE-type retrotransposon LIb DNA, complete sequence, Insertion at the SCL6 site
orange1.1t05475	3.24705	NA	orange1.1t05475.1: Zinc finger protein 6; Zinc finger protein KNUCKLES;Putative uncharacterized protein Sb01g042780
orange1.1t04003	3.23984	0.242648	orange1.1t04003.1: Putative retroelement gag/pol polyprotein
Cs5g14760	3.23367	NA	NA
Cs9g12790	3.23311	0.123984	Cs9g12790.1: Probable LRR receptor-like serine/threonine-protein kinase At3g47570; Putative receptor-like protein kinase At3g47110; LRR receptor-like serine/threonine-protein kinase EFR; LRR receptor-like serine/threonine-protein kinase GSO2; Receptor-like protein kinase; Protein kinase APK1B, chloroplastic; Leucine-rich repeat receptor-like protein kinase PXL1; Probable inactive receptor kinase …
Cs2g21595	3.2315	0.31516	NA
Cs6g02010	3.22366	0.284481	Cs6g02010.1: Ubiquitin-like-specific protease ESD4;Ulp1 protease family, C-terminal catalytic domain containing protein
Cs3g16280	3.22327	NA	Cs3g16280.1: Putative phytosulfokine peptide (Precursor);Phytosulfokines 5
Cs2g09610	3.21809	0.151924	Cs2g09610.1: Amino acid permease domain containing protein;High affinity cationic amino acid transporter 1; Low affinity cationic amino acid transporter 2; Uncharacterized amino acid permease YfnA; Probable cationic amino acid transporter; Cationic amino acid transporter 3; Uncharacterized amino acid permease YhdG; Uncharacterized transporter Mb2022c
orange1.1t03211	3.20857	NA	orange1.1t03211.1: Retrotransposon protein, putative, unclassified, expressed;Uncharacterized mitochondrial protein AtMg00310; Putative ribonuclease H protein At1g65750
Cs2g07140	3.19865	0.323281	Cs2g07140.1: Putative receptor-like kinase, 5'-partial (Fragment);Receptor-like serine/threonine-protein kinase SD1-7; Cysteine-rich receptor-like protein kinase 10; G-type lectin S-receptor-like serine/threonine-protein kinase At4g03230; G-type lectin S-receptor-like serine/threonine-protein kinase SRK; Putative cysteine-rich receptor-like protein kinase 31; Putative serine/threonine-protein kin…
Cs1g13490	3.19346	NA	Cs1g13490.1: Putative uncharacterized protein
Cs4g12760	3.19313	NA	Cs4g12760.1: Myb-related protein Zm1; Transcription repressor MYB4; Transcription factor MYB39; Myb-related protein P; Protein ODORANT1; Anthocyanin regulatory C1 protein; Transcription factor WER; Transcription factor GAMYB; Trichome differentiation protein GL1; Transcriptional activator Myb; Myb-related protein A;Myb-related protein Myb4, putative, expressed
Cs7g01070	3.19313	NA	Cs7g01070.1: Pre-mRNA processing protein PRP39, putative, expressed
Cs7g04060	3.19237	0.0779017	Cs7g04060.1: Uncharacterized mitochondrial protein AtMg00310;Putative reverse transcriptase/RNA-dependent DNA polymerase
Cs2g24530	3.18833	NA	Cs2g24530.1: Wound-inducible putative chloroplast terpene synthase 4;(E,E)-alpha-farnesene synthase; Myrcene synthase, chloroplastic; Isoprene synthase, chloroplastic; (+)-alpha-pinene synthase, chloroplastic; (R)-limonene synthase 1; (-)-limonene synthase, chloroplastic; 1,8-cineole synthase, chloroplastic; R-linalool synthase QH1, chloroplastic (Fragment); R-linalool synthase QH5, chloroplastic…
Cs3g13260	3.18833	NA	NA
Cs4g06240	3.18833	NA	Cs4g06240.1: MADS-box transcription factor 16; MADS-box protein FLOWERING LOCUS C; Agamous-like MADS-box protein AGL15; Protein TRANSPARENT TESTA 16; MADS-box protein GGM13; MADS-box protein SVP; Floral homeotic protein GLOBOSA; MADS-box protein JOINTLESS; Floral homeotic protein FBP1; Floral homeotic protein PMADS 2; Floral homeotic protein APETALA 3; Floral homeotic protein AGAMOUS; Floral home…
Cs5g12650	3.18833	NA	Cs5g12650.1: Integrase core domain containing protein
Cs5g16530	3.18833	NA	Cs5g16530.1: En/Spm-like transposon protein, putative
Cs5g28370	3.18833	NA	Cs5g28370.1: Putative uncharacterized protein OSJNBa0029G06.31
Cs8g07980	3.18833	NA	Cs8g07980.1: Putative uncharacterized protein
Cs8g18340	3.18833	NA	NA
Cs9g13640	3.18833	NA	Cs9g13640.1: Very similar to retrotransposon reverse transcriptase;Uncharacterized mitochondrial protein AtMg00310
Cs3g09950	3.18595	0.0854332	Cs3g09950.1: Ubiquitin carboxyl-terminal hydrolase 12; MATH domain-containing protein At5g43560;Putative uncharacterized protein (Fragment)
orange1.1t03217	3.18548	0.239798	orange1.1t03217.1: Putative uncharacterized protein Sb04g036810
orange1.1t00590	3.18015	NA	orange1.1t00590.1: Putative uncharacterized protein Sb10g000101 (Fragment);NAC domain-containing protein 78; Protein FEZ; Protein CUP-SHAPED COTYLEDON 1; Putative NAC domain-containing protein 94; Protein BEARSKIN1; Protein SOMBRERO
Cs6g07710	3.17893	0.00089174	NA
Cs5g20960	3.17553	4.45227e-05	Cs5g20960.1: NADP-dependent alkenal double bond reductase P2; (+)-pulegone reductase; Putative NADP-dependent oxidoreductase yfmJ; Zinc-type alcohol dehydrogenase-like protein PB24D3.08c; Prostaglandin reductase 1; Putative NADP-dependent oxidoreductase yncB; Uncharacterized membrane protein YML131W; Zinc-binding alcohol dehydrogenase domain-containing protein 2; Quinone oxidoreductase;Allyl alco…
Cs1g19080	3.17338	NA	Cs1g19080.1: ERI1 exoribonuclease 2; 3'-5' exoribonuclease 1;Putative uncharacterized protein Sb03g011390
Cs5g12970	3.17338	NA	Cs5g12970.1: Putative RNA-dependent RNA-polymerase (Fragment);RNA-dependent RNA polymerase 1
Cs5g13200	3.17338	NA	Cs5g13200.1: Protein SRG1; Codeine O-demethylase; Probable 2-oxoglutarate/Fe(II)-dependent dioxygenase; Thebaine 6-O-demethylase; S-norcoclaurine synthase 1; 1-aminocyclopropane-1-carboxylate oxidase homolog 12; 1-aminocyclopropane-1-carboxylate oxidase; 2'-deoxymugineic-acid 2'-dioxygenase; Mugineic-acid 3-dioxygenase; Deacetoxyvindoline 4-hydroxylase; Flavonol synthase/flavanone 3-hydroxylase; …
Cs5g16410	3.17338	NA	Cs5g16410.1: Uncharacterized mitochondrial protein AtMg00310;Putative uncharacterized protein Sb05g019526 (Fragment)
orange1.1t02453	3.17338	NA	orange1.1t02453.1: Putative uncharacterized protein Sb06g028070
Cs7g13670	3.15816	NA	Cs7g13670.1: Sugar transport protein 10; Sugar carrier protein C; Hexose carrier protein HEX6; Sugar carrier protein A; H(+)/hexose cotransporter 1; Putative metabolite transport protein ywtG; D-xylose-proton symporter; Glucose transport protein; Probable glucose transporter rco-3; Galactose-proton symporter; Arabinose-proton symporter;Putative uncharacterized protein Sb02g036310
Cs4g19640	3.15422	0.118857	Cs4g19640.1: Probable peptide transporter At1g52190; Probable peptide/nitrate transporter At3g16180; Putative peptide/nitrate transporter At5g11570; Nitrate transporter 1.7; Probable nitrite transporter At1g68570; Peptide transporter PTR1; Probable nitrate excretion transporter 2; Nitrate excretion transporter 1; Putative nitrate excretion transporter 7;Proton-dependent oligopeptide transport fam…
orange1.1t04907	3.14824	0.184684	orange1.1t04907.1: Pro-Pol polyprotein; Uncharacterized protein K02A2.6; Pol polyprotein (Fragment); Pol polyprotein;Putative uncharacterized protein
Cs9g10770	3.14783	0.00054101	Cs9g10770.1: F-box protein PP2-B10; Putative F-box protein PP2-B2; F-box protein VBF;Putative uncharacterized protein Sb04g036820
Cs3g04780	3.14581	0.197237	Cs3g04780.1: DnaJ homolog subfamily B member 13; DnaJ protein homolog 1; Protein psi1; Mitochondrial protein import protein MAS5; DnaJ homolog subfamily A member 2; DnaJ protein homolog 1 (Fragment); Chaperone protein dnaJ 2; DnaJ homolog dnj-20; Chaperone protein DnaJ;DNAJ chaperone C-terminal domain-containing protein
Cs1g11960	3.13958	9.40888e-08	Cs1g11960.1: G-type lectin S-receptor-like serine/threonine-protein kinase B120; Receptor-like serine/threonine-protein kinase SD1-6; Cysteine-rich receptor-like protein kinase 10; Putative G-type lectin S-receptor-like serine/threonine-protein kinase At1g61610; Putative cysteine-rich receptor-like protein kinase 35; Putative serine/threonine-protein kinase receptor; G-type lectin S-receptor-like…
Cs2g09660	3.13684	NA	Cs2g09660.1: Probable LRR receptor-like serine/threonine-protein kinase At3g47570; LRR receptor-like serine/threonine-protein kinase EFR; LRR receptor-like serine/threonine-protein kinase FLS2; Putative receptor-like protein kinase At3g47110; Leucine-rich repeat receptor-like serine/threonine-protein kinase BAM2; Receptor-like protein kinase 2; Probable leucine-rich repeat receptor-like protein k…
Cs7g30620	3.13684	NA	Cs7g30620.1: LOB domain-containing protein 12; Protein LATERAL ORGAN BOUNDARIES; Protein IAL1;Putative uncharacterized protein Sb09g016240 --Cs7g30620.2: Putative uncharacterized protein Sb08g000575 (Fragment);LOB domain-containing protein 12; Protein LATERAL ORGAN BOUNDARIES; Protein IAL1
Cs7g28720	3.13468	0.0630405	Cs7g28720.1: Putative uncharacterized protein At5g13670 (Fragment);Auxin-induced protein 5NG4
Cs1g13780	3.13169	NA	NA
orange1.1t03098	3.13108	0.11527	NA
Cs1g04000	3.12935	0.442903	Cs1g04000.1: Leucine-rich repeat receptor protein kinase exs, putative;Receptor-like protein 12; LRR receptor-like serine/threonine-protein kinase GSO2; Protein BRASSINOSTEROID INSENSITIVE 1; Leucine-rich repeat receptor-like serine/threonine-protein kinase BAM2; Leucine-rich repeat receptor-like protein kinase PEPR2; Probable leucine-rich repeat receptor-like protein kinase At1g35710; Receptor-l…
Cs9g02540	3.12879	0.231287	Cs9g02540.1: Medium-chain-fatty-acid--CoA ligase; Short-chain-fatty-acid--CoA ligase; 4-coumarate--CoA ligase-like 9;cDNA, clone: J100034I22, full insert sequence
Cs9g02440	3.12269	0.169963	Cs9g02440.1: Mitochondrial import inner membrane translocase subunit Tim17/Tim22/Tim23 family protein, putative, expressed --Cs9g02440.2: Mitochondrial import inner membrane translocase subunit Tim17/Tim22/Tim23 family protein, putative, expressed
orange1.1t05165	3.12233	0.144681	NA
Cs7g18170	3.10795	NA	Cs7g18170.1: Putative ribonuclease H protein At1g65750;LINE-type retrotransposon LIb DNA, complete sequence, Insertion at the SCL6 site
Cs4g11180	3.10245	0.201937	Cs4g11180.1: 2-oxoglutarate-dependent dioxygenase (Fragment);Gibberellin 2-beta-dioxygenase 8; 1-aminocyclopropane-1-carboxylate oxidase 1; Protein SRG1; Probable 1-aminocyclopropane-1-carboxylate oxidase; Gibberellin 20 oxidase 1-B; Codeine O-demethylase; Probable 2-oxoglutarate/Fe(II)-dependent dioxygenase; 1-aminocyclopropane-1-carboxylate oxidase homolog 1; Thebaine 6-O-demethylase; S-norcocl…
Cs5g20080	3.09671	0.219258	Cs5g20080.1: Ankyrin repeat-containing protein, putative;Ankyrin-1; Ankyrin repeat and protein kinase domain-containing protein 1; Ankyrin-3; Death-associated protein kinase 1; Ankyrin repeat-containing protein At3g12360; 85 kDa calcium-independent phospholipase A2; Alpha-latrocrustotoxin-Lt1a (Fragment); Ankyrin repeat and death domain-containing protein 1B
Cs2g31360	3.09578	6.45568e-07	Cs2g31360.1: Benzyl alcohol O-benzoyltransferase; 13-hydroxylupanine O-tigloyltransferase; (Z)-3-hexen-1-ol acetyltransferase; Omega-hydroxypalmitate O-feruloyl transferase; Taxadien-5-alpha-ol O-acetyltransferase; 3'-N-debenzoyl-2'-deoxytaxol N-benzoyltransferase; 10-deacetylbaccatin III 10-O-acetyltransferase; 2-alpha-hydroxytaxane 2-O-benzoyltransferase; Anthranilate N-benzoyltransferase prote…
orange1.1t03804	3.08842	NA	orange1.1t03804.1: Probable LRR receptor-like serine/threonine-protein kinase At3g47570; LRR receptor-like serine/threonine-protein kinase EFR; Putative receptor-like protein kinase At3g47110; LRR receptor-like serine/threonine-protein kinase FLS2; Receptor-like protein kinase; Putative leucine-rich repeat receptor-like serine/threonine-protein kinase At2g24130; Leucine-rich repeat receptor-like …
orange1.1t03817	3.08842	NA	orange1.1t03817.1: Putative uncharacterized protein
Cs9g06710	3.08612	0.0486293	Cs9g06710.1: Primary amine oxidase (Fragment); Primary amine oxidase; Copper methylamine oxidase; Phenylethylamine oxidase; Histamine oxidase; Putative primary amine oxidase 2; Peroxisomal primary amine oxidase; Copper amine oxidase 1; Amiloride-sensitive amine oxidase [copper-containing];Putative uncharacterized protein At1g31710/F27M3_9
orange1.1t02018	3.08364	NA	NA
Cs5g24105	3.08334	0.450896	NA
Cs7g13730	3.07611	0.458818	Cs7g13730.1: Protein TRANSPARENT TESTA 16; MADS-box protein FBP24; MADS-box transcription factor 29; MADS-box protein AeAP3-2 (Fragment); Floral homeotic protein APETALA 1; Agamous-like MADS-box protein AGL8 homolog; Agamous-like MADS-box protein AGL8; Transcription factor CAULIFLOWER; Floral homeotic protein PISTILLATA; Floral homeotic protein GLOBOSA; Developmental protein SEPALLATA 3; Floral h…
Cs8g19470	3.07348	0.102286	Cs8g19470.1: Copper transporter 1;Putative uncharacterized protein OSJNBa0013M12.26
orange1.1t02111	3.06787	0.00804633	orange1.1t02111.1: Putative uncharacterized protein Sb06g005410;Xylem cysteine proteinase 1; KDEL-tailed cysteine endopeptidase CEP2; Cysteine proteinase RD21a; Vignain; Cysteine proteinase EP-B 2; Actinidain; Ananain; Thiol protease SEN102; Probable cysteine proteinase At4g11320; Fruit bromelain; Germination-specific cysteine protease 1; Oryzain alpha chain; Cysteine proteinase COT44 (Fragment);…
Cs7g27070	3.06701	NA	Cs7g27070.1: UDP-glucosyltransferase, putative
orange1.1t00260	3.06552	0.0177001	orange1.1t00260.1: Putative cytochrome P450-dependent fatty acid hydroxylase, 5'-partial (Fragment);Cytochrome P450 704C1
Cs6g03080	3.04487	NA	Cs6g03080.1: Putative uncharacterized protein
Cs4g20155	3.04274	0.00093349	NA
Cs8g08620	3.04051	0.0989958	Cs8g08620.1: Cytochrome P450 84A1; Premnaspirodiene oxygenase; Germacrene A oxidase; Amorpha-4,11-diene C-12 oxidase; Cytochrome P450 71D11 (Fragment); 5-epiaristolochene 1,3-dihydroxylase; 4-hydroxyphenylacetaldehyde oxime monooxygenase; Flavonoid 3'-monooxygenase; Tabersonine 16-hydroxylase (Fragment); Psoralen synthase (Fragment); Angelicin synthase (Fragment); Psoralen synthase; Beta-amyrin 2…
orange1.1t03723	3.02863	NA	orange1.1t03723.1: Putative uncharacterized protein Sb03g024870
orange1.1t01394	3.02165	0.0941565	orange1.1t01394.1: LRR receptor-like serine/threonine-protein kinase GSO1; Protein BRASSINOSTEROID INSENSITIVE 1; Systemin receptor SR160; Brassinosteroid LRR receptor kinase; Probable leucine-rich repeat receptor-like protein kinase At2g33170; Leucine-rich repeat receptor protein kinase EXS; Leucine-rich repeat receptor-like protein kinase PEPR2; Leucine-rich repeat receptor-like serine/threonin…
Cs2g27810	3.01886	0.463482	Cs2g27810.1: Xylem cysteine proteinase 1; KDEL-tailed cysteine endopeptidase CEP1; Vignain; Cysteine proteinase EP-B 1; Thiol protease SEN102; Cysteine proteinase RD21a; Cysteine proteinase COT44 (Fragment); Germination-specific cysteine protease 1; Oryzain alpha chain; Oryzain beta chain; Ananain; Probable cysteine proteinase At4g11310; Actinidain; Fruit bromelain; Cysteine protease 1; Cathepsin…
Cs9g10430	3.01794	0.432378	Cs9g10430.1: Probable glutathione S-transferase; Glutathione transferase GST 23; Glutathione S-transferase U8; Probable glutathione S-transferase parA; Probable glutathione S-transferase parC; Probable maleylacetoacetate isomerase;Putative tau class glutathione transferase GSTU23
orange1.1t01666	3.01394	NA	orange1.1t01666.1: Histidine kinase CKI1; Sensory/regulatory protein RpfC; Peroxide stress-activated histidine kinase mak2; Hybrid signal transduction histidine kinase J; Hybrid signal transduction protein dokA; Signal transduction histidine-protein kinase BarA; Hybrid signal transduction histidine kinase B; Sensor protein gacS; Sensor kinase protein RcsC; Hybrid signal transduction histidine kin…
Cs1g13400	3.00623	NA	Cs1g13400.1: LRR and NB-ARC domain-containing disease resistance protein;Probable disease resistance protein At5g63020; Disease resistance protein RPS5; Putative disease resistance protein At1g63350
Cs3g21880	3.0029	NA	NA
Cs4g14420	3.0029	NA	NA
Cs9g12890	2.99789	0.076881	Cs9g12890.1: Probable LRR receptor-like serine/threonine-protein kinase At3g47570; LRR receptor-like serine/threonine-protein kinase EFR; Putative receptor-like protein kinase At3g47110; LRR receptor-like serine/threonine-protein kinase FLS2; Leucine-rich repeat receptor-like serine/threonine-protein kinase At1g17230; Putative leucine-rich repeat receptor-like serine/threonine-protein kinase At2g…
Cs4g12570	2.99683	0.0506288	Cs4g12570.1: Putative uncharacterized protein Sb08g000575 (Fragment);LOB domain-containing protein 4; Protein LATERAL ORGAN BOUNDARIES
Cs1g04830	2.99661	NA	Cs1g04830.1: Agamous-like MADS-box protein AGL17; MADS-box transcription factor PHERES 1; Floral homeotic protein GLOBOSA; Floral homeotic protein PMADS 2; MADS-box transcription factor 20;Putative uncharacterized protein Sb05g023886 (Fragment)
Cs2g13620	2.99661	NA	Cs2g13620.1: Putative uncharacterized protein Sb02g030220;Alpha-L-fucosidase 1; Putative alpha-L-fucosidase 1
Cs2g14950	2.99661	NA	Cs2g14950.1: Putative ribonuclease H protein At1g65750;RNA-directed DNA polymerase (Reverse transcriptase); Polynucleotidyl transferase, Ribonuclease H fold
Cs2g30960	2.99661	NA	Cs2g30960.1: TMV resistance protein N; Putative disease resistance protein At4g11170; Protein SUPPRESSOR OF npr1-1, CONSTITUTIVE 1; Probable WRKY transcription factor 19; Protein PHLOEM PROTEIN 2-LIKE A8; Vesicle-associated protein 1-4;Leucine-rich repeat containing protein, putative
Cs8g16870	2.99661	NA	Cs8g16870.1: NAC domain-containing protein 29; Protein ATAF2; Protein FEZ; Putative NAC domain-containing protein 94; Protein CUP-SHAPED COTYLEDON 3; Protein SOMBRERO;Putative uncharacterized protein Sb05g001580
orange1.1t01472	2.99661	NA	orange1.1t01472.1: Ankyrin-1; Ankyrin repeat-containing protein At5g02620; Poly(ADP-ribose) polymerase pme-5;Ankyrin repeat-containing protein, putative
orange1.1t01547	2.99661	NA	orange1.1t01547.1: Probable cytokinin riboside 5'-monophosphate phosphoribohydrolase LOGL2; Cytokinin riboside 5'-monophosphate phosphoribohydrolase LOG3; Cytokinin riboside 5'-monophosphate phosphoribohydrolase LOG; LOG family protein PA4923;Cytokinin riboside 5'-monophosphate phosphoribohydrolase
orange1.1t02021	2.99661	NA	orange1.1t02021.1: Putative uncharacterized protein Sb04g036520;GATA transcription factor 29; GATA zinc finger domain-containing protein 12; Putative GATA transcription factor 22
orange1.1t04478	2.99661	NA	orange1.1t04478.1: Leucine-rich repeat family protein / protein kinase family protein;Probable LRR receptor-like serine/threonine-protein kinase At4g08850; Probable leucine-rich repeat receptor-like protein kinase At1g35710; Leucine-rich repeat receptor-like serine/threonine-protein kinase At1g17230; LRR receptor-like serine/threonine-protein kinase RCH1; Receptor-like protein kinase 2; Leucine-r…
Cs3g11720	2.98785	0.00014492	Cs3g11720.1: Cysteine-rich receptor-like protein kinase 25; Putative cysteine-rich receptor-like protein kinase 12; G-type lectin S-receptor-like serine/threonine-protein kinase At1g61390; Putative G-type lectin S-receptor-like serine/threonine-protein kinase At1g61610; Putative serine/threonine-protein kinase receptor;Putative receptor-like serine-threonine protein kinase --Cs3g11720.2: Cysteine…
orange1.1t03807	2.98573	NA	orange1.1t03807.1: Probable LRR receptor-like serine/threonine-protein kinase At3g47570; LRR receptor-like serine/threonine-protein kinase EFR; Putative receptor-like protein kinase At3g47110; Putative leucine-rich repeat receptor-like serine/threonine-protein kinase At2g24130; Probable serine/threonine-protein kinase At1g01540; Protein BRASSINOSTEROID INSENSITIVE 1; LRR receptor-like serine/thre…
Cs2g25180	2.98535	0.149029	Cs2g25180.1: Nucleotide-diphospho-sugar transferase domain-containing protein;Uncharacterized protein At4g15970
orange1.1t00941	2.98028	0.275758	orange1.1t00941.1: Putative pentatricopeptide repeat-containing protein At3g23330; Pentatricopeptide repeat-containing protein At5g16860; Pentatricopeptide repeat-containing protein At5g46460, mitochondrial; Pentatricopeptide repeat-containing protein At3g57430, chloroplastic; Putative pentatricopeptide repeat-containing protein At3g13770, mitochondrial;Putative pentatricopeptide (PPR) repeat-con…
orange1.1t04890	2.96741	0.0996072	orange1.1t04890.1: Receptor-like protein 12; Probable leucine-rich repeat receptor-like protein kinase At5g63930; Leucine-rich repeat receptor-like protein kinase PEPR2; LRR receptor-like serine/threonine-protein kinase GSO2; Leucine-rich repeat receptor-like serine/threonine-protein kinase At1g17230; Receptor-like protein kinase 2; Probable LRR receptor-like serine/threonine-protein kinase At4g0…
orange1.1t01908	2.95289	0.158589	orange1.1t01908.1: Cadmium selective transporter for low entry to shoot 1 from Anjana Dhan;Cadmium/zinc-transporting ATPase 3; Putative cadmium/zinc-transporting ATPase 2; Putative inactive cadmium/zinc-transporting ATPase 4; Probable cadmium-transporting ATPase; Zinc-transporting ATPase; Cadmium, zinc and cobalt-transporting ATPase; Lead, cadmium, zinc and mercury-transporting ATPase; Probable c…
Cs6g17120	2.94128	0.0162586	Cs6g17120.1: Putative uncharacterized protein Sb06g011681 (Fragment)
Cs7g12770	2.93495	0.153708	Cs7g12770.1: CYCLOIDEA-like group 1B protein (Fragment);Transcription factor TCP12; Transcription factor CYCLOIDEA; Transcription factor CYCLOIDEA (Fragment); Transcription factor TEOSINTE BRANCHED 1
orange1.1t01397	2.93369	0.0751788	orange1.1t01397.1: LRR receptor-like serine/threonine-protein kinase GSO1; Protein BRASSINOSTEROID INSENSITIVE 1; Systemin receptor SR160; Brassinosteroid LRR receptor kinase; Receptor-like protein kinase BRI1-like 3; Leucine-rich repeat receptor protein kinase EXS; Leucine-rich repeat receptor-like protein kinase PEPR2; Probable leucine-rich repeat receptor-like protein kinase At5g63930; Leucine…
Cs2g31400	2.92758	NA	Cs2g31400.1: Benzyl alcohol O-benzoyltransferase; 13-hydroxylupanine O-tigloyltransferase; (Z)-3-hexen-1-ol acetyltransferase; Taxadien-5-alpha-ol O-acetyltransferase; Omega-hydroxypalmitate O-feruloyl transferase; 10-deacetylbaccatin III 10-O-acetyltransferase; 3'-N-debenzoyl-2'-deoxytaxol N-benzoyltransferase; Hydroxycinnamoyl-Coenzyme A shikimate/quinate hydroxycinnamoyltransferase; 2-alpha-hy…
Cs3g19370	2.92663	0.289015	Cs3g19370.1: Nodulation-signaling pathway 2 protein; Scarecrow-like protein 26; DELLA protein GAI1; Protein SCARECROW; DELLA protein RGA; DELLA protein GAI; DELLA protein GAIP-B; DELLA protein GAIP; Chitin-inducible gibberellin-responsive protein 2; Scarecrow-like transcription factor PAT1; Protein MONOCULM 1;DELLA domain GRAS family transcription factor, GA insensitive (GAI), GA1-3 1 (RGA1) repr…
Cs1g04670	2.91275	NA	Cs1g04670.1: Putative uncharacterized protein Sb09g029740;UPF0202 protein At1g10490
Cs1g18820	2.91275	NA	NA
Cs2g06420	2.91275	NA	Cs2g06420.1: Polyphenol oxidase, chloroplastic; Polyphenol oxidase A1, chloroplastic; Polyphenol oxidase II, chloroplastic; Polyphenol oxidase I, chloroplastic; Catechol oxidase B, chloroplastic (Fragment); Polyphenol oxidase E, chloroplastic; Polyphenol oxidase F, chloroplastic; Polyphenol oxidase B, chloroplastic; Polyphenol oxidase C, chloroplastic; Polyphenol oxidase A, chloroplastic; Polyphe…
Cs6g09760	2.91275	NA	NA
Cs7g25950	2.91275	NA	NA
Cs9g07280	2.91275	NA	Cs9g07280.1: Bifunctional inhibitor/lipid-transfer protein/seed storage 2S albumin-like protein
Cs9g09880	2.91275	NA	NA
orange1.1t04358	2.91275	NA	orange1.1t04358.1: Retrotransposon protein, putative, unclassified, expressed;Retrovirus-related Pol polyprotein from transposon 297; Retrovirus-related Pol polyprotein from transposon opus; Retrovirus-related Pol polyprotein from transposon gypsy; Transposon Ty3-I Gag-Pol polyprotein; Uncharacterized mitochondrial protein AtMg00860; Protein NYNRIN
orange1.1t04615	2.91275	NA	orange1.1t04615.1: Putative translation initiation factor EIF-2B beta subunit, 3' partial (Fragment)
orange1.1t04995	2.91275	NA	orange1.1t04995.1: Uncharacterized mitochondrial protein AtMg00310;Putative reverse transcriptase/RNA-dependent DNA polymerase
Cs1g15910	2.90478	NA	NA
Cs4g03770	2.90478	NA	Cs4g03770.1: Hydroxycinnamoyl-Coenzyme A shikimate/quinate hydroxycinnamoyltransferase; Anthranilate N-benzoyltransferase protein 2; Omega-hydroxypalmitate O-feruloyl transferase; Benzyl alcohol O-benzoyltransferase;Hydroxycinnamoyl CoA shikimate/quinate hydroxycinnamoyltransferase-like protein
Cs4g14650	2.90478	NA	Cs4g14650.1: RNA-directed DNA polymerase (Reverse transcriptase); Chromo; Zinc finger, CCHC-type; Peptidase aspartic, active site; Polynucleotidyl transferase, Ribonuclease H fold
Cs5g09340	2.90478	NA	Cs5g09340.1: Lysine-specific demethylase REF6;Nucleic acid binding protein (Fragment)
Cs2g29830	2.90194	0.0176672	Cs2g29830.1: Probable LRR receptor-like serine/threonine-protein kinase At4g08850; Probable leucine-rich repeat receptor-like protein kinase At1g35710; Leucine-rich repeat receptor-like serine/threonine-protein kinase At1g17230; LRR receptor-like serine/threonine-protein kinase RCH1; Leucine-rich repeat receptor-like protein kinase PXL2; Receptor protein kinase CLAVATA1; Receptor-like protein kin…
Cs9g12820	2.90014	0.51783	Cs9g12820.1: Probable LRR receptor-like serine/threonine-protein kinase At3g47570; Putative receptor-like protein kinase At3g47110; LRR receptor-like serine/threonine-protein kinase ERL1; Leucine-rich repeat receptor-like serine/threonine-protein kinase BAM2; LRR receptor-like serine/threonine-protein kinase EFR; Receptor-like protein kinase 2; Probable leucine-rich repeat receptor-like protein k…
Cs2g20790	2.8974	NA	Cs2g20790.1: Integrase (Fragment)
orange1.1t04571	2.89204	0.356663	orange1.1t04571.1: TMV resistance protein N; Putative disease resistance protein At4g11170; Protein SUPPRESSOR OF npr1-1, CONSTITUTIVE 1; Probable WRKY transcription factor 16; Protein DA1-related 4;TIR-NBS-LRR-TIR type disease resistance protein (Fragment)
Cs1g18230	2.88901	NA	Cs1g18230.1: Beta-fructofuranosidase; cell wall invertase I; fructosidase;Beta-fructofuranosidase, insoluble isoenzyme CWINV1; Beta-fructofuranosidase, cell wall isozyme; Fructan 6-exohydrolase; Beta-fructofuranosidase, soluble isoenzyme I; Acid beta-fructofuranosidase; Beta-fructofuranosidase 1; 6(G)-fructosyltransferase; Bifunctional 6(G)-fructosyltransferase/2,1-fructan:2,1-fructan 1-fructosyl…
Cs3g16430	2.88713	NA	Cs3g16430.1: Branched-chain-amino-acid aminotransferase 2, chloroplastic; Branched-chain-amino-acid aminotransferase 1, mitochondrial; Branched-chain-amino-acid aminotransferase 6; Putative branched-chain-amino-acid aminotransferase 7; Probable branched-chain-amino-acid aminotransferase 4; Branched-chain-amino-acid transaminase 1; Branched-chain-amino-acid aminotransferase, cytosolic; Branched-ch…
orange1.1t03802	2.88698	0.00362101	orange1.1t03802.1: Enhanced disease susceptibility 1 (Fragment) --orange1.1t03802.2: Enhanced disease susceptibility 1 (Fragment)
orange1.1t06006	2.88653	0.355072	NA
Cs9g13490	2.88355	0.0387452	Cs9g13490.1: Probable LRR receptor-like serine/threonine-protein kinase At3g47570; Leucine-rich repeat receptor-like serine/threonine-protein kinase BAM1; LRR receptor-like serine/threonine-protein kinase ERECTA; LRR receptor-like serine/threonine-protein kinase EFR; Leucine-rich repeat receptor-like protein kinase PXL2; LRR receptor-like serine/threonine-protein kinase ERL1; Leucine-rich repeat …
Cs5g05230	2.88313	0.0528943	Cs5g05230.1: Probable cyclic nucleotide-gated ion channel 16; Putative cyclic nucleotide-gated ion channel 18; Cyclic nucleotide-gated ion channel 1; Probable cyclic nucleotide-gated ion channel 20, chloroplastic;Cyclic nucleotide and calmodulin-regulated ion channel-like protein
orange1.1t04607	2.88188	0.254902	orange1.1t04607.1: Leucine-rich repeat-containing protein, putative;Putative disease resistance protein RGA4; Disease resistance protein RGA2
Cs8g15600	2.87727	0.0450057	Cs8g15600.1: Putative uncharacterized protein At2g28160 (Fragment);Transcription factor FER-LIKE IRON DEFICIENCY-INDUCED TRANSCRIPTION FACTOR; Transcription factor bHLH35; Transcription factor ABA-INDUCIBLE bHLH-TYPE; Transcription factor ALC; Transcription factor SPATULA; Anthocyanin regulatory Lc protein; Anthocyanin regulatory R-S protein; Transcription factor GLABRA 3
Cs6g21680	2.8732	NA	Cs6g21680.1: Putative uncharacterized protein Sb01g005086 (Fragment)
orange1.1t02777	2.8732	NA	orange1.1t02777.1: Putative ribonuclease H protein At1g65750; Uncharacterized mitochondrial protein AtMg00310;RNA-directed DNA polymerase (Reverse transcriptase); Polynucleotidyl transferase, Ribonuclease H fold
Cs7g29800	2.87219	0.299131	Cs7g29800.1: Putative non-LTR retroelement reverse transcriptase
orange1.1t04602	2.86719	NA	orange1.1t04602.1: Putative uncharacterized protein orf108
Cs7g28370	2.86683	4.60449e-12	Cs7g28370.1: Plant-specific domain TIGR01589 family protein --Cs7g28370.2: Plant-specific domain TIGR01589 family protein
Cs1g02330	2.86585	NA	NA
Cs1g03810	2.86585	NA	Cs1g03810.1: Retrotransposon protein, putative, Ty1-copia sub-class;Retrovirus-related Pol polyprotein from transposon TNT 1-94; Copia protein
Cs1g24570	2.86585	NA	Cs1g24570.1: Ocs element-binding factor 1;Basic leucine-zipper 44-like protein (Fragment)
Cs5g06950	2.86585	NA	Cs5g06950.1: Putative uncharacterized protein
Cs7g19310	2.86585	NA	NA
orange1.1t04265	2.86585	NA	orange1.1t04265.1: Retrotransposon protein, putative, Ty3-gypsy subclass;Genome polyprotein; Enzymatic polyprotein; Putative enzymatic polyprotein; Transposon Ty3-I Gag-Pol polyprotein; Retrotransposable element Tf2 155 kDa protein type 1; Polyprotein P3; Retrovirus-related Pol polyprotein from transposon 17.6; RNA-directed DNA polymerase homolog
orange1.1t05300	2.86585	NA	orange1.1t05300.1: Wall-associated receptor kinase 5; Wall-associated receptor kinase-like 3; Putative wall-associated receptor kinase-like 16; Probable leucine-rich repeat receptor-like protein kinase At5g49770; Proline-rich receptor-like protein kinase PERK12; Putative proline-rich receptor-like protein kinase PERK11; Serine/threonine-protein kinase-like protein ACR4; Probable LRR receptor-like…
Cs7g09960	2.84988	NA	Cs7g09960.1: Bromodomain-containing protein, putative
Cs3g12370	2.84752	0.0369431	Cs3g12370.1: Cysteine-rich receptor-like protein kinase 10; Putative cysteine-rich receptor-like protein kinase 20; G-type lectin S-receptor-like serine/threonine-protein kinase B120; Putative G-type lectin S-receptor-like serine/threonine-protein kinase At1g61610; Receptor-like serine/threonine-protein kinase SD1-6; Putative serine/threonine-protein kinase receptor;Putative cysteine-rich recepto…
Cs1g07330	2.84353	0.000490781	Cs1g07330.1: Metallothionein class I type 3 (Fragment);Metallothionein-like protein type 3; Metallothionein-like protein 1
Cs2g29890	2.84287	0.516108	Cs2g29890.1: Probable LRR receptor-like serine/threonine-protein kinase At4g08850; Probable leucine-rich repeat receptor-like protein kinase At1g35710; LRR receptor-like serine/threonine-protein kinase ERECTA; LRR receptor-like serine/threonine-protein kinase GSO1; Leucine-rich repeat receptor-like serine/threonine-protein kinase At1g17230; Leucine-rich repeat receptor protein kinase EXS; Recepto…
Cs9g06740	2.84177	NA	Cs9g06740.1: G-type lectin S-receptor-like serine/threonine-protein kinase RLK1; Putative receptor protein kinase ZmPK1; Proline-rich receptor-like protein kinase PERK12; Putative cysteine-rich receptor-like protein kinase 39; Cysteine-rich receptor-like protein kinase 4; Putative proline-rich receptor-like protein kinase PERK11; Putative receptor-like protein kinase At4g00960;BRASSINOSTEROID INS…
Cs3g02100	2.84042	3.47916e-05	Cs3g02100.1: Transcription factor bHLH111;Basic helix-loop-helix domain-containing protein
Cs2g18070	2.83928	NA	Cs2g18070.1: Glutamate receptor 1.2;Glutamate receptor 2 plant, putative
Cs2g30550	2.83315	0.0757285	Cs2g30550.1: Transferase, transferring glycosyl groups, putative
Cs5g32590	2.83253	0.0219977	Cs5g32590.1: Putative uncharacterized protein Sb03g014800;Monothiol glutaredoxin-S1; Glutaredoxin-C1; Putative glutaredoxin-C14; Glutaredoxin-C13; Glutaredoxin-C11; Glutaredoxin-C14; Glutaredoxin-C10; Glutaredoxin-C15; Glutaredoxin-C8; Glutaredoxin-C3; Glutaredoxin-C7; Glutaredoxin; Glutaredoxin-C9; Glutaredoxin-C6; Glutaredoxin-C5; Glutaredoxin-C2; Glutaredoxin-C4, chloroplastic; Glutaredoxin-C5…
Cs9g12900	2.83134	0.026173	Cs9g12900.1: Leucine-rich repeat receptor-like serine/threonine-protein kinase BAM2; Probable LRR receptor-like serine/threonine-protein kinase At3g47570; LRR receptor-like serine/threonine-protein kinase EFR; Probable leucine-rich repeat receptor-like protein kinase At5g63930; LRR receptor-like serine/threonine-protein kinase GSO1; Probably inactive leucine-rich repeat receptor-like protein kina…
Cs6g17190	2.83111	0.000837151	Cs6g17190.1: Putative uncharacterized protein Sb08g001840;Protein RSI-1; Gibberellin-regulated protein 4
Cs6g15270	2.82725	0.361393	NA
Cs2g10950	2.8272	NA	Cs2g10950.1: LRR receptor-like serine/threonine-protein kinase GSO1; Probable LRR receptor-like serine/threonine-protein kinase At3g47570; Putative receptor-like protein kinase At3g47110; Leucine-rich repeat receptor protein kinase EXS; LRR receptor-like serine/threonine-protein kinase EFR; Receptor-like protein kinase; Probable leucine-rich repeat receptor-like protein kinase At1g35710; Leucine-…
Cs1g11520	2.82171	NA	Cs1g11520.1: Putative uncharacterized protein OSJNBb0056O10.17;Putative UPF0481 protein At3g02645
Cs7g08780	2.82035	0.00996566	NA
Cs3g10110	2.81914	0.0868379	Cs3g10110.1: Serine-threonine protein kinase, plant-type, putative (Fragment);LRR receptor-like serine/threonine-protein kinase GSO1; Probable leucine-rich repeat receptor-like protein kinase At1g35710; Serine/threonine-protein kinase BRI1-like 2; Receptor-like protein kinase; Leucine-rich repeat receptor-like protein kinase PXL2; Systemin receptor SR160; Probable LRR receptor-like serine/threoni…
orange1.1t04346	2.81721	NA	orange1.1t04346.1: Lysosomal Pro-X carboxypeptidase; Dipeptidyl peptidase 2; Putative serine protease pcp-1; Prolyl carboxy peptidase like protein 5; Thymus-specific serine protease; Probable serine protease EDA2;Alpha/beta-hydrolase domain-containing protein
Cs8g12550	2.81715	0.335089	Cs8g12550.1: Probable LRR receptor-like serine/threonine-protein kinase At3g47570; LRR receptor-like serine/threonine-protein kinase EFR; Putative receptor-like protein kinase At3g47110; Putative leucine-rich repeat receptor-like serine/threonine-protein kinase At2g24130; LRR receptor-like serine/threonine-protein kinase FLS2; Probable leucine-rich repeat receptor-like protein kinase At5g63930; L…
Cs7g04300	2.81384	0.0410435	Cs7g04300.1: Ethylene-responsive transcription factor WRI1; AP2-like ethylene-responsive transcription factor BBM2; AP2-like ethylene-responsive transcription factor BBM; AP2-like ethylene-responsive transcription factor ANT; Floral homeotic protein APETALA 2; AP2-like ethylene-responsive transcription factor SNZ; AP2-like ethylene-responsive transcription factor SMZ;AP2 domain-containing transcr…
Cs9g18240	2.81212	0.624812	Cs9g18240.1: Cyclic nucleotide-gated ion channel 1; Probable cyclic nucleotide-gated ion channel 10; Putative cyclic nucleotide-gated ion channel 13;Cyclic nucleotide-gated ion channel 9, putative, expressed
Cs9g17820	2.8087	NA	NA
orange1.1t00822	2.8075	NA	orange1.1t00822.1: Putative uncharacterized protein Sb08g005895 (Fragment)
Cs8g10050	2.80459	0.00744223	Cs8g10050.1: Adenine nucleotide alpha hydrolases-like protein;Universal stress protein MJ0531
Cs6g07200	2.80439	0.00263295	Cs6g07200.1: Putative uncharacterized protein At2g39855/T5I7.3 --Cs6g07200.2: Putative uncharacterized protein At2g39855/T5I7.3 --Cs6g07200.3: Putative uncharacterized protein At2g39855/T5I7.3 --Cs6g07200.4: Putative uncharacterized protein At2g39855/T5I7.3 --Cs6g07200.5: Putative uncharacterized protein At2g39855/T5I7.3 --Cs6g07200.6: Putative uncharacterized protein --Cs6g07200.7: Putative unch…
orange1.1t04578	2.802	NA	orange1.1t04578.1: NADP-dependent alkenal double bond reductase P2; (+)-pulegone reductase; Putative NADP-dependent oxidoreductase yfmJ; Putative NADP-dependent oxidoreductase yncB;Putative uncharacterized protein Sb08g007270
Cs5g26770	2.8011	0.377911	Cs5g26770.1: Putative uncharacterized protein Sb02g006023 (Fragment);Ethylene-responsive transcription factor RAP2-11; Ethylene-responsive transcription factor LEP; Pathogenesis-related genes transcriptional activator PTI6; Ethylene-responsive transcription factor SHINE 2
Cs9g06720	2.79578	0.00585775	Cs9g06720.1: Putative uncharacterized protein At1g31710/F27M3_9;Primary amine oxidase; Primary amine oxidase (Fragment)
Cs7g06120	2.7934	3.81164e-05	Cs7g06120.1: Pathogenesis-related transcriptional factor and ERF;Ethylene-responsive transcription factor ERF003; Protein PPLZ02; Ethylene-responsive transcription factor SHINE 3; Dehydration-responsive element-binding protein 2B; Pathogenesis-related genes transcriptional activator PTI6
orange1.1t04753	2.79281	0.141151	NA
orange1.1t02748	2.78956	0.157274	orange1.1t02748.1: Putative uncharacterized protein (Fragment);Wall-associated receptor kinase-like 2; Putative wall-associated receptor kinase-like 11; Wall-associated receptor kinase 2; Proline-rich receptor-like protein kinase PERK3; Probable LRR receptor-like serine/threonine-protein kinase At1g06840; Receptor-like serine/threonine-protein kinase ALE2; Cysteine-rich receptor-like protein kina…
Cs4g16990	2.78396	NA	Cs4g16990.1: Omega-hydroxypalmitate O-feruloyl transferase; 3'-N-debenzoyl-2'-deoxytaxol N-benzoyltransferase; (Z)-3-hexen-1-ol acetyltransferase; 13-hydroxylupanine O-tigloyltransferase; Benzyl alcohol O-benzoyltransferase; 10-deacetylbaccatin III 10-O-acetyltransferase;Hydroxycinnamoyl CoA shikimate/quinate hydroxycinnamoyltransferase-like protein (Fragment)
Cs9g12750	2.77963	0.251719	Cs9g12750.1: Probable LRR receptor-like serine/threonine-protein kinase At3g47570; Putative receptor-like protein kinase At3g47110; LRR receptor-like serine/threonine-protein kinase EFR; LRR receptor-like serine/threonine-protein kinase FLS2; Putative leucine-rich repeat receptor-like serine/threonine-protein kinase At2g24130; Probable leucine-rich repeat receptor-like protein kinase At2g33170; L…
orange1.1t01298	2.7747	0.207734	orange1.1t01298.1: Cold-induced wall associated kinase (Fragment);Wall-associated receptor kinase-like 2; Putative wall-associated receptor kinase-like 11; Wall-associated receptor kinase 5; Proline-rich receptor-like protein kinase PERK3; Probable LRR receptor-like serine/threonine-protein kinase At2g28960; Probable receptor-like protein kinase At4g39110; Protein kinase 2B, chloroplastic; Recept…
Cs7g19870	2.77187	5.59726e-05	Cs7g19870.1: Transcription factor bHLH137; Transcription factor BPE; Transcription factor BEE 2; Transcription factor ALC; Transcription factor SPATULA; Putative transcription factor bHLH086;Putative uncharacterized protein Sb0010s017130 (Fragment) --Cs7g19870.2: Transcription factor bHLH137; Transcription factor BPE; Transcription factor BEE 2; Transcription factor ALC; Transcription factor SPAT…
Cs4g03920	2.76175	NA	Cs4g03920.1: Core-2/I-branching beta-1,6-N-acetylglucosaminyltransferase family protein
Cs7g18130	2.76062	0.123537	Cs7g18130.1: S-locus receptor kinase-like protein (Fragment);G-type lectin S-receptor-like serine/threonine-protein kinase At1g11330; Putative cysteine-rich receptor-like protein kinase 23; Cysteine-rich receptor-like protein kinase 19; Receptor-like serine/threonine-protein kinase SD1-7; Putative G-type lectin S-receptor-like serine/threonine-protein kinase At1g61610; Putative receptor-like prot…
Cs1g02690	2.75943	0.0308775	Cs1g02690.1: Nitrate transporter 1.5; Putative peptide/nitrate transporter At5g19640; Peptide transporter PTR1; Probable peptide/nitrate transporter At1g62200; Probable nitrite transporter At1g68570; Probable peptide transporter At1g52190;Putative uncharacterized protein Sb02g007605 (Fragment)
Cs9g08170	2.75094	NA	Cs9g08170.1: Prenylated rab acceptor family protein (Fragment);PRA1 family protein D; PRA1 family protein F2; PRA1 family protein E
Cs9g02270	2.74873	0.352826	Cs9g02270.1: Pre-mRNA 3'-end-processing factor FIP1;Cleavage and polyadenylation specificity factor FIP1
Cs5g31010	2.7485	0.516108	Cs5g31010.1: Non-specific lipid-transfer protein (Fragment)
Cs2g24850	2.74775	0.0451143	NA
orange1.1t01421	2.74675	NA	orange1.1t01421.1: Phytosulfokine receptor 1; Receptor-like protein 2; Tyrosine-sulfated glycopeptide receptor 1; LRR receptor-like serine/threonine-protein kinase FEI 1; Serine/threonine-protein kinase BRI1-like 1; Probable LRR receptor-like serine/threonine-protein kinase At1g12460; Leucine-rich repeat receptor-like serine/threonine-protein kinase BAM2; Probable inactive receptor kinase At5g672…
Cs4g18510	2.74075	NA	Cs4g18510.1: Putative uncharacterized protein At3g50870 (Fragment);Putative GATA transcription factor 22; GATA transcription factor 21; Cutinase gene palindrome-binding protein; GATA zinc finger domain-containing protein 12; White collar 2 protein --Cs4g18510.2: Putative uncharacterized protein At3g50870 (Fragment);Putative GATA transcription factor 22; GATA transcription factor 21; Cutinase gene…
orange1.1t04813	2.7395	NA	orange1.1t04813.1: CTV.20
Cs9g14720	2.73643	0.181041	NA
orange1.1t02028	2.73557	NA	orange1.1t02028.1: Putative uncharacterized protein Sb03g000870;Putative E3 ubiquitin-protein ligase LIN-1; Putative E3 ubiquitin-protein ligase LIN; U-box domain-containing protein 15; E3 ubiquitin-protein ligase SPL11; Protein spotted leaf 11; Putative U-box domain-containing protein 42; WD repeat, SAM and U-box domain-containing protein 1
orange1.1t01736	2.73513	0.0677798	NA
Cs4g12470	2.72888	0.0222152	Cs4g12470.1: (E)-beta-farnesene synthase; Pinene synthase; (-)-germacrene D synthase; Valencene synthase; Vetispiradiene synthase 2 (Fragment); (+)-delta-cadinene synthase isozyme A; Alpha-humulene/(-)-(E)-beta-caryophyllene synthase; Vetispiradiene synthase 1; (+)-delta-cadinene synthase isozyme XC1; (E,E)-germacrene B synthase; (+)-delta-cadinene synthase; Casbene synthase, chloroplastic; Patch…
Cs6g07190	2.72764	0.0193681	Cs6g07190.1: Putative uncharacterized protein
Cs5g27500	2.72701	0.211654	Cs5g27500.1: Putative reverse transcriptase/RNA-dependent DNA polymerase
Cs2g03880	2.71618	NA	NA
orange1.1t02446	2.71618	NA	orange1.1t02446.1: Ser/Thr protein phosphatase family protein, expressed;Purple acid phosphatase 15; Probable purple acid phosphatase 20; Fe(3+)-Zn(2+) purple acid phosphatase 12; Acid phosphatase; Probable inactive purple acid phosphatase 9
orange1.1t04685	2.71494	0.185508	orange1.1t04685.1: TIR-NBS-LRR-TIR type disease resistance protein (Fragment);TMV resistance protein N; Probable WRKY transcription factor 19; Protein SUPPRESSOR OF npr1-1, CONSTITUTIVE 1; Putative disease resistance protein At4g11170; Protein popC; Leucine-rich repeat-containing protein 1; Protein lap1; p53-induced protein with a death domain; Protein scribble homolog; Receptor-like protein kina…
Cs2g18706	2.71416	0.336969	NA
Cs1g14800	2.71213	0.00190862	Cs1g14800.1: Probable LRR receptor-like serine/threonine-protein kinase At3g47570; LRR receptor-like serine/threonine-protein kinase EFR; Putative receptor-like protein kinase At3g47110; LRR receptor-like serine/threonine-protein kinase FLS2; Probable leucine-rich repeat receptor-like protein kinase At5g63930; Putative leucine-rich repeat receptor-like serine/threonine-protein kinase At2g24130; L…
Cs7g18090	2.71014	0.351353	Cs7g18090.1: Serine/threonine-protein kinase PBS1, putative;G-type lectin S-receptor-like serine/threonine-protein kinase CES101; Putative cysteine-rich receptor-like protein kinase 35; Cysteine-rich receptor-like protein kinase 10; Receptor-like serine/threonine-protein kinase SD1-6; Putative G-type lectin S-receptor-like serine/threonine-protein kinase At1g61610
Cs6g12870	2.70877	0.159865	Cs6g12870.1: Vinorine synthase; Salutaridinol 7-O-acetyltransferase; BAHD acyltransferase At5g47980;3'-N-debenzoyl-2'-deoxytaxol N-benzoyltransferase, putative
Cs7g14120	2.70422	NA	Cs7g14120.1: Probable glutathione S-transferase; Probable glutathione S-transferase parC; Glutathione S-transferase U19; Probable glutathione S-transferase parA; Glutathione transferase GST 23; Stringent starvation protein A; Maleylacetoacetate isomerase;2,4-D inducible glutathione S-transferase
orange1.1t03143	2.70422	NA	NA
Cs2g22810	2.69682	0.215812	Cs2g22810.1: Putative uncharacterized protein Sb06g029870
Cs5g17390	2.69585	0.324017	Cs5g17390.1: Allergenic isoflavone reductase-like protein Bet v 6.0102;Isoeugenol synthase 1; Eugenol synthase 1; Isoflavone reductase homolog P3; Isoflavone reductase homolog IRL; Isoflavone reductase; Leucoanthocyanidin reductase
orange1.1t05958	2.69481	0.00316642	orange1.1t05958.1: Putative uncharacterized protein (Fragment)
Cs6g02660	2.68948	0.0229108	Cs6g02660.1: Protein SRG1; Thebaine 6-O-demethylase; Probable 2-oxoglutarate/Fe(II)-dependent dioxygenase; Codeine O-demethylase; S-norcoclaurine synthase 1; Flavonol synthase/flavanone 3-hydroxylase; Leucoanthocyanidin dioxygenase; 1-aminocyclopropane-1-carboxylate oxidase 5; Flavone synthase; Naringenin,2-oxoglutarate 3-dioxygenase; Gibberellin 20 oxidase 1-D; Flavanone 3-dioxygenase; 1-aminocy…
Cs5g12160	2.68926	0.146631	Cs5g12160.1: Cytochrome P450 78A3; Beta-amyrin 24-hydroxylase; Flavonoid 3'-monooxygenase; Premnaspirodiene oxygenase; Cytochrome P450 71D11 (Fragment); Isoflavone 2'-hydroxylase; Germacrene A oxidase; 5-epiaristolochene 1,3-dihydroxylase;Cytochrome P450, family 78, subfamily A, polypeptide 6
orange1.1t03218	2.68779	0.165855	orange1.1t03218.1: Putative F-box protein PP2-B2; F-box protein SKIP3;Non-S-locus F-box-like protein 2011 (Fragment)
orange1.1t03789	2.6818	NA	orange1.1t03789.1: G-type lectin S-receptor-like serine/threonine-protein kinase RLK1; Cysteine-rich receptor-like protein kinase 14; Probable LRR receptor-like serine/threonine-protein kinase At5g45780; L-type lectin-domain containing receptor kinase VIII.1; Protein NSP-INTERACTING KINASE 2; Probable receptor-like protein kinase At5g39020; Putative cysteine-rich receptor-like protein kinase 16; …
Cs3g03145	2.67973	0.105802	NA
Cs4g10640	2.67874	0.0538093	Cs4g10640.1: Leucine-rich repeat receptor-like protein kinase PEPR2; Leucine-rich repeat receptor-like serine/threonine-protein kinase BAM2; Probable LRR receptor-like serine/threonine-protein kinase At4g26540; LRR receptor-like serine/threonine-protein kinase GSO1; Receptor-like protein kinase; Putative receptor-like protein kinase At3g47110; Probable leucine-rich repeat receptor-like protein ki…
orange1.1t03773	2.6765	0.000221985	orange1.1t03773.1: Linoleate 13S-lipoxygenase 2-1, chloroplastic; Lipoxygenase 2, chloroplastic; Probable lipoxygenase 8, chloroplastic; Lipoxygenase 6, choloroplastic; Probable lipoxygenase 6; Putative lipoxygenase 5; Linoleate 9S-lipoxygenase 1; Linoleate 9S-lipoxygenase 6 (Fragment); Probable linoleate 9S-lipoxygenase 4; Linoleate 9S-lipoxygenase A; Seed linoleate 9S-lipoxygenase; Putative lin…
Cs9g13580	2.67411	NA	Cs9g13580.1: Xylem cysteine proteinase 1; Ananain; KDEL-tailed cysteine endopeptidase CEP1; Vignain; Thiol protease SEN102; Fruit bromelain; Cysteine proteinase RD21a; Oryzain alpha chain; Cysteine proteinase EP-B 1; Oryzain beta chain; Actinidain; Germination-specific cysteine protease 1; Cysteine proteinase COT44 (Fragment); Probable cysteine proteinase At4g11310; Cysteine protease 1; Chymopapa…
Cs6g06760	2.67155	NA	Cs6g06760.1: HAT family dimerisation domain containing protein, expressed;Putative AC transposase; Putative AC9 transposase
Cs5g17440	2.6705	NA	Cs5g17440.1: Putative uncharacterized protein (Fragment)
Cs8g13740	2.66924	0.0283396	Cs8g13740.1: Pathogenesis-related protein PR-4B; Wound-induced protein WIN2; Barwin; Wheatwin-1; Wheatwin-2; Hevein-like protein; Pro-hevein; Pathogenesis-related protein PR-4 (Fragment); Wound-induced protein (Fragment); Chitin-binding allergen Bra r 2 (Fragments);Pathogen-and wound-inducible antifungal protein CBP20
orange1.1t01639	2.66469	NA	orange1.1t01639.1: Putative clathrin assembly protein At1g25240; Probable clathrin assembly protein At4g32285;Putative uncharacterized protein Sb02g026240
Cs8g20490	2.66208	0.0024622	Cs8g20490.1: GCN5-related N-acetyltransferase (GNAT) family protein
Cs3g15470	2.6576	NA	Cs3g15470.1: Eukaryotic translation initiation factor 5B; Probable translation initiation factor IF-2;Eukaryotic translation initiation factor 2-like protein (Fragment)
Cs2g30820	2.65589	0.333856	Cs2g30820.1: Putative uncharacterized protein Sb08g014945 (Fragment)
Cs2g22150	2.65534	0.293628	Cs2g22150.1: Wound-inducible putative chloroplast terpene synthase 4;Isoprene synthase, chloroplastic; Myrcene synthase, chloroplastic; (+)-alpha-pinene synthase, chloroplastic; (E,E)-alpha-farnesene synthase; 1,8-cineole synthase, chloroplastic; (-)-limonene synthase, chloroplastic; (E)-beta-ocimene synthase, chloroplastic; Beta-myrcene/(E)-beta-ocimene synthase 2, chloroplastic; Alpha-zingibere…
Cs3g13990	2.65205	0.0785478	Cs3g13990.1: Putative wall-associated receptor kinase-like 16; Wall-associated receptor kinase 3; Wall-associated receptor kinase-like 2; Probable inactive receptor-like protein kinase At1g65250; Inactive serine/threonine-protein kinase At1g67470; Probable receptor-like protein kinase At2g42960; Serine/threonine-protein kinase At3g07070; Protein kinase APK1A, chloroplastic; Proline-rich receptor-…
orange1.1t06051	2.6495	0.338251	NA
orange1.1t04733	2.64746	0.438842	orange1.1t04733.1: Putative RNA-dependent RNA-polymerase (Fragment);RNA-dependent RNA polymerase 1
Cs3g23690	2.64595	0.000221985	Cs3g23690.1: Putative uncharacterized protein Sb01g044910;B3 domain-containing protein Os06g0194400; Putative B3 domain-containing protein At5g58280
Cs7g18270	2.64106	0.0548193	Cs7g18270.1: G-type lectin S-receptor-like serine/threonine-protein kinase At1g11330; Cysteine-rich receptor-like protein kinase 10; Putative cysteine-rich receptor-like protein kinase 35; Putative G-type lectin S-receptor-like serine/threonine-protein kinase At1g61610; Receptor-like serine/threonine-protein kinase SD1-6;Serine/threonine-protein kinase PBS1, putative
Cs6g11190	2.64064	0.0106389	Cs6g11190.1: UDP-glycosyltransferase 85A3; Cyanohydrin beta-glucosyltransferase; Limonoid UDP-glucosyltransferase; Cinnamate beta-D-glucosyltransferase; Indole-3-acetate beta-glucosyltransferase; Anthocyanidin 3-O-glucosyltransferase;Transcription factor/ transferase, transferring glycosyl groups
orange1.1t05164	2.63584	0.358828	NA
orange1.1t04802	2.63543	0.487186	orange1.1t04802.1: LRR receptor-like serine/threonine-protein kinase GSO1; Probable LRR receptor-like serine/threonine-protein kinase At4g08850; Leucine-rich repeat receptor-like protein kinase PXL2; LRR receptor-like serine/threonine-protein kinase EFR; Leucine-rich repeat receptor-like serine/threonine-protein kinase At1g17230; Receptor-like protein kinase 2; Probable leucine-rich repeat recept…
orange1.1t04834	2.63121	4.75403e-05	NA
Cs6g07690	2.62947	0.0379813	NA
Cs3g19990	2.62934	9.90732e-09	Cs3g19990.1: Putative uncharacterized protein
Cs9g05830	2.62763	0.00989006	Cs9g05830.1: EF-hand, calcium binding motif-containing protein
Cs2g26680	2.62743	0.333008	Cs2g26680.1: Serine carboxypeptidase II-3; Serine carboxypeptidase-like 40; Putative serine carboxypeptidase-like 23; Serine carboxypeptidase II-2 (Fragment); P-(S)-hydroxymandelonitrile lyase; Virulence-related protein Nf314; Lysosomal protective protein; Uncharacterized serine carboxypeptidase K10B2.2; Pheromone-processing carboxypeptidase kex1; Serine carboxypeptidase S10 family member 1;Serin…
orange1.1t03695	2.62562	0.413087	NA
Cs7g21920	2.62557	2.14107e-08	Cs7g21920.1: Putative uncharacterized protein At3g44940 --Cs7g21920.2: Putative uncharacterized protein At3g44940 --Cs7g21920.3: Putative uncharacterized protein At3g44940
Cs3g18690	2.62453	NA	Cs3g18690.1: Heavy-metal-associated domain-containing protein, putative, expressed
Cs1g16630	2.62062	0.0146119	Cs1g16630.1: Putative uncharacterized protein OJ1005_H01.34
Cs7g17710	2.61651	0.0898654	Cs7g17710.1: Lysosomal Pro-X carboxypeptidase; Dipeptidyl peptidase 2; Prolyl carboxy peptidase like protein 5; Putative serine protease pcp-1; Thymus-specific serine protease; Probable serine protease EDA2;Lysosomal Pro-X carboxypeptidase - like protein
Cs7g01690	2.61456	0.437321	Cs7g01690.1: Putative uncharacterized protein Sb01g004190;Polygalacturonase; Polygalacturonase-2; Probable polygalacturonase At1g80170; Exopolygalacturonase (Fragment); Exopolygalacturonase clone GBGE184; Exopolygalacturonase; Endo-polygalacturonase
Cs9g11990	2.61264	0.100547	Cs9g11990.1: LRR receptor-like serine/threonine-protein kinase GSO2; Serine/threonine-protein kinase BRI1-like 2; Leucine-rich repeat receptor protein kinase EXS; Receptor-like protein kinase 2; Systemin receptor SR160; Phytosulfokine receptor 1; Brassinosteroid LRR receptor kinase; Leucine-rich repeat receptor-like serine/threonine-protein kinase At1g17230; Leucine-rich repeat receptor-like prot…
Cs4g20420	2.60962	0.010032	Cs4g20420.1: Putative uncharacterized protein Sb09g029300
Cs8g10530	2.60861	NA	Cs8g10530.1: Putative uncharacterized protein Sb07g022916 (Fragment)
orange1.1t03741	2.60432	0.343008	orange1.1t03741.1: Pollen-specific protein SF3; Xin actin-binding repeat-containing protein 2; LIM domain-containing protein 2; LIM domain and actin-binding protein 1; Protein MICAL-3; LIM domain-containing protein E; LIM and SH3 domain protein F42H10.3; LIM domain-containing protein D;GATA type zinc finger transcription factor-like protein
Cs9g12520	2.60363	0.0681821	NA
Cs6g10320	2.60048	0.0648406	Cs6g10320.1: Acid phosphatase 1; Stem 31 kDa glycoprotein; Stem 31 kDa glycoprotein (Fragment); Vegetative storage protein 2;HAD superfamily, subfamily IIIB acid phosphatase
orange1.1t04905	2.59758	0.18159	orange1.1t04905.1: ICE-like protease p20 domain containing protein, expressed;Metacaspase-3; Metacaspase-1; Metacaspase-2; Metacaspase-1B; Metacaspase-1A; Metacaspase-4; Metacaspase-7; Metacaspase-5; Metacaspase-8; Metacaspase-6; Metacaspase-9
Cs7g08650	2.59578	0.00856414	Cs7g08650.1: Putative uncharacterized protein At5g14750 (Fragment);Transcription factor WER; Transcription factor MYB23; Trichome differentiation protein GL1; Transcription repressor MYB4; Myb-related protein 308; Anthocyanin regulatory C1 protein; Transcription factor GAMYB; Myb-related protein P; Protein ODORANT1; Myb-related protein B; Transforming protein Myb; Myb-related protein A
Cs1g25770	2.5943	NA	Cs1g25770.1: Putative uncharacterized protein;Beta-galactosidase 13; Putative beta-galactosidase; Probable beta-galactosidase 2; Beta-galactosidase-1-like protein 3
Cs3g02860	2.5943	NA	NA
Cs3g20640	2.5943	NA	Cs3g20640.1: Mutant protein of chalcone synthase;Chalcone synthase 2; Stilbene synthase 4; Chalcone synthase E; Chalcone synthase DIII; Chalcone synthase DII
Cs5g18190	2.5943	NA	Cs5g18190.1: Putative non-LTR retroelement reverse transcriptase
Cs6g01270	2.5943	NA	Cs6g01270.1: Phenylalanine N-monooxygenase; Tyrosine N-monooxygenase; Isoleucine N-monooxygenase 1; Valine N-monooxygenase 1; Cytochrome P450 79B1; Tryptophan N-monooxygenase 1; Dihomomethionine N-hydroxylase; Hexahomomethionine N-hydroxylase; Flavonoid 3'-monooxygenase; Germacrene A oxidase; Premnaspirodiene oxygenase;Putative uncharacterized protein Sb01g001200
Cs6g03430	2.5943	NA	Cs6g03430.1: ATPase 7, plasma membrane-type; Plasma membrane ATPase 1; Putative ATPase, plasma membrane-like; Putative cation-transporting ATPase MJ1226; Probable plasma membrane ATPase;H(\+)-transporting atpase plant/fungi plasma membrane type, putative
Cs7g18660	2.5943	NA	Cs7g18660.1: Ankyrin repeat BTB/POZ domain-containing protein;Regulatory protein NPR4
Cs8g09460	2.5943	NA	Cs8g09460.1: Putative uncharacterized protein
Cs9g06130	2.5943	NA	Cs9g06130.1: Transcription factor MUTE; Transcription factor FAMA; Transcription factor bHLH70; Transcription factor SPEECHLESS;Helix-loop-helix DNA-binding domain containing protein, expressed
orange1.1t01020	2.5943	NA	NA
orange1.1t04829	2.5943	NA	orange1.1t04829.1: Probable peptide/nitrate transporter At3g43790; Protein ZINC INDUCED FACILITATOR 1; Protein ZINC INDUCED FACILITATOR-LIKE 1;Major facilitator superfamily antiporter, putative, expressed
orange1.1t05305	2.5943	NA	orange1.1t05305.1: Helicase domain and pentatricopeptide repeat-containing protein;Putative pentatricopeptide repeat-containing protein At1g12700, mitochondrial; Pentatricopeptide repeat-containing protein At1g62930, chloroplastic; Pentatricopeptide repeat-containing protein At1g63130, mitochondrial; Pentatricopeptide repeat-containing protein At1g62910; Protein Rf1, mitochondrial; Putative penta…
Cs3g26170	2.59393	0.0158376	Cs3g26170.1: Protein phosphatases pp1 regulatory subunit, putative
orange1.1t03150	2.58672	NA	orange1.1t03150.1: UDP-glycosyltransferase 92A1; UDP-glucosyl transferase 73B2; Anthocyanin 3'-O-beta-glucosyltransferase; Abscisate beta-glucosyltransferase; Flavanone 7-O-glucoside 2''-O-beta-L-rhamnosyltransferase; Anthocyanidin 3-O-glucosyltransferase 5; Zeatin O-xylosyltransferase; Cyanohydrin beta-glucosyltransferase; Zeatin O-glucosyltransferase;UDP-glycosyltransferase/ transferase, transf…
Cs9g11670	2.58596	0.13118	Cs9g11670.1: Putative uncharacterized protein At4g09770/F17A8_120
Cs2g27800	2.58353	0.292567	Cs2g27800.1: Putative uncharacterized protein Sb01g007820;Ananain; Fruit bromelain; Probable cysteine proteinase At3g43960; Actinidain; Papain; Xylem cysteine proteinase 1; Papaya proteinase 4; Caricain; Digestive cysteine proteinase 1; Chymopapain; Cysteine proteinase RD21a; Germination-specific cysteine protease 1; Oryzain alpha chain; Thiol protease SEN102; P34 probable thiol protease; KDEL-ta…
Cs7g05790	2.58348	NA	Cs7g05790.1: Whole genome shotgun sequence assembly, scaffold_2, strain Mel28;Flotillin-like protein 4
orange1.1t05091	2.58339	0.141979	NA
orange1.1t00627	2.57953	NA	orange1.1t00627.1: Cytokinin dehydrogenase 1; Uncharacterized oxidoreductase ORF5 in fasciation locus;Putative uncharacterized protein Sb03g036160
Cs2g24180	2.57785	NA	NA
Cs4g06660	2.57785	NA	Cs4g06660.1: Putative uncharacterized protein;Pectinesterase inhibitor
Cs4g13840	2.57785	NA	NA
Cs7g23950	2.57785	NA	Cs7g23950.1: Lysosomal beta glucosidase; Probable beta-glucosidase J; Probable beta-glucosidase I; Beta-glucosidase;Glycosyl hydrolase family 3 N terminal domain containing protein, expressed
orange1.1t01056	2.57785	NA	orange1.1t01056.1: Uncharacterized protein At4g13230;Late embryogenesis abundant domain-containing protein
orange1.1t01574	2.57785	NA	orange1.1t01574.1: Putative uncharacterized protein (Fragment);Uncharacterized protein At5g48480
orange1.1t01804	2.57785	NA	orange1.1t01804.1: 6-phosphogluconate dehydrogenase, decarboxylating; 6-phosphogluconate dehydrogenase, decarboxylating (Fragment);6-phosphogluconate dehydrogenase, decarboxylating
orange1.1t02982	2.57785	NA	orange1.1t02982.1: Putative uncharacterized protein Sb03g046420
orange1.1t04820	2.57785	NA	orange1.1t04820.1: Putative uncharacterized protein
Cs9g16630	2.57726	0.00508981	Cs9g16630.1: Peptidoglycan-binding LysM domain-containing protein
orange1.1t02888	2.57301	0.109068	orange1.1t02888.1: HAT family dimerisation domain containing protein
Cs8g10300	2.57251	NA	NA
Cs8g08980	2.57003	0.00106544	Cs8g08980.1: Putative uncharacterized protein Sb01g043640
Cs6g14150	2.56408	0.0136716	Cs6g14150.1: Probable F-box protein At1g60180; F-box protein At2g27310;Putative uncharacterized protein Sb04g021870
Cs1g09550	2.55655	0.0716871	Cs1g09550.1: Pentatricopeptide repeat-containing protein, putative
orange1.1t04853	2.55644	NA	NA
orange1.1t00348	2.55637	0.00508981	orange1.1t00348.1: Putative uncharacterized protein Sb01g018510;Putative ripening-related protein 2; Ripening-related protein 3; Kiwellin
Cs1g14210	2.54985	0.246445	Cs1g14210.1: Probable LRR receptor-like serine/threonine-protein kinase At3g47570; LRR receptor-like serine/threonine-protein kinase FLS2; LRR receptor-like serine/threonine-protein kinase EFR; Putative receptor-like protein kinase At3g47110; Leucine-rich repeat receptor protein kinase EXS; Leucine-rich repeat receptor-like serine/threonine-protein kinase BAM1; Leucine-rich repeat receptor-like p…
Cs2g15120	2.54728	0.263652	Cs2g15120.1: Multidrug resistance pump, putative (Fragment);Protein TRANSPARENT TESTA 12; MATE efflux family protein DTX1; Multidrug and toxin extrusion protein 1
Cs6g16610	2.5436	0.000871132	Cs6g16610.1: Putative uncharacterized protein (Fragment) --Cs6g16610.2: Putative uncharacterized protein (Fragment) --Cs6g16610.3: Putative uncharacterized protein (Fragment)
Cs9g02030	2.54251	0.158423	Cs9g02030.1: Peroxidase 40; Cationic peroxidase 1; Peroxidase N; Lignin-forming anionic peroxidase; Peroxidase C1C (Fragment);Putative uncharacterized protein Sb03g010250
Cs5g16550	2.5368	0.349333	NA
Cs7g17650	2.5366	0.213374	Cs7g17650.1: Uncharacterized mitochondrial protein AtMg00310; Putative ribonuclease H protein At1g65750;Putative non-LTR retroelement reverse transcriptase
Cs2g19480	2.53473	NA	Cs2g19480.1: Transposon protein, putative, CACTA, En/Spm sub-class, expressed
orange1.1t02115	2.53473	NA	orange1.1t02115.1: Probable LRR receptor-like serine/threonine-protein kinase At4g08850; Probable leucine-rich repeat receptor-like protein kinase At1g35710; Receptor-like protein kinase BRI1-like 3; Leucine-rich repeat receptor-like serine/threonine-protein kinase At1g17230; Serine/threonine-protein kinase BRI1-like 2; Phytosulfokine receptor 1; Probable receptor-like protein kinase At2g23200; S…
Cs8g10250	2.53467	0.00553179	Cs8g10250.1: Putative MADS-domain transcription factor MpMADS1;MADS-box protein SVP; MADS-box protein JOINTLESS; MADS-box transcription factor 22; MADS-box protein AGL24
Cs3g25780	2.53389	0.0782636	Cs3g25780.1: Cytochrome P450 83B1; 2-methylbutanal oxime monooxygenase; Premnaspirodiene oxygenase; 4-hydroxyphenylacetaldehyde oxime monooxygenase; Psoralen synthase (Fragment); Bifunctional dihydrocamalexate synthase/camalexin synthase; Psoralen synthase; Cytochrome P450 71D11 (Fragment); 5-epiaristolochene 1,3-dihydroxylase; Angelicin synthase (Fragment);Cytochrome P450-dependent monooxygenase…
Cs1g22150	2.53345	0.141375	Cs1g22150.1: Zinc finger protein 1; Zinc finger protein KNUCKLES;Putative uncharacterized protein Sb01g014840
Cs5g34900	2.52794	0.109904	Cs5g34900.1: Cysteine-rich receptor-like protein kinase 10; Putative cysteine-rich receptor-like protein kinase 20; G-type lectin S-receptor-like serine/threonine-protein kinase B120; Putative G-type lectin S-receptor-like serine/threonine-protein kinase At1g61610; Receptor-like serine/threonine-protein kinase SD1-6; Putative serine/threonine-protein kinase receptor;Putative cysteine-rich recepto…
Cs5g16310	2.52758	7.29617e-12	Cs5g16310.1: Flavanone 3-dioxygenase; Naringenin,2-oxoglutarate 3-dioxygenase; Naringenin,2-oxoglutarate 3-dioxygenase (Fragment); 1-aminocyclopropane-1-carboxylate oxidase 5; Flavone synthase; Hyoscyamine 6-dioxygenase; Flavonol synthase/flavanone 3-hydroxylase; Protein SRG1; 2'-deoxymugineic-acid 2'-dioxygenase; Probable 2-oxoglutarate/Fe(II)-dependent dioxygenase; 1-aminocyclopropane-1-carboxy…
Cs7g06090	2.52732	0.403442	Cs7g06090.1: Homogentisate phytyltransferase 1, chloroplastic; Probable homogentisate phytyltransferase 1, chloroplastic; Digeranylgeranylglyceryl phosphate synthase;Putative uncharacterized protein Sb10g025475 (Fragment)
Cs1g09210	2.52258	0.344405	Cs1g09210.1: Probable LRR receptor-like serine/threonine-protein kinase At3g47570; Putative receptor-like protein kinase At3g47110; LRR receptor-like serine/threonine-protein kinase EFR; Putative leucine-rich repeat receptor-like serine/threonine-protein kinase At2g24130; LRR receptor-like serine/threonine-protein kinase GSO1; Probable receptor-like protein kinase At1g11050; Protein BRASSINOSTERO…
Cs9g05910	2.51805	0.0137639	Cs9g05910.1: Putative dienelactone hydrolase family protein;Endo-1,3;1,4-beta-D-glucanase --Cs9g05910.2: Putative dienelactone hydrolase family protein;Endo-1,3;1,4-beta-D-glucanase; Protein AIM2; Carboxymethylenebutenolidase homolog --Cs9g05910.3: Putative dienelactone hydrolase family protein;Endo-1,3;1,4-beta-D-glucanase
Cs8g15510	2.51466	0.0212497	Cs8g15510.1: Putative Cys2-His2 zinc finger transcription factor;Zinc finger protein ZAT5
Cs9g07760	2.5082	0.56753	Cs9g07760.1: Putative uncharacterized protein
Cs6g11935	2.50818	0.00234824	NA
Cs3g05800	2.50734	0.00710934	Cs3g05800.1: Cysteine proteinase inhibitor 5; Multicystatin; Cystatin-1; Putative cysteine proteinase inhibitor 7; Cysteine proteinase inhibitor A; Cysteine proteinase inhibitor B;Putative uncharacterized protein Sb01g043320
Cs3g04125	2.50493	2.12524e-06	Cs3g04125.1: Phosphatidylinositol-4-phosphate 5-kinase 4, putative, expressed;Phosphatidylinositol-4-phosphate 5-kinase 7; Putative phosphatidylinositol-4-phosphate 5-kinase 11; Phosphatidylinositol-4-phosphate 5-kinase type-1 beta; Phosphatidylinositol-4-phosphate 5-kinase type-1 alpha; Phosphatidylinositol-4-phosphate 5-kinase type-1 gamma; Putative PIP5K1A and PSMD4-like protein; Probable phos…
Cs1g12300	2.50466	0.416355	Cs1g12300.1: Hyoscyamine 6-dioxygenase; Naringenin,2-oxoglutarate 3-dioxygenase; Flavanone 3-dioxygenase; Naringenin,2-oxoglutarate 3-dioxygenase (Fragment); Flavone synthase; Flavonol synthase/flavanone 3-hydroxylase; 2'-deoxymugineic-acid 2'-dioxygenase; Mugineic-acid 3-dioxygenase; Probable 2-oxoglutarate/Fe(II)-dependent dioxygenase; Protein SRG1; 1-aminocyclopropane-1-carboxylate oxidase 5; …
Cs1g14110	2.50391	NA	Cs1g14110.1: Putative uncharacterized protein (Fragment);Probable disease resistance protein At5g63020; Disease resistance protein RPS5; Putative disease resistance protein At4g10780
Cs5g18000	2.50385	NA	Cs5g18000.1: GDSL esterase/lipase At1g71691; GDSL esterase/lipase APG; Anther-specific proline-rich protein APG (Fragment); Anter-specific proline-rich protein APG;Putative uncharacterized protein Sb03g034560
orange1.1t00366	2.50379	NA	NA
Cs4g18090	2.49671	0.164017	Cs4g18090.1: Putative dicyanin blue copper protein (Precursor);Umecyanin; Blue copper protein; Cucumber peeling cupredoxin; Early nodulin-like protein 1; Stellacyanin; Mavicyanin; Uclacyanin-2; Basic blue protein; Chemocyanin; Lamin-like protein; Early nodulin-55-2; Pollen allergen Amb a 3
Cs9g12910	2.49654	0.453847	Cs9g12910.1: LRR receptor-like serine/threonine-protein kinase EFR; Probable leucine-rich repeat receptor-like protein kinase At2g33170; LRR receptor-like serine/threonine-protein kinase FLS2; Receptor-like protein kinase 2; Probable LRR receptor-like serine/threonine-protein kinase At3g47570; Putative receptor-like protein kinase At3g47110; LRR receptor-like serine/threonine-protein kinase ERECT…
orange1.1t00955	2.49619	0.430281	orange1.1t00955.1: RNA-directed DNA polymerase (Reverse transcriptase); Chromo; Zinc finger, CCHC-type; Peptidase aspartic, active site; Polynucleotidyl transferase, Ribonuclease H fold
Cs8g07580	2.49359	NA	Cs8g07580.1: Putative uncharacterized protein
orange1.1t05631	2.49359	NA	orange1.1t05631.1: Tropinone reductase homolog At1g07440; Tropinone reductase 1; Peroxisomal trans-2-enoyl-CoA reductase; 3-oxoacyl-[acyl-carrier-protein] reductase 4 (Fragment); 3-oxoacyl-[acyl-carrier-protein] reductase (Fragments); Bacilysin biosynthesis oxidoreductase BacC; Glucose 1-dehydrogenase 2;Putative uncharacterized protein (Fragment)
Cs5g07650	2.48656	0.394001	NA
orange1.1t03432	2.48561	NA	orange1.1t03432.1: UDP-glycosyltransferase 87A2;UDP-glucoronosyl/UDP-glucosyl transferase family protein
Cs2g27640	2.48208	0.00194173	Cs2g27640.1: DNAJ heat shock N-terminal domain-containing protein (ISS) (Fragment);Chaperone protein DnaJ; DnaJ homolog subfamily A member 3, mitochondrial
Cs9g02920	2.48089	0.240819	Cs9g02920.1: 1-aminocyclopropane-1-carboxylate oxidase homolog 5; Deacetoxyvindoline 4-hydroxylase; Naringenin,2-oxoglutarate 3-dioxygenase (Fragment); Flavone synthase; Leucoanthocyanidin dioxygenase; Flavonol synthase/flavanone 3-hydroxylase; Naringenin,2-oxoglutarate 3-dioxygenase; Thebaine 6-O-demethylase; Flavanone 3-dioxygenase; Probable 2-oxoacid dependent dioxygenase; Flavonol synthase/fl…
Cs8g04560	2.47906	0.00468856	Cs8g04560.1: Putative uncharacterized protein OSJNBb0007E22.22
Cs5g33410	2.4761	NA	Cs5g33410.1: Putative uncharacterized protein;Probable pectinesterase/pectinesterase inhibitor 41; Pectinesterase 2; Pectinesterase/pectinesterase inhibitor 18; Putative pectinesterase/pectinesterase inhibitor 22
Cs3g20980	2.47575	0.160988	Cs3g20980.1: Pathogen-related protein;Putative pathogenesis-related protein
Cs2g01010	2.47546	0.210361	Cs2g01010.1: Putative uncharacterized protein OSJNBa0079B05.9;Probable LRR receptor-like serine/threonine-protein kinase At4g08850; Probable leucine-rich repeat receptor-like protein kinase At1g35710; Leucine-rich repeat receptor-like serine/threonine-protein kinase At1g17230; LRR receptor-like serine/threonine-protein kinase RCH1; Receptor protein kinase CLAVATA1; Leucine-rich repeat receptor-li…
Cs3g14370	2.47361	0.243599	Cs3g14370.1: Putative non-LTR retroelement reverse transcriptase;Uncharacterized mitochondrial protein AtMg01250
Cs3g04490	2.47331	NA	Cs3g04490.1: Putative uncharacterized protein (Fragment)
Cs5g15300	2.47295	0.446315	NA
Cs7g27330	2.47228	0.046386	Cs7g27330.1: Putative uncharacterized protein Sb01g048500;MLO-like protein 12; MLO protein homolog 1; Protein MLO; MLO-like protein (Fragment)
orange1.1t01684	2.46883	NA	orange1.1t01684.1: DELLA protein RGL3; Scarecrow-like protein 18;GRAS family transcription factor (Fragment)
Cs8g20110	2.46559	0.000376149	Cs8g20110.1: Dehydrodolichyl diphosphate synthase 2; Dimethylallylcistransferase, chloroplastic; (2Z,6Z)-farnesyl diphosphate synthase, chloroplastic; Undecaprenyl pyrophosphate synthase;Undecaprenyl pyrophosphate synthetase, putative
Cs5g13580	2.46482	0.579239	Cs5g13580.1: Caffeic acid 3-O-methyltransferase; Quercetin 3-O-methyltransferase 1; Caffeic acid 3-O-methyltransferase (Fragment); (Iso)eugenol O-methyltransferase; Bergaptol O-methyltransferase; Tricetin 3',4',5'-O-trimethyltransferase; Flavone O-methyltransferase 1; Inositol 4-methyltransferase; Anthranilate N-methyltransferase; Isoliquiritigenin 2'-O-methyltransferase; (S)-scoulerine 9-O-methy…
Cs2g24360	2.46405	NA	Cs2g24360.1: Chloroplast low molecular weight heat shock protein HSP25.99n;Small heat shock protein, chloroplastic; Small heat shock protein, chloroplastic (Fragment); 25.3 kDa heat shock protein, chloroplastic; 26.7 kDa heat shock protein, chloroplastic; 26.5 kDa heat shock protein, mitochondrial; 23.6 kDa heat shock protein, mitochondrial; 23.5 kDa heat shock protein, mitochondrial; Heat shock …
Cs2g10230	2.46389	NA	Cs2g10230.1: Reticuline oxidase-like protein; Reticuline oxidase;FAD linked oxidase, N-terminal; TonB box, N-terminal
Cs9g02840	2.46201	0.148143	Cs9g02840.1: Putative uncharacterized protein Sb05g013840;Xylem cysteine proteinase 1; KDEL-tailed cysteine endopeptidase CEP2; Cysteine proteinase RD21a; Ananain; Fruit bromelain; Cysteine proteinase EP-B 2; Vignain; Germination-specific cysteine protease 1; Oryzain beta chain; Oryzain alpha chain; Probable cysteine proteinase At4g11320; Cysteine proteinase COT44 (Fragment); Actinidain; Thiol pr…
Cs5g10040	2.46115	NA	Cs5g10040.1: Senescence-inducible chloroplast stay-green protein (Fragment) --Cs5g10040.2: Senescence-inducible chloroplast stay-green protein (Fragment)
Cs6g16470	2.46115	NA	NA
orange1.1t01942	2.46115	NA	orange1.1t01942.1: Putative uncharacterized protein Sb09g024125 (Fragment);Putative disease resistance protein RGA4; Disease resistance RPP13-like protein 4; Probable disease resistance RPP8-like protein 2; Putative inactive disease susceptibility protein LOV1; Disease susceptibility protein LOV1; Inactive disease susceptibility protein LOV1
Cs5g27980	2.45638	NA	Cs5g27980.1: Putative uncharacterized protein Sb10g022510
Cs7g22030	2.45638	NA	Cs7g22030.1: Putative uncharacterized protein F19C17.11
Cs4g11060	2.45278	NA	NA
Cs3g04570	2.4516	0.0168161	Cs3g04570.1: Protein transport protein Sec24-like CEF, putative, expressed;Protein transport protein Sec24-like At4g32640; Protein transport protein Sec24-like CEF; Protein transport protein SEC24 (Fragment); SED5-binding protein 2
Cs5g20173	2.44991	NA	NA
Cs7g21810	2.44991	NA	Cs7g21810.1: Ethylene-responsive transcription factor RAP2-3; Dehydration-responsive element-binding protein 2G;Putative ethylene responsive element binding protein (Fragment)
Cs9g10050	2.44991	NA	Cs9g10050.1: Putative uncharacterized protein Sb03g015000;Cullin-1; Putative cullin-like protein 2; Cullin-like protein 3; Cullin-2
orange1.1t00736	2.44991	NA	NA
orange1.1t01806	2.44991	NA	orange1.1t01806.1: Peptide chain release factor RF-2; programmed frameshift;Peptide chain release factor 2
orange1.1t03061	2.44991	NA	orange1.1t03061.1: Putative uncharacterized protein Sb08g020133 (Fragment)
orange1.1t04309	2.44991	NA	orange1.1t04309.1: Putative rice retrotransposon retrofit gag/pol polyprotein;Retrovirus-related Pol polyprotein from transposon TNT 1-94; Copia protein; Uncharacterized mitochondrial protein AtMg00810; Putative transposon Ty5-1 protein YCL074W
orange1.1t04589	2.44991	NA	orange1.1t04589.1: Non-LTR retrolelement reverse transcriptase-like protein
orange1.1t05442	2.44991	NA	orange1.1t05442.1: Phox domain-containing protein, putative, expressed
orange1.1t05620	2.44991	NA	NA
orange1.1t05663	2.44991	NA	orange1.1t05663.1: Protein Y73F8A.24a, partially confirmed by transcript evidence
Cs3g13220	2.44964	0.566856	NA
Cs6g16020	2.44446	NA	Cs6g16020.1: Cysteine-rich receptor-like protein kinase 2; Putative cysteine-rich receptor-like protein kinase 43; Probable LRR receptor-like serine/threonine-protein kinase At1g56130; Putative G-type lectin S-receptor-like serine/threonine-protein kinase At1g61610; G-type lectin S-receptor-like serine/threonine-protein kinase B120; Putative receptor-like protein kinase At4g00960;Serine-threonine…
Cs6g17740	2.44189	7.13179e-05	Cs6g17740.1: Putative uncharacterized protein BofuT4_P095310.1
orange1.1t01764	2.44186	0.0619943	NA
Cs9g05820	2.43919	0.158769	Cs9g05820.1: EF-hand, calcium binding motif-containing protein
Cs2g19490	2.43731	0.118137	Cs2g19490.1: Receptor-like protein 12; LRR receptor-like serine/threonine-protein kinase GSO2; Probable leucine-rich repeat receptor-like protein kinase At2g33170; Leucine-rich repeat receptor protein kinase EXS; Receptor-like protein kinase 2; Leucine-rich repeat receptor-like protein kinase PEPR2; Probable LRR receptor-like serine/threonine-protein kinase At4g36180; Probably inactive leucine-ri…
orange1.1t02575	2.43434	0.0653313	orange1.1t02575.1: Glycoside hydrolase, family 16; Xyloglucan endo-transglycosylase, C-terminal;Xyloglucan endotransglucosylase/hydrolase protein 3; Putative xyloglucan endotransglucosylase/hydrolase protein 1; Probable xyloglucan endotransglucosylase/hydrolase protein; Probable xyloglucan endotransglucosylase/hydrolase 1; Probable xyloglucan endotransglucosylase/hydrolase (Fragment); Xyloglucan …
Cs9g12040	2.43256	NA	Cs9g12040.1: LRR receptor-like serine/threonine-protein kinase GSO1; Receptor-like protein kinase BRI1-like 3; Systemin receptor SR160; Serine/threonine-protein kinase BRI1-like 2; Brassinosteroid LRR receptor kinase; Leucine-rich repeat receptor protein kinase EXS; Leucine-rich repeat receptor-like serine/threonine-protein kinase At1g17230; Probable leucine-rich repeat receptor-like protein kina…
Cs8g10560	2.43061	NA	Cs8g10560.1: Leucine-rich repeat containing protein, putative;Putative disease resistance protein At4g11170; TMV resistance protein N; Protein SUPPRESSOR OF npr1-1, CONSTITUTIVE 1; Protein PHLOEM PROTEIN 2-LIKE A5; Vesicle-associated protein 1-4; Probable WRKY transcription factor 52; Protein DA1-related 4
Cs4g05900	2.42788	0.00266225	Cs4g05900.1: Serine/threonine-protein phosphatase 6 regulatory ankyrin repeat subunit B; Ankyrin repeat and death domain-containing protein 1A; Ankyrin repeat, PH and SEC7 domain containing protein secG; Ankyrin repeat and death domain-containing protein 1A (Fragment); E3 ubiquitin-protein ligase mib1; Ankycorbin; Receptor-interacting serine/threonine-protein kinase 4; Alpha-latrocrustotoxin-Lt1a…
Cs2g28530	2.42744	0.254355	Cs2g28530.1: Ubiquitin-conjugating enzyme E2 5; Ubiquitin-conjugating enzyme E2-23 kDa; Ubiquitin-conjugating enzyme E2 H; Ubiquitin-conjugating enzyme E2 B; Ubiquitin-conjugating enzyme E2 A; Probable ubiquitin-conjugating enzyme E2 N;Ubiquitin-conjugating enzyme E2-23 kDa, putative, expressed
orange1.1t05887	2.42616	0.0675509	NA
Cs7g15810	2.42577	2.08472e-05	Cs7g15810.1: Putative chloroplast nucleoid DNA binding protein;Probable aspartic protease At2g35615; Aspartic proteinase nepenthesin-1; Aspartic proteinase nepenthesin-2 (Fragments); Cyprosin (Fragment)
Cs5g24030	2.4241	0.388303	Cs5g24030.1: Heat shock protein binding protein, putative
Cs9g07220	2.42078	NA	Cs9g07220.1: Acetyltransferase, GNAT family protein, expressed;Uncharacterized N-acetyltransferase p20
Cs8g03980	2.42065	0.0176985	Cs8g03980.1: Probable peptide transporter At1g52190; Probable peptide/nitrate transporter At3g16180; Nitrate transporter 1.7; Putative peptide/nitrate transporter At5g11570; Probable nitrite transporter At1g68570; Peptide transporter PTR1; Probable nitrate excretion transporter 2; Nitrate excretion transporter 1; Putative nitrate excretion transporter 7;Proton-dependent oligopeptide transport fam…
Cs5g13830	2.41996	0.139609	Cs5g13830.1: Putative uncharacterized protein AT4g31980;Putative UPF0481 protein At3g02645
Cs7g26970	2.41698	0.0244616	NA
Cs2g01840	2.41271	NA	Cs2g01840.1: Putative uncharacterized protein At5g55620/MDF20_6
orange1.1t02393	2.41171	NA	orange1.1t02393.1: Putative uncharacterized protein (Fragment)
Cs1g18530	2.4117	4.52827e-07	Cs1g18530.1: 2,3-diketo-5-methylthio-1-phosphopentane phosphatase family;Inorganic pyrophosphatase 1; Probable phosphatase phospho1; Phosphoethanolamine/phosphocholine phosphatase; Pyridoxal phosphate phosphatase PHOSPHO2 --Cs1g18530.2: 2,3-diketo-5-methylthio-1-phosphopentane phosphatase family;Inorganic pyrophosphatase 1; Probable phosphatase phospho1; Phosphoethanolamine/phosphocholine phospha…
Cs9g10925	2.41066	0.098843	NA
Cs9g02130	2.40992	NA	Cs9g02130.1: Putative uncharacterized protein Sb01g002450;Probable protein phosphatase 2C 42; Protein phosphatase 2C 35 --Cs9g02130.2: Putative uncharacterized protein Sb01g002450;Probable protein phosphatase 2C 42; Protein phosphatase 2C 35 --Cs9g02130.3: Putative uncharacterized protein Sb01g030180;Probable protein phosphatase 2C 42; Protein phosphatase 1L; Integrin-linked kinase-associated ser…
Cs9g12840	2.40634	NA	Cs9g12840.1: Probable LRR receptor-like serine/threonine-protein kinase At3g47570; LRR receptor-like serine/threonine-protein kinase EFR; LRR receptor-like serine/threonine-protein kinase GSO1; Leucine-rich repeat receptor-like serine/threonine-protein kinase BAM1; Probable leucine-rich repeat receptor-like protein kinase At1g35710; Putative receptor-like protein kinase At3g47110; LRR receptor-li…
Cs7g08700	2.40113	0.166323	Cs7g08700.1: Proline-rich receptor-like protein kinase PERK13; Putative proline-rich receptor-like protein kinase PERK11; Probable receptor-like protein kinase At5g18500; Receptor-like serine/threonine-protein kinase ALE2; Probable serine/threonine-protein kinase At1g01540; Probable receptor-like serine/threonine-protein kinase At4g34500; Serine/threonine-protein kinase At3g07070; Phytosulfokine …
Cs5g14970	2.39672	0.0113133	Cs5g14970.1: Secologanin synthase; Cytochrome P450 72C1; Cytokinin hydroxylase;Cytochrome P450, family 72, subfamily A, polypeptide 10
Cs9g09020	2.39636	0.291912	Cs9g09020.1: Probable cinnamyl alcohol dehydrogenase 1; Cinnamyl alcohol dehydrogenase 1; Mannitol dehydrogenase (Fragment); Probable mannitol dehydrogenase; Mannitol dehydrogenase; Geraniol dehydrogenase 1; Putative cinnamyl alcohol dehydrogenase 5; Uncharacterized zinc-type alcohol dehydrogenase-like protein YahK; Probable formaldehyde dehydrogenase AdhA; NADP-dependent alcohol dehydrogenase C …
Cs9g04630	2.39617	0.0254865	Cs9g04630.1: Protein SRG1; Codeine O-demethylase; Probable 2-oxoglutarate/Fe(II)-dependent dioxygenase; Thebaine 6-O-demethylase; S-norcoclaurine synthase 1; Flavonol synthase/flavanone 3-hydroxylase; Hyoscyamine 6-dioxygenase; Leucoanthocyanidin dioxygenase; 1-aminocyclopropane-1-carboxylate oxidase 5; Naringenin,2-oxoglutarate 3-dioxygenase (Fragment); Flavonol synthase/flavanone 3-hydroxylase …
orange1.1t02401	2.39517	0.287685	orange1.1t02401.1: Indole-3-acetic acid-induced protein ARG7, putative
Cs9g11800	2.3945	NA	Cs9g11800.1: Non-imprinted in Prader-Willi/Angelman syndrome region protein, putative, expressed;Magnesium transporter NIPA2
orange1.1t00804	2.39133	0.00873873	orange1.1t00804.1: Intracellular pathogenesis-related protein-like protein
Cs1g21390	2.39078	5.63111e-05	Cs1g21390.1: Phytosulfokines, putative
Cs6g09160	2.38544	0.00186958	Cs6g09160.1: Mitoferrin; Mitoferrin-2; Mitoferrin-1; Uncharacterized mitochondrial carrier C8C9.12c; Mitochondrial RNA-splicing protein MRS3; Mitochondrial nicotinamide adenine dinucleotide transporter 1; Mitochondrial substrate carrier family protein E; Solute carrier family 25 member 45; Calcium-binding mitochondrial carrier protein; Probable mitochondrial 2-oxodicarboxylate carrier; Mitochondr…
Cs8g17410	2.38435	0.0489839	NA
Cs8g20100	2.38372	0.00809323	Cs8g20100.1: RING finger protein 141;Putative uncharacterized protein Sb01g018050
Cs6g17750	2.38349	0.0248716	Cs6g17750.1: Putative uncharacterized protein Sb03g027280
Cs6g13830	2.38238	0.00101426	Cs6g13830.1: Putative uncharacterized protein
orange1.1t02678	2.3805	0.109904	orange1.1t02678.1: Tristetraprolin; Zinc finger protein 36, C3H1 type-like 1; Protein TIS11; Zinc finger protein zfs1; Zinc finger CCCH domain-containing protein 39; mRNA decay factor CTH1;Chromosome undetermined SCAF24931, whole genome shotgun sequence
Cs6g17220	2.37935	0.0137143	Cs6g17220.1: Aldose 1-epimerase; Aldose 1-epimerase (Fragment);Aldose 1-epimerase family protein, expressed
orange1.1t02563	2.37619	NA	orange1.1t02563.1: Putative uncharacterized protein
Cs8g06940	2.37517	0.430693	Cs8g06940.1: Putative AC9 transposase; Putative AC transposase;Putative uncharacterized protein AT4g13120 (Fragment)
Cs7g03630	2.37393	0.000275766	Cs7g03630.1: Expansin-A1; Expansin-A10; Expansin-A15; Expansin-A14; Expansin-A8; Expansin-A4; Expansin-A2; Expansin-A9; Expansin-A5; Expansin-A3; Expansin-A16; Expansin-A7; Expansin-A11; Expansin-A6; Expansin-A21; Expansin-A22; Expansin-A23; Expansin-A25; Putative expansin-A26; Expansin-A12; Expansin-A33; Expansin-A29; Expansin-A24; Expansin-A13; Expansin-A28; Expansin-A32; Expansin-A31; Expansin…
orange1.1t04420	2.37239	NA	orange1.1t04420.1: Putative leucine rich repeat containing protein kinase;Probable LRR receptor-like serine/threonine-protein kinase At3g47570; Putative receptor-like protein kinase At3g47110; LRR receptor-like serine/threonine-protein kinase EFR; Putative leucine-rich repeat receptor-like serine/threonine-protein kinase At2g24130; LRR receptor-like serine/threonine-protein kinase FLS2; LRR recep…
Cs4g03940	2.37213	0.0213538	Cs4g03940.1: Nucleotide-diphospho-sugar transferase domain-containing protein;Uncharacterized protein At4g15970 --Cs4g03940.2: Nucleotide-diphospho-sugar transferase domain-containing protein;Uncharacterized protein At4g15970
Cs4g16040	2.37075	0.237006	Cs4g16040.1: Putative uncharacterized protein Sb03g030940;Rho guanine nucleotide exchange factor 8; Rop guanine nucleotide exchange factor 1 --Cs4g16040.2: Putative uncharacterized protein Sb03g035210;Rho guanine nucleotide exchange factor 8; Rop guanine nucleotide exchange factor 1
Cs2g22820	2.36927	NA	Cs2g22820.1: Putative uncharacterized protein Sb06g029860
Cs5g17370	2.36706	0.47966	Cs5g17370.1: Mitochondrial transcription termination factor family protein --Cs5g17370.2: Mitochondrial transcription termination factor family protein
Cs9g13500	2.36602	NA	Cs9g13500.1: Probable LRR receptor-like serine/threonine-protein kinase At3g47570; Putative receptor-like protein kinase At3g47110; LRR receptor-like serine/threonine-protein kinase EFR; LRR receptor-like serine/threonine-protein kinase FLS2; Leucine-rich repeat receptor-like serine/threonine-protein kinase BAM2; Probable leucine-rich repeat receptor-like protein kinase At2g33170; Putative leucin…
orange1.1t04840	2.36592	NA	orange1.1t04840.1: Probable peptide/nitrate transporter At3g43790; Protein ZINC INDUCED FACILITATOR-LIKE 1; Protein ZINC INDUCED FACILITATOR 1;Major facilitator superfamily antiporter, putative, expressed
Cs9g01710	2.36474	0.0102562	Cs9g01710.1: Galactinol synthase-like protein --Cs9g01710.2: Galactinol synthase-like protein
Cs9g11230	2.36309	0.470677	NA
Cs5g06150	2.35676	0.287865	Cs5g06150.1: Putative uncharacterized protein Sb04g024800
orange1.1t02445	2.35654	0.0229543	orange1.1t02445.1: Ser/Thr protein phosphatase family protein, expressed;Purple acid phosphatase 15; Probable purple acid phosphatase 20; Fe(3+)-Zn(2+) purple acid phosphatase 12; Bifunctional purple acid phosphatase 26
Cs4g15840	2.35026	NA	Cs4g15840.1: Putative uncharacterized protein Sb03g013355 (Fragment)
Cs5g19520	2.34886	0.0958252	Cs5g19520.1: Plant-specific domain TIGR01615 family protein --Cs5g19520.2: Plant-specific domain TIGR01615 family protein
orange1.1t01950	2.3487	0.268937	orange1.1t01950.1: (S)-tetrahydroprotoberberine oxidase;Reticuline oxidase-like protein; Reticuline oxidase; Uncharacterized FAD-linked oxidoreductase yvdP
Cs5g21270	2.34537	NA	Cs5g21270.1: UDP-glycosyltransferase 74F2; Indole-3-acetate beta-glucosyltransferase; Limonoid UDP-glucosyltransferase; Cinnamate beta-D-glucosyltransferase;UDP-glucoronosyl/UDP-glucosyl transferase family protein
orange1.1t03694	2.34327	0.191296	orange1.1t03694.1: Putative disease resistance protein At4g11170; TMV resistance protein N; Protein SUPPRESSOR OF npr1-1, CONSTITUTIVE 1; Probable WRKY transcription factor 16; Protein DA1-related 4; Protein PHLOEM PROTEIN 2-LIKE A8; Vesicle-associated protein 1-4;TIR-NBS-LRR-TIR type disease resistance protein (Fragment)
Cs8g15720	2.34065	9.08985e-06	Cs8g15720.1: Probable xyloglucan endotransglucosylase/hydrolase protein 32; Xyloglucan endotransglucosylase/hydrolase protein 22; Probable xyloglucan endotransglucosylase/hydrolase; Probable xyloglucan endotransglucosylase/hydrolase (Fragment); Xyloglucan endotransglycosylase/hydrolase protein 8; Xyloglucan endotransglucosylase/hydrolase protein A; Xyloglucan endotransglucosylase/hydrolase; Putat…
Cs4g16170	2.33861	0.501406	Cs4g16170.1: Probable peptide transporter At1g52190; Probable peptide/nitrate transporter At3g16180; Nitrate transporter 1.7; Probable nitrite transporter At1g68570; Peptide transporter PTR1; Putative peptide/nitrate transporter At5g11570; Nitrate excretion transporter 1; Probable nitrate excretion transporter 2; Putative nitrate excretion transporter 7;Proton-dependent oligopeptide transport fam…
Cs3g10090	2.33666	NA	Cs3g10090.1: LRR receptor-like serine/threonine-protein kinase GSO2; Serine/threonine-protein kinase BRI1-like 2; Leucine-rich repeat receptor protein kinase EXS; Receptor-like protein kinase BRI1-like 3; Leucine-rich repeat receptor-like serine/threonine-protein kinase At1g17230; Probably inactive leucine-rich repeat receptor-like protein kinase At2g25790; Leucine-rich repeat receptor-like prote…
Cs2g03760	2.33302	0.517497	Cs2g03760.1: Hydrolase, hydrolyzing O-glycosyl compounds, putative;Glucan endo-1,3-beta-glucosidase; Glucan endo-1,3-beta-glucosidase-like protein 1
Cs7g06330	2.33268	0.0811124	Cs7g06330.1: WRKY76-superfamily of TFs having WRKY and zinc finger domains;Probable WRKY transcription factor 40; WRKY transcription factor 18; Protein WRKY1 --Cs7g06330.2: WRKY76-superfamily of TFs having WRKY and zinc finger domains;Probable WRKY transcription factor 40; WRKY transcription factor 18; Protein WRKY1
orange1.1t03190	2.33224	0.187443	orange1.1t03190.1: Mandelonitrile glucosyltransferase UGT85A19;UDP-glycosyltransferase 85A2; Cyanohydrin beta-glucosyltransferase; Anthocyanidin 3-O-glucosyltransferase 7 (Fragment); Cis-zeatin O-glucosyltransferase 1; Kaempferol 3-O-beta-D-galactosyltransferase; Limonoid UDP-glucosyltransferase
Cs8g14930	2.3302	NA	Cs8g14930.1: 17.6 kDa class I heat shock protein 1
orange1.1t01610	2.32572	NA	orange1.1t01610.1: G-type lectin S-receptor-like serine/threonine-protein kinase B120;Serine-threonine protein kinase, plant-type, putative
Cs2g01610	2.32081	0.520556	Cs2g01610.1: DNA double-strand break repair rad50 ATPase, putative
Cs5g27570	2.31668	0.00614635	Cs5g27570.1: Cytochrome P450 monooxygenase CYP82E4;Cytochrome P450 82A3; Cytochrome P450 82A1 (Fragment); Flavonoid 3'-monooxygenase; Isoflavone 2'-hydroxylase --Cs5g27570.2: Putative uncharacterized protein;Cytochrome P450 82G1; Cytochrome P450 82A1 (Fragment); Flavonoid 3'-monooxygenase; Isoflavone 2'-hydroxylase; Beta-amyrin 24-hydroxylase; Licodione synthase; Premnaspirodiene oxygenase; (+)-m…
Cs1g14840	2.31494	0.321439	Cs1g14840.1: Leucine-rich repeat receptor protein kinase EXS, putative;G-type lectin S-receptor-like serine/threonine-protein kinase At1g67520; Receptor-like serine/threonine-protein kinase SD1-7; Putative G-type lectin S-receptor-like serine/threonine-protein kinase At1g61610; Putative serine/threonine-protein kinase receptor; G-type lectin S-receptor-like serine/threonine-protein kinase SRK; Cy…
Cs2g27260	2.31202	0.283557	Cs2g27260.1: Putative uncharacterized protein Sb02g036910
Cs4g12020	2.30716	NA	Cs4g12020.1: Putative uncharacterized protein
orange1.1t02449	2.30388	0.163425	NA
Cs8g14460	2.30159	0.480142	Cs8g14460.1: Putative uncharacterized protein At1g08410
Cs6g13250	2.29916	NA	Cs6g13250.1: Probable carboxylesterase 15; Carboxylesterase 1; Gibberellin receptor GID1C; Arylacetamide deacetylase; Arylacetamide deacetylase-like 2; Lipase 2; Monoterpene epsilon-lactone hydrolase;Putative uncharacterized protein Sb07g003466 (Fragment)
orange1.1t00116	2.29912	NA	orange1.1t00116.1: Putative uncharacterized protein
Cs1g12510	2.29318	0.0188515	Cs1g12510.1: O-linked n-acetylglucosamine transferase, ogt, putative
Cs9g15350	2.29247	0.0594803	Cs9g15350.1: cDNA, clone: J100053G13, full insert sequence;Derlin-1; Derlin-1.2; Derlin-1.1; Derlin-2; Probable derlin-2 homolog; Derlin-2.2; Derlin-2.1; Derlin-3
Cs8g01730	2.28839	NA	Cs8g01730.1: Putative uncharacterized protein (Fragment)
Cs7g31750	2.28818	0.167995	Cs7g31750.1: 2-oxoglutarate (2OG) and Fe(II)-dependent oxygenase-like protein;Codeine O-demethylase; Protein SRG1; Probable 2-oxoglutarate/Fe(II)-dependent dioxygenase; S-norcoclaurine synthase 1; Thebaine 6-O-demethylase; Flavonol synthase/flavanone 3-hydroxylase; Leucoanthocyanidin dioxygenase; Naringenin,2-oxoglutarate 3-dioxygenase; Flavone synthase; Flavanone 3-dioxygenase; 2'-deoxymugineic-…
Cs2g21920	2.28631	NA	NA
Cs3g05890	2.28613	0.486087	Cs3g05890.1: Disease resistance RPP8-like protein 3; Probable disease resistance RPP8-like protein 2; Putative disease resistance protein At1g58400; Disease susceptibility protein LOV1; Inactive disease susceptibility protein LOV1;Disease resistance protein RPM1, putative
Cs2g30640	2.28378	0.109361	Cs2g30640.1: Wall-associated receptor kinase-like 20; Wall-associated receptor kinase 2; Putative wall-associated receptor kinase-like 16; Probable serine/threonine-protein kinase At1g18390; Probable LRR receptor-like serine/threonine-protein kinase At1g06840; Probable receptor-like protein kinase At4g39110; Receptor-like protein kinase HERK 1; Proline-rich receptor-like protein kinase PERK13; Pu…
Cs2g24050	2.28201	0.0833624	Cs2g24050.1: Putative uncharacterized protein Sb03g038830
orange1.1t01378	2.28075	0.047613	orange1.1t01378.1: LRR receptor-like serine/threonine-protein kinase GSO1; Brassinosteroid LRR receptor kinase; Systemin receptor SR160; Receptor-like protein kinase BRI1-like 3; Leucine-rich repeat receptor-like protein kinase PEPR2; Probably inactive leucine-rich repeat receptor-like protein kinase At3g28040; Tyrosine-sulfated glycopeptide receptor 1; Leucine-rich repeat receptor-like serine/th…
Cs6g18330	2.27791	0.0133303	Cs6g18330.1: Bifunctional inhibitor/lipid-transfer protein/seed storage 2S albumin-like protein;Probable non-specific lipid-transfer protein AKCS9; Non-specific lipid-transfer protein 2
orange1.1t02927	2.27601	0.0948066	orange1.1t02927.1: Leucine-rich repeat receptor protein kinase exs, putative;Receptor-like protein 12; Protein BRASSINOSTEROID INSENSITIVE 1; Probably inactive leucine-rich repeat receptor-like protein kinase IMK2; Receptor-like protein kinase 2; Probable LRR receptor-like serine/threonine-protein kinase At1g12460; LRR receptor-like serine/threonine-protein kinase GSO1; DNA-damage-repair/tolerati…
Cs5g22600	2.27247	0.457607	Cs5g22600.1: Putative progesterone 5 beta-reductase
Cs8g13100	2.2718	0.0023061	Cs8g13100.1: Bifunctional nitrilase/nitrile hydratase NIT4A; Nitrilase 2; Putative nitrilase-like protein NIT1; Aliphatic nitrilase; Nitrilase, bromoxynil-specific; Nitrilase, arylacetone-specific; Omega-amidase NIT2;Putative uncharacterized protein Sb04g026930
orange1.1t03409	2.27022	NA	orange1.1t03409.1: Wall-associated receptor kinase 2; Wall-associated receptor kinase-like 2; Putative wall-associated receptor kinase-like 13; Receptor-like protein kinase ANXUR1; Probable receptor-like protein kinase At2g23200; Receptor-like protein kinase HERK 1; Putative receptor-like protein kinase At5g39000; Probable LRR receptor-like serine/threonine-protein kinase At5g48740; Cysteine-rich…
Cs7g27620	2.26522	0.312588	Cs7g27620.1: LOB domain-containing protein 1; Protein LATERAL ORGAN BOUNDARIES; Protein IAL1;Putative uncharacterized protein Sb01g038650
Cs5g07550	2.26394	8.51283e-05	Cs5g07550.1: Glycosyl hydrolase family 14 protein, expressed;Beta-amylase 3, chloroplastic; Beta-amylase; Inactive beta-amylase 4, chloroplastic; Inactive beta-amylase 9; Thermophilic beta-amylase; Beta/alpha-amylase; Beta-amylase (Fragment)
Cs8g15340	2.26227	0.0376517	Cs8g15340.1: Putative uncharacterized protein (Fragment);Lysosomal Pro-X carboxypeptidase; Prolyl carboxy peptidase like protein 5; Dipeptidyl peptidase 2; Putative serine protease pcp-1; Thymus-specific serine protease
Cs3g20960	2.26106	NA	NA
Cs1g11980	2.26068	0.159425	Cs1g11980.1: Leucine-rich repeat receptor protein kinase EXS, putative;G-type lectin S-receptor-like serine/threonine-protein kinase B120; Receptor-like serine/threonine-protein kinase SD1-6; Putative G-type lectin S-receptor-like serine/threonine-protein kinase At1g61610; Cysteine-rich receptor-like protein kinase 10; Putative cysteine-rich receptor-like protein kinase 23; Putative serine/threon…
Cs5g18970	2.25988	0.300055	Cs5g18970.1: Putative uncharacterized protein Sb02g038520;Dihydroflavonol-4-reductase; Bifunctional dihydroflavonol 4-reductase/flavanone 4-reductase; Putative dihydroflavonol-4-reductase
orange1.1t02101	2.25876	0.530263	orange1.1t02101.1: Putative uncharacterized protein
Cs5g34720	2.25748	0.291583	Cs5g34720.1: Zinc finger protein 1; Zinc finger protein KNUCKLES;EPF-type Cis2-His2 zinc finger transcription factor (Fragment)
Cs9g12880	2.25633	NA	Cs9g12880.1: Probable LRR receptor-like serine/threonine-protein kinase At3g47570; Putative receptor-like protein kinase At3g47110; LRR receptor-like serine/threonine-protein kinase EFR; Leucine-rich repeat receptor-like serine/threonine-protein kinase BAM1; Leucine-rich repeat receptor-like tyrosine-protein kinase At2g41820; Probable leucine-rich repeat receptor-like protein kinase At2g33170; Le…
Cs7g22920	2.25279	1.31987e-13	Cs7g22920.1: Putative uncharacterized protein Sb01g028450;NAC domain-containing protein 74; Protein SOMBRERO; Protein BEARSKIN1; Putative NAC domain-containing protein 94; Protein CUP-SHAPED COTYLEDON 1; Protein FEZ
Cs2g08180	2.25082	0.300028	Cs2g08180.1: Putative uncharacterized protein
orange1.1t05274	2.24986	0.00953158	orange1.1t05274.1: Chaperonin CPN60-1, mitochondrial, putative, expressed;Chaperonin CPN60-2, mitochondrial; 60 kDa chaperonin; 60 kDa heat shock protein, mitochondrial; Chaperonin homolog Hsp-60, mitochondrial
Cs1g05890	2.24834	0.43776	Cs1g05890.1: Caffeic acid 3-O-methyltransferase 1; Quercetin 3-O-methyltransferase 1; Anthranilate N-methyltransferase; (Iso)eugenol O-methyltransferase; Caffeic acid 3-O-methyltransferase (Fragment); Flavone O-methyltransferase 1; Tricetin 3',4',5'-O-trimethyltransferase; Inositol 4-methyltransferase; Eugenol O-methyltransferase; Uncharacterized mitochondrial protein AtMg00310; Bergaptol O-methy…
Cs9g10880	2.2472	0.317004	NA
Cs5g06310	2.24577	NA	Cs5g06310.1: Cytochrome P450 71A1; Premnaspirodiene oxygenase; Cytochrome P450 71D11 (Fragment); Indoleacetaldoxime dehydratase; Germacrene A oxidase; 5-epiaristolochene 1,3-dihydroxylase; (+)-menthofuran synthase; Psoralen synthase; Psoralen synthase (Fragment); 4-hydroxyphenylacetaldehyde oxime monooxygenase; Angelicin synthase (Fragment);Cytochrome P450 monooxygenase CYP83E8
Cs6g10120	2.24397	0.00651766	Cs6g10120.1: Probable WRKY transcription factor 70; WRKY transcription factor 55;Putative uncharacterized protein Tam-WRKY like (Fragment)
Cs1g11660	2.2436	0.048853	Cs1g11660.1: Protein kinase domain containing protein, expressed;G-type lectin S-receptor-like serine/threonine-protein kinase B120; Receptor-like serine/threonine-protein kinase SD1-7; Putative G-type lectin S-receptor-like serine/threonine-protein kinase At1g61610; Cysteine-rich receptor-like protein kinase 10; Putative cysteine-rich receptor-like protein kinase 35; Putative serine/threonine-pr…
Cs1g12060	2.24316	0.137822	Cs1g12060.1: cDNA clone:J033027K17, full insert sequence (Fragment)
Cs2g15590	2.23712	0.00589123	Cs2g15590.1: Putative uncharacterized protein 175 (Fragment)
Cs9g09290	2.23702	0.328043	Cs9g09290.1: 2-oxoglutarate (2OG) and Fe(II)-dependent oxygenase-like protein;Protein SRG1; Thebaine 6-O-demethylase; Codeine O-demethylase; Probable 2-oxoglutarate/Fe(II)-dependent dioxygenase; S-norcoclaurine synthase 1; Leucoanthocyanidin dioxygenase; Flavonol synthase/flavanone 3-hydroxylase; 1-aminocyclopropane-1-carboxylate oxidase 2; Flavone synthase; 1-aminocyclopropane-1-carboxylate oxid…
orange1.1t03106	2.23689	NA	orange1.1t03106.1: Probable LRR receptor-like serine/threonine-protein kinase At3g47570; LRR receptor-like serine/threonine-protein kinase FLS2; LRR receptor-like serine/threonine-protein kinase EFR; Receptor-like protein kinase; Putative receptor-like protein kinase At3g47110; Probable leucine-rich repeat receptor-like protein kinase At1g35710; Leucine-rich repeat receptor-like protein kinase PE…
Cs5g29320	2.2365	0.501899	Cs5g29320.1: Putative uncharacterized protein Sb07g023700
orange1.1t03062	2.23356	0.0974393	orange1.1t03062.1: Putative uncharacterized protein Sb08g020133 (Fragment)
Cs4g15405	2.23306	0.295754	NA
orange1.1t01843	2.233	NA	orange1.1t01843.1: TMV resistance protein N; Probable WRKY transcription factor 19; Protein SUPPRESSOR OF npr1-1, CONSTITUTIVE 1; Putative disease resistance protein At4g11170;TIR-NBS-LRR-TIR type disease resistance protein (Fragment)
Cs1g03870	2.23154	0.137473	Cs1g03870.1: WRKY67-superfamily of TFs having WRKY and zinc finger domains;Probable WRKY transcription factor 51; WRKY transcription factor 1; Probable WRKY transcription factor protein 1; Protein WRKY1
Cs9g12290	2.23047	0.29446	Cs9g12290.1: Probable LRR receptor-like serine/threonine-protein kinase At4g26540; LRR receptor-like serine/threonine-protein kinase GSO2; Leucine-rich repeat receptor-like protein kinase TDR; Leucine-rich repeat receptor protein kinase EXS; Serine/threonine-protein kinase BRI1-like 2; Receptor-like protein kinase 2; Leucine-rich repeat receptor-like protein CLAVATA2; Leucine-rich repeat receptor…
Cs5g30790	2.22895	0.00088185	Cs5g30790.1: Chlorophyllase-1, chloroplastic; Chlorophyllase-1; Chlorophyllase-2, chloroplastic; Chlorophyllase type 0;Putative uncharacterized protein Sb01g021520
Cs7g26250	2.22854	0.0150472	Cs7g26250.1: Teosinte-branched-like protein (Fragment);Transcription factor TCP12; Transcription factor CYCLOIDEA; Transcription factor CYCLOIDEA (Fragment); Transcription factor TEOSINTE BRANCHED 1
Cs8g05770	2.22839	0.0612663	Cs8g05770.1: B3 domain-containing protein Os01g0234100; Putative B3 domain-containing protein At5g58280;Putative uncharacterized protein Sb01g044910
Cs5g27370	2.22752	NA	Cs5g27370.1: Putative uncharacterized protein --Cs5g27370.2: Putative uncharacterized protein
orange1.1t04174	2.22672	0.0978441	orange1.1t04174.1: Putative F-box protein PP2-B2; F-box protein PP2-B11; F-box protein VBF;Putative uncharacterized protein Sb04g036800
Cs4g04530	2.22548	0.00109302	Cs4g04530.1: Trans-cinnamate 4-monooxygenase; Cytochrome P450 750A1; Premnaspirodiene oxygenase; Isoflavone 2'-hydroxylase; 5-epiaristolochene 1,3-dihydroxylase; Germacrene A oxidase; Angelicin synthase (Fragment);Putative uncharacterized protein Sb03g038160
Cs5g34890	2.22538	0.268019	Cs5g34890.1: Sugar transporter ERD6-like 5; Putative sugar transporter ERD6-like 13; Facilitated trehalose transporter Tret1; Facilitated trehalose transporter Tret1-2 homolog; Solute carrier family 2, facilitated glucose transporter member 8; D-xylose-proton symporter-like 2;General substrate transporter; Sugar transporter superfamily
orange1.1t03601	2.22381	0.146086	orange1.1t03601.1: LRR receptor-like serine/threonine-protein kinase FLS2; Leucine-rich repeat receptor protein kinase EXS; Probable LRR receptor-like serine/threonine-protein kinase At4g36180; Leucine-rich repeat receptor-like protein kinase PEPR2; Serine/threonine-protein kinase BRI1-like 2; Probable leucine-rich repeat receptor-like protein kinase At5g63930; Receptor-like protein kinase 2; Leu…
Cs5g27170	2.22368	0.35652	Cs5g27170.1: LOB domain-containing protein 20; Protein LATERAL ORGAN BOUNDARIES; Protein IAL1;Rootless concerning crown and seminal lateral roots
Cs9g02570	2.22288	0.000919191	Cs9g02570.1: Alpha-L-arabinofuranosidase/beta-D-xylosidase isoenzyme ARA-I;Beta-D-xylosidase 1; Probable beta-D-xylosidase 2; Beta-xylosidase/alpha-L-arabinofuranosidase 2; Beta-xylosidase/alpha-L-arabinofuranosidase 1 (Fragment); Putative beta-D-xylosidase (Fragment); Probable exo-1,4-beta-xylosidase xlnD; Probable exo-1,4-beta-xylosidase bxlB; Exo-1,4-beta-xylosidase bxlB; Exo-1,4-beta-xylosida…
orange1.1t05701	2.22138	NA	NA
Cs6g08175	2.22092	NA	NA
Cs6g03586	2.2209	0.348199	NA
Cs2g04730	2.21977	0.00678688	Cs2g04730.1: Putative uncharacterized protein At1g58330 (Fragment)
Cs5g09670	2.21914	0.209451	NA
Cs2g15690	2.2184	0.130562	Cs2g15690.1: Putative uncharacterized protein OJ1448_G06.4
orange1.1t03129	2.21706	0.148143	orange1.1t03129.1: Xylem cysteine proteinase 1; Vignain; Thiol protease SEN102; KDEL-tailed cysteine endopeptidase CEP1; Ananain; Cysteine proteinase RD21a; Oryzain beta chain; Cysteine proteinase EP-B 1; Fruit bromelain; Germination-specific cysteine protease 1; Oryzain alpha chain; Cysteine proteinase COT44 (Fragment); Actinidain; Cysteine protease 1; Probable cysteine proteinase At4g11310; Chy…
Cs3g01590	2.21564	0.017006	Cs3g01590.1: Probable peptide/nitrate transporter At1g59740; Nitrate transporter 1.2; Peptide transporter PTR1; Probable nitrite transporter At1g68570; Putative peptide/nitrate transporter At3g25280; Probable peptide transporter At1g52190;TGF-beta receptor, type I/II extracellular region; ABC transporter related --Cs3g01590.2: Probable peptide/nitrate transporter At1g59740; Nitrate transporter 1.…
Cs6g05910	2.21437	NA	Cs6g05910.1: Putative uncharacterized protein Sb0120s002040
Cs8g09720	2.21435	5.37795e-05	Cs8g09720.1: Cytochrome P450, family 76, subfamily C, polypeptide 6;Cytochrome P450 76C4; 7-ethoxycoumarin O-deethylase; Cytochrome P450 76A1 (Fragment); Flavonoid 3'-monooxygenase; (S)-N-methylcoclaurine 3'-hydroxylase isozyme 2; (S)-N-methylcoclaurine 3'-hydroxylase isozyme 1 (Fragment); Probable (S)-N-methylcoclaurine 3'-hydroxylase isozyme 2; Berbamunine synthase; Germacrene A oxidase; Psoral…
Cs3g18770	2.21387	0.0296638	NA
Cs5g17280	2.21229	0.0647237	Cs5g17280.1: Leucine-rich repeat containing protein, putative;TMV resistance protein N; Putative disease resistance protein At4g11170; Protein SUPPRESSOR OF npr1-1, CONSTITUTIVE 1; Probable WRKY transcription factor 19; Protein DA1-related 4; Protein PHLOEM PROTEIN 2-LIKE A8; Vesicle-associated protein 1-4; Probable disease resistance protein At5g66910; Leucine-rich repeat protein lrrA --Cs5g1728…
Cs4g03960	2.2117	0.481633	Cs4g03960.1: Putative uncharacterized protein Sb10g028890
Cs9g10540	2.21072	0.0227859	Cs9g10540.1: Probable inorganic phosphate transporter 1-7; Inorganic phosphate transporter 1-4; Putative inorganic phosphate transporter 1-13; Probable metabolite transporter C2H8.02; Putative niacin/nicotinamide transporter NaiP;High affinity inorganic phosphate transporter (Fragment)
Cs9g06620	2.20836	0.0203526	Cs9g06620.1: Putative uncharacterized protein Sb01g042690;Sugar transport protein 13; Sugar carrier protein A; Sugar carrier protein C; Hexose carrier protein HEX6; H(+)/hexose cotransporter 2; Putative metabolite transport protein ywtG; D-xylose-proton symporter; Probable metabolite transport protein CsbC; Galactose-proton symporter; Arabinose-proton symporter; Putative polyol transporter 1; Pro…
Cs2g29450	2.20658	0.00450445	Cs2g29450.1: Protein LAS1 homolog; Protein LAS1;Novel protein similar to vertebrate LAS1-like (S. cerevisiae) (LAS1L) --Cs2g29450.2: Protein LAS1 homolog; Protein LAS1;Novel protein similar to vertebrate LAS1-like (S. cerevisiae) (LAS1L) --Cs2g29450.3: Protein LAS1 homolog; Protein LAS1;Novel protein similar to vertebrate LAS1-like (S. cerevisiae) (LAS1L)
Cs7g06920	2.20553	0.610341	Cs7g06920.1: Glutamate receptor 2.1;Putative uncharacterized protein Sb02g025320
Cs5g18590	2.2018	0.307996	Cs5g18590.1: Reticuline oxidase; Reticuline oxidase-like protein; 6-hydroxy-D-nicotine oxidase; Mitomycin radical oxidase;Putative uncharacterized protein Sb07g003920
orange1.1t01430	2.20162	0.433049	orange1.1t01430.1: Probably inactive leucine-rich repeat receptor-like protein kinase At2g25790; Protein BRASSINOSTEROID INSENSITIVE 1; Leucine-rich repeat receptor-like protein kinase PXL1; Serine/threonine-protein kinase BRI1-like 2; Brassinosteroid LRR receptor kinase; Phytosulfokine receptor 2; LRR receptor-like serine/threonine-protein kinase ERL1; Systemin receptor SR160; Probable LRR recep…
Cs7g25910	2.20055	NA	Cs7g25910.1: Putative AC9 transposase; Putative AC transposase;Putative uncharacterized protein Sb03g015311 (Fragment)
Cs3g03800	2.20051	NA	Cs3g03800.1: Predicted protein
Cs7g25160	2.20051	NA	Cs7g25160.1: Octicosapeptide/Phox/Bem1p domain-containing protein
orange1.1t01083	2.20051	NA	orange1.1t01083.1: S-adenosyl-L-methionine: beta-alanine N-methyltransferase (Fragment)
Cs7g16900	2.20029	0.01823	Cs7g16900.1: Singapore isolate B (sub-type 7) whole genome shotgun sequence assembly, scaffold_10;dCTP pyrophosphatase 1
Cs9g09900	2.19967	0.0823076	NA
Cs9g10950	2.19964	NA	Cs9g10950.1: SLG-Sc and SLA-Sc genes and Melmoth retrotransposon sequence --Cs9g10950.2: SLG-Sc and SLA-Sc genes and Melmoth retrotransposon sequence
Cs7g11370	2.19705	NA	Cs7g11370.1: Predicted protein
Cs7g29690	2.19295	0.00050831	Cs7g29690.1: Putative uncharacterized protein OSJNBa0018K15.9
orange1.1t02376	2.19056	0.131226	orange1.1t02376.1: Putative uncharacterized protein
Cs7g04230	2.19011	0.0047176	Cs7g04230.1: Pentatricopeptide repeat-containing protein, putative;Pentatricopeptide repeat-containing protein At2g02750; Pentatricopeptide repeat-containing protein At5g55740, chloroplastic; Pentatricopeptide repeat-containing protein At2g03380, mitochondrial; Putative pentatricopeptide repeat-containing protein At3g15130; Putative pentatricopeptide repeat-containing protein At3g13770, mitochond…
Cs8g05150	2.18845	0.0678949	Cs8g05150.1: Kynurenine formamidase;Putative uncharacterized protein OJ1136_D12.114
Cs8g10215	2.18756	0.280561	NA
Cs6g02810	2.18699	0.625796	Cs6g02810.1: Predicted protein (Fragment)
Cs3g10120	2.18614	0.634168	Cs3g10120.1: Putative uncharacterized protein OJ1364E02.9
Cs1g05080	2.18479	NA	NA
Cs2g09230	2.18479	NA	Cs2g09230.1: Putative uncharacterized protein OSJNBa0025J22.29
Cs2g13855	2.18479	NA	NA
Cs2g28230	2.18479	NA	Cs2g28230.1: Putative uncharacterized protein AT4g08430
Cs2g29420	2.18479	NA	Cs2g29420.1: Putative uncharacterized protein
Cs3g10300	2.18479	NA	NA
Cs3g18710	2.18479	NA	Cs3g18710.1: Putative uncharacterized protein (Fragment)
Cs4g04670	2.18479	NA	Cs4g04670.1: Squalene monooxygenase; Probable squalene monooxygenase;Putative uncharacterized protein Sb01g042050
Cs4g16690	2.18479	NA	Cs4g16690.1: Cytosolic aldehyde dehydrogenase RF2D (Fragment);Aldehyde dehydrogenase family 2 member C4; Aldehyde dehydrogenase family 2 member B4, mitochondrial; Retinal dehydrogenase 1; Aldehyde dehydrogenase, cytosolic 1; Aldehyde dehydrogenase, mitochondrial; Aldehyde dehydrogenase X, mitochondrial; Aldehyde dehydrogenase; Putative aldehyde dehydrogenase-like protein C9E9.09c; Omega-crystalli…
Cs5g35340	2.18479	NA	Cs5g35340.1: Acetolactate synthase 1 (Fragment);Acetolactate synthase 2, chloroplastic; Acetolactate synthase, chloroplastic; Probable acetolactate synthase 2, chloroplastic
Cs7g06940	2.18479	NA	Cs7g06940.1: Retrotransposon protein, putative, Ty1-copia subclass
Cs7g09510	2.18479	NA	Cs7g09510.1: GDSL esterase/lipase At3g27950; Alpha-L-fucosidase 3; Esterase; Acetylajmalan esterase;Putative uncharacterized protein Sb02g037820
Cs7g32540	2.18479	NA	Cs7g32540.1: Putative uncharacterized protein Sb01g028920 --Cs7g32540.2: Putative uncharacterized protein Sb01g028920
Cs8g05700	2.18479	NA	Cs8g05700.1: Gibberellin receptor GID1, putative;Probable carboxylesterase 13; Carboxylesterase 1; Gibberellin receptor GID1B; Arylacetamide deacetylase-like 2; Hormone-sensitive lipase; Neutral cholesterol ester hydrolase 1; Acetylcholinesterase 1
Cs9g11950	2.18479	NA	Cs9g11950.1: LRR receptor-like serine/threonine-protein kinase GSO1; Leucine-rich repeat receptor-like tyrosine-protein kinase At2g41820; Leucine-rich repeat receptor-like protein kinase PEPR2; Probable LRR receptor-like serine/threonine-protein kinase At4g36180; Probable leucine-rich repeat receptor-like protein kinase At2g33170; LRR receptor-like serine/threonine-protein kinase ERECTA; Leucine-…
Cs9g12590	2.18479	NA	Cs9g12590.1: NAC domain transcription factor, putative, expressed;NAC domain-containing protein 72; Protein ATAF2; Protein CUP-SHAPED COTYLEDON 1; Putative NAC domain-containing protein 94; Protein FEZ; Protein SOMBRERO
Cs9g12850	2.18479	NA	Cs9g12850.1: Probable LRR receptor-like serine/threonine-protein kinase At3g47570; LRR receptor-like serine/threonine-protein kinase EFR; Leucine-rich repeat receptor-like protein kinase PEPR2; Leucine-rich repeat receptor-like serine/threonine-protein kinase BAM2; Probable leucine-rich repeat receptor-like protein kinase At2g33170; LRR receptor-like serine/threonine-protein kinase GSO1; Putative…
orange1.1t00648	2.18479	NA	orange1.1t00648.1: Glucan endo-1,3-beta-glucosidase, basic isoform, putative;Glucan endo-1,3-beta-glucosidase, basic isoform; Glucan endo-1,3-beta-glucosidase, acidic isoform PR-Q'; Glucan endo-1,3-beta-glucosidase, acidic isoform; Glucan endo-1,3-beta-glucosidase; Glucan endo-1,3-beta-glucosidase, basic vacuolar isoform; Glucan endo-1,3-beta-glucosidase, basic isoform 1 (Fragment); Glucan endo-1…
orange1.1t00820	2.18479	NA	orange1.1t00820.1: Cytokinin riboside 5'-monophosphate phosphoribohydrolase LOG; Probable cytokinin riboside 5'-monophosphate phosphoribohydrolase LOGL8; Cytokinin riboside 5'-monophosphate phosphoribohydrolase LOG3; LOG family protein PA4923; LOG family protein yvdD; LOG family protein ORF6 in fasciation locus; Putative cytokinin riboside 5'-monophosphate phosphoribohydrolase LOG9;Cytokinin ribo…
orange1.1t01491	2.18479	NA	orange1.1t01491.1: 60S ribosomal protein L36; Putative 60S ribosomal protein L36-like 1;Putative uncharacterized protein Sb01g003200
orange1.1t01743	2.18479	NA	orange1.1t01743.1: CTV.20
orange1.1t02330	2.18479	NA	orange1.1t02330.1: Agamous-like MADS-box protein AGL18; MADS-box transcription factor 22; MADS-box protein JOINTLESS; MADS-box protein AGL24; MADS-box protein SVP; Developmental protein SEPALLATA 3; Agamous-like MADS-box protein AGL8 homolog; Floral homeotic protein GLOBOSA; Floral homeotic protein FBP1; Transcription factor CAULIFLOWER; Floral homeotic protein AGAMOUS;MADS-box transcription fact…
orange1.1t04293	2.18479	NA	orange1.1t04293.1: Predicted hydrolase/acyltransferase (Alpha/beta hydrolase superfamily) (ISS)
orange1.1t04535	2.18479	NA	orange1.1t04535.1: Uncharacterized mitochondrial protein AtMg00310;Putative uncharacterized protein Sb04g017846 (Fragment)
orange1.1t04899	2.18479	NA	orange1.1t04899.1: Transposon protein, putative, CACTA, En/Spm sub-class, expressed
orange1.1t05146	2.18479	NA	orange1.1t05146.1: Ubiquitin carboxyl-terminal hydrolase 13;Putative uncharacterized protein At4g09770/F17A8_120
Cs2g11840	2.18307	0.028232	Cs2g11840.1: Putative vacuolar sorting receptor protein homolog;Vacuolar-sorting receptor 7; Signal peptide, CUB and EGF-like domain-containing protein 2 --Cs2g11840.2: Putative vacuolar sorting receptor protein homolog;Vacuolar-sorting receptor 7; Signal peptide, CUB and EGF-like domain-containing protein 2 --Cs2g11840.3: Putative vacuolar sorting receptor protein homolog;Vacuolar-sorting recept…
Cs5g28170	2.18093	0.00811663	Cs5g28170.1: Luminal-binding protein 5; 78 kDa glucose-regulated protein; Heat shock 70 kDa protein cognate 3; Heat shock 70 kDa protein C; Heat shock 70 kDa protein D; Heat shock cognate 70 kDa protein 1; 78 kDa glucose-regulated protein homolog; Probable heat shock protein ssa2; Heat shock 70 kDa protein 1-like; Heat shock protein 70 1; Heat shock-related 70 kDa protein 2;Endoplasmic reticulum …
Cs9g17780	2.18014	NA	Cs9g17780.1: Predicted protein (Fragment) --Cs9g17780.2: Predicted protein (Fragment)
orange1.1t05551	2.17967	0.113766	orange1.1t05551.1: Predicted protein
Cs3g18500	2.1772	NA	Cs3g18500.1: UPF0496 protein At4g34320; Putative UPF0496 protein 5;Putative uncharacterized protein Sb01g043880
orange1.1t05158	2.17539	0.452343	orange1.1t05158.1: Chaperonin CPN60-1, mitochondrial; 60 kDa chaperonin;Chaperonin CPN60-1, mitochondrial, putative, expressed
orange1.1t04018	2.17471	0.0132238	orange1.1t04018.1: Heavy metal transport/detoxification domain-containing protein
Cs2g05500	2.17244	NA	Cs2g05500.1: Leucine-rich repeat receptor-like protein kinase (Fragment);Serine/threonine-protein kinase-like protein ACR4; Phytosulfokine receptor 1; Receptor-like protein kinase BRI1-like 3; Putative receptor protein kinase CRINKLY4; Protein STRUBBELIG-RECEPTOR FAMILY 8; Leucine-rich repeat receptor protein kinase EXS; Somatic embryogenesis receptor kinase 1; Proline-rich receptor-like protein …
Cs9g10730	2.17217	0.0441355	Cs9g10730.1: Integral membrane protein DUF6 containing protein, expressed;Auxin-induced protein 5NG4 --Cs9g10730.2: Integral membrane protein DUF6 containing protein, expressed;Auxin-induced protein 5NG4
Cs1g12700	2.16969	0.021563	Cs1g12700.1: Inactive rhomboid protein 1; Rhomboid-like protease 4;Protein secE/sec61-gamma protein; Rhomboid-like protein
orange1.1t00801	2.16761	0.00814068	orange1.1t00801.1: NAD-dependent sorbitol dehydrogenase 2 (Fragment);L-idonate 5-dehydrogenase; Sorbitol dehydrogenase; D-xylulose reductase; D-xylulose reductase A; Probable D-xylulose reductase A; Putative D-xylulose reductase; Uncharacterized zinc-type alcohol dehydrogenase-like protein YdjJ; Putative sorbitol dehydrogenase; Uncharacterized zinc-type alcohol dehydrogenase-like protein YdjL; Pr…
Cs5g28220	2.16593	0.0140117	Cs5g28220.1: Predicted protein
Cs5g17450	2.16585	0.219527	Cs5g17450.1: Putative uncharacterized protein (Fragment)
orange1.1t04360	2.16454	5.31929e-05	orange1.1t04360.1: (-)-germacrene D synthase; (+)-delta-cadinene synthase isozyme A; Valencene synthase; (+)-delta-cadinene synthase isozyme C2; (+)-delta-cadinene synthase; (E,E)-germacrene B synthase; Germacrene C synthase; Pinene synthase; Germacrene-D synthase; Beta-caryophyllene synthase; Myrcene synthase, chloroplastic; Vetispiradiene synthase 1; 5-epi-aristolochene synthase; Probable 5-epi…
Cs1g03970	2.16306	0.343008	Cs1g03970.1: 2-oxoisovalerate dehydrogenase subunit beta, mitochondrial; 2-oxoisovalerate dehydrogenase subunit beta; Acetoin:2,6-dichlorophenolindophenol oxidoreductase subunit beta; Pyruvate dehydrogenase E1 component subunit beta; Pyruvate dehydrogenase E1 component subunit beta, mitochondrial;cDNA FLJ52151, highly similar to 2-oxoisovalerate dehydrogenase subunit beta, mitochondrial (EC 1.2.4…
Cs5g27580	2.16301	0.00839822	Cs5g27580.1: Cytochrome P450 82G1; Cytochrome P450 82A1 (Fragment); Flavonoid 3'-monooxygenase; Isoflavone 2'-hydroxylase; Beta-amyrin 24-hydroxylase; (+)-menthofuran synthase; Licodione synthase; Premnaspirodiene oxygenase; 4-hydroxyphenylacetaldehyde oxime monooxygenase;Cytochrome P450 monooxygenase CYP82E3
Cs8g11230	2.16223	0.610368	Cs8g11230.1: Putative non-LTR retroelement reverse transcriptase
Cs9g16080	2.15932	0.324111	Cs9g16080.1: Zinc finger A20 and AN1 domain-containing stress-associated protein 1; Putative zinc finger A20 and AN1 domain-containing stress-associated protein 8; Zinc finger AN1 domain-containing stress-associated protein 14; AN1-type zinc finger protein 5; AN1-type zinc finger and ubiquitin domain-containing protein 1;Zinc finger A20 and AN1 domains-containing protein
Cs6g03020	2.1568	0.116737	Cs6g03020.1: 8-hydroxyquercetin 8-O-methyltransferase; Tabersonine 16-O-methyltransferase; Eugenol O-methyltransferase; Chavicol O-methyltransferase; Myricetin O-methyltransferase; Isoflavone 4'-O-methyltransferase; 6a-hydroxymaackiain methyltransferase 1; Isoflavone-7-O-methyltransferase 6; O-methyltransferase ZRP4; 5-pentadecatrienyl resorcinol O-methyltransferase; 3'-hydroxy-N-methyl-(S)-cocla…
Cs7g14400	2.15362	NA	Cs7g14400.1: Alcohol dehydrogenase 5 (Class III), chi polypeptide;Alcohol dehydrogenase class-3; Alcohol dehydrogenase-like 7; Alcohol dehydrogenase class 4 mu/sigma chain; Alcohol dehydrogenase class-P; S-(hydroxymethyl)glutathione dehydrogenase; Alcohol dehydrogenase class-3 chain H; Alcohol dehydrogenase class-3 chain L; Probable S-(hydroxymethyl)glutathione dehydrogenase 1
Cs1g08320	2.1535	NA	Cs1g08320.1: Putative uncharacterized protein (Fragment)
orange1.1t03406	2.14798	0.304381	orange1.1t03406.1: Wall-associated receptor kinase 2; Wall-associated receptor kinase-like 2; Putative wall-associated receptor kinase-like 13; Probable LRR receptor-like serine/threonine-protein kinase At5g48740; Cysteine-rich receptor-like protein kinase 3; Receptor-like protein kinase ANXUR1; Serine/threonine-protein kinase-like protein ACR4; Probable receptor-like protein kinase At3g17420; Re…
Cs1g06750	2.14702	0.13137	Cs1g06750.1: NAC domain-containing protein 18; Protein ATAF2; Putative NAC domain-containing protein 94; Protein FEZ; Protein SOMBRERO; Protein CUP-SHAPED COTYLEDON 3;Putative uncharacterized protein Sb02g036620
Cs5g16000	2.14533	NA	Cs5g16000.1: O-acyltransferase WSD1;Putative uncharacterized protein At5g53390/K19E1_19
orange1.1t04490	2.14533	NA	orange1.1t04490.1: cDNA clone:J023107F10, full insert sequence;Putative F-box/LRR-repeat protein At4g13965; F-box/LRR-repeat protein At3g58930
Cs1g14250	2.14526	0.304381	Cs1g14250.1: Probable LRR receptor-like serine/threonine-protein kinase At3g47570; LRR receptor-like serine/threonine-protein kinase EFR; Putative receptor-like protein kinase At3g47110; LRR receptor-like serine/threonine-protein kinase FLS2; Putative leucine-rich repeat receptor-like serine/threonine-protein kinase At2g24130; Leucine-rich repeat receptor-like serine/threonine-protein kinase BAM2…
Cs3g16420	2.14345	NA	Cs3g16420.1: Putative uncharacterized protein --Cs3g16420.2: Putative uncharacterized protein
Cs5g23750	2.14345	NA	Cs5g23750.1: NADP-dependent oxidoreductase domain-containing protein;Uncharacterized oxidoreductase At1g06690, chloroplastic
orange1.1t05458	2.14156	0.23458	orange1.1t05458.1: Phosphatidylserine synthase 2;Phosphatidylserine synthase, putative,expressed
Cs5g02550	2.13875	0.307996	Cs5g02550.1: BZIP transcription factor, putative; 74638-73126
Cs1g18880	2.13865	0.502297	Cs1g18880.1: Putative uncharacterized protein Sb09g018950
Cs6g09150	2.13845	0.00696451	Cs6g09150.1: Ferritin-3, chloroplastic; Ferritin-1, chloroplastic; Ferritin-2, chloroplastic; Ferritin, chloroplastic; Ferritin-4, chloroplastic; Soma ferritin; Ferritin heavy chain; Ferritin, middle subunit; Ferritin, heavy subunit; Ferritin-1 heavy chain; Ferritin heavy chain B; Ferritin heavy chain, oocyte isoform; Ferritin-2 heavy chain; Ferritin, lower subunit; Ferritin, higher subunit; Ferr…
orange1.1t00643	2.13634	NA	orange1.1t00643.1: Glucan endo-1,3-beta-D-glucosidase-like protein;Glucan endo-1,3-beta-glucosidase, basic isoform; Glucan endo-1,3-beta-glucosidase; Glucan endo-1,3-beta-glucosidase, acidic isoform PR-Q'; Glucan endo-1,3-beta-glucosidase B; Lichenase; Glucan endo-1,3-beta-glucosidase, basic vacuolar isoform GLB; Glucan endo-1,3-beta-glucosidase, basic vacuolar isoform; Glucan endo-1,3-beta-gluco…
orange1.1t01372	2.13624	0.018282	orange1.1t01372.1: Probably inactive leucine-rich repeat receptor-like protein kinase At3g28040; Receptor-like protein 12; Probable inactive receptor kinase At5g10020; LRR receptor-like serine/threonine-protein kinase ERL1; Serine/threonine-protein kinase BRI1-like 1; Phytosulfokine receptor 2; Protein BRASSINOSTEROID INSENSITIVE 1; Brassinosteroid LRR receptor kinase; Probable LRR receptor-like …
Cs8g03400	2.13197	0.485669	Cs8g03400.1: LOB domain-containing protein 1; Protein LATERAL ORGAN BOUNDARIES; Protein IAL1;Putative uncharacterized protein Sb01g038650
Cs3g12120	2.1308	0.534488	Cs3g12120.1: Putative uncharacterized protein (Fragment)
Cs7g01670	2.1303	NA	Cs7g01670.1: Heavy metal transport/detoxification domain-containing protein
orange1.1t02281	2.12912	0.0147735	orange1.1t02281.1: Nodulin MtN21 /EamA-like transporter family protein;Auxin-induced protein 5NG4
orange1.1t02079	2.12869	0.492847	orange1.1t02079.1: Cytochrome P450 71A1; 4-hydroxyphenylacetaldehyde oxime monooxygenase; Cytochrome P450 71D11 (Fragment); Germacrene A oxidase; 2-methylbutanal oxime monooxygenase; 5-epiaristolochene 1,3-dihydroxylase; Psoralen synthase; Premnaspirodiene oxygenase; Bifunctional dihydrocamalexate synthase/camalexin synthase; Psoralen synthase (Fragment);Cytochrome P450-dependent monooxygenase-li…
Cs2g08750	2.12663	NA	Cs2g08750.1: Probable LRR receptor-like serine/threonine-protein kinase At3g47570; LRR receptor-like serine/threonine-protein kinase EFR; LRR receptor-like serine/threonine-protein kinase FLS2; Putative receptor-like protein kinase At3g47110; Leucine-rich repeat receptor-like serine/threonine-protein kinase BAM2; Leucine-rich repeat receptor-like protein kinase PEPR2; Putative leucine-rich repeat…
orange1.1t05092	2.12337	0.113125	NA
Cs5g18950	2.12219	0.567036	Cs5g18950.1: Probable beta-1,3-galactosyltransferase 6; Beta-1,3-galactosyltransferase 7;Transferase, transferring glycosyl groups, putative
Cs4g12290	2.12199	0.0678949	Cs4g12290.1: Thioredoxin-like protein CXXS1; Thioredoxin H-type; Thioredoxin H1; Putative thioredoxin H10; Thioredoxin-3, mitochondrial; Thioredoxin-2; Thioredoxin-1;Thioredoxin-like protein (Fragment)
orange1.1t04857	2.12122	0.00082694	orange1.1t04857.1: Putative uncharacterized protein Sb05g001760;Protein TRANSPARENT TESTA 12; MATE efflux family protein LAL5; Multidrug and toxin extrusion protein 1 --orange1.1t04857.2: Protein TRANSPARENT TESTA 12; MATE efflux family protein LAL5;Putative uncharacterized protein Sb05g001760 --orange1.1t04857.3: Protein TRANSPARENT TESTA 12; MATE efflux family protein LAL5;Putative uncharacteri…
Cs8g15780	2.11923	0.487086	Cs8g15780.1: Putative uncharacterized protein Sb01g006800;Transcription factor RAX2; Myb-related protein 306; Transcription repressor MYB6; Protein ODORANT1; Myb-related protein P; Anthocyanin regulatory C1 protein; Trichome differentiation protein GL1; Transcription factor GAMYB; Transcription factor WER; Myb-related protein B
orange1.1t04021	2.11892	NA	NA
Cs3g11550	2.11881	NA	Cs3g11550.1: Late embryogenesis abundant protein D-34;Late embryogenesis abundant protein group 5 protein
Cs6g02610	2.11853	NA	Cs6g02610.1: WRKY transcription factor, putative
Cs6g02600	2.11785	0.439655	NA
Cs2g30600	2.11588	NA	NA
Cs7g28170	2.11505	0.0869778	Cs7g28170.1: 3-ketoacyl-CoA synthase 21; Probable 3-ketoacyl-CoA synthase 2;Beta-ketoacyl-coa synthase family protein
Cs3g01750	2.11407	NA	Cs3g01750.1: Putative uncharacterized protein (Fragment);Cyanate hydratase --Cs3g01750.2: Putative uncharacterized protein (Fragment);Cyanate hydratase --Cs3g01750.3: Putative uncharacterized protein (Fragment);Cyanate hydratase
orange1.1t01951	2.11392	0.405735	orange1.1t01951.1: (S)-tetrahydroprotoberberine oxidase;Reticuline oxidase-like protein; Reticuline oxidase; Uncharacterized FAD-linked oxidoreductase yvdP
Cs2g01830	2.11388	0.0482074	NA
orange1.1t00094	2.11269	NA	orange1.1t00094.1: Transposon protein, putative, CACTA, En/Spm sub-class
Cs8g14980	2.11228	0.00424084	Cs8g14980.1: Putative uncharacterized protein Sb04g021680
Cs7g18180	2.11126	0.641344	Cs7g18180.1: LINE-type retrotransposon LIb DNA, complete sequence, Insertion at the S11 site
Cs1g17540	2.10894	0.246456	Cs1g17540.1: Ankyrin repeat-containing protein At3g12360;Ankyrin repeat-containing protein, putative
Cs3g09720	2.10798	0.107955	Cs3g09720.1: Alternative oxidase (Precursor);Alternative oxidase 1a, mitochondrial; Alternative oxidase, mitochondrial
Cs6g21860	2.10796	0.238484	Cs6g21860.1: Phosphatidylinositol-3,4,5-trisphosphate 3-phosphatase and dual-specificity protein phosphatase PTEN; Phosphatidylinositol-3,4,5-trisphosphate 3-phosphatase TPTE2; Putative tyrosine-protein phosphatase TPTE; Phosphatidylinositol-3,4,5-trisphosphate 3-phosphatase cnrN; Tensin-3; Cyclin-G-associated kinase; Tensin-1; Tensin; Putative tyrosine-protein phosphatase auxilin; Probable prote…
Cs1g14100	2.1071	0.514044	NA
orange1.1t03104	2.10611	NA	orange1.1t03104.1: Probable LRR receptor-like serine/threonine-protein kinase At3g47570; Putative receptor-like protein kinase At3g47110; Putative leucine-rich repeat receptor-like serine/threonine-protein kinase At2g24130; LRR receptor-like serine/threonine-protein kinase EFR; LRR receptor-like serine/threonine-protein kinase FEI 1; Probable serine/threonine-protein kinase At1g01540; LRR recepto…
Cs1g01410	2.10386	0.0535252	Cs1g01410.1: Putative uncharacterized protein P0524E08.125
Cs3g26200	2.10359	NA	NA
Cs5g01440	2.10351	0.539354	Cs5g01440.1: Putative aminoacrylate hydrolase RutD;Alpha/beta hydrolase fold containing protein (Precursor) --Cs5g01440.2: Hydrolase or acyltransferase (Alpha/beta hydrolase superfamily)-like protein;Putative aminoacrylate hydrolase RutD; Abhydrolase domain-containing protein 4; Haloalkane dehalogenase
orange1.1t01747	2.10247	0.225009	orange1.1t01747.1: Peroxidase 5; Cationic peroxidase 2; Lignin-forming anionic peroxidase;Putative uncharacterized protein Sb04g031120
orange1.1t03522	2.10006	NA	NA
Cs1g03790	2.09536	0.0974428	Cs1g03790.1: Cytochrome P450 86B1;Cytochrome P450, family 96, subfamily A, polypeptide 10
Cs1g20800	2.0932	NA	Cs1g20800.1: Putative uncharacterized protein Sb05g025070 --Cs1g20800.2: Putative uncharacterized protein Sb05g025070 --Cs1g20800.3: Putative uncharacterized protein Sb05g025070 --Cs1g20800.4: Putative uncharacterized protein Sb05g025070
Cs2g12880	2.09306	0.34049	Cs2g12880.1: Ca2+/calmodulin-dependent protein kinase phosphatase;Probable protein phosphatase 2C 3; Protein kinase and PP2C-like domain-containing protein
orange1.1t04726	2.09212	0.00198584	orange1.1t04726.1: Secologanin synthase; Cytochrome P450 72C1; Cytokinin hydroxylase; Taurochenodeoxycholic 6 alpha-hydroxylase; Leukotriene-B4 omega-hydroxylase 3; Leukotriene-B(4) omega-hydroxylase 2;Cytochrome P450, family 72, subfamily A, polypeptide 10
Cs7g30170	2.09143	8.27644e-10	Cs7g30170.1: Putative uncharacterized protein Sb01g019630;Probable peptide/nitrate transporter At2g40460; Peptide transporter PTR3-A; Putative peptide/nitrate transporter At2g37900; Probable nitrite transporter At1g68570; Nitrate transporter 1.3; Probable peptide transporter At1g52190; Nitrate excretion transporter 1 --Cs7g30170.2: cDNA clone:J023036E09, full insert sequence (Fragment);Probable p…
Cs2g08930	2.08976	NA	Cs2g08930.1: Putative uncharacterized protein Sb01g017250
orange1.1t02017	2.08652	NA	orange1.1t02017.1: Putative peptide/nitrate transporter At5g19640; Nitrate transporter 1.5; Peptide transporter PTR1; Probable peptide/nitrate transporter At1g62200; Probable nitrite transporter At1g68570; Probable peptide transporter At1g52190;Proton-dependent oligopeptide transport family protein
orange1.1t04027	2.08333	0.000981627	orange1.1t04027.1: Cellulose synthase A catalytic subunit 6 [UDP-forming], putative;Probable cellulose synthase A catalytic subunit 5 [UDP-forming]; Cellulose synthase A catalytic subunit 2 [UDP-forming]; Cellulose synthase-like protein D2; Putative cellulose synthase-like protein D5; Putative cellulose synthase A catalytic subunit 11 [UDP-forming]; Probable mixed-linked glucan synthase 8; Mixed-…
Cs8g16560	2.08231	0.155876	Cs8g16560.1: Ankyrin repeat-containing protein, putative
Cs9g13080	2.08166	0.349097	Cs9g13080.1: Bis(5'-adenosyl)-triphosphatase; Nitrilase and fragile histidine triad fusion protein NitFhit; Bis(5'-nucleosyl)-tetraphosphatase [asymmetrical];Diadenosine polyphosphate hydrolase and related proteins of the histidine triad
Cs9g13250	2.08056	0.0141127	Cs9g13250.1: Leucine-rich repeat containing protein, putative;Putative disease resistance protein RGA1; Disease resistance protein RGA2
Cs3g12700	2.0793	0.0433906	Cs3g12700.1: Disease resistance protein At4g27190; Probable disease resistance protein At4g27220; Putative disease resistance protein At3g15700;Disease resistance protein RFL1, putative
Cs5g26290	2.07872	4.74404e-08	Cs5g26290.1: Expansin-A15; Expansin-A1; Expansin-A14; Expansin-A10; Expansin-A8; Expansin-A4; Expansin-A2; Expansin-A5; Expansin-A9; Expansin-A16; Expansin-A3; Expansin-A7; Expansin-A6; Expansin-A11; Expansin-A21; Expansin-A29; Expansin-A12; Expansin-A33; Expansin-A22; Expansin-A23; Putative expansin-A17; Expansin-A25; Expansin-A13; Expansin-A24; Expansin-A28; Expansin-A32; Expansin-A31; Expansin…
Cs5g13930	2.0764	NA	Cs5g13930.1: Kunitz-type protease inhibitor KPI-D2.2;21 kDa seed protein; Miraculin; Latex serine proteinase inhibitor; Kunitz-type serine protease inhibitor DrTI; Serine protease inhibitor 2; Alpha-amylase/subtilisin inhibitor; Probable serine protease inhibitor 6; Endogenous alpha-amylase/subtilisin inhibitor; Aspartic protease inhibitor 11; Subtilisin inhibitor CLSI-II; Sporamin B; Kunitz-type…
Cs3g21230	2.07492	4.17704e-05	Cs3g21230.1: Vacuolar iron transporter homolog 3; Nodulin-21; Fe(2+)/Mn(2+) transporter pcl1;Putative uncharacterized protein Sb04g033480
orange1.1t04439	2.07473	0.134229	orange1.1t04439.1: TMV resistance protein N; Probable WRKY transcription factor 19; Protein SUPPRESSOR OF npr1-1, CONSTITUTIVE 1; Protein popC; Putative disease resistance protein At4g19050; Protein lap1; Leucine-rich repeat-containing protein 7; Probable disease resistance protein At5g45510; Leucine-rich repeat protein soc-2 homolog; Probable serine/threonine-protein kinase roco8; Malignant fibr…
orange1.1t01694	2.0734	0.00109774	orange1.1t01694.1: Putative uncharacterized protein
Cs4g17110	2.07084	NA	Cs4g17110.1: Gibberellin 3-beta-dioxygenase 3; Gibberellin 20 oxidase 1-B; Naringenin,2-oxoglutarate 3-dioxygenase; Codeine O-demethylase; Probable 2-oxoglutarate/Fe(II)-dependent dioxygenase; Flavonol synthase/flavanone 3-hydroxylase; Flavanone 3-dioxygenase; Flavone synthase; Flavonol synthase/flavanone 3-hydroxylase (Fragment); Naringenin,2-oxoglutarate 3-dioxygenase (Fragment); Protein SRG1; …
Cs8g19500	2.06815	0.00679802	Cs8g19500.1: UDP-glycosyltransferase 76E2; Cyanohydrin beta-glucosyltransferase; Anthocyanidin 3-O-glucosyltransferase; Anthocyanidin 3-O-glucosyltransferase 7 (Fragment);UDP-glucoronosyl/UDP-glucosyl transferase family protein
orange1.1t05009	2.06693	0.170562	orange1.1t05009.1: Receptor-like protein 2; LRR receptor-like serine/threonine-protein kinase ERL2; Serine/threonine-protein kinase BRI1-like 1; Leucine-rich repeat receptor-like protein kinase TDR; Phytosulfokine receptor 1; Tyrosine-sulfated glycopeptide receptor 1; Receptor-like protein kinase BRI1-like 3; Putative leucine-rich repeat receptor-like serine/threonine-protein kinase At2g24130; Le…
Cs9g18180	2.06615	0.0077703	Cs9g18180.1: Cyclic nucleotide-gated ion channel 9, putative, expressed;Cyclic nucleotide-gated ion channel 1; Putative cyclic nucleotide-gated ion channel 13; Probable cyclic nucleotide-gated ion channel 3
orange1.1t02464	2.06553	NA	orange1.1t02464.1: RPM1 interacting protein 4 transcript 2a --orange1.1t02464.2: RPM1-interacting protein 4;RPM1 interacting protein 4 transcript 2a --orange1.1t02464.3: RPM1 interacting protein 4 transcript 2a --orange1.1t02464.4: RPM1 interacting protein 4 transcript 2a
Cs8g07920	2.06516	0.153415	NA
Cs4g14080	2.06209	0.0368248	Cs4g14080.1: Putative uncharacterized protein At3g50870 (Fragment);GATA transcription factor 21; Putative GATA transcription factor 22; GATA zinc finger domain-containing protein 12; Cutinase gene palindrome-binding protein; White collar 2 protein --Cs4g14080.2: Putative uncharacterized protein At3g50870 (Fragment);GATA transcription factor 21; Putative GATA transcription factor 22; GATA zinc fin…
Cs7g08960	2.06174	NA	Cs7g08960.1: F-box/kelch-repeat protein At1g23390;F-box/Kelch repeat-containing F-box family protein
Cs2g17070	2.06076	0.205675	Cs2g17070.1: Pectinesterase (Precursor);Probable pectinesterase/pectinesterase inhibitor 6; Pectinesterase 2; Pectinesterase/pectinesterase inhibitor 3; Putative pectinesterase/pectinesterase inhibitor 22
Cs3g10140	2.05619	0.0742766	Cs3g10140.1: LRR receptor-like serine/threonine-protein kinase GSO2; Putative leucine-rich repeat receptor-like serine/threonine-protein kinase At2g24130; Receptor-like protein kinase BRI1-like 3; Leucine-rich repeat receptor-like serine/threonine-protein kinase BAM3; LRR receptor-like serine/threonine-protein kinase ERECTA; Probable LRR receptor-like serine/threonine-protein kinase At1g12460; Le…
Cs8g07390	2.05571	0.156716	Cs8g07390.1: P-loop containing nucleoside triphosphate hydrolase-like protein;Probable mitochondrial chaperone bcs1; Mitochondrial chaperone BCS1; Putative AAA family ATPase L572; ATP-dependent zinc metalloprotease FtsH; Proteasome-activating nucleotidase; Mitochondrial respiratory chain complexes assembly protein rca1; AAA ATPase forming ring-shaped complexes; ATP-dependent zinc metalloprotease …
Cs7g27010	2.05497	0.0111825	Cs7g27010.1: Cytochrome P450 71A1; Cytochrome P450 71A6 (Fragment); Psoralen synthase (Fragment); Psoralen synthase; Premnaspirodiene oxygenase; Amorpha-4,11-diene C-12 oxidase; Indoleacetaldoxime dehydratase; Germacrene A oxidase; Angelicin synthase (Fragment); Tabersonine 16-hydroxylase (Fragment); (+)-menthofuran synthase; 5-epiaristolochene 1,3-dihydroxylase;Tabersonine/lochnericine 19-hydrox…
Cs9g12370	2.05472	0.172727	Cs9g12370.1: Nuclear transcription factor Y subunit A-1; Nuclear transcription factor Y subunit alpha; Transcriptional activator HAP2;CCAAT-binding transcription factor subunit B family protein, expressed --Cs9g12370.2: Nuclear transcription factor Y subunit A-1; Nuclear transcription factor Y subunit alpha; Transcriptional activator HAP2;CCAAT-binding transcription factor subunit B family protei…
orange1.1t02791	2.05404	0.000126468	orange1.1t02791.1: Chaperone protein dnaJ 8, chloroplastic; Chaperone protein DnaJ; DnaJ homolog subfamily B member 5; DnaJ-like protein MG200; Curved DNA-binding protein;Chloroplast outer envelope protein translocator Toc12
Cs3g09965	2.05304	0.0293693	Cs3g09965.1: Latex-abundant family protein, putative, expressed
orange1.1t04939	2.05136	0.443431	orange1.1t04939.1: TIR-NBS-LRR-TIR type disease resistance protein (Fragment)
orange1.1t00399	2.05097	0.088252	orange1.1t00399.1: Ferric reduction oxidase 2; Ferric reduction oxidase 3, mitochondrial; Probable ferric reduction oxidase 1; Ferric reduction oxidase 7, chloroplastic; Respiratory burst oxidase homolog protein E; Superoxide-generating NADPH oxidase heavy chain subunit C; NADPH oxidase 1; Respiratory burst oxidase homolog protein A;Ferric reductase like transmembrane component
Cs5g09920	2.04981	0.662772	Cs5g09920.1: Putative uncharacterized protein Sb01g031090;Subtilisin-like protease SDD1; Xylem serine proteinase 1; Cucumisin; C5a peptidase
Cs4g12460	2.04592	0.0496589	Cs4g12460.1: (+)-delta-cadinene synthase isozyme A, putative;(E)-beta-farnesene synthase; (-)-germacrene D synthase; (+)-delta-cadinene synthase isozyme C2; (+)-delta-cadinene synthase; (+)-delta-cadinene synthase isozyme A; (E,E)-germacrene B synthase; Valencene synthase; 5-epi-aristolochene synthase 2; Germacrene C synthase; Vetispiradiene synthase 1; 5-epiaristolochene synthase; Probable 5-epi…
Cs5g08460	2.04368	NA	Cs5g08460.1: Homeobox-leucine zipper protein HAT4; Homeobox-leucine zipper protein ATHB-X; Putative homeobox-leucine zipper protein HOX26;Glycine max homeobox-leucine zipper protein (Fragment)
Cs4g20050	2.0414	NA	Cs4g20050.1: Putative uncharacterized protein Sb03g004125 (Fragment);Pentatricopeptide repeat-containing protein At2g20540; Putative pentatricopeptide repeat-containing protein At5g59200, chloroplastic; Putative pentatricopeptide repeat-containing protein At3g15930; Pentatricopeptide repeat-containing protein At2g42920, chloroplastic; Pentatricopeptide repeat-containing protein At2g22410, mitocho…
Cs1g12100	2.04139	0.362691	Cs1g12100.1: NBS-LRR type disease resistance protein
Cs3g22560	2.04019	0.00283389	Cs3g22560.1: Sucrose proton symporter (Fragment);Sucrose transport protein SUC2; Putative sucrose transport protein SUC6; Proton-associated sugar transporter A; Membrane-associated transporter protein; Solute carrier family 45 member 4 --Cs3g22560.2: Sucrose proton symporter (Fragment);Sucrose transport protein SUC2; Putative sucrose transport protein SUC6; Proton-associated sugar transporter A; …
Cs7g15760	2.03712	0.0369845	Cs7g15760.1: Glutathione S-transferase, C-terminal; Thioredoxin-like fold;Probable glutathione S-transferase; Glutathione transferase GST 23; Glutathione S-transferase U7; Probable glutathione S-transferase parA; Probable glutathione S-transferase parC; Protein gstA
orange1.1t03845	2.03596	0.292701	orange1.1t03845.1: Leucine-rich repeat family protein / protein kinase family protein;Probable LRR receptor-like serine/threonine-protein kinase At4g08850; Probable leucine-rich repeat receptor-like protein kinase At1g35710; Leucine-rich repeat receptor-like serine/threonine-protein kinase At1g17230; Receptor-like protein kinase 2; LRR receptor-like serine/threonine-protein kinase GSO1; Leucine-r…
orange1.1t03624	2.0355	0.402446	orange1.1t03624.1: Putative tau class glutathione transferase GSTU47;Glutathione transferase GST 23; Probable glutathione S-transferase; Glutathione S-transferase U8 --orange1.1t03624.2: Putative tau class glutathione transferase GSTU47;Probable glutathione S-transferase; Glutathione transferase GST 23; Glutathione S-transferase U7; Probable glutathione S-transferase parA; Probable glutathione S-…
orange1.1t02220	2.03121	NA	orange1.1t02220.1: Thioredoxin-like 3-1, chloroplastic; Thioredoxin; Thioredoxin M4, chloroplastic; Thioredoxin H-type; Thioredoxin M-type, chloroplastic; Thioredoxin-2; Thioredoxin-T; Thioredoxin-like 3-3; Peptide-N(4)-(N-acetyl-beta-glucosaminyl)asparagine amidase; Thioredoxin F-type, chloroplastic; Thioredoxin-2, mitochondrial;Putative uncharacterized protein Sb04g037400 --orange1.1t02220.2: T…
Cs1g16720	2.0285	0.113809	Cs1g16720.1: GDSL esterase/lipase 1; GDSL esterase/lipase APG; Anter-specific proline-rich protein APG;GDSL-like lipase/acylhydrolase-like protein
Cs2g17770	2.02805	0.651375	Cs2g17770.1: Putative uncharacterized protein Sb04g005060;Putative clathrin assembly protein At1g14910
Cs3g26480	2.02781	0.169321	Cs3g26480.1: GDSL-like Lipase/Acylhydrolase family protein, expressed;GDSL esterase/lipase EXL1; Anter-specific proline-rich protein APG; Anther-specific proline-rich protein APG (Fragment); GDSL esterase/lipase APG
Cs6g07770	2.02539	0.0593916	Cs6g07770.1: Putative uncharacterized protein Sb03g040140
orange1.1t05203	2.02366	NA	orange1.1t05203.1: Disease resistance protein RPS2, putative
Cs5g24140	2.02167	NA	NA
Cs5g25840	2.02038	0.00120258	Cs5g25840.1: Armadillo/beta-catenin repeat family protein;U-box domain-containing protein 9; Putative U-box domain-containing protein 46; E3 ubiquitin-protein ligase SPL11; Protein spotted leaf 11 --Cs5g25840.2: Armadillo/beta-catenin repeat family protein;U-box domain-containing protein 9; Putative U-box domain-containing protein 46; E3 ubiquitin-protein ligase SPL11; Protein spotted leaf 11; Pu…
Cs2g22790	2.01505	0.0463402	Cs2g22790.1: Putative uncharacterized protein
orange1.1t01026	2.01472	0.00369189	orange1.1t01026.1: Bet v I allergen family protein, putative, expressed;Abscisic acid receptor PYR1
orange1.1t04566	2.01216	NA	orange1.1t04566.1: Nls-tir-nbs-lrr resistance protein (Fragment);TMV resistance protein N; Putative disease resistance protein At4g11170; Protein SUPPRESSOR OF npr1-1, CONSTITUTIVE 1; Protein PHLOEM PROTEIN 2-LIKE A8; Vesicle-associated protein 1-4
Cs2g12650	2.00679	0.000190392	Cs2g12650.1: Nuclease S1;Putative uncharacterized protein Sb03g007340
Cs3g11090	2.006	0.191256	Cs3g11090.1: Zeta-carotene desaturase, chloroplastic/chromoplastic; Zeta-carotene desaturase; Probable zeta-carotene desaturase;Zeta-carotene desaturase, chloroplast, putative
Cs2g26100	2.00534	NA	Cs2g26100.1: Lambda integrase-like, N-terminal
Cs7g06080	2.00494	0.0528943	Cs7g06080.1: Homogentisate phytyltransferase 1, chloroplastic; Probable homogentisate phytyltransferase 1, chloroplastic; Digeranylgeranylglyceryl phosphate synthase;Putative uncharacterized protein Sb10g025475 (Fragment)
Cs2g19510	2.00345	0.319829	Cs2g19510.1: Omega-hydroxypalmitate O-feruloyl transferase; Benzyl alcohol O-benzoyltransferase; Hydroxycinnamoyl-Coenzyme A shikimate/quinate hydroxycinnamoyltransferase; (Z)-3-hexen-1-ol acetyltransferase; 13-hydroxylupanine O-tigloyltransferase; 3'-N-debenzoyl-2'-deoxytaxol N-benzoyltransferase;Hydroxycinnamoyl CoA shikimate/quinate hydroxycinnamoyltransferase-like protein (Fragment)
orange1.1t01805	2.00233	0.49929	orange1.1t01805.1: Leucine-rich repeat containing protein, putative;Probable WRKY transcription factor 19; TMV resistance protein N; Putative disease resistance protein At4g11170; Protein SUPPRESSOR OF npr1-1, CONSTITUTIVE 1; Protein PHLOEM PROTEIN 2-LIKE A5; Vesicle-associated protein 1-4; Protein DA1-related 4; Leucine-rich repeat-containing protein 40
Cs2g17900	2.00003	NA	Cs2g17900.1: Transmembrane ascorbate ferrireductase 1; Probable transmembrane ascorbate ferrireductase 2; Cytochrome b561; Cytochrome b reductase 1; Cytochrome b ascorbate-dependent protein 3; Putative cytochrome b561;Putative uncharacterized protein Sb3247s002010
Cs2g05960	1.99864	0.00323647	Cs2g05960.1: Putative uncharacterized protein OSJNBb0035N08.33 --Cs2g05960.2: Putative uncharacterized protein OSJNBb0035N08.33 --Cs2g05960.3: Putative uncharacterized protein OSJNBb0035N08.33 --Cs2g05960.4: Basic helix-loop-helix domain-containing protein
orange1.1t05869	1.99831	1.05055e-07	NA
orange1.1t02432	1.99788	NA	orange1.1t02432.1: Putative rice retrotransposon retrofit gag/pol polyprotein;Retrovirus-related Pol polyprotein from transposon TNT 1-94; Copia protein; Uncharacterized mitochondrial protein AtMg00810; Putative transposon Ty5-1 protein YCL074W
orange1.1t01794	1.99743	0.431634	orange1.1t01794.1: Putative disease resistance protein At4g11170; Probable WRKY transcription factor 16; TMV resistance protein N; Protein SUPPRESSOR OF npr1-1, CONSTITUTIVE 1; Protein DA1-related 4;Leucine-rich repeat containing protein, putative
Cs5g03070	1.99615	0.134833	Cs5g03070.1: Heavy metal-associated domain containing protein, expressed --Cs5g03070.2: Heavy metal-associated domain containing protein, expressed --Cs5g03070.3: Metal ion binding protein, putative
Cs8g12280	1.9947	NA	Cs8g12280.1: Sodium/proton antiporter, NhaD family (Precursor)
Cs7g10350	1.99402	0.0292638	Cs7g10350.1: 4-coumarate--CoA ligase-like 9; 4-coumarate--CoA ligase 2; Probable 4-coumarate--CoA ligase 2; Putative 4-coumarate--CoA ligase-like 8; Luciferin 4-monooxygenase; 4-coumarate--CoA ligase 1 (Fragment); Long-chain-fatty-acid--CoA ligase; 2-succinylbenzoate--CoA ligase;Putative uncharacterized protein Sb02g001045 (Fragment)
orange1.1t02926	1.99357	0.224735	orange1.1t02926.1: Probably inactive leucine-rich repeat receptor-like protein kinase At3g28040; Protein BRASSINOSTEROID INSENSITIVE 1; LRR receptor-like serine/threonine-protein kinase RCH1; Leucine-rich repeat receptor protein kinase EXS; Receptor-like protein kinase 2; Receptor-like protein 12; Leucine-rich repeat receptor-like serine/threonine-protein kinase At1g17230; LRR receptor-like serin…
orange1.1t03955	1.99047	0.00393552	orange1.1t03955.1: Strictosidine synthase family protein, expressed;Strictosidine synthase 1; Strictosidine synthase (Fragment); Adipocyte plasma membrane-associated protein
Cs8g20630	1.98643	0.652298	NA
Cs7g30500	1.98595	0.0284485	Cs7g30500.1: Abscisic acid receptor PYL4;Putative uncharacterized protein Sb01g038150
Cs1g14640	1.9858	NA	Cs1g14640.1: Putative uncharacterized protein (Fragment)
Cs1g14680	1.9858	NA	Cs1g14680.1: Putative uncharacterized protein (Fragment)
Cs2g19870	1.9858	NA	NA
Cs4g09170	1.9858	NA	Cs4g09170.1: Putative uncharacterized protein OSJNBa0016D04.42
Cs5g28240	1.9858	NA	Cs5g28240.1: Luminal-binding protein 5; 78 kDa glucose-regulated protein; Heat shock 70 kDa protein cognate 3; Heat shock 70 kDa protein C; Heat shock 70 kDa protein D; 78 kDa glucose-regulated protein homolog; Heat shock cognate 70 kDa protein 1; Probable heat shock protein ssa2; Heat shock 70 kDa protein; Heat shock protein HSS1; Heat shock 70 kDa protein A;Endoplasmic reticulum HSC70-cognate b…
Cs6g02400	1.9858	NA	Cs6g02400.1: Putative uncharacterized protein OSJNBb0086G17.7
Cs6g04850	1.9858	NA	Cs6g04850.1: HAT family dimerisation domain containing protein, expressed;Putative AC transposase; Putative AC9 transposase
Cs6g07950	1.9858	NA	Cs6g07950.1: Senescence-associated protein DIN1; Thiosulfate sulfurtransferase, chloroplastic;Chloroplast N receptor-interacting protein 1
Cs6g21890	1.9858	NA	Cs6g21890.1: Putative uncharacterized protein Sb10g010640
Cs7g20090	1.9858	NA	Cs7g20090.1: Integrase
Cs8g11170	1.9858	NA	NA
Cs8g15540	1.9858	NA	Cs8g15540.1: Transcription factor FER-LIKE IRON DEFICIENCY-INDUCED TRANSCRIPTION FACTOR;Putative uncharacterized protein At2g28160 (Fragment)
Cs8g16880	1.9858	NA	Cs8g16880.1: Syntaxin-71; Syntaxin-72; Syntaxin-73;cDNA, clone: J053058F10, full insert sequence
Cs9g03910	1.9858	NA	NA
orange1.1t00422	1.9858	NA	NA
orange1.1t00615	1.9858	NA	orange1.1t00615.1: Putative expansin-A17; Expansin-A22; Expansin-A29; Expansin-A23; Expansin-A8; Expansin-A24; Expansin-A13; Expansin-A1; Expansin-A11; Expansin-A14; Expansin-A33; Expansin-A2; Expansin-A15; Expansin-A12; Expansin-A31; Expansin-A28; Expansin-A25; Expansin-A4; Expansin-A5; Expansin-A16; Expansin-A3; Expansin-A18; Expansin-A9; Expansin-A7; Expansin-A6; Expansin-A10; Expansin-A19; Ex…
orange1.1t02328	1.9858	NA	orange1.1t02328.1: Transposon protein, putative, CACTA, En/Spm sub-class
orange1.1t03499	1.9858	NA	orange1.1t03499.1: Genome polyprotein; Enzymatic polyprotein; Putative enzymatic polyprotein; Transposon Ty3-G Gag-Pol polyprotein; Retrovirus-related Pol polyprotein from transposon gypsy; Retrovirus-related Pol polyprotein from transposon 17.6; Retrovirus-related Pol polyprotein from transposon opus; Polyprotein P3; Retrotransposable element Tf2 155 kDa protein type 2; Pro-Pol polyprotein; Gag-…
orange1.1t05966	1.9858	NA	NA
orange1.1t05902	1.98171	NA	orange1.1t05902.1: Putative uncharacterized protein Sb09g020600
Cs1g15710	1.97895	0.0757673	Cs1g15710.1: ABC transporter G family member 36; Pleiotropic drug resistance protein 12; Probable pleiotropic drug resistance protein 2; Putative pleiotropic drug resistance protein 7; ATP-dependent permease PDR10; Opaque-specific ABC transporter CDR3;ATP-binding cassette transporter, subfamily G, member 21, group PDR protein PpABCG21
orange1.1t04291	1.97644	0.387893	orange1.1t04291.1: Putative TIR-NBS-LRR class disease resistance protein;Putative disease resistance protein At4g11170; TMV resistance protein N; Protein SUPPRESSOR OF npr1-1, CONSTITUTIVE 1; Probable WRKY transcription factor 16; Protein DA1-related 4; Protein PHLOEM PROTEIN 2-LIKE A5; Vesicle-associated protein 1-4
Cs2g29810	1.97625	0.542418	Cs2g29810.1: Benzyl alcohol O-benzoyltransferase; 13-hydroxylupanine O-tigloyltransferase; (Z)-3-hexen-1-ol acetyltransferase; Omega-hydroxypalmitate O-feruloyl transferase; Taxadien-5-alpha-ol O-acetyltransferase; 3'-N-debenzoyl-2'-deoxytaxol N-benzoyltransferase; 10-deacetylbaccatin III 10-O-acetyltransferase; Hydroxycinnamoyl-Coenzyme A shikimate/quinate hydroxycinnamoyltransferase; Anthranila…
Cs9g10970	1.97552	NA	Cs9g10970.1: Leucine-rich repeat family protein / protein kinase family protein;Probable leucine-rich repeat receptor-like protein kinase At1g35710; Probable LRR receptor-like serine/threonine-protein kinase At4g08850; LRR receptor-like serine/threonine-protein kinase GSO1; Leucine-rich repeat receptor-like serine/threonine-protein kinase At1g17230; Receptor-like protein kinase 2; Leucine-rich re…
orange1.1t05976	1.9739	0.203946	NA
Cs7g02970	1.97142	0.184763	Cs7g02970.1: Bidirectional sugar transporter SWEET15;Putative uncharacterized protein Sb04g021000 --Cs7g02970.2: Bidirectional sugar transporter SWEET15;Putative uncharacterized protein Sb04g021000
Cs5g14380	1.97107	NA	NA
Cs7g15300	1.96999	0.0830005	NA
Cs3g08110	1.96872	4.45828e-06	Cs3g08110.1: Probable disease resistance protein At1g52660; Putative disease resistance protein At3g15700;Disease resistance protein RFL1, putative
Cs9g10440	1.96689	0.0740435	Cs9g10440.1: Probable glutathione S-transferase; Glutathione S-transferase U7; Glutathione transferase GST 23; Probable glutathione S-transferase parC; Probable glutathione S-transferase parA; Probable maleylacetoacetate isomerase; Glutathione S-transferase 2 (Fragment); Glutathione S-transferase zeta class; Maleylacetoacetate isomerase;Putative tau class glutathione transferase GSTU23
orange1.1t04743	1.9656	NA	orange1.1t04743.1: Secologanin synthase; Cytochrome P450 72C1; Cytokinin hydroxylase;Cytochrome P450, family 72, subfamily A, polypeptide 10
Cs9g02700	1.96481	0.0140306	Cs9g02700.1: GATA type zinc finger transcription factor family protein;GATA transcription factor 15; Putative GATA transcription factor 22; Cutinase gene palindrome-binding protein; GATA zinc finger domain-containing protein 12; White collar 2 protein; Transcription factor stalky; GATA zinc finger domain-containing protein 15 (Fragment) --Cs9g02700.2: GATA type zinc finger transcription factor fa…
Cs2g13380	1.96448	0.523136	Cs2g13380.1: Putative uncharacterized protein Sb03g008140
Cs3g05630	1.96377	0.241819	Cs3g05630.1: Putative ribonuclease H protein At1g65750; Uncharacterized mitochondrial protein AtMg00310;RNA-directed DNA polymerase (Reverse transcriptase); Polynucleotidyl transferase, Ribonuclease H fold
Cs7g31450	1.96174	0.0780389	NA
Cs2g15270	1.95951	NA	NA
Cs1g02460	1.95921	0.0649453	Cs1g02460.1: Ankyrin repeat-containing protein, putative
Cs2g06240	1.95604	0.0438262	Cs2g06240.1: Fatty acid desaturase; Peptidase M, neutral zinc metallopeptidases, zinc-binding site;Sphingolipid delta(4)-desaturase DES1; Dihydroceramide delta(4)-desaturase --Cs2g06240.2: Fatty acid desaturase; Peptidase M, neutral zinc metallopeptidases, zinc-binding site;Sphingolipid delta(4)-desaturase DES1; Dihydroceramide delta(4)-desaturase --Cs2g06240.3: Fatty acid desaturase; Peptidase M…
orange1.1t05059	1.95558	0.449221	orange1.1t05059.1: Leucine-rich repeat; Leucine-rich repeat, cysteine-containing type;Probably inactive leucine-rich repeat receptor-like protein kinase At2g25790; Probable leucine-rich repeat receptor-like protein kinase At1g35710; LRR receptor-like serine/threonine-protein kinase FLS2; Leucine-rich repeat receptor-like protein kinase PXL1; Leucine-rich repeat receptor-like serine/threonine-prot…
orange1.1t01819	1.9553	0.453467	orange1.1t01819.1: Leucine-rich repeat containing protein, putative;Leucine-rich repeat-containing protein 7; Putative disease resistance protein RGA4; Probable WRKY transcription factor 19; Leucine-rich repeat and death domain-containing protein 1; Protein LAP2; TMV resistance protein N; Probable disease resistance protein At4g33300; PH domain leucine-rich repeat-containing protein phosphatase 2…
Cs5g09870	1.95433	NA	Cs5g09870.1: 7-ethoxycoumarin O-deethylase; Cytochrome P450 76C4; Flavonoid 3'-monooxygenase; Probable (S)-N-methylcoclaurine 3'-hydroxylase isozyme 2; (S)-N-methylcoclaurine 3'-hydroxylase isozyme 1 (Fragment); (S)-N-methylcoclaurine 3'-hydroxylase isozyme 2; Cytochrome P450 76A1 (Fragment); Berbamunine synthase; Premnaspirodiene oxygenase; Licodione synthase; 4-hydroxyphenylacetaldehyde oxime m…
Cs2g10270	1.95417	NA	Cs2g10270.1: Helix-loop-helix DNA-binding domain containing protein;Transcription factor bHLH52
orange1.1t03076	1.95417	NA	orange1.1t03076.1: Zinc finger protein NUTCRACKER; Zinc finger protein MAGPIE; Zinc finger protein JACKDAW;Putative uncharacterized protein At1g25250 (Fragment)
orange1.1t04825	1.95365	0.227802	orange1.1t04825.1: NBS-LRR resistance-like protein RGC23 (Fragment)
Cs7g13230	1.95332	0.45704	NA
orange1.1t02633	1.95314	NA	orange1.1t02633.1: Putative uncharacterized protein Sb03g000390;Genome polyprotein; Movement protein
Cs1g21820	1.95291	0.0115851	Cs1g21820.1: Formamidase; Putative formamidase C869.04; Acetamidase;Putative uncharacterized protein Sb03g035510 --Cs1g21820.2: Formamidase; Putative formamidase C869.04; Acetamidase;Putative uncharacterized protein Sb03g035510
Cs3g02350	1.95258	4.96321e-06	Cs3g02350.1: Uncharacterized ATP-dependent helicase C29A10.10c; Helicase SEN1; Probable helicase DDB_G0274399; Regulator of nonsense transcripts 1 homolog; ATP-dependent helicase NAM7; Regulator of nonsense transcripts 1; Probable helicase senataxin; Uncharacterized protein FLJ44066; Putative ATP-dependent RNA helicase ECM32; Putative regulator of nonsense transcripts 1; DNA-binding protein SMUBP…
orange1.1t02092	1.95248	0.00792688	orange1.1t02092.1: Putative uncharacterized protein Sb02g026050
orange1.1t05516	1.95198	0.00851686	orange1.1t05516.1: Chaperone protein dnaJ 8, chloroplastic;Chaperone protein dnaJ 8, chloroplast, putative
Cs4g15670	1.95083	0.0236986	Cs4g15670.1: Putative uncharacterized protein Sb03g003675 (Fragment)
Cs3g05640	1.94812	0.25189	Cs3g05640.1: Calmodulin-binding family protein, putative, expressed
orange1.1t04454	1.94623	NA	orange1.1t04454.1: Probable LRR receptor-like serine/threonine-protein kinase At3g47570; LRR receptor-like serine/threonine-protein kinase EFR; Putative receptor-like protein kinase At3g47110; Putative leucine-rich repeat receptor-like serine/threonine-protein kinase At2g24130; Leucine-rich repeat receptor-like serine/threonine-protein kinase BAM2; LRR receptor-like serine/threonine-protein kinas…
Cs7g14820	1.94584	NA	Cs7g14820.1: Probable carotenoid cleavage dioxygenase 4, chloroplastic; Zeaxanthin 7,8(7',8')-cleavage dioxygenase, chromoplast; Probable 9-cis-epoxycarotenoid dioxygenase NCED5, chloroplastic; 9-cis-epoxycarotenoid dioxygenase NCED2, chloroplastic; Carotenoid 9,10(9',10')-cleavage dioxygenase 1;Chromoplast carotenoid cleavage dioxygenase 4a
Cs4g09550	1.94518	NA	NA
Cs7g18050	1.9439	0.382394	Cs7g18050.1: Leucine-rich repeat receptor protein kinase EXS, putative;G-type lectin S-receptor-like serine/threonine-protein kinase At1g11330; Putative cysteine-rich receptor-like protein kinase 35; Cysteine-rich receptor-like protein kinase 21; Receptor-like serine/threonine-protein kinase SD1-6; Putative G-type lectin S-receptor-like serine/threonine-protein kinase At1g61610
orange1.1t01301	1.94003	0.0658817	orange1.1t01301.1: Cold-induced wall associated kinase (Fragment);Wall-associated receptor kinase-like 2; Putative wall-associated receptor kinase-like 11; Wall-associated receptor kinase 5; Proline-rich receptor-like protein kinase PERK3; Serine/threonine-protein kinase-like protein CCR4; Probable receptor-like protein kinase At5g59700; Putative proline-rich receptor-like protein kinase PERK11; …
Cs7g18100	1.939	NA	Cs7g18100.1: Glycosyl hydrolase family protein with chitinase insertion domain;Chitinase-3-like protein 1; Chitotriosidase-1
Cs1g20705	1.93826	0.00565267	Cs1g20705.1: Mitochondrial serine hydroxymethyltransferase;Serine hydroxymethyltransferase, mitochondrial; Serine hydroxymethyltransferase 1, mitochondrial; Serine hydroxymethyltransferase; Probable serine hydroxymethyltransferase, cytosolic
orange1.1t05556	1.93592	0.591054	NA
Cs6g12830	1.93565	NA	Cs6g12830.1: Probable LRR receptor-like serine/threonine-protein kinase At4g08850; Probable leucine-rich repeat receptor-like protein kinase At1g35710; Leucine-rich repeat receptor-like serine/threonine-protein kinase At1g17230; LRR receptor-like serine/threonine-protein kinase GSO2; Receptor-like protein kinase 2; Leucine-rich repeat receptor-like protein kinase PXL2; LRR receptor-like serine/th…
orange1.1t00342	1.93556	0.0373006	orange1.1t00342.1: Putative uncharacterized protein At2g45830 (Fragment)
Cs6g05080	1.93552	NA	Cs6g05080.1: 4-coumarate--CoA ligase 3; Probable 4-coumarate--CoA ligase 2; 4-coumarate--CoA ligase-like 7; Putative acyl-CoA synthetase YngI; Probable crotonobetaine/carnitine-CoA ligase; Long-chain-fatty-acid--CoA ligase;4-hydroxycinnamic acid: CoA ligase (Fragment)
Cs7g12630	1.9341	7.64419e-06	Cs7g12630.1: Pepc2 protein (Phosphoenolpyruvate carboxylase protein) (Fragment);Phosphoenolpyruvate carboxylase 4; C4 phosphoenolpyruvate carboxylase; Phosphoenolpyruvate carboxylase, housekeeping isozyme
Cs9g08270	1.93403	0.661736	Cs9g08270.1: Ankyrin repeat-containing protein At5g02620; Ankyrin-1; Serine/threonine-protein phosphatase 6 regulatory ankyrin repeat subunit C; Alpha-latrocrustotoxin-Lt1a (Fragment); Alpha-latroinsectotoxin-Lt1a (Fragment); Death-associated protein kinase 1; Ankyrin repeat and SAM domain-containing protein 1A; Protein fem-1 homolog A; Nuclear factor NF-kappa-B p105 subunit; Ankyrin repeat domai…
orange1.1t04392	1.93325	0.339673	NA
Cs7g17460	1.92879	0.00174618	Cs7g17460.1: Putative uncharacterized protein Sb03g030570
Cs5g24380	1.92739	NA	Cs5g24380.1: Transcription elongation factor A protein 1; Transcription elongation factor S-II; Putative transcription elongation factor S-II; PHD finger protein 3; Transcription factor S-II-related protein; Death-inducer obliterator 1;Putative transcription elongation factor, 5'-partial (Fragment)
Cs2g25530	1.92539	0.521657	Cs2g25530.1: Putative uncharacterized protein
Cs3g25300	1.925	0.363118	Cs3g25300.1: Putative uncharacterized protein Sb03g010230;Peroxidase 9; Peroxidase C1C (Fragment); Cationic peroxidase 1; Peroxidase N; Lignin-forming anionic peroxidase
Cs6g15800	1.9236	NA	Cs6g15800.1: Probable glycosyltransferase At5g03795; Xylogalacturonan beta-1,3-xylosyltransferase; Probable glucuronosyltransferase Os01g0926700; Multiple exostoses homolog 1; Exostosin-2; Exostosin-1; Exostosin-1a; Exostosin-1b;Putative uncharacterized protein Sb02g005180
Cs4g20370	1.92269	0.626622	Cs4g20370.1: Immunoglobulin/major histocompatibility complex; 2OG-Fe(II) oxygenase;Gibberellin 2-beta-dioxygenase 2
Cs2g21460	1.92245	0.0329308	Cs2g21460.1: Protein TRANSPARENT TESTA 12; MATE efflux family protein DTX1; Multidrug and toxin extrusion protein 1; Uncharacterized transporter C323.07c;Multi antimicrobial extrusion family protein --Cs2g21460.2: Protein TRANSPARENT TESTA 12; MATE efflux family protein DTX1; Multidrug and toxin extrusion protein 1; Uncharacterized transporter C4B3.13;Multi antimicrobial extrusion family protein
Cs1g16020	1.92042	0.527839	Cs1g16020.1: Putative uncharacterized protein (Fragment)
Cs6g19500	1.92013	NA	Cs6g19500.1: Probable carotenoid cleavage dioxygenase 4, chloroplastic; Zeaxanthin 7,8(7',8')-cleavage dioxygenase, chromoplast; Probable 9-cis-epoxycarotenoid dioxygenase NCED5, chloroplastic; 9-cis-epoxycarotenoid dioxygenase NCED3, chloroplastic; Carotenoid 9,10(9',10')-cleavage dioxygenase 1;Chromoplast carotenoid cleavage dioxygenase 4a
Cs2g15860	1.91811	NA	Cs2g15860.1: Calcium-binding EF-hand domain-containing protein
Cs8g04100	1.91705	0.0433122	Cs8g04100.1: Endo-1,4-beta-xylanase F1; Endo-1,4-beta-xylanase C; Probable endo-1,4-beta-xylanase C; Endo-1,4-beta-xylanase A;Endo-1,4-beta-xylanase/ hydrolase, hydrolyzing O-glycosyl compounds
Cs9g12300	1.91509	0.369439	Cs9g12300.1: Putative uncharacterized protein Sb06g030770;Wall-associated receptor kinase-like 22; Wall-associated receptor kinase 5; Putative wall-associated receptor kinase-like 16
Cs4g04000	1.91487	NA	Cs4g04000.1: Putative uncharacterized protein Sb10g028890
Cs1g20510	1.90961	0.0129109	Cs1g20510.1: UDP-glycosyltransferase 91A1; Anthocyanidin 3-O-glucosyltransferase; Flavanone 7-O-glucoside 2''-O-beta-L-rhamnosyltransferase; Hydroquinone glucosyltransferase;UDP-glucoronosyl/UDP-glucosyl transferase family protein
Cs8g18810	1.90851	0.0123129	Cs8g18810.1: Putative uncharacterized protein Sb03g047340;Zinc transporter 1; Protein zntD
Cs7g22190	1.90789	0.000243127	Cs7g22190.1: Plant invertase/pectin methylesterase inhibitor domain-containing protein;Putative invertase inhibitor; Pectinesterase inhibitor
Cs3g05540	1.90774	NA	Cs3g05540.1: Transposon protein, putative, CACTA, En/Spm sub-class
orange1.1t02326	1.90752	0.047817	orange1.1t02326.1: Adenylate kinase; Uridylate kinase; UMP-CMP kinase; Cytidylate kinase; Probable uridylate kinase;Putative uncharacterized protein Sb04g034900
Cs7g05780	1.90701	0.177406	Cs7g05780.1: Whole genome shotgun sequence assembly, scaffold_2, strain Mel28;Flotillin-like protein 1
Cs9g08890	1.9055	0.00630063	Cs9g08890.1: Uncharacterized protein At4g14450, chloroplastic;At1g04330-like protein (Fragment)
Cs3g06470	1.90462	NA	Cs3g06470.1: Protein ZINC INDUCED FACILITATOR-LIKE 1; Protein ZINC INDUCED FACILITATOR 1; Probable peptide/nitrate transporter At3g43790;Major facilitator superfamily antiporter, putative, expressed
Cs9g03630	1.90443	0.165844	Cs9g03630.1: Major allergen Pru ar 1; Major allergen Pru av 1; Major allergen Mal d 1; Major allergen Pyr c 1; Major pollen allergen Bet v 1-D/H; Class-10 pathogenesis-related protein 1; Major pollen allergen Aln g 1; Major pollen allergen Car b 1 isoform 2; Major pollen allergen Cor a 1 isoforms 5, 6, 11 and 16; ABA-responsive protein ABR18; Major pollen allergen Car b 1 isoforms 1A and 1B; Dise…
orange1.1t02746	1.90429	0.0332503	orange1.1t02746.1: Putative uncharacterized protein (Fragment)
orange1.1t04548	1.90288	0.524352	NA
Cs4g11360	1.90216	0.583513	Cs4g11360.1: Negative regulator of the PHO system, putative;G-type lectin S-receptor-like serine/threonine-protein kinase At4g03230; Receptor-like serine/threonine-protein kinase SD1-6; Putative G-type lectin S-receptor-like serine/threonine-protein kinase At1g61610; Cysteine-rich receptor-like protein kinase 10; Putative serine/threonine-protein kinase receptor; G-type lectin S-receptor-like ser…
Cs7g03030	1.90162	0.0444276	Cs7g03030.1: Putative uncharacterized protein Sb02g025620;Indole-3-acetic acid-induced protein ARG7; Auxin-induced protein X15
Cs5g16860	1.90075	NA	Cs5g16860.1: Anthranilate N-methyltransferase; Caffeic acid 3-O-methyltransferase; Quercetin 3-O-methyltransferase 1; Tricetin 3',4',5'-O-trimethyltransferase; Caffeic acid 3-O-methyltransferase (Fragment); (Iso)eugenol O-methyltransferase; Inositol 4-methyltransferase; Flavone O-methyltransferase 1; Bergaptol O-methyltransferase; (S)-scoulerine 9-O-methyltransferase; Isoliquiritigenin 2'-O-methy…
Cs2g27650	1.90012	NA	Cs2g27650.1: High affinity nitrate transporter 2.7; High-affinity nitrate transporter 2.1; Nitrate transporter;Rehd high-affinity nitrate transporter NRT2.1
Cs2g11270	1.89946	1.75598e-05	Cs2g11270.1: Patatin group A-3; Patatin-2-Kuras 3; Patatin-10; Patatin-14; Patatin-T5; Patatin-06; Patatin-15; Patatin-11; Patatin; Patatin-04/09; Patatin-B1; Patatin-B2; Patatin-17; Patatin-08; Patatin-12; Patatin-1-Kuras 2; Patatin-01; Patatin-02; Patatin-13; Patatin-16; Patatin-05; Patatin-03; Patatin-3-Kuras 1; Patatin-07;Similar to latex allergen from Hevea brasiliensis
Cs5g01950	1.89823	0.222226	Cs5g01950.1: RING-H2 zinc finger protein RHA4a; RING-H2 finger protein ATL7; E3 ubiquitin-protein ligase ATL59; Putative RING-H2 finger protein ATL50; Uncharacterized RING finger protein P32A8.03c;RING/U-box domain-containing protein-like protein
Cs8g16610	1.89667	0.00981975	NA
orange1.1t00642	1.89637	NA	orange1.1t00642.1: Putative uncharacterized protein
Cs7g07550	1.89603	0.0370757	Cs7g07550.1: Light-inducible protein CPRF2; Regulatory protein opaque-2; Ocs element-binding factor 1; Transcription factor HBP-1a; Protein FD; Common plant regulatory factor 1; ABSCISIC ACID-INSENSITIVE 5-like protein 2; Protein ABSCISIC ACID-INSENSITIVE 5; Transcriptional activator TAF-1 (Fragment); G-box-binding factor 3; bZIP transcription factor TRAB1;BZIP transcription factor family protein…
Cs9g19350	1.89398	0.00503226	Cs9g19350.1: Putative uncharacterized protein At5g52540;Ferric reduction oxidase 4; Probable ferric reduction oxidase 1; Ferric reduction oxidase 3, mitochondrial; Ferric reduction oxidase 7, chloroplastic; Uncharacterized membrane protein yjcL; Superoxide-generating NADPH oxidase heavy chain subunit C; NADPH oxidase 1; Superoxide-generating NADPH oxidase heavy chain subunit A
Cs1g03990	1.89227	NA	Cs1g03990.1: Predicted protein
Cs7g15790	1.88926	NA	Cs7g15790.1: Glutathione transferase GST 23; Probable glutathione S-transferase; Glutathione S-transferase U7; Probable glutathione S-transferase parA; Probable glutathione S-transferase parC; Probable maleylacetoacetate isomerase;Glutathione S-transferase, C-terminal; Thioredoxin-like fold
Cs2g13290	1.88639	NA	Cs2g13290.1: Putative RING-H2 finger protein ATL21A; RING-H2 finger protein ATL22; Probable serine/threonine-protein kinase At1g18390;RING/U-box domain-containing protein-like protein
Cs4g13280	1.88457	0.104544	Cs4g13280.1: ABC transporter F family member 1; ATP-binding cassette sub-family F member 2; Uncharacterized ABC transporter ATP-binding protein C825.01; ABC transporter ATP-binding protein ARB1; Probable ATP-binding cassette sub-family F member 3 homolog; Protein GCN20; Uncharacterized ABC transporter ATP-binding protein YfmM; Uncharacterized ABC transporter ATP-binding protein YheS; Uncharacteri…
Cs8g04030	1.88456	0.659566	Cs8g04030.1: Nucleobase-ascorbate transporter 4; Putative nucleobase-ascorbate transporter 10; Solute carrier family 23 member 2;Putative uncharacterized protein Sb01g002960
orange1.1t02976	1.88444	NA	NA
Cs4g15710	1.88436	0.0207433	Cs4g15710.1: Putative uncharacterized protein
Cs1g20713	1.88333	3.23813e-05	NA
Cs6g14070	1.8826	0.421318	Cs6g14070.1: F-box protein PP2-B15; F-box protein VBF; Putative F-box protein PP2-B12; Putative protein PHLOEM PROTEIN 2-LIKE B4;Putative uncharacterized protein Sb04g036800
orange1.1t01784	1.88219	0.00541818	orange1.1t01784.1: Putative uncharacterized protein Sb03g011650 --orange1.1t01784.2: Putative uncharacterized protein Sb03g011650
Cs4g05410	1.88207	NA	Cs4g05410.1: Probable glycosyltransferase At5g20260; Xylogalacturonan beta-1,3-xylosyltransferase; Exostosin-2; Exostosin-1; Exostosin-1c; Exostosin-1b; Multiple exostoses homolog 1; Exostosin-1a; Exostosin-like 3;Putative uncharacterized protein Sb04g025885 (Fragment)
Cs5g15840	1.88207	NA	Cs5g15840.1: Putative ribonuclease H protein At1g65750;RNA-directed DNA polymerase (Reverse transcriptase); Polynucleotidyl transferase, Ribonuclease H fold
Cs5g28230	1.88207	NA	Cs5g28230.1: Luminal-binding protein 5; 78 kDa glucose-regulated protein; Heat shock 70 kDa protein C; Heat shock 70 kDa protein D; Heat shock 70 kDa protein cognate 3; Heat shock cognate 70 kDa protein 4; Heat shock 70 kDa protein; 78 kDa glucose-regulated protein homolog; Chloroplast envelope membrane 70 kDa heat shock-related protein;Endoplasmic reticulum HSC70-cognate binding protein (Precurs…
Cs7g23720	1.88207	NA	Cs7g23720.1: F-box/FBD/LRR-repeat protein At3g51530; Putative F-box/FBD/LRR-repeat protein At4g26350; F-box protein At4g09920; FBD-associated F-box protein At5g56380; Predicted FBD-associated F-box protein At5g56700; Putative F-box/LRR-repeat protein At4g13965; Probable FBD-associated F-box protein At1g32375; F-box/LRR-repeat protein At1g55660;Ribosomal RNA apurinic site specific lyase --Cs7g2372…
orange1.1t04296	1.88207	NA	orange1.1t04296.1: Putative disease resistance protein At4g11170; TMV resistance protein N; Protein SUPPRESSOR OF npr1-1, CONSTITUTIVE 1; Probable WRKY transcription factor 16; Protein DA1-related 4; Protein PHLOEM PROTEIN 2-LIKE A8; Vesicle-associated protein 1-4;TIR-NBS-LRR-TIR type disease resistance protein (Fragment)
Cs9g12730	1.88168	0.354748	Cs9g12730.1: Leucine-rich repeat receptor-like serine/threonine-protein kinase At1g17230; LRR receptor-like serine/threonine-protein kinase ERL2; Probable LRR receptor-like serine/threonine-protein kinase At3g47570; Probable leucine-rich repeat receptor-like protein kinase At2g33170; LRR receptor-like serine/threonine-protein kinase EFR; DNA-damage-repair/toleration protein DRT100; LRR receptor-l…
Cs8g10580	1.88148	5.01238e-05	Cs8g10580.1: Putative uncharacterized protein
Cs8g01850	1.88032	NA	Cs8g01850.1: Putative class I chitinase (Fragment);Endochitinase 1; Endochitinase 1 (Fragment); Endochitinase A; Basic endochitinase B; Basic 30 kDa endochitinase; Endochitinase B; Basic endochitinase; Basic endochitinase A; Acidic endochitinase WIN6; Chitinase 12; 26 kDa endochitinase 1; Basic endochitinase C; Basic endochitinase (Fragment); Acidic 27 kDa endochitinase; Acidic endochitinase Q; A…
Cs2g23830	1.8783	0.57903	Cs2g23830.1: Transposon protein, putative, CACTA, En/Spm sub-class, expressed
Cs7g16790	1.8697	0.0462488	Cs7g16790.1: Putative peptide/nitrate transporter At3g25280; Probable peptide/nitrate transporter At3g25260; Nitrate transporter 1.2; Peptide transporter PTR1; Probable nitrite transporter At1g68570;TGF-beta receptor, type I/II extracellular region; ABC transporter related --Cs7g16790.2: Putative peptide/nitrate transporter At3g25280; Probable peptide/nitrate transporter At3g25260; Nitrate transp…
Cs6g07930	1.869	0.383233	Cs6g07930.1: Serine/threonine-protein kinase HT1; Probable serine/threonine-protein kinase DDB_G0267514; Probable serine/threonine-protein kinase drkA; Probable serine/threonine-protein kinase drkB; Probable serine/threonine-protein kinase drkD; Putative serine/threonine-protein kinase/receptor R826; Dual specificity protein kinase shkB; Probable serine/threonine-protein kinase drkC; Dual specifi…
orange1.1t01577	1.86897	NA	NA
Cs7g19420	1.86836	0.0319699	Cs7g19420.1: Putative uncharacterized protein Sb05g020290
Cs9g08660	1.86561	NA	Cs9g08660.1: Glu S.griseus protease inhibitor; Inhibitor of trypsin and hageman factor; Proteinase inhibitor; Wound-induced proteinase inhibitor 1; Protease inhibitor HPI; Chymotrypsin inhibitor I, A, B and C subunits; Subtilisin inhibitor 1; Proteinase inhibitor I-B; Ethylene-responsive proteinase inhibitor 1; Trypsin/subtilisin inhibitor; Proteinase inhibitor I-A; Trypsin inhibitor; Subtilisin …
Cs9g12240	1.86459	0.327686	Cs9g12240.1: LRR receptor-like serine/threonine-protein kinase GSO2; Probable LRR receptor-like serine/threonine-protein kinase At4g36180; Leucine-rich repeat receptor protein kinase EXS; Receptor-like protein kinase 2; Serine/threonine-protein kinase BRI1-like 2; Probable leucine-rich repeat receptor-like protein kinase At1g35710; Leucine-rich repeat receptor-like serine/threonine-protein kinase…
Cs5g25770	1.86365	NA	Cs5g25770.1: Germin-like protein subfamily 1 member 14; Putative germin-like protein subfamily 1 member 9; Putative germin-like protein 2-1; Germin-like protein 8-2; Rhicadhesin receptor; Probable germin-like protein subfamily 2 member 5; Nectarin-1;Putative uncharacterized protein (Fragment)
Cs1g18460	1.86344	NA	Cs1g18460.1: ATP-binding cassette transporter, subfamily C, member 12, group MRP protein PpABCC12;ABC transporter C family member 8; Putative ABC transporter C family member 15; Canalicular multispecific organic anion transporter 1; Multidrug resistance-associated protein 4; Metal resistance protein YCF1; ATP-binding cassette transporter abc2; Uncharacterized ABC transporter ATP-binding protein/p…
Cs1g01740	1.8632	NA	NA
Cs2g11090	1.8632	NA	NA
Cs2g15110	1.8632	NA	Cs2g15110.1: Putative uncharacterized protein
Cs3g03850	1.8632	NA	Cs3g03850.1: Beta-mannosidase/beta-glucosidase (Fragment);Beta-glucosidase 44; Putative beta-glucosidase 41; Vicianin hydrolase (Fragment); Isoflavonoid 7-O-beta-apiosyl-glucoside beta-glycosidase; Furcatin hydrolase; Probable inactive beta-glucosidase 14; Non-cyanogenic beta-glucosidase
Cs4g03910	1.8632	NA	Cs4g03910.1: Core-2/I-branching beta-1,6-N-acetylglucosaminyltransferase family protein
Cs4g11790	1.8632	NA	Cs4g11790.1: Putative uncharacterized protein (Fragment);G-type lectin S-receptor-like serine/threonine-protein kinase At4g27290; S-locus-specific glycoprotein S13; Receptor-like serine/threonine-protein kinase SD1-6; G-type lectin S-receptor-like serine/threonine-protein kinase SRK; Putative inactive G-type lectin S-receptor-like serine/threonine-protein kinase SRK; Putative G-type lectin S-rece…
Cs4g19240	1.8632	NA	Cs4g19240.1: Putative uncharacterized protein Sb03g002750
Cs5g16580	1.8632	NA	Cs5g16580.1: Putative uncharacterized protein OJ1740_D06.35 --Cs5g16580.2: Putative uncharacterized protein
Cs7g15780	1.8632	NA	Cs7g15780.1: Putative chloroplast nucleoid DNA binding protein;Probable aspartic protease At2g35615; Aspartic proteinase nepenthesin-1; Aspartic proteinase nepenthesin-1 (Fragments)
orange1.1t02039	1.8632	NA	orange1.1t02039.1: Cyclin-dependent kinase F-4; Serine/threonine-protein kinase MAK; Serine/threonine-protein kinase ICK; Serine/threonine-protein kinase MHK; Probable serine/threonine-protein kinase DDB_G0268078; Sporulation protein kinase pit1; MAPK/MAK/MRK overlapping kinase; Cell division control protein 2 homolog 2; Cyclin-dependent kinase 5 homolog; Cell division control protein 2 homolog A…
Cs8g16900	1.86316	0.554621	Cs8g16900.1: Putative uncharacterized protein
Cs1g25480	1.8629	NA	Cs1g25480.1: Chaperone protein dnaJ 11, chloroplastic; Chaperone protein DnaJ; DnaJ-like protein MG002 homolog; DnaJ homolog subfamily B member 5;Putative uncharacterized protein Sb07g024945 (Fragment)
Cs7g20780	1.86166	6.45568e-07	Cs7g20780.1: Hippocampus abundant transcript 1 protein, putative
orange1.1t04605	1.86106	NA	NA
Cs9g12220	1.86095	0.106791	Cs9g12220.1: LRR receptor-like serine/threonine-protein kinase GSO2; Leucine-rich repeat receptor protein kinase EXS; Probable leucine-rich repeat receptor-like protein kinase At1g35710; Probable LRR receptor-like serine/threonine-protein kinase At4g36180; Systemin receptor SR160; Brassinosteroid LRR receptor kinase; Serine/threonine-protein kinase BRI1-like 2; Leucine-rich repeat receptor-like s…
Cs5g18330	1.86016	0.232662	Cs5g18330.1: Putative chloroplast nucleoid DNA binding protein;Probable aspartic protease At2g35615; Aspartic proteinase nepenthesin-1; Aspartic proteinase-like protein 2
Cs7g14460	1.85904	0.00202187	Cs7g14460.1: PLATZ transcription factor domain-containing protein --Cs7g14460.2: PLATZ transcription factor domain-containing protein
Cs5g12770	1.85875	NA	NA
Cs8g04880	1.85875	NA	Cs8g04880.1: Methylthioribose kinase;Translation initiation factor fusion with methylthioribose kinase, putative --Cs8g04880.2: Methylthioribose kinase;Translation initiation factor fusion with methylthioribose kinase, putative
Cs5g32180	1.85766	0.0789144	Cs5g32180.1: Putative GID1-like gibberellin receptor (Fragment);Gibberellin receptor GID1B; Probable carboxylesterase 18; Carboxylesterase 1; Arylacetamide deacetylase; Neutral cholesterol ester hydrolase 1; Arylacetamide deacetylase-like 3
Cs5g10830	1.85713	0.0425753	Cs5g10830.1: Thioredoxin-like 1-2, chloroplastic; Thioredoxin; Thioredoxin H-type; Thioredoxin-2; Thioredoxin-1; Thioredoxin domain-containing protein 2; Thioredoxin F-type, chloroplastic; TPR repeat-containing thioredoxin TDX; Thioredoxin F2, chloroplastic;Putative uncharacterized protein Sb01g046670 --Cs5g10830.2: Thioredoxin-like 1-2, chloroplastic; Thioredoxin; Thioredoxin domain-containing p…
Cs5g19710	1.85465	0.69572	Cs5g19710.1: S-adenosyl-L-methionine:benzoic acid/salicylic acid carboxyl methyltransferase;Jasmonate O-methyltransferase; Salicylate O-methyltransferase; Probable caffeine synthase 2; Caffeine synthase 1; Benzoate carboxyl methyltransferase; 7-methylxanthosine synthase 1; 3,7-dimethylxanthine N-methyltransferase; Theobromine synthase 2; Monomethylxanthine methyltransferase 2; Indole-3-acetate O-…
Cs3g19820	1.85116	0.0121744	Cs3g19820.1: Aldehyde dehydrogenase;Aldehyde dehydrogenase family 3 member H1; Aldehyde dehydrogenase; Aldehyde dehydrogenase family 3 member I1, chloroplastic; Aldehyde dehydrogenase, dimeric NADP-preferring; Fatty aldehyde dehydrogenase; Probable aldehyde dehydrogenase ywdH; Aldehyde dehydrogenase family 3 comG; Probable aldehyde dehydrogenase AldX; Probable coniferyl aldehyde dehydrogenase; Co…
Cs2g26870	1.85088	NA	Cs2g26870.1: Putative ribonuclease H protein At1g65750; Transposon TX1 uncharacterized 149 kDa protein;LINE-type retrotransposon LIb DNA, complete sequence, Insertion at the SCL6 site
Cs5g15240	1.84987	0.0753429	NA
orange1.1t01415	1.84961	0.218991	orange1.1t01415.1: LRR receptor-like serine/threonine-protein kinase FLS2; LRR receptor-like serine/threonine-protein kinase ERECTA; Receptor-like protein kinase 5; Probable LRR receptor-like serine/threonine-protein kinase At4g08850; Serine/threonine-protein kinase BRI1-like 2; Leucine-rich repeat receptor-like protein kinase PXL1; Receptor protein kinase CLAVATA1; Leucine-rich repeat receptor-l…
Cs7g21240	1.84913	0.493218	Cs7g21240.1: Retrotransposon protein, putative, Ty3-gypsy subclass, expressed
Cs5g09860	1.84905	0.132698	Cs5g09860.1: 7-ethoxycoumarin O-deethylase; Cytochrome P450 76C4; Flavonoid 3'-monooxygenase; Cytochrome P450 76A1 (Fragment); Probable (S)-N-methylcoclaurine 3'-hydroxylase isozyme 2; (S)-N-methylcoclaurine 3'-hydroxylase isozyme 1 (Fragment); (S)-N-methylcoclaurine 3'-hydroxylase isozyme 2; Berbamunine synthase; Licodione synthase; 5-epiaristolochene 1,3-dihydroxylase; Premnaspirodiene oxygenas…
Cs1g11380	1.84888	0.00050831	Cs1g11380.1: Putative uncharacterized protein Sb07g004400
Cs2g22020	1.8484	NA	Cs2g22020.1: Blue copper protein; Mavicyanin; Early nodulin-like protein 1; Uclacyanin-2; Early nodulin-55-2; Stellacyanin; Basic blue protein; Chemocyanin; Umecyanin; Lamin-like protein; Cucumber peeling cupredoxin;Uclacyanin I-like predicted GPI-anchored protein
Cs5g14900	1.84808	0.152303	Cs5g14900.1: Secologanin synthase; Cytochrome P450 72C1; Cytokinin hydroxylase;Cytochrome P450, family 72, subfamily A, polypeptide 10
Cs9g04760	1.84773	0.104551	Cs9g04760.1: Monothiol glutaredoxin-S10; Glutaredoxin-C1; Glutaredoxin-C11; Putative glutaredoxin-C12; Glutaredoxin-C13; Glutaredoxin-C14; Glutaredoxin-C15; Glutaredoxin-C8; Glutaredoxin-C3; Glutaredoxin-C10; Glutaredoxin-C7; Glutaredoxin-C5; Glutaredoxin-C9; Glutaredoxin-C6; Glutaredoxin; Glutaredoxin-C4, chloroplastic; Glutaredoxin-1; Glutaredoxin-2, mitochondrial; Glutaredoxin-C2; Glutaredoxin…
orange1.1t01964	1.84703	0.183526	orange1.1t01964.1: RING-H2 finger protein ATL54; E3 ubiquitin-protein ligase RING1; Putative RING-H2 finger protein ATL53;Zinc finger (C3HC4-type RING finger) family protein-like
Cs1g08110	1.84689	NA	Cs1g08110.1: UDP-glycosyltransferase 79B3; Anthocyanidin 3-O-glucosyltransferase; Anthocyanidin 3-O-glucosyltransferase 6 (Fragment);UDP rhamnose:anthocyanidin-3-glucoside rhamnosyltransferase (Fragment)
Cs3g22960	1.84521	0.357804	Cs3g22960.1: Multiple C2 and transmembrane domain-containing protein 1; C2 and GRAM domain-containing protein At1g03370; Protein piccolo; Synaptotagmin-7; Cytosolic phospholipase A2 delta; Protein piccolo (Fragment); Probable ADP-ribosylation factor GTPase-activating protein AGD11; Double C2-like domain-containing protein alpha; Synaptotagmin-1;Anthranilate phosphoribosyltransferase-like protein
Cs6g18340	1.84411	NA	Cs6g18340.1: Bifunctional inhibitor/lipid-transfer protein/seed storage 2S albumin-like protein;Probable non-specific lipid-transfer protein AKCS9; Non-specific lipid-transfer protein 2
Cs2g29990	1.84369	NA	Cs2g29990.1: ADP,ATP carrier protein, mitochondrial; ADP,ATP carrier protein 1, mitochondrial; ADP,ATP carrier protein, mitochondrial (Fragment); ADP,ATP carrier protein; ADP/ATP translocase 3; Mitochondrial substrate carrier family protein ancA; Probable ADP,ATP carrier protein At5g56450; Solute carrier family 25 member 42; Mitochondrial substrate carrier family protein B; Calcium-binding mitoch…
Cs5g34800	1.84339	0.0144941	Cs5g34800.1: Putative uncharacterized protein At3g24750
Cs7g15490	1.8423	NA	Cs7g15490.1: Resistance protein candidate RGC20 (Fragment)
Cs9g10130	1.84148	0.0114763	Cs9g10130.1: dCTP pyrophosphatase 1;MazG nucleotide pyrophosphohydrolase domain protein
Cs5g24260	1.83916	0.411799	Cs5g24260.1: Putative disease resistance protein At4g11170; TMV resistance protein N; Protein SUPPRESSOR OF npr1-1, CONSTITUTIVE 1; Probable WRKY transcription factor 16; Protein DA1-related 4; Protein PHLOEM PROTEIN 2-LIKE A8; Vesicle-associated protein 1-4;TIR-NBS-LRR-TIR type disease resistance protein (Fragment)
Cs7g31630	1.83703	0.0082694	Cs7g31630.1: Putative uncharacterized protein Sb02g000270
Cs6g02710	1.83658	0.0409102	Cs6g02710.1: Wall-associated receptor kinase-like 9; Putative wall-associated receptor kinase-like 11; Wall-associated receptor kinase 5; Proline-rich receptor-like protein kinase PERK12; Probable receptor-like protein kinase At1g30570; Probable LRR receptor-like serine/threonine-protein kinase At1g06840; Putative proline-rich receptor-like protein kinase PERK11; Receptor-like protein kinase HERK…
Cs2g30710	1.83648	0.0110546	Cs2g30710.1: Putative uncharacterized protein Sb03g011030 --Cs2g30710.2: Putative uncharacterized protein Sb03g011030 --Cs2g30710.3: Putative uncharacterized protein Sb03g011030 --Cs2g30710.4: Putative uncharacterized protein Sb03g011030 --Cs2g30710.5: Putative uncharacterized protein Sb03g011030
Cs6g04710	1.83631	0.200333	Cs6g04710.1: Putative uncharacterized protein Sb05g004115 (Fragment);Probable LRR receptor-like serine/threonine-protein kinase At4g08850; Probable leucine-rich repeat receptor-like protein kinase At1g35710; Leucine-rich repeat receptor-like serine/threonine-protein kinase At1g17230; LRR receptor-like serine/threonine-protein kinase GSO1; Leucine-rich repeat receptor-like protein kinase PXL2; LRR…
orange1.1t01391	1.83619	0.116675	orange1.1t01391.1: Receptor-like protein kinase BRI1-like 3; Serine/threonine-protein kinase BRI1-like 1; Leucine-rich repeat receptor protein kinase EXS; Phytosulfokine receptor 1; LRR receptor-like serine/threonine-protein kinase GSO2; Leucine-rich repeat receptor-like serine/threonine-protein kinase At1g17230; Probable leucine-rich repeat receptor-like protein kinase At5g63930; Leucine-rich re…
Cs6g06680	1.83501	NA	NA
Cs9g12160	1.83495	0.431313	Cs9g12160.1: LRR receptor-like serine/threonine-protein kinase GSO1; Receptor-like protein kinase 2; Leucine-rich repeat receptor-like protein kinase PEPR2; Probable leucine-rich repeat receptor-like protein kinase At1g35710; Serine/threonine-protein kinase BRI1-like 2; Leucine-rich repeat receptor protein kinase EXS; Receptor protein kinase CLAVATA1; Probable LRR receptor-like serine/threonine-p…
Cs1g25830	1.83395	0.354599	Cs1g25830.1: GDSL esterase/lipase EXL3; Anter-specific proline-rich protein APG; Anther-specific proline-rich protein APG (Fragment); GDSL esterase/lipase APG;GDSL-like Lipase/Acylhydrolase family protein, expressed
Cs2g25110	1.83276	NA	Cs2g25110.1: Disease resistance-like protein/LRR domain-containing protein;LRR receptor-like serine/threonine-protein kinase GSO1; Receptor-like protein 12; Leucine-rich repeat receptor-like serine/threonine-protein kinase At1g17230; Leucine-rich repeat receptor protein kinase EXS; Probable leucine-rich repeat receptor-like protein kinase At1g35710; Receptor-like protein kinase 2; Probable LRR re…
orange1.1t00546	1.8327	0.00989572	orange1.1t00546.1: Auxin responsive family-like protein (Fragment) --orange1.1t00546.2: Auxin responsive family-like protein (Fragment)
orange1.1t02627	1.83197	0.182324	orange1.1t02627.1: Bidirectional sugar transporter SWEET12;Putative uncharacterized protein Sb04g021000
Cs1g19230	1.83141	0.0742155	Cs1g19230.1: Putative uncharacterized protein Sb01g010810 --Cs1g19230.2: Putative uncharacterized protein Sb01g010810 --Cs1g19230.3: Putative uncharacterized protein Sb01g010810 --Cs1g19230.4: Putative uncharacterized protein Sb01g010810
Cs5g18430	1.83112	NA	Cs5g18430.1: Peptide chain release factor, putative; 8726-9996;Peptide chain release factor 2
Cs9g10960	1.83081	NA	Cs9g10960.1: Retrotransposon protein, putative, Ty1-copia sub-class;Retrovirus-related Pol polyprotein from transposon TNT 1-94; Copia protein
Cs7g27320	1.83044	0.0350746	Cs7g27320.1: Cyclin-selective ubiquitin carrier protein E2-C;Ubiquitin-conjugating enzyme E2 19; Probable ubiquitin-conjugating enzyme E2 C; Ubiquitin-conjugating enzyme E2 C; Ubiquitin-conjugating enzyme E2-20 kDa; Ubiquitin-conjugating enzyme E2 A; Ubiquitin-conjugating enzyme E2 B --Cs7g27320.2: Cyclin-selective ubiquitin carrier protein E2-C;Ubiquitin-conjugating enzyme E2 19; Probable ubiqui…
orange1.1t02599	1.82952	0.0125734	orange1.1t02599.1: Putative uncharacterized protein
Cs2g08540	1.82822	NA	Cs2g08540.1: Germanicol synthase; Beta-amyrin synthase; Lupeol synthase; Amyrin synthase LUP2; Camelliol C synthase; Isomultiflorenol synthase; Taraxerol synthase; Probable pentacyclic triterpene synthase 3; Pentacyclic triterpene synthase 6; Baruol synthase; Arabidiol synthase; Thalianol synthase; Putative pentacyclic triterpene synthase 7; Marneral synthase; Cycloartenol synthase; Dammarenediol…
orange1.1t02608	1.82764	0.000112244	orange1.1t02608.1: Putative abscisic acid-induced protein HVA22;HVA22-like protein e; Protein HVA22; HVA22-like protein d; HVA22-like protein f; HVA22-like protein a; HVA22-like protein c; HVA22-like protein b; Receptor expression-enhancing protein 6; HVA22-like protein k; HVA22-like protein i --orange1.1t02608.2: Putative uncharacterized protein Sb02g026270;HVA22-like protein e; HVA22-like prote…
Cs9g17520	1.8274	NA	Cs9g17520.1: Putative uncharacterized protein Sb01g003200;60S ribosomal protein L36-2; Putative 60S ribosomal protein L36-like 1 --Cs9g17520.2: Putative uncharacterized protein Sb01g003200;60S ribosomal protein L36-2; Putative 60S ribosomal protein L36-like 1
orange1.1t03313	1.82705	0.595404	orange1.1t03313.1: Leucine-rich repeat family protein / protein kinase family protein;Probable LRR receptor-like serine/threonine-protein kinase At4g08850; Probable leucine-rich repeat receptor-like protein kinase At1g35710; Leucine-rich repeat receptor-like serine/threonine-protein kinase At1g17230; LRR receptor-like serine/threonine-protein kinase GSO1; Receptor-like protein kinase 2; Leucine-r…
Cs1g18450	1.82642	0.0335195	Cs1g18450.1: ATP-binding cassette transporter, subfamily C, member 12, group MRP protein PpABCC12;ABC transporter C family member 8; Putative ABC transporter C family member 15; Canalicular multispecific organic anion transporter 1; Multidrug resistance-associated protein 1; ATP-binding cassette transporter abc2; ATP-binding cassette sub-family C member 11; Uncharacterized ABC transporter ATP-bin…
Cs3g11020	1.82599	0.000338836	Cs3g11020.1: Putative uncharacterized protein Sb09g004320;Importin subunit alpha-1a; Importin subunit alpha; Importin subunit alpha-B; Probable importin subunit alpha-A
Cs2g12660	1.8249	0.0104785	Cs2g12660.1: Putative uncharacterized protein Sb0139s002020
orange1.1t04551	1.82436	0.0949294	orange1.1t04551.1: Putative uncharacterized protein Sb10g025475 (Fragment);Homogentisate phytyltransferase 1, chloroplastic; Probable homogentisate phytyltransferase 1, chloroplastic
Cs8g14510	1.8234	0.00328687	Cs8g14510.1: Protein FAF-like, chloroplastic; Protein FANTASTIC FOUR 2;Putative uncharacterized protein Sb01g040410 --Cs8g14510.2: Protein FAF-like, chloroplastic; Protein FANTASTIC FOUR 2;Putative uncharacterized protein Sb01g040410
Cs9g09620	1.82326	NA	Cs9g09620.1: Putative uncharacterized protein Sb01g009900;Peptide transporter PTR3-A; Probable peptide/nitrate transporter At2g40460; Probable nitrite transporter At1g68570; Putative peptide/nitrate transporter At2g37900; Nitrate transporter 1.1; Probable peptide transporter At1g52190; Nitrate excretion transporter 1; Putative nitrate excretion transporter 7; Probable nitrate excretion transporte…
Cs7g02840	1.82241	0.062957	NA
Cs7g28310	1.8211	NA	Cs7g28310.1: Putative uncharacterized protein Sb04g017843 (Fragment)
Cs7g04520	1.81874	0.026498	Cs7g04520.1: Putative uncharacterized protein;Thioredoxin H7; Thioredoxin H-type; TPR repeat-containing thioredoxin TDX; Thioredoxin-2; Thioredoxin-1; Putative thioredoxin H10; Thioredoxin-3, mitochondrial; Thioredoxin-like protein CXXS2
orange1.1t00773	1.8185	0.00814068	orange1.1t00773.1: Putative uncharacterized protein Sb05g020790
Cs2g17380	1.81663	0.00205799	Cs2g17380.1: Putative uncharacterized protein
orange1.1t05283	1.81622	NA	NA
Cs1g04020	1.81616	NA	Cs1g04020.1: Cell division control protein 2, putative, expressed;Cell division control protein 2 homolog; Cyclin-dependent kinase A-1; Cell division control protein 2 homolog 1 (Fragment); Cell division control protein 2 homolog A; Cell division control protein 2 homolog B (Fragment); Cyclin-dependent kinase 5 homolog
Cs7g22170	1.81417	0.0957374	Cs7g22170.1: Putative uncharacterized protein Sb06g030560;Methyltransferase-like protein 21B
Cs7g22690	1.81367	NA	Cs7g22690.1: Predicted protein (Fragment) --Cs7g22690.2: Predicted protein (Fragment)
orange1.1t01283	1.81027	1.00092e-08	orange1.1t01283.1: Protein ABIL2; Putative protein ABIL2; Probable protein ABIL3;cDNA, clone: J100047N06, full insert sequence --orange1.1t01283.2: Protein ABIL2; Putative protein ABIL2; Probable protein ABIL3;cDNA, clone: J100047N06, full insert sequence
Cs7g13990	1.80694	NA	Cs7g13990.1: Endoglucanase 5; Endoglucanase A;Putative uncharacterized protein Sb02g024050
Cs8g10140	1.80694	NA	Cs8g10140.1: Probable purine permease 5; Purine permease 3;Putative uncharacterized protein Sb02g027100
orange1.1t01453	1.80694	NA	orange1.1t01453.1: Protein BRASSINAZOLE-RESISTANT 1; BES1/BZR1 homolog protein 2;Putative mature anther-specific protein LAT61
orange1.1t03412	1.80456	0.459331	orange1.1t03412.1: Wall-associated receptor kinase 2; Wall-associated receptor kinase-like 8; Putative wall-associated receptor kinase-like 13; Cysteine-rich receptor-like protein kinase 3; Probable LRR receptor-like serine/threonine-protein kinase At5g48740; Probable receptor-like protein kinase At3g17420; Proline-rich receptor-like protein kinase PERK3; Serine/threonine-protein kinase-like prot…
Cs9g02380	1.80431	0.261076	Cs9g02380.1: Scarecrow-like protein 23;GRAS transcription factor (Fragment)
Cs4g19750	1.80278	0.310617	NA
orange1.1t02482	1.80064	NA	orange1.1t02482.1: Basic helix-loop-helix domain-containing protein;Transcription factor bHLH118
Cs6g10750	1.80052	0.15557	Cs6g10750.1: Putative uncharacterized protein Sb01g000510 --Cs6g10750.2: Putative uncharacterized protein Sb01g000510
Cs2g24470	1.79953	0.349759	Cs2g24470.1: HAT family dimerisation domain containing protein, expressed;Putative AC transposase; Putative AC9 transposase
Cs4g02590	1.79709	3.32973e-05	Cs4g02590.1: Putative uncharacterized protein Sb04g005320
Cs7g19250	1.79709	NA	Cs7g19250.1: Superoxide dismutase [Fe], chloroplastic; Superoxide dismutase [Fe], chloroplastic (Fragment); Superoxide dismutase [Fe]; Superoxide dismutase [Mn/Fe]; Superoxide dismutase [Mn];Iron-superoxide dismutase (Precursor) --Cs7g19250.2: Superoxide dismutase [Fe], chloroplastic; Superoxide dismutase [Fe], chloroplastic (Fragment); Superoxide dismutase [Fe]; Superoxide dismutase [Mn/Fe]; Sup…
orange1.1t05496	1.79696	0.489321	orange1.1t05496.1: Poly(A) polymerase pla1; Poly(A) polymerase PAPa; Poly(A) polymerase alpha-A (Fragment); Poly(A) polymerase PAPalpha; Poly(A) polymerase alpha; Poly(A) polymerase type 3 (Fragment); Poly(A) polymerase beta; Poly(A) polymerase gamma;Putative uncharacterized protein Sb01g012650
orange1.1t03215	1.79608	NA	orange1.1t03215.1: Putative ribonuclease H protein At1g65750;LINE-type retrotransposon LIb DNA, complete sequence, Insertion at the SCL6 site
Cs3g10050	1.79595	0.123568	Cs3g10050.1: LRR receptor-like serine/threonine-protein kinase GSO2; Brassinosteroid LRR receptor kinase; Systemin receptor SR160; Leucine-rich repeat receptor protein kinase EXS; Receptor-like protein kinase BRI1-like 3; Probable LRR receptor-like serine/threonine-protein kinase At4g36180; Leucine-rich repeat receptor-like protein kinase PEPR2; Probable leucine-rich repeat receptor-like protein …
Cs9g02620	1.79511	NA	Cs9g02620.1: Putative uncharacterized protein At1g60795 (Fragment)
Cs8g08080	1.79236	0.00441982	Cs8g08080.1: Auxin-induced protein 10A5; Indole-3-acetic acid-induced protein ARG7;Auxin-induced protein-like protein
Cs2g20200	1.79101	0.0647502	NA
Cs7g21770	1.791	0.563141	Cs7g21770.1: Putative uncharacterized protein Sb04g017843 (Fragment)
orange1.1t01423	1.79007	0.307649	orange1.1t01423.1: Serine/threonine-protein kinase BRI1-like 1; LRR receptor-like serine/threonine-protein kinase FLS2; Probably inactive leucine-rich repeat receptor-like protein kinase At2g25790; Brassinosteroid LRR receptor kinase; Leucine-rich repeat receptor-like protein kinase PXL1; Protein BRASSINOSTEROID INSENSITIVE 1; Systemin receptor SR160; Receptor-like protein 12; Receptor-like prote…
Cs7g08690	1.78996	0.484529	Cs7g08690.1: Probable inactive poly [ADP-ribose] polymerase SRO2;Putative uncharacterized protein OJ1017C11.2
Cs4g03320	1.78819	0.133228	Cs4g03320.1: Zinc finger protein 2; Zinc finger protein KNUCKLES;Putative uncharacterized protein Sb01g034110
Cs9g03240	1.78566	0.165597	Cs9g03240.1: Cytochrome P450 716B2; Taxane 13-alpha-hydroxylase; Taxadiene 5-alpha hydroxylase; Abscisic acid 8'-hydroxylase 3; Putative cytochrome P450 120; 3-epi-6-deoxocathasterone 23-monooxygenase;Putative taxadiene 5-alpha-hydroxylase cytochrome P450
Cs6g08390	1.78346	0.00740061	Cs6g08390.1: GDSL esterase/lipase CPRD49; Isoamyl acetate-hydrolyzing esterase 1 homolog; Isoamyl acetate-hydrolyzing esterase;GDSL-like Lipase/Acylhydrolase family protein, expressed
orange1.1t03110	1.78169	0.327846	orange1.1t03110.1: Probable LRR receptor-like serine/threonine-protein kinase At3g47570; LRR receptor-like serine/threonine-protein kinase GSO1; LRR receptor-like serine/threonine-protein kinase EFR; Leucine-rich repeat receptor protein kinase EXS; Putative receptor-like protein kinase At3g47110; Leucine-rich repeat receptor-like serine/threonine-protein kinase At1g17230; Leucine-rich repeat rece…
orange1.1t03704	1.78161	0.00992317	orange1.1t03704.1: Probable disease resistance protein At1g52660; Putative disease resistance protein At3g15700;Disease resistance protein RFL1, putative
Cs7g09630	1.78092	NA	Cs7g09630.1: Putative uncharacterized protein;Cytochrome P450 71B34; 4-hydroxyphenylacetaldehyde oxime monooxygenase; 2-methylbutanal oxime monooxygenase; Premnaspirodiene oxygenase; Cytochrome P450 71D11 (Fragment); Bifunctional dihydrocamalexate synthase/camalexin synthase; Germacrene A oxidase
orange1.1t05334	1.78001	0.0170572	NA
Cs8g05550	1.77801	0.657228	Cs8g05550.1: Sodium/hydrogen exchanger 6;Putative uncharacterized protein Sb02g028040
orange1.1t01606	1.77797	0.417495	orange1.1t01606.1: Concanavalin A-like lectin/glucanase; U2 auxiliary factor small subunit;Zinc finger CCCH domain-containing protein 16
Cs3g12440	1.77696	0.386201	Cs3g12440.1: Serine/threonine-protein kinase PBS1, putative;Cysteine-rich receptor-like protein kinase 19; G-type lectin S-receptor-like serine/threonine-protein kinase B120; Putative cysteine-rich receptor-like protein kinase 33; Receptor-like serine/threonine-protein kinase SD1-6; Putative G-type lectin S-receptor-like serine/threonine-protein kinase At1g61610; Putative serine/threonine-protein…
orange1.1t00401	1.77556	0.00542437	orange1.1t00401.1: UDP-glycosyltransferase 91A1; Anthocyanidin 3-O-glucosyltransferase; Cyanidin-3-O-glucoside 2-O-glucuronosyltransferase; Flavanone 7-O-glucoside 2''-O-beta-L-rhamnosyltransferase; Anthocyanidin 3-O-glucosyltransferase 6 (Fragment); Zeatin O-xylosyltransferase; Zeatin O-glucosyltransferase;UDP-glucoronosyl/UDP-glucosyl transferase family protein
Cs3g26160	1.7754	0.00145946	NA
Cs2g01100	1.774	0.000662996	Cs2g01100.1: Putative uncharacterized protein B1153F04.33;Putative UPF0481 protein At3g02645
Cs8g07280	1.77375	0.0114448	Cs8g07280.1: Putative uncharacterized protein AT4g34560
orange1.1t02713	1.77365	NA	orange1.1t02713.1: Receptor-like protein kinase FERONIA; Putative receptor-like protein kinase At5g39000; Receptor-like protein kinase ANXUR2; Probable receptor-like protein kinase At5g38990; Receptor-like protein kinase THESEUS 1; Receptor-like protein kinase HERK 1; Probable LRR receptor-like serine/threonine-protein kinase At2g28960; Serine/threonine-protein kinase At3g07070; Nodulation recept…
Cs7g19150	1.77322	NA	Cs7g19150.1: Low molecular mass early light-induced protein
Cs3g04800	1.77252	0.479074	Cs3g04800.1: Leucine-rich repeat receptor-like protein kinase (Fragment);Tyrosine-sulfated glycopeptide receptor 1; Receptor-like protein 2; Phytosulfokine receptor 2; LRR receptor-like serine/threonine-protein kinase GSO1; Leucine-rich repeat receptor-like serine/threonine-protein kinase BAM1; Probable LRR receptor-like serine/threonine-protein kinase At4g08850; Leucine-rich repeat receptor-like…
Cs6g20280	1.77231	0.0631072	Cs6g20280.1: ABC transporter B family member 15; Putative multidrug resistance protein; Putative ABC transporter B family member 8; Multidrug resistance protein 1; Bile salt export pump; Multidrug resistance protein homolog 49; ATP-binding cassette sub-family B member 5; Leptomycin B resistance protein pmd1;ATP-binding cassette transporter, subfamily B, member 11, group MDR/PGP protein PpABCB11
Cs9g04770	1.77108	0.125378	Cs9g04770.1: Electron carrier/ protein disulfide oxidoreductase;Monothiol glutaredoxin-S2; Glutaredoxin-C1; Putative glutaredoxin-C14; Glutaredoxin-C15; Glutaredoxin-C10; Glutaredoxin-C13; Glutaredoxin-C14; Glutaredoxin-C11; Glutaredoxin-C8; Glutaredoxin-C3; Glutaredoxin-C7; Glutaredoxin-C5; Glutaredoxin-C9; Glutaredoxin-C6; Glutaredoxin; Glutaredoxin-C4, chloroplastic; Glutaredoxin-C2; Glutaredo…
orange1.1t01571	1.7706	0.0629626	orange1.1t01571.1: GC-rich sequence DNA-binding factor-like protein with Tuftelin interacting domain;Tuftelin-interacting protein 11; Septin-interacting protein 1
Cs7g09330	1.76828	0.0334183	Cs7g09330.1: Putative uncharacterized protein At4g05150 (Fragment) --Cs7g09330.2: Putative uncharacterized protein At4g05150 (Fragment) --Cs7g09330.3: Octicosapeptide/Phox/Bem1p domain-containing protein --Cs7g09330.4: Putative uncharacterized protein At4g05150 (Fragment)
Cs7g06790	1.76792	NA	Cs7g06790.1: CND41, chloroplast nucleoid DNA binding protein (Precursor);Aspartic proteinase nepenthesin-2; Probable aspartic protease At2g35615
Cs9g09060	1.76723	0.0401924	Cs9g09060.1: 2-oxoglutarate (2OG) and Fe(II)-dependent oxygenase-like protein;Deacetoxyvindoline 4-hydroxylase; 1-aminocyclopropane-1-carboxylate oxidase homolog 11; Probable 2-oxoacid dependent dioxygenase; Probable 2-oxoglutarate/Fe(II)-dependent dioxygenase; Codeine O-demethylase; Thebaine 6-O-demethylase; Naringenin,2-oxoglutarate 3-dioxygenase (Fragment); Naringenin,2-oxoglutarate 3-dioxygen…
Cs2g09790	1.76708	0.00676073	Cs2g09790.1: Ferredoxin--NADP reductase, root isozyme, chloroplastic; Ferredoxin--NADP reductase, root isozyme 1, chloroplastic; Ferredoxin--NADP reductase, root-type isozyme, chloroplastic; Ferredoxin--NADP reductase, embryo isozyme, chloroplastic; Ferredoxin--NADP reductase, chloroplastic; Ferredoxin--NADP reductase, cyanelle; Ferredoxin--NADP reductase, leaf isozyme 2, chloroplastic; Ferredoxi…
Cs4g04730	1.76575	NA	Cs4g04730.1: Putative uncharacterized protein Sb04g003190;Cycloartenol synthase; Probable oxidosqualene cyclase; Lanosterol synthase; Cucurbitadienol synthase; Germanicol synthase; Beta-amyrin synthase; Camelliol C synthase; Amyrin synthase LUP2; Lupeol synthase; Isomultiflorenol synthase; Taraxerol synthase; Dammarenediol II synthase; Pentacyclic triterpene synthase 6; Probable pentacyclic trite…
Cs5g26220	1.76423	0.0232011	Cs5g26220.1: Putative uncharacterized protein Sb01g046670;Thioredoxin-like 1-1, chloroplastic; Thioredoxin; Thioredoxin domain-containing protein 2; Thioredoxin-T; Thioredoxin-2; Thioredoxin F-type, chloroplastic; Thioredoxin-1; Thioredoxin F, chloroplastic
Cs8g20140	1.76328	0.695309	Cs8g20140.1: Progesterone 5-beta-reductase, putative
Cs6g08120	1.76292	0.646039	Cs6g08120.1: Serine-threonine protein kinase, plant-type, putative (Fragment);Probable LRR receptor-like serine/threonine-protein kinase At3g47570; LRR receptor-like serine/threonine-protein kinase EFR; Putative receptor-like protein kinase At3g47110; Putative leucine-rich repeat receptor-like serine/threonine-protein kinase At2g24130; LRR receptor-like serine/threonine-protein kinase FLS2; Leuci…
Cs1g20760	1.76225	0.0902445	Cs1g20760.1: Leucine-rich repeat receptor-like protein kinase (Fragment);Nodulation receptor kinase; Probable LRR receptor-like serine/threonine-protein kinase At1g67720; Probable LRR receptor-like protein kinase At1g51890; Putative receptor-like protein kinase At3g46340; Receptor-like protein kinase At3g21340; Putative leucine-rich repeat receptor-like serine/threonine-protein kinase At2g19230; …
Cs2g25310	1.76215	0.00940905	Cs2g25310.1: Protease HtpX homolog 2;Putative uncharacterized protein (Fragment) --Cs2g25310.2: Protease HtpX homolog 2;Putative uncharacterized protein (Fragment) --Cs2g25310.3: Protease HtpX homolog 2;Putative uncharacterized protein (Fragment) --Cs2g25310.4: Protease HtpX homolog 2;Putative uncharacterized protein (Fragment)
Cs9g13520	1.76174	0.388624	Cs9g13520.1: Probable LRR receptor-like serine/threonine-protein kinase At3g47570; Putative receptor-like protein kinase At3g47110; LRR receptor-like serine/threonine-protein kinase EFR; LRR receptor-like serine/threonine-protein kinase GSO1; Putative leucine-rich repeat receptor-like serine/threonine-protein kinase At2g24130; Leucine-rich repeat receptor-like protein kinase PEPR2; Probable leuci…
orange1.1t03684	1.76121	0.233026	orange1.1t03684.1: Tabersonine/lochnericine 19-hydroxylase;Cytochrome P450 71A26; Cytochrome P450 71A6 (Fragment); Psoralen synthase; Psoralen synthase (Fragment); Indoleacetaldoxime dehydratase; (+)-menthofuran synthase; Angelicin synthase (Fragment); Premnaspirodiene oxygenase; 5-epiaristolochene 1,3-dihydroxylase; Amorpha-4,11-diene C-12 oxidase; Germacrene A oxidase; 4-hydroxyphenylacetaldehy…
Cs5g21220	1.75903	0.0262435	Cs5g21220.1: UDP-glycosyltransferase 74F2; Indole-3-acetate beta-glucosyltransferase; Limonoid UDP-glucosyltransferase; Cinnamate beta-D-glucosyltransferase;UDP-glucoronosyl/UDP-glucosyl transferase family protein
orange1.1t04107	1.75875	0.0529168	NA
Cs6g06820	1.75745	0.0631072	Cs6g06820.1: Putative uncharacterized protein Sb09g004320;Importin subunit alpha-1a; Importin subunit alpha; Importin subunit alpha-B; Probable importin subunit alpha-A; Sperm-associated antigen 6; Importin subunit alpha-2-like protein --Cs6g06820.2: Putative uncharacterized protein Sb09g004320;Importin subunit alpha-1a; Importin subunit alpha; Importin subunit alpha-B; Probable importin subunit …
Cs5g20780	1.75431	0.537791	Cs5g20780.1: Self-incompatibility protein (Precursor)
Cs5g18300	1.75419	0.277026	Cs5g18300.1: Putative chloroplast nucleoid DNA binding protein;Probable aspartic protease At2g35615; Aspartic proteinase nepenthesin-1; Aspartic proteinase-like protein 2; Aspartic proteinase nepenthesin-1 (Fragments)
orange1.1t02259	1.75249	0.0603086	orange1.1t02259.1: Myb-like HTH transcriptional regulator family protein;Myb family transcription factor APL; Putative Myb family transcription factor At1g14600; Transcription repressor KAN1; Probable transcription factor RL9; Two-component response regulator ARR18; Transcription activator GLK2; Putative two-component response regulator ARR20; Two-component response regulator-like APRR2 --orange1…
Cs2g13330	1.75141	0.329703	Cs2g13330.1: Probable receptor-like protein kinase At5g39020; G-type lectin S-receptor-like serine/threonine-protein kinase SD2-5; Putative cysteine-rich receptor-like protein kinase 39; Probable LRR receptor-like serine/threonine-protein kinase At1g56140; Probable L-type lectin-domain containing receptor kinase S.5; Protein NSP-INTERACTING KINASE 3; Cysteine-rich receptor-like protein kinase 13;…
Cs8g08990	1.75077	NA	Cs8g08990.1: Putative uncharacterized protein Sb01g041020
Cs5g21200	1.75044	0.0249514	Cs5g21200.1: UDP-glycosyltransferase 74F2; Indole-3-acetate beta-glucosyltransferase; Limonoid UDP-glucosyltransferase; Cinnamate beta-D-glucosyltransferase; Cyanohydrin beta-glucosyltransferase; Anthocyanidin 5,3-O-glucosyltransferase;UDP-glucoronosyl/UDP-glucosyl transferase family protein
Cs7g29270	1.74977	0.00384312	Cs7g29270.1: Cytokinin hydroxylase; Cytochrome P450 734A1; Secologanin synthase; Bifunctional P-450/NADPH-P450 reductase;Putative uncharacterized protein Sb01g036360 --Cs7g29270.2: Cytokinin hydroxylase;Putative uncharacterized protein Sb01g036360
Cs2g24782	1.74841	0.0259751	NA
Cs8g03990	1.74816	0.450998	Cs8g03990.1: Chaperone protein DnaJ; DnaJ protein homolog 1; DnaJ homolog subfamily B member 9; Curved DNA-binding protein;DNAJ heat shock N-terminal domain-containing protein
Cs8g19550	1.74816	0.235233	Cs8g19550.1: UDP-glycosyltransferase 76E2; Cyanohydrin beta-glucosyltransferase; Limonoid UDP-glucosyltransferase; Anthocyanidin 3-O-glucosyltransferase 7 (Fragment); Kaempferol 3-O-beta-D-galactosyltransferase; Zeatin O-xylosyltransferase; Anthocyanidin 3-O-glucosyltransferase 2;UDP-glucoronosyl/UDP-glucosyl transferase family protein --Cs8g19550.2: UDP-glycosyltransferase 76E1; Cyanohydrin beta…
Cs1g12950	1.74705	0.618903	Cs1g12950.1: Chromosome undetermined scaffold_27, whole genome shotgun sequence
Cs4g15820	1.7468	0.0459495	Cs4g15820.1: Heat stress transcription factor C-1; Heat shock factor protein HSF8; Putative heat stress transcription factor A-6a;Putative uncharacterized protein Sb01g000730
Cs5g17260	1.74649	NA	Cs5g17260.1: Putative uncharacterized protein At4g28150 (Fragment) --Cs5g17260.2: Putative uncharacterized protein At4g28150 (Fragment) --Cs5g17260.3: Putative uncharacterized protein At4g28150 (Fragment)
Cs9g10650	1.74579	0.114643	Cs9g10650.1: Ethylene-responsive transcription factor 1B; Pathogenesis-related genes transcriptional activator PTI5; Ethylene-responsive transcription factor TINY;Ethylene-responsive transcription factor 1B, putative (Fragment)
Cs5g19120	1.74416	0.707706	Cs5g19120.1: Putative uncharacterized protein OSJNBa0081P02.13
orange1.1t04771	1.74414	NA	orange1.1t04771.1: Cytochrome P450, family 76, subfamily C, polypeptide 6;Cytochrome P450 76C4; 7-ethoxycoumarin O-deethylase; Probable (S)-N-methylcoclaurine 3'-hydroxylase isozyme 2; (S)-N-methylcoclaurine 3'-hydroxylase isozyme 2; (S)-N-methylcoclaurine 3'-hydroxylase isozyme 1 (Fragment); Flavonoid 3'-monooxygenase; Cytochrome P450 76A1 (Fragment); Berbamunine synthase; Psoralen synthase (Fra…
Cs8g04860	1.74407	4.96947e-06	Cs8g04860.1: Putative uncharacterized protein (Precursor)
orange1.1t00259	1.74395	0.450593	orange1.1t00259.1: NADPH:quinone reductase related Zn-dependent oxidoreductase;Quinone oxidoreductase-like protein At1g23740, chloroplastic; Quinone-oxidoreductase homolog, chloroplastic; Putative quinone-oxidoreductase homolog, chloroplastic; Reticulon-4-interacting protein 1, mitochondrial; Reticulon-4-interacting protein 1 homolog, mitochondrial; Zinc-type alcohol dehydrogenase-like protein C1…
Cs7g22270	1.74385	NA	Cs7g22270.1: Ethylene-responsive transcription factor ERF114; Pathogenesis-related genes transcriptional activator PTI6;AP2 domain-containing transcription factor family protein (Fragment)
Cs5g01190	1.74378	0.000768752	Cs5g01190.1: Heavy metal transport/detoxification-like protein --Cs5g01190.2: Pentatricopeptide repeat-containing protein, putative
orange1.1t05531	1.74071	NA	NA
Cs6g07310	1.74024	0.00214292	Cs6g07310.1: 18.1 kDa class I heat shock protein (Fragment); 18.2 kDa class I heat shock protein; 17.5 kDa class I heat shock protein; 17.3 kDa class I heat shock protein; 18.5 kDa class I heat shock protein; 17.8 kDa class I heat shock protein; 18.1 kDa class I heat shock protein; 17.6 kDa class I heat shock protein 1; 17.9 kDa class I heat shock protein; 17.7 kDa class I heat shock protein; 16.…
Cs9g02820	1.73977	0.570102	Cs9g02820.1: Major allergen Pru ar 1; Major allergen Mal d 1; Major allergen Pyr c 1; Major allergen Pru av 1; Major pollen allergen Aln g 1; Major pollen allergen Cor a 1 isoforms 5, 6, 11 and 16; Major pollen allergen Bet v 1-M/N; Pathogenesis-related protein STH-2; Protein LlR18B; Major pollen allergen Car b 1 isoforms 1A and 1B; Major allergen Api g 2; Class-10 pathogenesis-related protein 1;…
Cs6g15140	1.73972	0.252271	Cs6g15140.1: Probable F-box protein At1g60180; F-box protein At2g27310;Putative uncharacterized protein Sb04g021870
Cs4g17580	1.73839	0.355072	Cs4g17580.1: Putative uncharacterized protein Sb03g024870
Cs3g09550	1.73767	NA	Cs3g09550.1: Probable LRR receptor-like serine/threonine-protein kinase At3g47570; Putative receptor-like protein kinase At3g47110; LRR receptor-like serine/threonine-protein kinase EFR; Putative leucine-rich repeat receptor-like serine/threonine-protein kinase At2g24130; LRR receptor-like serine/threonine-protein kinase FLS2; Cysteine-rich receptor-like protein kinase 27; G-type lectin S-recepto…
Cs8g14620	1.73767	NA	NA
Cs9g11080	1.73767	NA	Cs9g11080.1: Retrotransposon protein, putative, Ty3-gypsy subclass;Homocysteine S-methyltransferase 3; Selenocysteine Se-methyltransferase; Selenocysteine methyltransferase
orange1.1t03393	1.73767	NA	NA
orange1.1t05256	1.73767	NA	orange1.1t05256.1: Transposon protein, putative, CACTA, En/Spm sub-class
Cs8g10360	1.73724	NA	NA
Cs7g19210	1.73657	0.0172205	Cs7g19210.1: Toll-Interleukin-Resistance domain-containing protein
Cs3g12020	1.73458	0.366789	Cs3g12020.1: Superoxide dismutase [Cu-Zn], chloroplastic;Cu/Zn superoxide dismutase (Fragment)
Cs7g25700	1.73301	0.163662	Cs7g25700.1: Pleckstrin homology (PH) and lipid-binding START domain-containing protein --Cs7g25700.2: Pleckstrin homology (PH) and lipid-binding START domain-containing protein
Cs5g04610	1.73245	0.0093975	Cs5g04610.1: Dynein light chain, cytoplasmic; Dynein light chain LC6, flagellar outer arm; Dynein light chain 1, cytoplasmic; Dynein 8 kDa light chain, flagellar outer arm; Probable dynein light chain; Dynein light chain;Putative uncharacterized protein Sb03g024870
orange1.1t03403	1.73055	0.00672081	orange1.1t03403.1: MATE efflux family protein 1; MATE efflux family protein 2, chloroplastic; Uncharacterized transporter MJ0709;MATE efflux family protein, putative, expressed --orange1.1t03403.2: MATE efflux family protein 1; MATE efflux family protein 2, chloroplastic; Uncharacterized transporter MJ0709;MATE efflux family protein, putative, expressed --orange1.1t03403.3: MATE efflux family pro…
Cs4g19660	1.72871	0.0391682	Cs4g19660.1: Probable peptide transporter At1g52190; Probable peptide/nitrate transporter At3g16180; Putative peptide/nitrate transporter At5g11570; Nitrate transporter 1.7; Probable nitrite transporter At1g68570; Peptide transporter PTR1; Probable nitrate excretion transporter 2; Nitrate excretion transporter 1; Putative nitrate excretion transporter 7;Proton-dependent oligopeptide transport fam…
Cs5g14090	1.72845	NA	Cs5g14090.1: Cysteine-rich receptor-like protein kinase 10; Putative cysteine-rich receptor-like protein kinase 30; Receptor-like serine/threonine-protein kinase SD1-7; G-type lectin S-receptor-like serine/threonine-protein kinase At1g11300; Putative G-type lectin S-receptor-like serine/threonine-protein kinase At1g61610; Putative serine/threonine-protein kinase receptor; G-type lectin S-receptor…
orange1.1t01798	1.72733	NA	orange1.1t01798.1: Peptide chain release factor, putative; 8726-9996
orange1.1t04031	1.72538	0.287529	NA
Cs6g17100	1.7247	0.61032	Cs6g17100.1: Centromere protein V;Chromosome undetermined scaffold_26, whole genome shotgun sequence
Cs8g19105	1.72319	0.274718	Cs8g19105.1: Tropinone reductase homolog At1g07440; Tropinone reductase 2; Granaticin polyketide synthase putative ketoacyl reductase 1; Dehydrogenase/reductase SDR family member 4; Oxidoreductase ucpA; D-arabinitol 2-dehydrogenase [ribulose-forming]; Uncharacterized short-chain type dehydrogenase/reductase y4mP; Putative ketoacyl reductase; Sorbose reductase sou1; L-xylulose reductase; 17-beta-h…
Cs5g18060	1.72316	0.496457	Cs5g18060.1: UDP-glycosyltransferase 83A1; Cyanohydrin beta-glucosyltransferase;Putative uncharacterized protein Sb01g007610
Cs5g28655	1.72307	0.0168389	NA
Cs7g18150	1.72295	0.172951	Cs7g18150.1: Leucine-rich repeat receptor protein kinase EXS, putative;G-type lectin S-receptor-like serine/threonine-protein kinase At1g11330; Cysteine-rich receptor-like protein kinase 10; Putative cysteine-rich receptor-like protein kinase 35; Putative G-type lectin S-receptor-like serine/threonine-protein kinase At1g61610; Receptor-like serine/threonine-protein kinase SD1-7
Cs9g06700	1.72196	NA	Cs9g06700.1: Primary amine oxidase; Primary amine oxidase (Fragment); Primary amine oxidase, lung isozyme; Membrane primary amine oxidase; Retina-specific copper amine oxidase; Primary amine oxidase, liver isozyme; Copper amine oxidase 1;Putative uncharacterized protein At1g31710/F27M3_9
Cs2g27220	1.71991	0.0013522	Cs2g27220.1: Putative uncharacterized protein Sb06g020103 (Fragment);NAC domain-containing protein 8; Protein CUP-SHAPED COTYLEDON 2; Protein BEARSKIN1 --Cs2g27220.2: Putative uncharacterized protein Sb06g020103 (Fragment);NAC domain-containing protein 8; Protein CUP-SHAPED COTYLEDON 2; Protein BEARSKIN1
Cs3g04310	1.71919	0.323433	Cs3g04310.1: Leucine-rich repeat-containing protein, putative
Cs5g20120	1.71827	0.543429	Cs5g20120.1: Putative non-LTR retroelement reverse transcriptase
Cs8g13820	1.71631	0.492847	Cs8g13820.1: Wall-associated receptor kinase 2; Wall-associated receptor kinase-like 5; Putative wall-associated receptor kinase-like 13; Proline-rich receptor-like protein kinase PERK12; Probable LRR receptor-like serine/threonine-protein kinase At1g06840; Putative proline-rich receptor-like protein kinase PERK11; Serine/threonine-protein kinase-like protein ACR4; Probable receptor-like protein …
Cs4g16370	1.71592	0.00208402	NA
Cs2g29920	1.71549	0.506981	Cs2g29920.1: Probable LRR receptor-like serine/threonine-protein kinase At4g08850; Probable leucine-rich repeat receptor-like protein kinase At1g35710; Leucine-rich repeat receptor-like serine/threonine-protein kinase At1g17230; LRR receptor-like serine/threonine-protein kinase GSO2; Leucine-rich repeat receptor-like protein kinase PXL2; LRR receptor-like serine/threonine-protein kinase FEI 1; Pr…
orange1.1t02471	1.71503	0.341598	orange1.1t02471.1: RPM1-interacting protein 4;RPM1 interacting protein 4 transcript 2a
Cs2g28070	1.71326	0.150273	Cs2g28070.1: Transcription factor WER; Transcription factor MYB23; Trichome differentiation protein GL1; Transcription repressor MYB4; Myb-related protein 308; Anthocyanin regulatory C1 protein; Myb-related protein P; Transcription factor GAMYB; Protein ODORANT1; Myb-related protein B; Transforming protein Myb; Transcriptional activator Myb;Putative uncharacterized protein At5g14750 (Fragment)
Cs9g04010	1.7127	0.484278	Cs9g04010.1: Acyl-CoA dehydrogenase family member 10; Short/branched chain specific acyl-CoA dehydrogenase, mitochondrial;Acyl-CoA dehydrogenase, C-terminal:Acyl-CoA dehydrogenase, central region
orange1.1t05054	1.71169	0.425719	NA
Cs5g02220	1.70947	0.130806	NA
Cs5g28520	1.70927	0.00565267	Cs5g28520.1: Putative uncharacterized protein Sb02g026050
Cs7g26630	1.70844	NA	NA
orange1.1t03438	1.70803	0.148979	orange1.1t03438.1: Ankyrin repeat-containing protein, putative
orange1.1t00587	1.70653	0.00459527	orange1.1t00587.1: Putative uncharacterized protein Sb07g003900;NAC domain-containing protein 78; Protein CUP-SHAPED COTYLEDON 3; Putative NAC domain-containing protein 94; Protein BEARSKIN1; Protein FEZ; Protein SOMBRERO
Cs4g13690	1.70497	0.038656	Cs4g13690.1: Transcription factor MYB1R1; Myb-like protein J; Myb-like protein I;Putative uncharacterized protein Sb01g029020
Cs8g13530	1.70472	0.00945187	Cs8g13530.1: Putative uncharacterized protein Sb08g020230
Cs5g09470	1.70331	0.0787172	Cs5g09470.1: Primary amine oxidase; Primary amine oxidase (Fragment); Copper methylamine oxidase; Histamine oxidase;Putative uncharacterized protein Sb04g028410 --Cs5g09470.2: Primary amine oxidase; Primary amine oxidase (Fragment); Retina-specific copper amine oxidase;Putative uncharacterized protein Sb04g028410
Cs3g15140	1.70167	0.00822907	Cs3g15140.1: Putative S-adenosyl-methionine 3-amino-3-carboxypropyl transferase (Fragment);Nicotianamine synthase; Probable nicotianamine synthase 4; Nicotianamine synthase-like 5 protein
Cs2g18570	1.70078	0.221447	Cs2g18570.1: Caffeic acid 3-O-methyltransferase 1; (RS)-norcoclaurine 6-O-methyltransferase; Quercetin 3-O-methyltransferase 1; 3'-hydroxy-N-methyl-(S)-coclaurine 4'-O-methyltransferase; Bergaptol O-methyltransferase; Tabersonine 16-O-methyltransferase; (Iso)eugenol O-methyltransferase; Caffeic acid 3-O-methyltransferase (Fragment); Inositol 4-methyltransferase; Anthranilate N-methyltransferase; …
orange1.1t03079	1.70021	NA	orange1.1t03079.1: Probable LRR receptor-like serine/threonine-protein kinase At3g47570; Putative receptor-like protein kinase At3g47110; LRR receptor-like serine/threonine-protein kinase EFR; Putative leucine-rich repeat receptor-like serine/threonine-protein kinase At2g24130; LRR receptor-like serine/threonine-protein kinase FLS2; Receptor-like protein kinase HSL1; Probable leucine-rich repeat …
Cs3g02170	1.69804	0.507054	NA
Cs5g05160	1.69699	0.450126	Cs5g05160.1: Leucine-rich repeat receptor-like protein kinase (Fragment);Probable inactive receptor kinase At2g26730; Probable leucine-rich repeat receptor-like protein kinase At5g05160; Inactive leucine-rich repeat receptor-like serine/threonine-protein kinase At5g24100; Putative inactive receptor-like protein kinase At1g64210; Probably inactive receptor-like protein kinase At5g41680; Probable L…
Cs7g02320	1.69423	0.0577987	Cs7g02320.1: Putative high-affinity potassium transporter;Potassium transporter 5; Probable potassium transporter 16; Putative potassium transporter 12; High affinity potassium transporter; Probable potassium transport system protein kup 1
Cs5g32580	1.69213	0.285096	Cs5g32580.1: Monothiol glutaredoxin-S1; Glutaredoxin-C1; Putative glutaredoxin-C14; Glutaredoxin-C11; Glutaredoxin-C10; Glutaredoxin-C13; Glutaredoxin-C15; Glutaredoxin-C14; Glutaredoxin-C8; Glutaredoxin-C3; Glutaredoxin-C6; Glutaredoxin-C7; Glutaredoxin-C5; Monothiol glutaredoxin-S12, chloroplastic; Glutaredoxin-C9; Glutaredoxin; Glutaredoxin-2; Glutaredoxin-C5, chloroplastic; Glutaredoxin-1; Gl…
Cs4g09040	1.6921	0.603112	Cs4g09040.1: Cytochrome P450 71D11 (Fragment); Premnaspirodiene oxygenase; Cytochrome P450 71D10; 5-epiaristolochene 1,3-dihydroxylase; Tabersonine 16-hydroxylase (Fragment); Germacrene A oxidase; Amorpha-4,11-diene C-12 oxidase; Psoralen synthase (Fragment); Angelicin synthase (Fragment); 4-hydroxyphenylacetaldehyde oxime monooxygenase; Psoralen synthase;Cytochrome P450-dependent monooxygenase-l…
Cs5g28540	1.69206	0.0500696	Cs5g28540.1: Putative uncharacterized protein;Cytochrome P450 82C4; Cytochrome P450 82A1 (Fragment); Flavonoid 3'-monooxygenase; Beta-amyrin 24-hydroxylase; Psoralen synthase (Fragment); 2-methylbutanal oxime monooxygenase; Germacrene A oxidase; Premnaspirodiene oxygenase; (+)-menthofuran synthase; Angelicin synthase (Fragment)
Cs1g14150	1.69136	NA	Cs1g14150.1: Probable LRR receptor-like serine/threonine-protein kinase At3g47570; LRR receptor-like serine/threonine-protein kinase EFR; Putative receptor-like protein kinase At3g47110; LRR receptor-like serine/threonine-protein kinase FLS2; Leucine-rich repeat receptor-like serine/threonine-protein kinase BAM2; Receptor-like protein kinase 2; Probable leucine-rich repeat receptor-like protein k…
Cs4g16930	1.69135	0.0399692	Cs4g16930.1: Chromosome undetermined scaffold_3, whole genome shotgun sequence
Cs5g15590	1.6906	0.501402	Cs5g15590.1: Putative uncharacterized protein
Cs6g20980	1.69034	NA	Cs6g20980.1: No apical meristem-domain containing transcriptional regulator;Protein FEZ; Putative NAC domain-containing protein 94; NAC domain-containing protein 42; Protein ATAF2; Protein CUP-SHAPED COTYLEDON 3; Protein SOMBRERO
Cs9g10150	1.68943	0.191292	Cs9g10150.1: Putative uncharacterized protein Sb02g034240;Putative protein phosphatase 2C-like protein 44; Probable protein phosphatase 2C 58; DNA-damage-repair/toleration protein DRT111, chloroplastic; Protein phosphatase 2C homolog 1; Protein phosphatase 2C 57
Cs3g25370	1.68898	0.0163273	Cs3g25370.1: Cytokinin dehydrogenase 5; Uncharacterized oxidoreductase ORF5 in fasciation locus; D-arabinono-1,4-lactone oxidase;Putative uncharacterized protein Sb03g036160
Cs1g07280	1.68535	NA	Cs1g07280.1: Putative uncharacterized protein (Fragment)
Cs4g07460	1.68191	0.0704206	Cs4g07460.1: Putative uncharacterized protein OSJNBa0042H09.3
Cs2g30790	1.67839	0.0162586	Cs2g30790.1: Receptor-like protein 12; Leucine-rich repeat receptor-like serine/threonine-protein kinase BAM1; LRR receptor-like serine/threonine-protein kinase GSO1; Probable leucine-rich repeat receptor-like protein kinase At2g33170; Probably inactive leucine-rich repeat receptor-like protein kinase At5g06940; Receptor-like protein kinase 2; Leucine-rich repeat receptor protein kinase EXS; Prob…
Cs5g04450	1.67734	NA	NA
Cs7g30220	1.67701	0.0302294	Cs7g30220.1: Putative uncharacterized protein Sb03g038420
Cs2g06460	1.67684	0.0153951	Cs2g06460.1: NAC domain-containing protein 18; Protein ATAF2; Protein FEZ; Putative NAC domain-containing protein 94; Protein CUP-SHAPED COTYLEDON 3; Protein SOMBRERO;Putative uncharacterized protein Sb02g036620
Cs1g04840	1.6761	0.065164	Cs1g04840.1: Nodulin MtN21 /EamA-like transporter family protein --Cs1g04840.2: Nodulin MtN21 /EamA-like transporter family protein;Auxin-induced protein 5NG4
Cs9g07780	1.67576	0.151924	Cs9g07780.1: ATP sulfurylase 1, chloroplastic; ATP-sulfurylase 3, chloroplastic; ATP sulfurylase 2; Bifunctional 3'-phosphoadenosine 5'-phosphosulfate synthase 2; Sulfate adenylyltransferase; Probable bifunctional SAT/APS kinase 2; Probable sulfate adenylyltransferase;Bifunctional 3'-phosphoadenosine 5'-phosphosulfate synthethase, putative, expressed
Cs5g19500	1.67489	0.26284	NA
orange1.1t03149	1.67483	NA	orange1.1t03149.1: UDP-glycosyltransferase 92A1; UDP-glucosyl transferase 73B2; Anthocyanin 3'-O-beta-glucosyltransferase; Anthocyanidin 3-O-glucosyltransferase 5; Flavanone 7-O-glucoside 2''-O-beta-L-rhamnosyltransferase;UDP-glycosyltransferase/ transferase, transferring glycosyl groups
Cs2g26730	1.67271	NA	Cs2g26730.1: Leucine-rich repeat containing protein, putative;Putative disease resistance protein At4g11170; TMV resistance protein N; Protein SUPPRESSOR OF npr1-1, CONSTITUTIVE 1; Protein PHLOEM PROTEIN 2-LIKE A8
Cs8g18490	1.67119	0.103514	Cs8g18490.1: Mitochondrial import inner membrane translocase subunit Tim17/Tim22/Tim23 family protein, putative, expressed
orange1.1t00647	1.67115	0.157469	orange1.1t00647.1: Glucan endo-1,3-beta-glucosidase; Glucan endo-1,3-beta-glucosidase, basic isoform; Glucan endo-1,3-beta-glucosidase, acidic isoform PR-Q'; Glucan endo-1,3-beta-glucosidase B; Lichenase; Glucan endo-1,3-beta-glucosidase, basic vacuolar isoform; Glucan endo-1,3-beta-glucosidase, basic vacuolar isoform GLB; Glucan endo-1,3-beta-glucosidase, basic isoform 1 (Fragment); Glucan endo-…
Cs3g10410	1.67067	0.00054101	Cs3g10410.1: Putative uncharacterized protein Sb04g030720 --Cs3g10410.2: Putative uncharacterized protein Sb04g030720 --Cs3g10410.3: Putative uncharacterized protein Sb04g030720 --Cs3g10410.4: Putative uncharacterized protein Sb04g030720
Cs2g14725	1.67036	NA	NA
Cs8g19460	1.66508	NA	Cs8g19460.1: Copper transporter 1;Putative uncharacterized protein OSJNBa0013M12.26 --Cs8g19460.2: Copper transporter 1;Putative uncharacterized protein OSJNBa0013M12.26
orange1.1t00127	1.66113	0.0703437	orange1.1t00127.1: ABC transporter G family member 19; ATP-binding cassette sub-family G member 1; Probable ATP-dependent permease; Protein white; Putative white-brown complex homolog protein 30; Pleiotropic drug resistance protein 1;White-brown-complex ABC transporter family (Fragment) --orange1.1t00127.2: White-brown-complex ABC transporter family (Fragment);ABC transporter G family member 2; A…
Cs9g11940	1.6602	0.18066	NA
Cs3g26740	1.66008	0.00351222	Cs3g26740.1: DNL-type zinc finger protein; Mitochondrial protein import protein ZIM17;Putative uncharacterized protein Sb03g027210 --Cs3g26740.2: Putative uncharacterized protein Sb10g030440
Cs1g25115	1.65947	NA	NA
Cs2g19830	1.65898	0.44168	Cs2g19830.1: BTB/POZ domain-containing protein At5g48130; Putative BTB/POZ domain-containing protein At3g08660; Root phototropism protein 2;BTB/POZ; Superoxide dismutase, copper/zinc binding; NPH3
Cs2g21840	1.65892	0.300028	Cs2g21840.1: Putative uncharacterized protein
Cs2g11230	1.65783	0.205998	NA
Cs3g18230	1.65759	0.223618	Cs3g18230.1: Nodulin-26; Aquaporin NIP1-1; Probable aquaporin NIP-type; Probable aquaporin NIP4-2; Putative aquaporin NIP4-1; Aquaporin Z; Aquaporin AqpM; Probable aquaporin AqpM; Aquaporin AQPAn.G;Multifunctional transport intrinsic membrane protein 2
orange1.1t04913	1.6567	0.23458	orange1.1t04913.1: TMV resistance protein N; Probable WRKY transcription factor 19; Protein SUPPRESSOR OF npr1-1, CONSTITUTIVE 1; Putative disease resistance protein At4g11170; Protein DA1-related 4; Protein PHLOEM PROTEIN 2-LIKE A8; Vesicle-associated protein 1-4;TIR-NBS-LRR-TIR type disease resistance protein (Fragment)
orange1.1t03440	1.65604	0.515321	orange1.1t03440.1: Ankyrin repeat-containing protein, putative
Cs3g09320	1.65432	0.316256	Cs3g09320.1: cDNA FLJ75174, highly similar to Homo sapiens calmodulin 1 (phosphorylase kinase, delta), mRNA;Probable calcium-binding protein CML11; Calmodulin; Calmodulin-2; Calmodulin-A; Calmodulin-1; Calmodulin-B; Calmodulin-3
Cs7g16860	1.65415	0.0245452	Cs7g16860.1: Ras-related protein RABA5b; GTP-binding protein ypt3;Putative uncharacterized protein Sb02g040430
Cs2g27470	1.65378	0.00151735	Cs2g27470.1: Microtubule-associated protein futsch, putative
Cs1g14060	1.65346	0.0916242	Cs1g14060.1: Kelch repeat-containing F-box family protein;F-box/kelch-repeat protein At1g15670; Kelch-like protein 5
Cs8g05610	1.65194	0.0592361	Cs8g05610.1: Probable carboxylesterase 13; Gibberellin receptor GID1B; Carboxylesterase 1; Lipase 2; Arylacetamide deacetylase; Hormone-sensitive lipase; AB hydrolase superfamily protein B1A11.02; Neutral cholesterol ester hydrolase 1;Putative uncharacterized protein Sb02g026816
Cs8g03390	1.65191	0.0364561	Cs8g03390.1: Branched-chain-amino-acid aminotransferase 2, chloroplastic; Branched-chain-amino-acid aminotransferase 6; Putative branched-chain-amino-acid aminotransferase 7; Branched-chain-amino-acid aminotransferase 1, mitochondrial; Probable branched-chain-amino-acid aminotransferase 4; Branched-chain-amino-acid transaminase 1; Branched-chain-amino-acid aminotransferase, cytosolic; Branched-ch…
orange1.1t03119	1.65155	0.266622	orange1.1t03119.1: Putative uncharacterized protein;Acidic endochitinase SP2; Endochitinase A; Endochitinase B (Fragment); Chitinase 5; Endochitinase PR4; Basic endochitinase CHB4; Basic endochitinase B; Basic endochitinase C; Endochitinase B; Endochitinase 1 (Fragment); Basic endochitinase A; Basic endochitinase (Fragment); Basic 30 kDa endochitinase; 26 kDa endochitinase 2; Acidic 27 kDa endoch…
Cs2g21930	1.65029	0.283499	Cs2g21930.1: Zinc finger protein CONSTANS-LIKE 12; Putative zinc finger protein CONSTANS-LIKE 11; Putative zinc finger protein At1g68190; Zinc finger protein CONSTANS; Protein CHLOROPLAST IMPORT APPARATUS 2; Zinc finger protein HD1;C2C2-CO-like transcription factor (Fragment)
orange1.1t04867	1.65018	0.546064	orange1.1t04867.1: Putative uncharacterized protein Sb05g001760;Protein TRANSPARENT TESTA 12; MATE efflux family protein 7; Multidrug and toxin extrusion protein 1; Uncharacterized transporter C4B3.13
Cs3g19270	1.6497	5.28955e-05	Cs3g19270.1: Putative uncharacterized protein Sb01g028580;Protein CrcB homolog
Cs5g05450	1.64897	0.0463645	Cs5g05450.1: Putative chloroplast 1-deoxy-D-xylulose 5-phosphate reductoisomerase (Fragment);1-deoxy-D-xylulose 5-phosphate reductoisomerase, chloroplastic; 1-deoxy-D-xylulose 5-phosphate reductoisomerase
Cs3g12960	1.64832	0.0452819	Cs3g12960.1: UDP-glycosyltransferase 76F1; Anthocyanidin 3-O-glucosyltransferase; Anthocyanidin 3-O-glucosyltransferase 7 (Fragment);UDP-glucoronosyl/UDP-glucosyl transferase family protein
Cs1g16140	1.64703	NA	Cs1g16140.1: Putative leucine-rich repeat receptor-like protein kinase At2g19210; Putative leucine-rich repeat receptor-like serine/threonine-protein kinase At2g19230; Probable LRR receptor-like serine/threonine-protein kinase At1g05700; Senescence-induced receptor-like serine/threonine-protein kinase; Probable LRR receptor-like protein kinase At1g51890; Leucine-rich repeat receptor-like serine/t…
Cs3g20860	1.64698	0.649402	NA
Cs4g11330	1.64609	0.186115	Cs4g11330.1: (+)-delta-cadinene synthase isozyme A, putative;(E)-beta-farnesene synthase; (-)-germacrene D synthase; (+)-delta-cadinene synthase isozyme C2; (+)-delta-cadinene synthase; (+)-delta-cadinene synthase isozyme A; Valencene synthase; (E,E)-germacrene B synthase; 5-epi-aristolochene synthase 2; Germacrene C synthase; Selinene synthase; Vetispiradiene synthase 1; Probable 5-epi-aristoloc…
Cs1g19020	1.64586	0.25926	Cs1g19020.1: Transposon protein, putative, CACTA, En/Spm sub-class
orange1.1t05747	1.64382	0.49727	orange1.1t05747.1: ICE-like protease p20 domain containing protein, expressed;Metacaspase-1; Metacaspase-3; Metacaspase-2; Metacaspase-1A; Metacaspase-1B; Metacaspase-5; Metacaspase-4; Metacaspase-7; Metacaspase-8
Cs9g14840	1.64367	0.0113682	Cs9g14840.1: LRR receptor-like serine/threonine-protein kinase GSO1; Brassinosteroid LRR receptor kinase; Systemin receptor SR160; Leucine-rich repeat receptor-like serine/threonine-protein kinase At1g17230; Protein BRASSINOSTEROID INSENSITIVE 1; Leucine-rich repeat receptor protein kinase EXS; Receptor-like protein kinase 2; Probable LRR receptor-like serine/threonine-protein kinase At4g36180; S…
orange1.1t05892	1.64334	0.72981	NA
Cs3g20340	1.643	NA	Cs3g20340.1: Putative acyl-CoA synthetase YngI; 2-succinylbenzoate--CoA ligase; Probable 4-coumarate--CoA ligase 3; Acyl-CoA synthetase family member 2, mitochondrial; 4-coumarate--CoA ligase 1;Acyl:coa ligase acetate-coa synthetase-like protein (Fragment)
orange1.1t06036	1.64107	0.230255	NA
Cs8g14600	1.63947	0.00904443	Cs8g14600.1: Putative uncharacterized protein Sb0067s002250 --Cs8g14600.2: Putative uncharacterized protein Sb0067s002250
Cs9g18000	1.63873	0.539241	Cs9g18000.1: Putative uncharacterized protein Sb10g020830
Cs2g28190	1.63756	0.0176985	Cs2g28190.1: CASP-like protein At5g40300;Putative uncharacterized protein Sb01g003560 --Cs2g28190.2: Putative uncharacterized protein Sb03g030220;CASP-like protein At5g40300
orange1.1t06064	1.63539	0.196399	orange1.1t06064.1: NBS-LRR resistance-like protein RGC23 (Fragment)
orange1.1t03347	1.63535	0.0815947	orange1.1t03347.1: Somatic embryogenesis receptor kinase 1; BRASSINOSTEROID INSENSITIVE 1-associated receptor kinase 1; Protein NSP-INTERACTING KINASE 2; Probable LRR receptor-like serine/threonine-protein kinase At5g65240; Leucine-rich repeat receptor-like serine/threonine-protein kinase At1g17230; Proline-rich receptor-like protein kinase PERK2; LRR receptor-like serine/threonine-protein kinase…
Cs4g12330	1.63467	0.495759	Cs4g12330.1: (E)-beta-farnesene synthase; (-)-germacrene D synthase; (+)-delta-cadinene synthase isozyme XC14; (+)-delta-cadinene synthase isozyme A; Valencene synthase; (+)-delta-cadinene synthase; (E,E)-germacrene B synthase; Germacrene C synthase; Selinene synthase; Pinene synthase; Vetispiradiene synthase 1; 5-epi-aristolochene synthase; Germacrene-D synthase; 5-epiaristolochene synthase; Iso…
Cs5g19630	1.63354	0.00014492	Cs5g19630.1: Pentatricopeptide repeat-containing protein, putative;MATE efflux family protein 7; Protein TRANSPARENT TESTA 12; Multidrug and toxin extrusion protein 1; Uncharacterized transporter C4B3.13; Pentatricopeptide repeat-containing protein At1g12775, mitochondrial; Pentatricopeptide repeat-containing protein At1g09900; Protein Rf1, mitochondrial; Pentatricopeptide repeat-containing prote…
Cs3g19070	1.63347	0.034016	Cs3g19070.1: Probable calcium-binding protein CML29; Calcium-binding allergen Ole e 8; Polcalcin Jun o 2; Calmodulin; Calmodulin-like protein 4; Calcium-binding protein CML24; Calmodulin-A; Calmodulin-1; Squidulin; Calmodulin-B;Putative uncharacterized protein Sb03g045770
Cs2g25030	1.63345	0.0382112	Cs2g25030.1: Putative uncharacterized protein Sb03g043990;Uncharacterized protein At3g27210
Cs8g04750	1.63301	0.00779805	Cs8g04750.1: Putative uncharacterized protein
Cs6g07700	1.63227	0.30843	NA
Cs4g04630	1.6322	0.392131	Cs4g04630.1: Putative uncharacterized protein Sb04g003190;Cycloartenol synthase; Probable oxidosqualene cyclase; Lanosterol synthase; Cucurbitadienol synthase; Germanicol synthase; Beta-amyrin synthase; Camelliol C synthase; Amyrin synthase LUP2; Lupeol synthase; Isomultiflorenol synthase; Taraxerol synthase; Dammarenediol II synthase; Pentacyclic triterpene synthase 6; Probable pentacyclic trite…
Cs7g04410	1.63142	0.00536052	Cs7g04410.1: Homeobox-leucine zipper protein HAT5; Putative homeobox-leucine zipper protein ATHB-51;Putative uncharacterized protein (Fragment)
Cs1g06240	1.63064	0.118879	Cs1g06240.1: Putative uncharacterized protein Sb06g029860
Cs2g17680	1.63037	NA	Cs2g17680.1: Vacuolar iron transporter 1; Protein CCC1;CCC1 related, iron/manganese transporter component, DUF125
orange1.1t04682	1.63037	NA	orange1.1t04682.1: TMV resistance protein N; Probable WRKY transcription factor 19;NBS-LRR type disease resistance-like protein (Fragment)
orange1.1t04719	1.62963	1.20358e-07	orange1.1t04719.1: Chaperonin CPN60-1, mitochondrial, putative, expressed;Chaperonin CPN60-1, mitochondrial; 60 kDa chaperonin 1 --orange1.1t04719.2: Chaperonin CPN60-1, mitochondrial, putative, expressed;Chaperonin CPN60-1, mitochondrial; 60 kDa chaperonin 1 --orange1.1t04719.3: Chaperonin CPN60-1, mitochondrial, putative, expressed;Chaperonin CPN60-1, mitochondrial; 60 kDa chaperonin 1 --orange…
Cs5g28410	1.62902	NA	Cs5g28410.1: Non-symbiotic hemoglobin 1; Hemoglobin-2; Non-legume hemoglobin; Non-symbiotic hemoglobin 0; Hemoglobin-1; Hemoglobin A; Leghemoglobin; Leghemoglobin-3; Leghemoglobin-2; Leghemoglobin-1; Leghemoglobin A;Non-symbiotic hemoglobin 1, putative, expressed --Cs5g28410.2: Non-symbiotic hemoglobin 1; Hemoglobin-2; Non-legume hemoglobin; Non-symbiotic hemoglobin 0; Hemoglobin-1; Hemoglobin A;…
orange1.1t05103	1.62466	0.500991	orange1.1t05103.1: CTC-interacting domain 11 protein
orange1.1t05152	1.62232	0.460611	orange1.1t05152.1: Mitochondrial prohibitin complex protein 2, putative, expressed;Prohibitin-2; Mitochondrial prohibitin complex protein 2; Prohibitin-1, mitochondrial
orange1.1t02411	1.62215	0.298059	NA
orange1.1t03093	1.6219	0.663895	orange1.1t03093.1: Putative uncharacterized protein Sb04g017843 (Fragment)
Cs3g02670	1.62111	0.272214	Cs3g02670.1: Embryo-specific protein 1; Ca2+-binding EF-hand protein-like
orange1.1t01105	1.62075	0.0125292	orange1.1t01105.1: Alpha-glucosidase 2; Neutral alpha-glucosidase C; Neutral alpha-glucosidase AB; Neutral alpha-glucosidase C (Fragment); Probable alpha-glucosidase Os06g0675700; Lysosomal alpha-glucosidase; Maltase-glucoamylase, intestinal; Glucosidase 2 subunit alpha; Sucrase-isomaltase, intestinal; Alpha-xylosidase; Uncharacterized family 31 glucosidase C1039.11c; Glucoamylase 1; Probable alp…
Cs7g09200	1.6204	0.00881107	Cs7g09200.1: Protein TRANSPARENT TESTA 12; MATE efflux family protein 6; Uncharacterized transporter C11D3.06; Multidrug and toxin extrusion protein 2;Putative uncharacterized protein Sb03g035610 --Cs7g09200.2: Protein TRANSPARENT TESTA 12; MATE efflux family protein 6; Multidrug and toxin extrusion protein 2;Putative uncharacterized protein Sb01g014210
Cs3g20140	1.62039	NA	Cs3g20140.1: 1-aminocyclopropane-1-carboxylic acid oxidase (Fragment);1-aminocyclopropane-1-carboxylate oxidase 5; Probable 1-aminocyclopropane-1-carboxylate oxidase; Flavonol synthase/flavanone 3-hydroxylase (Fragment); S-norcoclaurine synthase 1; Probable 2-oxoglutarate/Fe(II)-dependent dioxygenase; Protein SRG1; Naringenin,2-oxoglutarate 3-dioxygenase; Flavonol synthase/flavanone 3-hydroxylase…
orange1.1t05190	1.61955	0.0415376	orange1.1t05190.1: Senescence-associated protein DIN1; Thiosulfate sulfurtransferase, chloroplastic;Chloroplast N receptor-interacting protein 1
Cs5g15470	1.61854	0.115622	Cs5g15470.1: NAC domain-containing protein 21/22; Protein CUP-SHAPED COTYLEDON 1; Protein BEARSKIN1; Protein SOMBRERO; Putative NAC domain-containing protein 94; Protein FEZ;NAC domain-containing protein 21/22, putative
Cs4g02585	1.61839	0.287685	NA
orange1.1t02972	1.61826	0.510512	orange1.1t02972.1: Putative uncharacterized protein (Fragment)
Cs5g22360	1.61626	0.649219	Cs5g22360.1: Putative uncharacterized protein Sb0015s002030 (Fragment)
Cs7g15470	1.6157	0.0778407	Cs7g15470.1: Cytochrome P450 89A2; Cytochrome P450 77A1 (Fragment); Isoflavone 2'-hydroxylase;Cytochrome P450, family 87, subfamily A, polypeptide 6
orange1.1t04332	1.61481	0.0351074	orange1.1t04332.1: Putative uncharacterized protein At2g22570 --orange1.1t04332.2: Uncharacterized isochorismatase family protein pncA;Putative uncharacterized protein At2g22570
orange1.1t01779	1.61395	0.0794999	orange1.1t01779.1: Probable WRKY transcription factor 47; WRKY transcription factor 6; Protein WRKY1;Putative uncharacterized protein At1g62300 (Fragment) --orange1.1t01779.2: Probable WRKY transcription factor 47; WRKY transcription factor 6; Protein WRKY1;Putative uncharacterized protein At1g62300 (Fragment)
Cs3g11770	1.61225	0.313903	Cs3g11770.1: Cysteine-rich receptor-like protein kinase 25; Putative cysteine-rich receptor-like protein kinase 20; G-type lectin S-receptor-like serine/threonine-protein kinase B120; Receptor-like serine/threonine-protein kinase SD1-7; Putative G-type lectin S-receptor-like serine/threonine-protein kinase At1g61610; Putative serine/threonine-protein kinase receptor; G-type lectin S-receptor-like…
Cs1g11860	1.61176	0.00152796	Cs1g11860.1: Double-stranded RNA-binding domain (DsRBD)-containing protein;Endoribonuclease Dicer homolog 4; Ribonuclease 3-like protein 1; Dicer-like protein 4 --Cs1g11860.2: Double-stranded RNA-binding domain (DsRBD)-containing protein;Endoribonuclease Dicer homolog 4; Ribonuclease 3-like protein 1; Dicer-like protein 4 --Cs1g11860.3: Dicer-like protein 4; Ribonuclease 3-like protein 1;Double-s…
Cs6g20850	1.61166	0.477578	Cs6g20850.1: Probable WRKY transcription factor 72; WRKY transcription factor 6; Protein WRKY1;Putative uncharacterized protein At1g68150 (Fragment)
Cs7g03700	1.6116	0.164772	Cs7g03700.1: Protein HOTHEAD; (R)-mandelonitrile lyase-like; (R)-mandelonitrile lyase 3;Glucose-methanol-choline (GMC) oxidoreductase family protein
Cs8g04930	1.61146	0.19491	Cs8g04930.1: Putative UDP-glucose:hydroxycinnamate 1-O-glucosyltransferase (Fragment);Limonoid UDP-glucosyltransferase; UDP-glycosyltransferase 84B2; Cinnamate beta-D-glucosyltransferase; Indole-3-acetate beta-glucosyltransferase; Anthocyanidin 3-O-glucosyltransferase; Baicalein 7-O-glucuronosyltransferase
orange1.1t04745	1.61039	0.157706	orange1.1t04745.1: Secologanin synthase; Cytochrome P450 72C1; Retrovirus-related Pol polyprotein from transposon 17.6; Cytokinin hydroxylase; Transposon Ty3-I Gag-Pol polyprotein;Retroelement pol polyprotein-like
Cs2g31435	1.61034	0.255361	Cs2g31435.1: Putative uncharacterized protein
Cs1g04300	1.60996	NA	Cs1g04300.1: Vinorine synthase; 2-alpha-hydroxytaxane 2-O-benzoyltransferase;3'-N-debenzoyl-2'-deoxytaxol N-benzoyltransferase, putative
Cs1g08220	1.60996	NA	Cs1g08220.1: Gypsy/Ty-3 retroelement polyprotein; 69905-74404
Cs1g13020	1.60996	NA	Cs1g13020.1: Putative uncharacterized protein Sb03g024880
Cs2g08780	1.60996	NA	Cs2g08780.1: Putative uncharacterized protein
Cs2g13870	1.60996	NA	Cs2g13870.1: Sentrin-specific protease 1;Ulp1 protease family, C-terminal catalytic domain-containing protein
Cs2g14310	1.60996	NA	Cs2g14310.1: Very similar to retrotransposon reverse transcriptase;Uncharacterized mitochondrial protein AtMg00310; Putative ribonuclease H protein At1g65750
Cs2g20690	1.60996	NA	Cs2g20690.1: Putative uncharacterized protein
Cs2g22980	1.60996	NA	NA
Cs2g25540	1.60996	NA	Cs2g25540.1: Putative uncharacterized protein
Cs3g13330	1.60996	NA	Cs3g13330.1: DNA excision repair protein ERCC-1;DNA excision repair protein ERCC-1, putative, expressed
Cs3g15530	1.60996	NA	Cs3g15530.1: Acyl-[acyl-carrier-protein] desaturase 5, chloroplastic; Acyl-[acyl-carrier-protein] desaturase, chloroplastic; Acyl-[acyl-carrier-protein] desaturase, seed specific, chloroplastic; Omega-12 acyl-[acyl-carrier-protein] desaturase, chloroplastic;Delta-9 stearoyl-acyl carrier protein desaturase (Precursor)
Cs3g16550	1.60996	NA	Cs3g16550.1: Putative uncharacterized protein OJ1017C11.2;Probable inactive poly [ADP-ribose] polymerase SRO1; Inactive poly [ADP-ribose] polymerase RCD1
Cs3g25950	1.60996	NA	Cs3g25950.1: Putative uncharacterized protein Sb02g030990;Endoglucanase 2
Cs3g27660	1.60996	NA	Cs3g27660.1: High affinity inorganic phosphate transporter (Fragment);Probable inorganic phosphate transporter 1-9; Inorganic phosphate transporter 1-2; Putative inorganic phosphate transporter 1-13; Probable metabolite transporter C2H8.02
Cs4g09260	1.60996	NA	NA
Cs4g13490	1.60996	NA	Cs4g13490.1: 1-aminocyclopropane-1-carboxylate synthase 1 (Fragment);1-aminocyclopropane-1-carboxylate synthase 7; 1-aminocyclopropane-1-carboxylate synthase-like protein 1; 1-aminocyclopropane-1-carboxylate synthase (Fragment); Probable aminotransferase ACS12
Cs4g13710	1.60996	NA	NA
Cs5g04540	1.60996	NA	Cs5g04540.1: Putative uncharacterized protein Sb01g011370;Germin-like protein 3-3; Oxalate oxidase 2; Germin-like protein subfamily T member 2; Putative germin-like protein 3-4; Germin-like protein subfamily 2 member 2; Nectarin-1; Rhicadhesin receptor
Cs5g09560	1.60996	NA	Cs5g09560.1: Putative uncharacterized protein OSJNBa0008C07.28
Cs5g12140	1.60996	NA	Cs5g12140.1: Putative uncharacterized protein
Cs5g15610	1.60996	NA	Cs5g15610.1: Putative uncharacterized protein;Transposon Ty3-I Gag-Pol polyprotein; Retrovirus-related Pol polyprotein from transposon 17.6; Retrovirus-related Pol polyprotein from transposon gypsy; Retrovirus-related Pol polyprotein from transposon opus; RNA-directed DNA polymerase homolog; Polyprotein P3; Putative enzymatic polyprotein; Enzymatic polyprotein
Cs5g19390	1.60996	NA	NA
Cs5g23280	1.60996	NA	Cs5g23280.1: Putative uncharacterized protein Sb01g016620;Probable peroxidase 61; Peroxidase 57; Peroxidase C1C (Fragment); Cationic peroxidase 2; Peroxidase N; Lignin-forming anionic peroxidase; Putative Peroxidase 48
Cs5g25240	1.60996	NA	Cs5g25240.1: Transcription factor MYB39; Protein ODORANT1; Transcription repressor MYB6; Myb-related protein 308; Myb-related protein P; Transcription factor WER; Transcription factor GAMYB; Trichome differentiation protein GL1; Anthocyanin regulatory C1 protein; Myb-related protein B; Myb-related protein A;Putative uncharacterized protein Sb04g027540
Cs5g28070	1.60996	NA	Cs5g28070.1: Receptor serine-threonine protein kinase, putative;Serine/threonine-protein kinase At3g07070; Probable serine/threonine-protein kinase RLCKVII; Probable receptor-like protein kinase At5g15080; Receptor-like serine/threonine-protein kinase At3g01300; Protein kinase 2B, chloroplastic; Probable serine/threonine-protein kinase NAK; Putative receptor-like protein kinase At1g72540; Proline…
Cs5g30010	1.60996	NA	Cs5g30010.1: Putative uncharacterized protein
Cs5g32730	1.60996	NA	Cs5g32730.1: Nuclear transcription factor Y subunit B-5; Nuclear transcription factor Y subunit B; Nuclear transcription factor Y subunit beta; Transcriptional activator HAP3; Nuclear transcription factor Y subunit beta (Fragment); Protein Dr1 homolog; Protein Dr1; Negative cofactor 2 complex subunit beta; DNA polymerase epsilon subunit 3;CCAAT-binding transcription factor subunit A, putative, ex…
Cs5g33280	1.60996	NA	Cs5g33280.1: Poly [ADP-ribose] polymerase 2
Cs5g33320	1.60996	NA	Cs5g33320.1: Indole-3-acetic acid-induced protein ARG2; Late embryogenesis abundant protein Lea5;Putative indole-3-acetic acid-induced protein ARG2 (Fragment)
Cs6g17160	1.60996	NA	Cs6g17160.1: Hydroxycinnamoyl-Coenzyme A shikimate/quinate hydroxycinnamoyltransferase;3'-N-debenzoyl-2'-deoxytaxol N-benzoyltransferase, putative
Cs6g19390	1.60996	NA	Cs6g19390.1: Probable LRR receptor-like serine/threonine-protein kinase At4g20450; Probable leucine-rich repeat receptor-like protein kinase At4g00330; Probable leucine-rich repeat receptor-like serine/threonine-protein kinase At5g15730; Probable receptor-like protein kinase At1g49730; Receptor-like serine/threonine-protein kinase NCRK; Serine/threonine-protein kinase-like protein ACR4; Receptor-…
Cs6g21010	1.60996	NA	NA
Cs7g18030	1.60996	NA	Cs7g18030.1: GDSL esterase/lipase At5g22810; GDSL esterase/lipase APG; Anter-specific proline-rich protein APG; Anther-specific proline-rich protein APG (Fragment);GDSL-like Lipase/Acylhydrolase family protein, expressed
Cs7g18980	1.60996	NA	Cs7g18980.1: Putative non-LTR retroelement reverse transcriptase
Cs7g23130	1.60996	NA	Cs7g23130.1: Putative uncharacterized protein
Cs7g26390	1.60996	NA	Cs7g26390.1: Transcription initiation factor IIB; Transcription initiation factor IIB-1;Transcription initiation factor IIB (TFIIB)-like protein
Cs7g28290	1.60996	NA	Cs7g28290.1: BTB/POZ domain-containing protein At3g56230; Putative BTB/POZ domain-containing protein At2g40440; Speckle-type POZ protein-like A; Protein roadkill; Speckle-type POZ protein-like B; Speckle-type POZ protein-like;BTB/POZ domain containing protein, expressed
Cs8g07110	1.60996	NA	NA
Cs8g19760	1.60996	NA	NA
Cs9g02370	1.60996	NA	Cs9g02370.1: GRAS transcription factor (Fragment)
Cs9g10420	1.60996	NA	Cs9g10420.1: Glutathione transferase GST 23; Probable glutathione S-transferase; Glutathione S-transferase U8; Probable glutathione S-transferase parA; Probable glutathione S-transferase parC; Glutathione S-transferase 2 (Fragment);Putative tau class glutathione transferase GSTU23
Cs9g17840	1.60996	NA	Cs9g17840.1: Homogentisate phytyltransferase 1, chloroplastic; Probable homogentisate phytyltransferase 1, chloroplastic; Digeranylgeranylglyceryl phosphate synthase;Putative uncharacterized protein Sb10g025475 (Fragment)
Cs9g18730	1.60996	NA	Cs9g18730.1: Probable leucine-rich repeat receptor-like protein kinase At1g35710; Protein BRASSINOSTEROID INSENSITIVE 1; Systemin receptor SR160; Probable LRR receptor-like serine/threonine-protein kinase At4g36180; LRR receptor-like serine/threonine-protein kinase ERECTA; Receptor-like protein kinase 2; Probably inactive leucine-rich repeat receptor-like protein kinase At3g28040; Leucine-rich re…
Cs9g18940	1.60996	NA	Cs9g18940.1: Gypsy/Ty-3 retroelement polyprotein; 69905-74404;Transposon Ty3-G Gag-Pol polyprotein
orange1.1t00042	1.60996	NA	NA
orange1.1t00091	1.60996	NA	NA
orange1.1t01833	1.60996	NA	orange1.1t01833.1: Retrotransposon protein, putative, Ty3-gypsy sub-class (Fragment)
orange1.1t02532	1.60996	NA	orange1.1t02532.1: Putative uncharacterized protein (Fragment);Polygalacturonase; Probable polygalacturonase At2g43860; Exopolygalacturonase (Fragment); Exopolygalacturonase clone GBGE184; Exopolygalacturonase; Polygalacturonase-2; Exopolygalacturonase B; Probable exopolygalacturonase B; Probable exopolygalacturonase X; Exopolygalacturonase X
orange1.1t03070	1.60996	NA	orange1.1t03070.1: Putative AC transposase; Putative AC9 transposase;Putative uncharacterized protein Sb03g015311 (Fragment)
orange1.1t03243	1.60996	NA	orange1.1t03243.1: Transcription factor MYB86; Myb-related protein Hv33; Transcription repressor MYB6; Protein ODORANT1; Anthocyanin regulatory C1 protein; Myb-related protein P; Transcription factor WER; Trichome differentiation protein GL1; Transcription factor GAMYB; Myb-related protein B; Transforming protein Myb; Myb-related protein A;Putative uncharacterized protein Sb02g033830
orange1.1t04014	1.60996	NA	orange1.1t04014.1: Retrotransposon protein, putative, unclassified, expressed;Uncharacterized mitochondrial protein AtMg00310
orange1.1t04081	1.60996	NA	orange1.1t04081.1: Gag-pol polyprotein
orange1.1t04200	1.60996	NA	orange1.1t04200.1: En/Spm-like transposon protein, 5' partial; 97242-96760 (Fragment)
orange1.1t04321	1.60996	NA	orange1.1t04321.1: Putative uncharacterized protein
orange1.1t04686	1.60996	NA	orange1.1t04686.1: TMV resistance protein N; Protein SUPPRESSOR OF npr1-1, CONSTITUTIVE 1; Putative disease resistance protein At4g11170; Vesicle-associated protein 1-4; Protein PHLOEM PROTEIN 2-LIKE A8;Toll/interleukin 1 receptor domain containing protein (Fragment)
orange1.1t04808	1.60996	NA	NA
orange1.1t04952	1.60996	NA	orange1.1t04952.1: NAC domain-containing protein, putative;NAC domain-containing protein 42
orange1.1t05167	1.60996	NA	NA
orange1.1t05389	1.60996	NA	orange1.1t05389.1: Eukaryotic translation initiation factor 3 subunit B;Eukaryotic translation initiation factor 3 subunit 9, putative, expressed
orange1.1t05505	1.60996	NA	orange1.1t05505.1: Peptidyl-prolyl cis-trans isomerase (Fragment);Peptidyl-prolyl cis-trans isomerase; Peptidyl-prolyl cis-trans isomerase A; Peptidyl-prolyl cis-trans isomerase F, mitochondrial; Peptidyl-prolyl cis-trans isomerase B; Peptidyl-prolyl cis-trans isomerase E; 41 kDa peptidyl-prolyl cis-trans isomerase
orange1.1t05595	1.60996	NA	orange1.1t05595.1: Putative uncharacterized protein Sb09g026570
Cs4g02850	1.6081	NA	Cs4g02850.1: Glutamate receptor 2 plant, putative;Glutamate receptor 2.8
Cs8g03750	1.60764	NA	Cs8g03750.1: Putative phytosulfokine peptide (Precursor);Putative phytosulfokines 4; Phytosulfokines 3
Cs6g11750	1.60688	NA	Cs6g11750.1: Eukaryotic translation initiation factor 3 subunit A;cDNA FLJ16186 fis, clone BRTHA2007060, moderately similar to EUKARYOTIC TRANSLATION INITIATION FACTOR 3 SUBUNIT 10
Cs9g05120	1.60672	0.245997	Cs9g05120.1: Putative uncharacterized protein
Cs3g06050	1.60624	0.187466	Cs3g06050.1: Probable LRR receptor-like serine/threonine-protein kinase At4g36180; LRR receptor-like serine/threonine-protein kinase RCH1; Leucine-rich repeat receptor protein kinase EXS; Serine/threonine-protein kinase BRI1-like 2; Leucine-rich repeat receptor-like protein kinase PEPR1; Probably inactive leucine-rich repeat receptor-like protein kinase IMK2; Leucine-rich repeat receptor-like ser…
Cs8g18450	1.606	NA	Cs8g18450.1: Putative uncharacterized protein Sb08g018810
orange1.1t06029	1.60415	0.521657	NA
Cs2g16580	1.60389	6.20648e-05	NA
Cs6g18300	1.60111	0.0152232	Cs6g18300.1: Protein PLASTID MOVEMENT IMPAIRED 2;Putative uncharacterized protein Sb01g033310
Cs4g09140	1.59966	0.0576743	Cs4g09140.1: ABC transporter C family member 3; Putative ABC transporter C family member 15; Canalicular multispecific organic anion transporter 1; Multidrug resistance-associated protein 1; ATP-binding cassette transporter abc2; Metal resistance protein YCF1; Uncharacterized ABC transporter ATP-binding protein/permease C359.05; ATP-dependent bile acid permease; Bile pigment transporter 1; ATP-bi…
Cs4g12045	1.59885	0.482108	NA
Cs7g26360	1.59788	0.352757	Cs7g26360.1: Cell division cycle protein 48 homolog; Cell division control protein 48 homolog A; Cell division control protein 48 homolog E; Cell division control protein 48 homolog D; Transitional endoplasmic reticulum ATPase; Transitional endoplasmic reticulum ATPase homolog 2; Cell division cycle protein 48; Cell division control protein 48; Protein SAV; VCP-like ATPase; Protein CdcH; Spermato…
Cs5g20070	1.59763	NA	Cs5g20070.1: Ankyrin repeat-containing protein, putative;85 kDa calcium-independent phospholipase A2; Alpha-latrotoxin-Lt1a; E3 ubiquitin-protein ligase HACE1; Serine/threonine-protein phosphatase 6 regulatory ankyrin repeat subunit B; Transient receptor potential cation channel subfamily A member 1; Probable 26S proteasome regulatory subunit p28
Cs7g18160	1.59432	0.226678	Cs7g18160.1: G-type lectin S-receptor-like serine/threonine-protein kinase At4g03230; Cysteine-rich receptor-like protein kinase 25; Putative cysteine-rich receptor-like protein kinase 12; Putative G-type lectin S-receptor-like serine/threonine-protein kinase At1g61610; Receptor-like serine/threonine-protein kinase SD1-7;Serine/threonine-protein kinase PBS1, putative
Cs3g10010	1.59338	0.239312	Cs3g10010.1: Serine/threonine-protein kinase BRI1-like 2; LRR receptor-like serine/threonine-protein kinase GSO2; Leucine-rich repeat receptor-like serine/threonine-protein kinase At1g17230; Brassinosteroid LRR receptor kinase; Systemin receptor SR160; Leucine-rich repeat receptor protein kinase EXS; Leucine-rich repeat receptor-like protein kinase PEPR2; Probable leucine-rich repeat receptor-lik…
orange1.1t05024	1.59249	NA	NA
Cs1g12970	1.59237	NA	Cs1g12970.1: Heat shock protein 70 homolog LHS1;Heat shock 70 kDa protein, putative
Cs2g18250	1.59091	NA	Cs2g18250.1: UDP-glucose:salicylic acid glucosyltransferase;UDP-glycosyltransferase 74E2; Indole-3-acetate beta-glucosyltransferase; Limonoid UDP-glucosyltransferase; Cinnamate beta-D-glucosyltransferase; Anthocyanidin 3-O-glucosyltransferase 2; Cyanohydrin beta-glucosyltransferase --Cs2g18250.2: UDP-glucose:salicylic acid glucosyltransferase;UDP-glycosyltransferase 74E2; Indole-3-acetate beta-gl…
orange1.1t04929	1.59064	0.334309	orange1.1t04929.1: Leucine-rich repeat-containing protein 7; Leucine-rich repeat protein soc-2 homolog;Disease resistance protein RFL1, putative
Cs6g12920	1.58965	0.0950236	Cs6g12920.1: F-box/kelch-repeat protein At2g44130; Kelch repeat and BTB domain-containing protein F47D12.7; Ectoderm-neural cortex protein 2; Kelch-like protein 2; Ring canal kelch homolog; Ring canal kelch protein;Kelch repeat-containing F-box family protein
Cs2g30370	1.58941	0.0415169	Cs2g30370.1: Putative uncharacterized protein
Cs9g10640	1.5889	0.150273	NA
Cs8g08250	1.58866	NA	Cs8g08250.1: Epoxide hydrolase 2; AB hydrolase superfamily protein yfhM; Soluble epoxide hydrolase; Haloacetate dehalogenase H-1; Haloalkane dehalogenase; Fluoroacetate dehalogenase; 2-hydroxymuconic semialdehyde hydrolase; Uncharacterized hydrolase yraK; Abhydrolase domain-containing protein 8;Hydrolase, alpha/beta fold family protein, expressed
Cs9g07430	1.58848	1.46138e-06	Cs9g07430.1: Serine/threonine-protein kinase HT1; Probable serine/threonine-protein kinase DDB_G0267514; Putative serine/threonine-protein kinase/receptor R826; Dual specificity protein kinase shkA; Dual specificity protein kinase shkD; Putative mitogen-activated protein kinase kinase kinase 7-like; Dual specificity protein kinase pyk1; Dual specificity protein kinase shkC; Probable serine/threon…
Cs5g16020	1.58815	0.47966	NA
Cs1g12975	1.58657	NA	NA
orange1.1t01338	1.58636	0.344871	orange1.1t01338.1: Short-chain dehydrogenase TIC 32, chloroplastic; Retinol dehydrogenase 14; WW domain-containing oxidoreductase; Dehydrogenase/reductase SDR family member 13; Uncharacterized oxidoreductase C736.13; Probable oxidoreductase; Dehydrogenase/reductase SDR family member on chromosome X homolog;Rossmann-fold NAD(P)-binding domain-containing protein
orange1.1t02889	1.58635	0.430287	orange1.1t02889.1: HAT family dimerisation domain containing protein, expressed;Putative AC transposase; Putative AC9 transposase
orange1.1t05901	1.58621	0.253076	NA
Cs9g12920	1.58614	NA	NA
Cs2g06290	1.58545	0.0453413	Cs2g06290.1: Stem-specific protein TSJT1; Probable asparagine synthetase [glutamine-hydrolyzing];Putative uncharacterized protein Sb06g033080 --Cs2g06290.2: Stem-specific protein TSJT1;Aluminum induced protein with YGL and LRDR motif
Cs4g09900	1.58521	0.00166628	Cs4g09900.1: Putative uncharacterized protein OJ1619_F12.2
Cs1g16830	1.58514	0.0286921	Cs1g16830.1: Dormancy/auxin associated family protein
orange1.1t03767	1.58497	NA	orange1.1t03767.1: Oligopeptide transporter 5; Uncharacterized oligopeptide transporter C29B12.10c; Sexual differentiation process protein isp4;Putative sexual differentiation process protein isp4
Cs9g08790	1.58492	NA	Cs9g08790.1: Cellulose synthase-like protein G2; Cellulose synthase A catalytic subunit 8 [UDP-forming]; Probable cellulose synthase A catalytic subunit 6 [UDP-forming]; Probable mixed-linked glucan synthase 3; Putative cellulose synthase-like protein D5;Putative cellulose synthase 3, glycosyltransferase family 2
Cs9g09080	1.58471	NA	Cs9g09080.1: 1-aminocyclopropane-1-carboxylate oxidase homolog 1; Deacetoxyvindoline 4-hydroxylase; Probable 2-oxoacid dependent dioxygenase; Probable 2-oxoglutarate/Fe(II)-dependent dioxygenase; Naringenin,2-oxoglutarate 3-dioxygenase; Leucoanthocyanidin dioxygenase; Thebaine 6-O-demethylase; Flavanone 3-dioxygenase; Naringenin,2-oxoglutarate 3-dioxygenase (Fragment); Codeine O-demethylase; Flav…
Cs7g24800	1.58414	0.0285351	Cs7g24800.1: Putative wall-associated receptor kinase-like 16; Wall-associated receptor kinase-like 2; Wall-associated receptor kinase 4; Probable inactive receptor-like protein kinase At1g65250; Probable receptor-like protein kinase At5g15080; Receptor-like serine/threonine-protein kinase At3g01300; Inactive serine/threonine-protein kinase At1g67470; Serine/threonine-protein kinase BIK1; Probabl…
Cs8g04700	1.58338	0.00141554	Cs8g04700.1: Putative uncharacterized protein Sb01g032040
Cs1g25040	1.58334	NA	Cs1g25040.1: Putative uncharacterized protein Sb03g004330 --Cs1g25040.2: Lactoylglutathione lyase / glyoxalase I-like protein
orange1.1t03668	1.58286	0.00124935	orange1.1t03668.1: Probable sucrose-phosphate synthase 3; Sucrose-phosphate synthase;Putative uncharacterized protein Sb03g043900
Cs3g05840	1.58191	NA	Cs3g05840.1: Chloroplast alpha-glucan water dikinase isoform 3 (ISS) (Fragment);Phosphoglucan, water dikinase, chloroplastic; Alpha-glucan water dikinase 2; Alpha-glucan water dikinase, chloroplastic; Alpha-glucan water dikinase 1, chloroplastic; Phosphoenolpyruvate synthase
Cs3g10790	1.58157	0.106956	Cs3g10790.1: cDNA FLJ14918 fis, clone PLACE1007239, highly similar to Transcription elongation factor A protein 2;Transcription elongation factor A protein 2; Transcription factor BYE1; SPOC domain-containing protein 1
Cs2g10910	1.58056	0.00293512	Cs2g10910.1: Similar to Arabidopsis thaliana hypothetical protein T16H5.200;Protein PHLOEM PROTEIN 2-LIKE A9
Cs7g07830	1.5805	0.0381588	Cs7g07830.1: Transcription factor MYB1R1; Myb-like protein J; Myb-like protein I;Putative uncharacterized protein Sb01g029020 --Cs7g07830.2: Transcription factor MYB1R1; Myb-like protein J; Myb-like protein I;Putative uncharacterized protein Sb01g029020 --Cs7g07830.3: Transcription factor MYB1R1; Myb-like protein J; Myb-like protein I;Putative uncharacterized protein (Fragment)
Cs9g02190	1.58024	0.0197616	NA
Cs4g18370	1.57958	0.20482	NA
Cs7g08840	1.57821	0.00977379	Cs7g08840.1: Pentatricopeptide repeat domain containing protein, putative;Pentatricopeptide repeat-containing protein At4g33990; Putative pentatricopeptide repeat-containing protein At3g25970; Pentatricopeptide repeat-containing protein At1g74600, chloroplastic; Pentatricopeptide repeat-containing protein At3g09040, mitochondrial
orange1.1t03232	1.57563	4.89299e-05	orange1.1t03232.1: YTH domain family protein 2; YTH domain-containing protein YDR374C;Similar to YT521-B-like family domain containing protein (Fragment) --orange1.1t03232.2: Rubisco subunit binding-protein beta subunit-like;YTH domain family protein 2 --orange1.1t03232.3: YTH domain family protein 2; YTH domain-containing protein YDR374C;Similar to YT521-B-like family domain containing protein (…
orange1.1t02143	1.57535	0.00262635	orange1.1t02143.1: (+)-neomenthol dehydrogenase; Salutaridine reductase; Short-chain dehydrogenase/reductase 2; Carbonyl reductase [NADPH] 1; (-)-isopiperitenone reductase; Granaticin polyketide synthase putative ketoacyl reductase 1; Uncharacterized oxidoreductase C736.13; Retinol dehydrogenase 11; NADP-dependent L-serine/L-allo-threonine dehydrogenase ydfG; NADP-dependent 3-hydroxy acid dehydro…
Cs8g10040	1.57493	0.00908261	Cs8g10040.1: Adenine nucleotide alpha hydrolases-like protein;Universal stress protein MJ0531
orange1.1t00024	1.57472	0.0555415	orange1.1t00024.1: Putative ribonuclease H protein At1g65750;RNA-directed DNA polymerase (Reverse transcriptase); Polynucleotidyl transferase, Ribonuclease H fold
Cs1g12820	1.57138	NA	Cs1g12820.1: Putative uncharacterized protein not annotated
orange1.1t03105	1.57126	NA	orange1.1t03105.1: Putative copia-like retrotransposon Hopscotch polyprotein (Fragment)
Cs5g13860	1.57046	NA	Cs5g13860.1: Type I proteinase inhibitor-like protein
orange1.1t02715	1.56977	0.0229543	orange1.1t02715.1: Receptor-like protein kinase FERONIA; Receptor-like protein kinase ANXUR2; Probable receptor-like protein kinase At5g38990; Putative receptor-like protein kinase At5g39000; Receptor-like protein kinase THESEUS 1; Receptor-like protein kinase HERK 1; Probable LRR receptor-like serine/threonine-protein kinase At2g28960; Nodulation receptor kinase; Serine/threonine-protein kinase …
Cs7g02080	1.56964	0.044524	Cs7g02080.1: Dihydroflavonol-4-reductase; Bifunctional dihydroflavonol 4-reductase/flavanone 4-reductase; Anthocyanidin reductase; Dihydroflavonol-4-reductase (Fragment); Putative uncharacterized oxidoreductase C513.07; Aldehyde reductase 2; Putative NADPH-dependent methylglyoxal reductase GRP2; NADPH-dependent aldehyde reductase ARI1; NADPH-dependent methylglyoxal reductase GRE2;Cinnamyl alcohol…
Cs5g26740	1.56835	0.00714629	Cs5g26740.1: Eukaryotic translation initiation factor 4E type 3; Eukaryotic translation initiation factor 4E-4; Putative eukaryotic translation initiation factor 4E-4;Eukaryotic translation initiation factor 4E member 2 variant (Fragment)
Cs1g08010	1.56749	0.00423964	Cs1g08010.1: Probable aminotransferase TAT2; Nicotianamine aminotransferase A; Nicotianamine aminotransferase B; S-alkyl-thiohydroximate lyase SUR1; Tyrosine aminotransferase; Cystine lyase CORI3;Putative uncharacterized protein Sb02g003520
Cs2g30280	1.5665	0.00359132	NA
Cs2g07080	1.56584	0.0640823	Cs2g07080.1: Putative zinc finger protein CONSTANS-LIKE 11; Zinc finger protein CONSTANS-LIKE 3;Putative uncharacterized protein Sb07g004973 --Cs2g07080.2: Putative zinc finger protein CONSTANS-LIKE 11; Zinc finger protein CONSTANS-LIKE 3;Putative uncharacterized protein Sb07g004973
Cs9g12800	1.5643	NA	Cs9g12800.1: Probable LRR receptor-like serine/threonine-protein kinase At3g47570; Putative receptor-like protein kinase At3g47110; LRR receptor-like serine/threonine-protein kinase EFR; Putative leucine-rich repeat receptor-like serine/threonine-protein kinase At2g24130; LRR receptor-like serine/threonine-protein kinase FLS2; LRR receptor-like serine/threonine-protein kinase ERECTA; Leucine-rich…
Cs5g21870	1.56321	0.196601	Cs5g21870.1: Putative uncharacterized protein;Endochitinase B (Fragment); Endochitinase A; Acidic endochitinase SP2; Endochitinase PR4; Chitinase 6; Basic endochitinase CHB4; Endochitinase B; Endochitinase 1 (Fragment); Basic endochitinase B; Basic endochitinase C; Basic 30 kDa endochitinase; Basic endochitinase A; Basic endochitinase (Fragment); 26 kDa endochitinase 2; Acidic 27 kDa endochitinas…
Cs8g19420	1.56081	0.0370156	Cs8g19420.1: Putative uncharacterized protein Sb03g039920
Cs5g32340	1.55986	0.122582	Cs5g32340.1: PAX-interacting protein 1;cDNA FLJ58501, highly similar to Homo sapiens PAX interacting (with transcription-activation domain) protein 1 (PAXIP1), mRNA --Cs5g32340.2: PAX-interacting protein 1;cDNA FLJ58501, highly similar to Homo sapiens PAX interacting (with transcription-activation domain) protein 1 (PAXIP1), mRNA
orange1.1t05582	1.5587	0.56574	orange1.1t05582.1: Leucine-rich repeat containing protein, putative;TMV resistance protein N; Putative disease resistance protein At4g11170; Protein SUPPRESSOR OF npr1-1, CONSTITUTIVE 1; Probable WRKY transcription factor 19
Cs3g16960	1.55799	0.521505	Cs3g16960.1: Putative uncharacterized protein
Cs1g04370	1.55709	0.0301732	Cs1g04370.1: TSL-kinase interacting protein 1;Ribosomal protein S14p/S29e containing protein, expressed --Cs1g04370.2: TSL-kinase interacting protein 1;Ribosomal protein S14p/S29e containing protein, expressed --Cs1g04370.3: TSL-kinase interacting protein 1;Ribosomal protein S14p/S29e containing protein, expressed --Cs1g04370.4: TSL-kinase interacting protein 1;Ribosomal protein S14p/S29e contain…
Cs2g08440	1.55684	NA	Cs2g08440.1: Putative uncharacterized protein OSJNBb0009H02.18
Cs9g12390	1.5554	0.0679471	Cs9g12390.1: Putative uncharacterized protein Sb01g004200
orange1.1t03859	1.55419	0.024502	orange1.1t03859.1: ICE-like protease p20 domain containing protein, expressed;Metacaspase-1; Metacaspase-2; Metacaspase-3; Metacaspase-1B; Metacaspase-1A; Metacaspase-4; Metacaspase-7; Metacaspase-9; Metacaspase-5; Metacaspase-6; Metacaspase-8
Cs9g12030	1.55391	NA	Cs9g12030.1: Receptor-like protein 12; Probable LRR receptor-like serine/threonine-protein kinase At1g74360; LRR receptor-like serine/threonine-protein kinase ERL2; Polygalacturonase inhibitor 1; Probably inactive leucine-rich repeat receptor-like protein kinase At3g28040;Serine-threonine protein kinase, plant-type, putative
Cs3g23010	1.5539	0.0146287	Cs3g23010.1: Cytochrome P450 81D1; Isoflavone 2'-hydroxylase; Cytochrome P450 82A1 (Fragment); Flavonoid 3'-monooxygenase; (+)-menthofuran synthase; Psoralen synthase (Fragment); Beta-amyrin 24-hydroxylase; Psoralen synthase; 7-ethoxycoumarin O-deethylase;Cytochrome P450, family 81, subfamily D, polypeptide 3
Cs5g08330	1.55195	0.666146	Cs5g08330.1: BRASSINOSTEROID INSENSITIVE 1-associated receptor kinase 1, putative;G-type lectin S-receptor-like serine/threonine-protein kinase RLK1; Probable LRR receptor-like serine/threonine-protein kinase At2g23950; Protein NSP-INTERACTING KINASE 2; Putative receptor protein kinase ZmPK1; Proline-rich receptor-like protein kinase PERK1; Probable L-type lectin-domain containing receptor kinase…
Cs4g06860	1.55171	0.00300363	Cs4g06860.1: DnaJ homolog subfamily C member 28;DnaJ homolog, subfamily C, member 28, isoform 1 (Predicted) --Cs4g06860.2: DnaJ homolog subfamily C member 28;DnaJ homolog, subfamily C, member 28, isoform 1 (Predicted) --Cs4g06860.3: DnaJ homolog subfamily C member 28;DnaJ homolog, subfamily C, member 28, isoform 1 (Predicted) --Cs4g06860.4: DnaJ homolog subfamily C member 28;DnaJ homolog, subfami…
orange1.1t01965	1.54996	NA	orange1.1t01965.1: Chromosome undetermined scaffold_27, whole genome shotgun sequence
Cs1g19400	1.54966	0.0487519	Cs1g19400.1: Transposon protein, putative, CACTA, En/Spm sub-class;Myb-related protein 330; Transcription repressor MYB4; Transcription factor MYB32; Protein ODORANT1; Myb-related protein P; Anthocyanin regulatory C1 protein; Transcription factor WER; Transcription factor GAMYB; Trichome differentiation protein GL1; Myb-related protein B; Transforming protein Myb
Cs1g18950	1.5496	0.0876636	Cs1g18950.1: Putative uncharacterized protein
Cs1g20850	1.54865	NA	NA
orange1.1t02291	1.5472	NA	NA
orange1.1t06010	1.54706	0.000309473	NA
Cs1g16330	1.5468	0.0428039	Cs1g16330.1: Dynein light chain LC6, flagellar outer arm; Dynein light chain, cytoplasmic; Dynein light chain 1, cytoplasmic; Dynein 8 kDa light chain, flagellar outer arm; Dynein light chain; Probable dynein light chain;Putative uncharacterized protein Sb03g024870
Cs2g16570	1.54647	0.00399629	Cs2g16570.1: Putative uncharacterized protein --Cs2g16570.2: Putative uncharacterized protein
orange1.1t04170	1.5458	0.0964098	orange1.1t04170.1: Putative uncharacterized protein --orange1.1t04170.2: Putative uncharacterized protein (Fragment)
orange1.1t04443	1.54571	0.686252	orange1.1t04443.1: TIR-NBS-LRR-TIR type disease resistance protein (Fragment);TMV resistance protein N; Probable WRKY transcription factor 19; Putative disease resistance protein At4g11170; Protein SUPPRESSOR OF npr1-1, CONSTITUTIVE 1; Protein DA1-related 4; Probable disease resistance protein At5g04720; Probable serine/threonine-protein kinase roco8; Leucine-rich repeat-containing protein 40; p5…
Cs6g20270	1.54533	0.0971909	Cs6g20270.1: ABC transporter B family member 15; Putative multidrug resistance protein; Putative ABC transporter B family member 8; Multidrug resistance protein 1; Bile salt export pump; Leptomycin B resistance protein pmd1; Multidrug resistance protein homolog 65; ATP-binding cassette sub-family B member 5;ATP-binding cassette transporter, subfamily B, member 11, group MDR/PGP protein PpABCB11
Cs1g19970	1.54522	NA	Cs1g19970.1: Myb-related transcription factor (Cpm10), putative; 57538-59565;Transcription factor MYB21; Myb-related protein 305; Transcription factor GAMYB; Protein ODORANT1; Transcription factor WER; Transcription repressor MYB5; Trichome differentiation protein GL1; Myb-related protein P; Anthocyanin regulatory C1 protein; Myb-related protein A; Transforming protein Myb
Cs2g27790	1.54374	0.311009	Cs2g27790.1: Xylem cysteine proteinase 1; KDEL-tailed cysteine endopeptidase CEP1; Vignain; Cysteine proteinase EP-B 2; Thiol protease SEN102; Cysteine proteinase RD21a; Cysteine proteinase COT44 (Fragment); Oryzain alpha chain; Germination-specific cysteine protease 1; Oryzain beta chain; Probable cysteine proteinase At3g19400; Ananain; Actinidain; Fruit bromelain; Cathepsin L; Cysteine protease…
Cs9g08410	1.54241	0.428366	Cs9g08410.1: Ankyrin-1; Ankyrin-2; Ankyrin repeat and SAM domain-containing protein 1A; Ankyrin repeat and sterile alpha motif domain-containing protein 1B; Putative ankyrin repeat protein FPV024; Ankyrin repeat domain-containing protein 27;Ankyrin repeat-containing protein, putative
Cs7g03490	1.54103	0.443129	Cs7g03490.1: Xenotropic and polytropic murine leukemia virus receptor pho1, putative;Phosphate transporter PHO1 homolog 10; Phosphate transporter PHO1-1 --Cs7g03490.2: Xenotropic and polytropic murine leukemia virus receptor pho1, putative;Phosphate transporter PHO1 homolog 10; Phosphate transporter PHO1-1
Cs2g07130	1.54088	NA	NA
Cs4g13910	1.53962	0.517111	Cs4g13910.1: PRA1 family protein F2; PRA1 family protein E; PRA1 family protein D;Prenylated rab acceptor family protein (Fragment)
Cs7g23220	1.53844	0.263423	NA
Cs6g12750	1.53844	0.498859	Cs6g12750.1: Aluminum-activated malate transporter 2; Putative aluminum-activated malate transporter 3;Putative aluminum activated malate transporter
Cs2g06250	1.53724	0.00851686	Cs2g06250.1: RING finger protein 141;Putative uncharacterized protein Sb01g018050 --Cs2g06250.2: RING finger protein 141;Putative uncharacterized protein Sb01g018050 --Cs2g06250.3: Zinc finger Ring-type domain-containing protein;RING finger protein 141
Cs5g10860	1.53722	0.00714716	Cs5g10860.1: Pentatricopeptide repeat-containing protein, putative;Pentatricopeptide repeat-containing protein At4g21065; Pentatricopeptide repeat-containing protein At1g59720, mitochondrial; Putative pentatricopeptide repeat-containing protein At5g59200, chloroplastic; Pentatricopeptide repeat-containing protein At2g42920, chloroplastic; Putative pentatricopeptide repeat-containing protein At1g6…
Cs4g18060	1.53558	0.614363	Cs4g18060.1: Methyl-CpG-binding domain-containing protein 10;Methyl-CpG binding domain containing protein, expressed
Cs8g07720	1.53546	NA	Cs8g07720.1: Putative uncharacterized protein (Fragment)
orange1.1t05915	1.53522	0.517774	orange1.1t05915.1: TMV resistance protein N; Putative disease resistance protein At4g19050; Probable WRKY transcription factor 19; Receptor-like protein kinase; Protein SUPPRESSOR OF npr1-1, CONSTITUTIVE 1;TIR-NBS-LRR-TIR type disease resistance protein (Fragment)
Cs9g10500	1.53357	0.0524273	Cs9g10500.1: Actin-depolymerizing factor; Putative actin-depolymerizing factor 8; Actin-depolymerizing factor (Fragment); Actophorin; Cofilin; Cofilin-1B; Cofilin-1A; Cofilin/actin-depolymerizing factor homolog; Destrin;Putative uncharacterized protein Sb01g006330 --Cs9g10500.2: Actin-depolymerizing factor; Putative actin-depolymerizing factor 8; Actin-depolymerizing factor (Fragment); Actophorin…
orange1.1t02614	1.53116	0.0144625	orange1.1t02614.1: [Protein-PII] uridylyltransferase;Putative uncharacterized protein Sb01g032575 (Fragment)
Cs1g24260	1.52933	0.000206299	Cs1g24260.1: Putative glucose-6-phosphate 1-epimerase;Putative uncharacterized protein Sb02g022170 --Cs1g24260.2: Putative glucose-6-phosphate 1-epimerase;Putative uncharacterized protein Sb02g022170
Cs5g02480	1.52925	0.0138771	Cs5g02480.1: Amino acid permease-like protein; proline transporter-like protein --Cs5g02480.2: Amino acid permease-like protein; proline transporter-like protein --Cs5g02480.3: Amino acid permease-like protein; proline transporter-like protein --Cs5g02480.4: Amino acid permease-like protein; proline transporter-like protein
Cs5g31480	1.5291	0.505351	NA
Cs1g24170	1.52874	0.209635	Cs1g24170.1: Putative uncharacterized protein Sb02g023970;Epoxide hydrolase 4
Cs2g05730	1.52871	0.0169164	Cs2g05730.1: Putative uncharacterized protein At3g60030 (Fragment);Squamosa promoter-binding protein 1; Squamosa promoter-binding-like protein 3; Protein LIGULELESS 1; Putative squamosa promoter-binding-like protein 19
Cs3g09190	1.52801	3.18167e-05	Cs3g09190.1: Glycerol-3-phosphate acyltransferase, chloroplastic;Acyl-(Acyl-carrier-protein): glycerol-3-phosphate acyltransferase (Fragment) --Cs3g09190.2: Glycerol-3-phosphate acyltransferase, chloroplastic;Acyl-(Acyl-carrier-protein): glycerol-3-phosphate acyltransferase (Fragment) --Cs3g09190.3: Glycerol-3-phosphate acyltransferase, chloroplastic;Acyl-(Acyl-carrier-protein): glycerol-3-phosph…
Cs1g09860	1.52659	0.148319	NA
Cs4g07920	1.52553	0.27684	Cs4g07920.1: Subtilisin-like serine protease AIR3 (Fragment);Subtilisin-like protease; Cucumisin; Xylem serine proteinase 1; Major intracellular serine protease
Cs3g06620	1.52543	NA	NA
Cs2g29020	1.52506	0.0203642	Cs2g29020.1: Calmodulin-related protein; Calmodulin; Calmodulin-7; Calmodulin-1; Calmodulin-1/11/16; Calmodulin-2; Calmodulin-2/3/5; Calmodulin-6; Calmodulin-5/6/7/8; Calmodulin-3; Calmodulin-2/4 (Fragment); Calmodulin-1/4; Putative calmodulin-3 (Fragment);Putative uncharacterized protein Sb02g043510
Cs5g16380	1.52467	NA	Cs5g16380.1: Probable LRR receptor-like serine/threonine-protein kinase At1g05700; Putative leucine-rich repeat receptor-like protein kinase At2g19210; Receptor-like protein kinase At5g59670; Putative leucine-rich repeat receptor-like serine/threonine-protein kinase At2g19230; Probable leucine-rich repeat receptor-like protein kinase At2g28990; Uncharacterized protein At1g24485;BRASSINOSTEROID IN…
Cs4g06960	1.52444	NA	NA
Cs3g12550	1.52319	NA	Cs3g12550.1: Putative uncharacterized protein B1150E06.10
orange1.1t01845	1.52163	0.587841	orange1.1t01845.1: TIR-NBS-LRR-TIR type disease resistance protein (Fragment);TMV resistance protein N; Putative disease resistance protein At4g11170
Cs7g15080	1.5207	0.00109462	Cs7g15080.1: Putative uncharacterized protein Sb06g023050
Cs5g06390	1.52043	NA	Cs5g06390.1: Cytochrome P450 71A9; Premnaspirodiene oxygenase; 5-epiaristolochene 1,3-dihydroxylase; Psoralen synthase; Psoralen synthase (Fragment); Germacrene A oxidase; Cytochrome P450 71A6 (Fragment); 2-methylbutanal oxime monooxygenase; 4-hydroxyphenylacetaldehyde oxime monooxygenase; Angelicin synthase (Fragment); (+)-menthofuran synthase; Tabersonine 16-hydroxylase (Fragment);Cytochrome P4…
Cs4g05910	1.51883	1.01926e-05	Cs4g05910.1: Ankyrin repeat-containing protein, putative;Serine/threonine-protein phosphatase 6 regulatory ankyrin repeat subunit B; Ankyrin repeat and death domain-containing protein 1A; Ankyrin repeat and death domain-containing protein 1A (Fragment); Ankyrin repeat, PH and SEC7 domain containing protein secG; Receptor-interacting serine/threonine-protein kinase 4; Ankyrin-1; Ankycorbin; Putati…
Cs5g22440	1.5184	NA	Cs5g22440.1: Putative disease resistance protein At4g11170; TMV resistance protein N; Probable WRKY transcription factor 19; Protein SUPPRESSOR OF npr1-1, CONSTITUTIVE 1; Protein DA1-related 4; Disease resistance protein RPP13; Protein PHLOEM PROTEIN 2-LIKE A8;Putative TIR-NBS-LRR class disease resistance protein
Cs6g17760	1.51742	0.0911945	Cs6g17760.1: Uncharacterized protein At1g66480;Putative uncharacterized protein Sb07g020936 (Fragment) --Cs6g17760.2: Uncharacterized protein At1g66480;Putative uncharacterized protein Sb07g020936 (Fragment)
Cs5g01960	1.51726	NA	Cs5g01960.1: cDNA clone:J033042D19, full insert sequence;Cellulose synthase-like protein G3; Probable cellulose synthase A catalytic subunit 10 [UDP-forming]; Cellulose synthase A catalytic subunit 9 [UDP-forming]; Probable mixed-linked glucan synthase 7; Putative cellulose synthase-like protein H3; Mixed-linked glucan synthase 2; Putative mixed-linked glucan synthase 1
Cs1g23290	1.51713	0.00618572	Cs1g23290.1: Cytochrome P450, family 81, subfamily D, polypeptide 2;Cytochrome P450 81D1; Isoflavone 2'-hydroxylase; Flavonoid 3'-monooxygenase; Cytochrome P450 82A1 (Fragment); Licodione synthase; (S)-N-methylcoclaurine 3'-hydroxylase isozyme 1 (Fragment); (S)-N-methylcoclaurine 3'-hydroxylase isozyme 2; Beta-amyrin 24-hydroxylase; 7-ethoxycoumarin O-deethylase; Trans-cinnamate 4-monooxygenase; …
Cs7g24235	1.51683	0.0611089	NA
Cs9g17630	1.51619	0.00779092	Cs9g17630.1: Rossmann-fold NAD(P)-binding domain-containing protein;Short-chain dehydrogenase TIC 32, chloroplastic; WW domain-containing oxidoreductase; Retinol dehydrogenase 14; Dehydrogenase/reductase SDR family member on chromosome X homolog; Dehydrogenase/reductase SDR family member on chromosome X; Uncharacterized oxidoreductase C736.13; Dehydrogenase/reductase SDR family member 13; Probabl…
orange1.1t04741	1.51542	0.130566	orange1.1t04741.1: Cold-induced wall associated kinase (Fragment);Wall-associated receptor kinase-like 2; Putative wall-associated receptor kinase-like 11; Wall-associated receptor kinase 5; Proline-rich receptor-like protein kinase PERK3; Probable receptor-like protein kinase At5g24010; Probable LRR receptor-like serine/threonine-protein kinase At2g28960; Probable receptor-like serine/threonine-…
orange1.1t02702	1.51471	NA	orange1.1t02702.1: Putative uncharacterized protein;Genome polyprotein
orange1.1t03628	1.51378	NA	orange1.1t03628.1: Putative tau class glutathione transferase GSTU47;Glutathione transferase GST 23; Probable glutathione S-transferase; Glutathione S-transferase U8
Cs5g25410	1.51291	0.0392829	Cs5g25410.1: G-type lectin S-receptor-like serine/threonine-protein kinase CES101;Curculin-like (Mannose-binding) lectin family protein
orange1.1t04893	1.51219	0.356925	orange1.1t04893.1: Lysosomal Pro-X carboxypeptidase; Dipeptidyl peptidase 2; Prolyl carboxy peptidase like protein 5;Alpha/beta-hydrolase domain-containing protein --orange1.1t04893.2: Alpha/beta-hydrolase domain-containing protein;Lysosomal Pro-X carboxypeptidase; Dipeptidyl peptidase 2; Prolyl carboxy peptidase like protein 5; Putative serine protease pcp-1; Thymus-specific serine protease; Pro…
Cs9g10780	1.51197	0.338348	Cs9g10780.1: Putative uncharacterized protein Sb04g036820;F-box protein PP2-B11; Putative F-box protein PP2-B2; F-box protein VBF
Cs6g16750	1.51068	0.262444	Cs6g16750.1: Probable nitrite transporter At1g68570; Peptide transporter PTR2; Probable peptide/nitrate transporter At1g62200; Nitrate transporter 1.7; Probable peptide transporter At1g52190; Putative peptide/nitrate transporter At2g37900; Nitrate excretion transporter 1; Probable nitrate excretion transporter 2; Putative nitrate excretion transporter 7;Putative proton-dependent oligopeptide tran…
orange1.1t03967	1.5098	0.54427	NA
Cs4g15590	1.50768	0.0156931	Cs4g15590.1: Putative uncharacterized protein Sb09g005910
Cs9g09780	1.50738	0.312972	Cs9g09780.1: Xenotropic and polytropic murine leukemia virus receptor pho1, putative;Phosphate transporter PHO1; Phosphate transporter PHO1 homolog 1; Protein SYG1 --Cs9g09780.2: Xenotropic and polytropic murine leukemia virus receptor pho1, putative;Phosphate transporter PHO1; Phosphate transporter PHO1 homolog 1; SPX and EXS domain-containing protein 3; Xenotropic and polytropic retrovirus rece…
Cs1g14420	1.50672	0.0892725	Cs1g14420.1: Putative uncharacterized protein
Cs7g03830	1.50463	0.0326339	Cs7g03830.1: Putative uncharacterized protein P0643D11.22-2
Cs4g12920	1.50458	0.320994	Cs4g12920.1: Leucine-rich repeat family protein / protein kinase family protein;Probable LRR receptor-like serine/threonine-protein kinase At4g08850; Probable leucine-rich repeat receptor-like protein kinase At1g35710; Leucine-rich repeat receptor-like serine/threonine-protein kinase At1g17230; LRR receptor-like serine/threonine-protein kinase GSO1; Receptor-like protein kinase 2; Leucine-rich re…
orange1.1t03294	1.50428	0.000114381	orange1.1t03294.1: Unfertilized embryo sac 16 protein / transcription factor;Myb family transcription factor APL
Cs3g26350	1.50398	0.245377	Cs3g26350.1: Calcium-dependent lipid-binding domain-containing protein;Extended synaptotagmin-3; Tricalbin-3; Tricalbin-2; Tricalbin-1; Synaptotagmin-7; Multiple C2 and transmembrane domain-containing protein 1; E3 ubiquitin-protein ligase Nedd-4; Synaptotagmin-1; Uncharacterized protein C962.01; Synaptotagmin-3; Rabphilin-1; Double C2-like domain-containing protein beta; Synaptotagmin-9; Synapto…
Cs7g08310	1.50393	0.000899691	Cs7g08310.1: Contains similarity to integral membrane protein nodulin --Cs7g08310.2: Auxin-induced protein 5NG4;Putative uncharacterized protein At4g15540 (Fragment)
orange1.1t04372	1.50393	0.304072	orange1.1t04372.1: Cytochrome P450 76C4; 7-ethoxycoumarin O-deethylase; Flavonoid 3'-monooxygenase; Probable (S)-N-methylcoclaurine 3'-hydroxylase isozyme 2; (S)-N-methylcoclaurine 3'-hydroxylase isozyme 1 (Fragment); (S)-N-methylcoclaurine 3'-hydroxylase isozyme 2; Cytochrome P450 76A1 (Fragment); Berbamunine synthase; 5-epiaristolochene 1,3-dihydroxylase; 4-hydroxyphenylacetaldehyde oxime monoo…
orange1.1t05183	1.50339	NA	orange1.1t05183.1: Leucine-rich repeat receptor-like protein kinase (Fragment);LRR receptor-like serine/threonine-protein kinase GSO1; Leucine-rich repeat receptor protein kinase EXS; Probable leucine-rich repeat receptor-like protein kinase At5g63930; Leucine-rich repeat receptor-like serine/threonine-protein kinase At1g17230; Receptor-like protein kinase; Leucine-rich repeat receptor-like prote…
Cs9g09915	1.50291	0.000945806	NA
Cs7g04310	1.50289	0.0560709	Cs7g04310.1: Putative uncharacterized protein Sb03g032830;Alpha-amylase; Alpha-amylase isozyme 3E; Alpha-amylase type A isozyme; Alpha-amylase type B isozyme; Alpha-amylase type B isozyme (Fragment); Glucan 1,4-alpha-maltotetraohydrolase; Alpha-amylase isozyme C; 4-alpha-glucanotransferase --Cs7g04310.2: Putative uncharacterized protein Sb03g032830;Alpha-amylase; Alpha-amylase isozyme 3E; Alpha-a…
Cs5g32840	1.50183	0.0478717	Cs5g32840.1: Putative uncharacterized protein
Cs2g23820	1.50114	0.190793	Cs2g23820.1: Tyrosine aminotransferase; Probable aminotransferase TAT2; S-alkyl-thiohydroximate lyase SUR1; Nicotianamine aminotransferase B; Nicotianamine aminotransferase A; Cystine lyase CORI3;Putative uncharacterized protein Sb02g003520 --Cs2g23820.2: Putative uncharacterized protein Sb05g021600;Tyrosine aminotransferase; Probable aminotransferase TAT2; S-alkyl-thiohydroximate lyase SUR1; Nic…
Cs7g02660	1.50064	0.00183424	Cs7g02660.1: Annexin D3; Annexin-like protein RJ4; Annexin A8-like protein 1; Annexin-B10;Putative uncharacterized protein Sb09g018980 --Cs7g02660.2: Putative uncharacterized protein Sb01g035040;Annexin D3; Annexin-like protein RJ4; Annexin A8-like protein 1 --Cs7g02660.3: Putative uncharacterized protein Sb01g035040;Annexin D3; Annexin-like protein RJ4; Annexin A8-like protein 1
orange1.1t03731	1.49998	0.543875	orange1.1t03731.1: GPN-loop GTPase 2; GPN-loop GTPase 2 homolog; GTPase npa3;Chromosome 8 SCAF14587, whole genome shotgun sequence
orange1.1t00880	1.4995	0.0039692	orange1.1t00880.1: Heparan-alpha-glucosaminide N-acetyltransferase --orange1.1t00880.2: Heparan-alpha-glucosaminide N-acetyltransferase
Cs9g09140	1.49881	0.556158	Cs9g09140.1: Putative anthocyanin transcriptional regulator;Transcription factor TT8; Transcription factor GLABRA 3; Anthocyanin regulatory Lc protein; Anthocyanin regulatory R-S protein
orange1.1t00485	1.49877	0.128619	orange1.1t00485.1: Cyclic nucleotide-gated ion channel 1; Putative cyclic nucleotide-gated ion channel 13; Probable cyclic nucleotide-gated ion channel 10; Probable cyclic nucleotide-gated ion channel 20, chloroplastic;Cyclic nucleotide-gated calmodulin-binding ion channel --orange1.1t00485.2: Cyclic nucleotide-gated ion channel 1; Putative cyclic nucleotide-gated ion channel 13; Probable cyclic …
Cs8g09400	1.49874	0.518827	Cs8g09400.1: Retrotransposon protein, putative, unclassified, expressed
orange1.1t04909	1.49864	0.387893	orange1.1t04909.1: LRR receptor-like serine/threonine-protein kinase GSO2; Serine/threonine-protein kinase BRI1-like 1; Leucine-rich repeat receptor-like protein kinase PEPR2; Receptor-like protein kinase 2; Leucine-rich repeat receptor-like serine/threonine-protein kinase At1g17230; Leucine-rich repeat receptor protein kinase EXS; Probably inactive leucine-rich repeat receptor-like protein kinas…
Cs7g02260	1.49801	NA	Cs7g02260.1: Chromosome undetermined scaffold_73, whole genome shotgun sequence;Zinc/RING finger protein 3; E3 ubiquitin-protein ligase RING1-like; RING finger protein 165; RING-H2 finger protein ATL34; E3 ubiquitin-protein ligase arkadia; E3 ubiquitin-protein ligase arkadia-B; E3 ubiquitin-protein ligase arkadia-C; E3 ubiquitin-protein ligase arkadia-A (Fragment); E3 ubiquitin-protein ligase RLI…
Cs9g17400	1.49801	NA	Cs9g17400.1: Retrotransposon protein, putative, unclassified
Cs2g29880	1.49732	0.0235774	NA
Cs1g26170	1.49725	0.0925925	Cs1g26170.1: Senescence-associated protein DIN1, putative
Cs1g05860	1.49696	NA	Cs1g05860.1: Callose synthase 5;Glycosyl transferase family 48 protein, putative, expressed
orange1.1t05889	1.49602	NA	orange1.1t05889.1: Probable glutathione S-transferase; Glutathione transferase GST 23; Glutathione S-transferase U7; Probable glutathione S-transferase parA; Probable glutathione S-transferase parC; Probable maleylacetoacetate isomerase;Putative tau class glutathione transferase GSTU47
Cs5g21260	1.49572	0.364269	Cs5g21260.1: UDP-glycosyltransferase 74F1; Cinnamate beta-D-glucosyltransferase; Indole-3-acetate beta-glucosyltransferase;UDP-glucoronosyl/UDP-glucosyl transferase family protein
Cs8g09150	1.49523	0.198149	Cs8g09150.1: 1-phosphatidylinositol-4,5-bisphosphate phosphodiesterase (Phosphoinositide-specific phospholipase c);Phosphoinositide phospholipase C 2; 1-phosphatidylinositol-4,5-bisphosphate phosphodiesterase delta-4; 1-phosphatidylinositol-4,5-bisphosphate phosphodiesterase beta-4 (Fragment)
Cs7g18280	1.49521	NA	Cs7g18280.1: G-type lectin S-receptor-like serine/threonine-protein kinase CES101; Cysteine-rich receptor-like protein kinase 10; Putative cysteine-rich receptor-like protein kinase 35; Putative G-type lectin S-receptor-like serine/threonine-protein kinase At1g61610; Receptor-like serine/threonine-protein kinase SD1-6;Serine/threonine-protein kinase PBS1, putative
Cs2g29230	1.49423	0.0168241	Cs2g29230.1: Putative uncharacterized protein (Fragment);Cysteine proteinase inhibitor; Cystatin-1; Cysteine proteinase inhibitor A; Multicystatin; Cysteine proteinase inhibitor (Fragment) --Cs2g29230.2: Putative uncharacterized protein (Fragment);Cysteine proteinase inhibitor; Cystatin-1; Cysteine proteinase inhibitor A; Multicystatin; Cysteine proteinase inhibitor (Fragment) --Cs2g29230.3: Puta…
orange1.1t04980	1.49393	0.208632	orange1.1t04980.1: Serine/threonine-protein kinase BRI1-like 1; LRR receptor-like serine/threonine-protein kinase GSO1; Protein BRASSINOSTEROID INSENSITIVE 1; Brassinosteroid LRR receptor kinase; Systemin receptor SR160; Receptor-like protein kinase BRI1-like 3; Leucine-rich repeat receptor-like protein kinase PXL1; Probably inactive leucine-rich repeat receptor-like protein kinase At3g28040; Leu…
Cs6g06160	1.49308	0.49929	Cs6g06160.1: Putative uncharacterized protein At3g53670; F4P12.370 --Cs6g06160.2: Putative uncharacterized protein At3g53670; F4P12.370
Cs4g13310	1.49269	0.119189	Cs4g13310.1: Agmatine coumaroyltransferase; Anthocyanin 5-aromatic acyltransferase; Malonyl-coenzyme:anthocyanin 5-O-glucoside-6'''-O-malonyltransferase; Malonyl-coenzyme A:anthocyanin 3-O-glucoside-6''-O-malonyltransferase;Hydroxycinnamoyl-CoA:anthocyanin 5-glucoside-6'''-O-hydroxycinnamoyltransferase
Cs2g25450	1.49265	0.426407	Cs2g25450.1: Peroxidase 55; Cationic peroxidase 2; Basic peroxidase;Putative uncharacterized protein Sb02g029340
Cs9g05370	1.49231	0.00192495	Cs9g05370.1: Pyruvate, phosphate dikinase, chloroplast [Precursor] (IC);Pyruvate, phosphate dikinase, chloroplastic; Pyruvate, phosphate dikinase 1, chloroplastic; Pyruvate, phosphate dikinase 2
Cs9g11760	1.49186	0.0597557	Cs9g11760.1: Chaperone protein dnaJ 11, chloroplast, putative;Chaperone protein dnaJ 20, chloroplastic; Chaperone protein DnaJ; Mitochondrial protein import protein MAS5; J protein JJJ1
Cs1g04580	1.4914	NA	NA
Cs1g15340	1.49089	NA	Cs1g15340.1: Putative uncharacterized protein Sb04g010640;Peroxyureidoacrylate/ureidoacrylate amidohydrolase RutB
Cs4g15060	1.49028	0.209978	Cs4g15060.1: Putative uncharacterized protein Sb01g022742 (Fragment)
Cs3g15040	1.48942	0.0111261	Cs3g15040.1: Histidine kinase CKI1; Signal transduction histidine-protein kinase BarA; Hybrid signal transduction histidine kinase I; Peroxide stress-activated histidine kinase mak1; Hybrid signal transduction protein dokA; Hybrid signal transduction histidine kinase B; Hybrid signal transduction histidine kinase K; Sensor protein gacS; Hybrid signal transduction histidine kinase E; Hybrid signal…
Cs6g01870	1.48894	0.0641319	Cs6g01870.1: Probable LRR receptor-like serine/threonine-protein kinase At3g47570; LRR receptor-like serine/threonine-protein kinase FLS2; Putative receptor-like protein kinase At3g47110; LRR receptor-like serine/threonine-protein kinase EFR; Leucine-rich repeat receptor protein kinase EXS; Leucine-rich repeat receptor-like protein kinase PEPR2; Probable leucine-rich repeat receptor-like protein …
Cs7g12610	1.48883	0.0044142	NA
Cs9g04190	1.48837	0.0158884	Cs9g04190.1: Putative uncharacterized protein Sb04g021450
Cs8g01840	1.48577	NA	Cs8g01840.1: Putative class I chitinase (Fragment);Endochitinase CH25; Basic endochitinase B; Endochitinase A; Endochitinase B; Endochitinase 2 (Fragment); Acidic endochitinase WIN6; Basic 30 kDa endochitinase; Basic endochitinase; Basic endochitinase A; Basic endochitinase C; Chitinase 1; 26 kDa endochitinase 2; Basic endochitinase (Fragment); Acidic 26 kDa endochitinase; Acidic endochitinase Q;…
Cs9g07520	1.48577	0.0753913	Cs9g07520.1: Putative uncharacterized protein Sb02g012201 (Fragment);Chlorophyllase-2, chloroplastic; Chlorophyllase-1; Chlorophyllase-1, chloroplastic; Chlorophyllase type 0
Cs5g26130	1.48571	0.0508832	Cs5g26130.1: NAC domain transcription factor, putative, expressed;NAC domain-containing protein 29; Protein ATAF2; Protein FEZ; Protein CUP-SHAPED COTYLEDON 2; Putative NAC domain-containing protein 94; Protein SOMBRERO
Cs6g09820	1.48547	0.089243	Cs6g09820.1: Putative uncharacterized protein Sb02g037070;Probable serine/threonine-protein kinase WNK5; Serine/threonine-protein kinase WNK2; Serine/threonine-protein kinase pkpA; Nuclear receptor-binding protein; Mitogen-activated protein kinase kinase kinase 2; Serine/threonine-protein kinase PAK 2; Cytokinesis protein sepH --Cs6g09820.2: Putative uncharacterized protein Sb02g037070;Probable s…
Cs3g11940	1.48448	0.030242	Cs3g11940.1: Hydroxyproline-rich glycoprotein family protein
orange1.1t00001	1.4842	0.0968477	orange1.1t00001.1: NADH-dependent oxidoreductase 1, putative, expressed;NAD(P)H-dependent 6'-deoxychalcone synthase; Probable NAD(P)H-dependent oxidoreductase 1; Aldo-keto reductase family 4 member C10; NADP-dependent D-sorbitol-6-phosphate dehydrogenase; Alcohol dehydrogenase [NADP+]; Aldo-keto reductase family 1 member C1 homolog; Aldose reductase; Prostaglandin F synthase 2; Alcohol dehydrogen…
Cs2g25640	1.48304	0.0336582	Cs2g25640.1: Transcription factor TCP20;Auxin-induced basic helix-loop-helix transcription factor --Cs2g25640.2: Transcription factor TCP20;Auxin-induced basic helix-loop-helix transcription factor
orange1.1t05038	1.48194	0.297569	orange1.1t05038.1: Resistance protein candidate RGC20 (Fragment)
Cs7g01200	1.48073	NA	Cs7g01200.1: Callose synthase 2; Putative callose synthase 6; 1,3-beta-glucan synthase component FKS1;1,3-beta-glucan synthase component family protein, expressed --Cs7g01200.2: Callose synthase 2; Putative callose synthase 6; 1,3-beta-glucan synthase component FKS1;1,3-beta-glucan synthase component family protein, expressed --Cs7g01200.3: Callose synthase 2; Putative callose synthase 8; 1,3-bet…
Cs7g18140	1.48069	0.480059	Cs7g18140.1: Leucine-rich repeat receptor protein kinase EXS, putative;G-type lectin S-receptor-like serine/threonine-protein kinase CES101; Putative cysteine-rich receptor-like protein kinase 35; Cysteine-rich receptor-like protein kinase 4; Putative G-type lectin S-receptor-like serine/threonine-protein kinase At1g61610; Receptor-like serine/threonine-protein kinase SD1-6
orange1.1t00231	1.48027	0.261942	orange1.1t00231.1: Putative uncharacterized protein OSJNBa0008C07.28
Cs5g31710	1.48011	NA	Cs5g31710.1: Ubiquitin-like-specific protease ESD4;Ulp1 protease family, C-terminal catalytic domain containing protein
Cs1g23370	1.47931	0.699087	Cs1g23370.1: Putative uncharacterized protein
orange1.1t02166	1.47906	0.0158376	NA
orange1.1t01079	1.47583	0.0162807	orange1.1t01079.1: Cytochrome b5-like Heme/Steroid binding domain containing protein, expressed;Membrane steroid-binding protein 2; Probable steroid-binding protein 3; Membrane-associated progesterone receptor component 1; Neudesin; Cytochrome P450 regulator dap1; Damage response protein 1; Neuferricin; Neuferricin homolog --orange1.1t01079.2: Cytochrome b5-like Heme/Steroid binding domain contai…
Cs4g04920	1.47552	0.000872235	Cs4g04920.1: Major facilitator superfamily protein, expressed;Synaptic vesicle 2-related protein; Putative transporter ZK637.1; Solute carrier family 22 member 1; Putative transporter SVOPL; Proton myo-inositol cotransporter --Cs4g04920.10: Major facilitator superfamily protein, expressed;Synaptic vesicle 2-related protein; Putative transporter ZK637.1; Putative transporter SVOPL --Cs4g04920.2: M…
Cs7g16060	1.47529	0.108672	Cs7g16060.1: Acyl-[acyl-carrier-protein] desaturase 5, chloroplastic; Acyl-[acyl-carrier-protein] desaturase, chloroplastic; Acyl-[acyl-carrier-protein] desaturase, seed specific, chloroplastic; Omega-12 acyl-[acyl-carrier-protein] desaturase, chloroplastic;Delta-9 stearoyl-acyl carrier protein desaturase (Precursor)
orange1.1t03329	1.47416	0.000178013	orange1.1t03329.1: Putative uncharacterized protein Sb06g030230
orange1.1t05187	1.47364	0.52099	orange1.1t05187.1: RNA recognition motif family protein, expressed;Serine/arginine-rich splicing factor 10; Probable splicing factor, arginine/serine-rich 4; Multiple RNA-binding domain-containing protein 1; Probable RNA-binding protein 19; Polyadenylate-binding protein, cytoplasmic and nuclear; Nucleolysin TIAR; Nucleolysin TIA-1; Nucleolysin TIA-1 isoform p40; Putative RNA-binding protein rbpB;…
Cs9g12226	1.47334	0.763174	NA
Cs2g10930	1.47318	0.000263563	Cs2g10930.1: Similar to Arabidopsis thaliana hypothetical protein T16H5.200;Protein PHLOEM PROTEIN 2-LIKE A1; Uncharacterized protein PHLOEM PROTEIN 2-LIKE A4; Putative protein PHLOEM PROTEIN 2-LIKE A3; F-box protein PP2-B10; Putative F-box protein PP2-B12
Cs1g18470	1.47256	NA	Cs1g18470.1: Streptomyces cyclase/dehydrase family protein;Abscisic acid receptor PYL2
Cs3g03650	1.47256	NA	Cs3g03650.1: Geranylgeranyl pyrophosphate synthase 1, chloroplastic; Geranylgeranyl pyrophosphate synthase, chloroplastic/chromoplastic; Geranylgeranyl pyrophosphate synthase 4; Geranylgeranyl pyrophosphate synthase, chloroplastic; Geranylgeranyl pyrophosphate synthase 10, mitochondrial; Putative geranylgeranyl pyrophosphate synthase 8, chloroplastic; Geranylgeranyl pyrophosphate synthase-related…
Cs3g05600	1.47256	NA	NA
Cs4g12340	1.47256	NA	Cs4g12340.1: (-)-germacrene D synthase; Vetispiradiene synthase 1 (Fragment); (E)-beta-farnesene synthase; Vetispiradiene synthase 1; Beta-caryophyllene synthase; Amorpha-4,11-diene synthase; 5-epiaristolochene synthase; (E,E)-germacrene B synthase; (+)-delta-cadinene synthase isozyme XC14; 5-epi-aristolochene synthase; Probable 5-epi-aristolochene synthase 4; (+)-delta-cadinene synthase isozyme …
Cs5g11630	1.47256	NA	Cs5g11630.1: Glucosyl/glucuronosyl transferases, putative;UDP-glycosyltransferase 83A1; Cyanohydrin beta-glucosyltransferase; Limonoid UDP-glucosyltransferase
Cs5g28480	1.47256	NA	Cs5g28480.1: LOB domain-containing protein 27; Protein IAL1; Protein LATERAL ORGAN BOUNDARIES;Putative lateral organ boundaries (LOB) domain protein
Cs6g05860	1.47256	NA	Cs6g05860.1: Putative uncharacterized protein AT4g08060 --Cs6g05860.2: En/Spm-like transposon protein, 5' partial; 97242-96760 (Fragment) --Cs6g05860.3: En/Spm-like transposon protein, 5' partial; 97242-96760 (Fragment) --Cs6g05860.4: Putative uncharacterized protein AT4g08060
Cs9g18010	1.47256	NA	Cs9g18010.1: Putative RING-H2 finger protein ATL21A; RING-H2 finger protein ATL22; E3 ubiquitin-protein ligase ATL31; NEP1-interacting protein-like 1; NEP1-interacting protein 2;RING/U-box domain-containing protein-like protein
orange1.1t01615	1.47256	NA	NA
orange1.1t05178	1.47256	NA	NA
orange1.1t05315	1.47256	NA	orange1.1t05315.1: TIR-NBS-LRR-TIR type disease resistance protein;TMV resistance protein N; Protein SUPPRESSOR OF npr1-1, CONSTITUTIVE 1; Putative disease resistance protein At4g11170; Protein PHLOEM PROTEIN 2-LIKE A8; Vesicle-associated protein 1-4
Cs5g18510	1.4721	0.314057	NA
Cs4g08360	1.47164	0.0322095	Cs4g08360.1: Oligopeptide transporter 1; Sexual differentiation process protein isp4; Uncharacterized oligopeptide transporter C29B12.10c;Putative sexual differentiation process protein isp4 --Cs4g08360.2: Oligopeptide transporter 1; Sexual differentiation process protein isp4; Uncharacterized oligopeptide transporter C29B12.10c;Putative sexual differentiation process protein isp4 --Cs4g08360.3: …
Cs7g30580	1.4715	0.0230219	Cs7g30580.1: Chromosome undetermined SCAF14784, whole genome shotgun sequence. (Fragment);Cytosolic endo-beta-N-acetylglucosaminidase
Cs1g06540	1.47043	0.10471	NA
orange1.1t00612	1.47005	0.0639098	orange1.1t00612.1: Mannan endo-1,4-beta-mannosidase 4; Putative mannan endo-1,4-beta-mannosidase 9; Putative mannan endo-1,4-beta-mannosidase P; Probable mannan endo-1,4-beta-mannosidase F; Mannan endo-1,4-beta-mannosidase F; Mannan endo-1,4-beta-mannosidase A; Probable mannan endo-1,4-beta-mannosidase A; Probable mannan endo-1,4-beta-mannosidase A-1; Mannan endo-1,4-beta-mannosidase C;(1-4)-beta…
orange1.1t05288	1.46986	NA	orange1.1t05288.1: TIR-NBS-LRR-TIR type disease resistance protein (Fragment)
Cs8g18000	1.46976	0.3775	Cs8g18000.1: Putative uncharacterized protein Sb01g039200
Cs6g09910	1.46901	0.00811663	Cs6g09910.1: Protein kinase domain containing protein, expressed;Serine/threonine-protein kinase HT1; Probable serine/threonine-protein kinase DDB_G0267514; Dual specificity protein kinase pyk3; RGS domain-containing serine/threonine-protein kinase A; Mitogen-activated protein kinase kinase kinase; Probable LIM domain-containing serine/threonine-protein kinase DDB_G0286997; Probable serine/threon…
Cs3g04130	1.46841	0.126484	Cs3g04130.1: Phosphatidylinositol-4-phosphate 5-kinase family protein;Phosphatidylinositol-4-phosphate 5-kinase 8; Probable phosphatidylinositol phosphate kinase DDB_G0267588; Phosphatidylinositol-4-phosphate 5-kinase type-1 beta; Putative phosphatidylinositol-4-phosphate 5-kinase 11; Phosphatidylinositol-4-phosphate 5-kinase type-1 gamma; Probable phosphatidylinositol-4-phosphate 5-kinase MSS4; …
Cs4g08930	1.46801	0.0749045	Cs4g08930.1: Zinc transporter 2; Protein zntD; Protein zntC;Putative uncharacterized protein Sb03g047340
Cs7g05090	1.46787	NA	Cs7g05090.1: EG45-like domain containing protein 2; Putative EG45-like domain containing protein 1;Immuno-reactant natriuretic peptide-like protein (Fragment)
Cs2g05800	1.46755	0.0505991	Cs2g05800.1: Transcriptional corepressor LEUNIG; Single-stranded DNA-binding protein 3;Putative uncharacterized protein Sb03g027380
Cs7g25960	1.4673	0.121185	Cs7g25960.1: Monosacharide transport protein
orange1.1t04989	1.4672	0.0135244	orange1.1t04989.1: Putative uncharacterized protein (Fragment)
Cs5g14800	1.46492	NA	Cs5g14800.1: Secologanin synthase; Cytochrome P450 72C1; Cytokinin hydroxylase;Cytochrome P450, family 72, subfamily A, polypeptide 10 --Cs5g14800.2: Secologanin synthase; Cytochrome P450 72C1; Cytokinin hydroxylase;Cytochrome P450, family 72, subfamily A, polypeptide 10 --Cs5g14800.3: Secologanin synthase; Cytochrome P450 72C1; Cytokinin hydroxylase;Cytochrome P450, family 72, subfamily A, polyp…
Cs9g04200	1.46463	0.100886	Cs9g04200.1: Putative uncharacterized protein Sb10g004630
Cs6g15040	1.46356	0.0504467	Cs6g15040.1: Calcineurin-like phosphoesterase family protein, putative, expressed;Probable purple acid phosphatase 20; Purple acid phosphatase 18; Bifunctional purple acid phosphatase 26; Fe(3+)-Zn(2+) purple acid phosphatase; Iron/zinc purple acid phosphatase-like protein; Uncharacterized protein Rv2577/MT2654
Cs4g04740	1.46339	0.450896	Cs4g04740.1: Cycloartenol synthase; Probable oxidosqualene cyclase; Lanosterol synthase; Germanicol synthase; Beta-amyrin synthase; Amyrin synthase LUP2; Cucurbitadienol synthase; Camelliol C synthase; Lupeol synthase; Taraxerol synthase; Dammarenediol II synthase; Isomultiflorenol synthase; Arabidiol synthase; Baruol synthase; Pentacyclic triterpene synthase 6; Probable pentacyclic triterpene sy…
Cs1g07260	1.46291	NA	Cs1g07260.1: Putative uncharacterized protein Sb03g031070
Cs3g05770	1.46233	0.00120127	Cs3g05770.1: TMV resistance protein N; Putative disease resistance protein At4g11170; Protein SUPPRESSOR OF npr1-1, CONSTITUTIVE 1; Probable WRKY transcription factor 19; Protein PHLOEM PROTEIN 2-LIKE A8; Probable disease resistance protein At4g27220; Vesicle-associated protein 1-4;TIR-NBS-LRR-TIR type disease resistance protein (Fragment)
Cs2g05605	1.46189	0.0117368	Cs2g05605.1: Pentatricopeptide repeat-containing protein, putative
orange1.1t03917	1.46184	NA	orange1.1t03917.1: Putative uncharacterized protein Sb02g037070;Probable serine/threonine-protein kinase WNK4; Serine/threonine-protein kinase WNK2; Serine/threonine-protein kinase pkpA; Nuclear receptor-binding protein; Mitogen-activated protein kinase kinase kinase 3; Nuclear receptor-binding protein homolog; Serine/threonine-protein kinase PAK 2; Probable WRKY transcription factor 19
Cs6g10110	1.46074	0.0726279	Cs6g10110.1: Putative uncharacterized protein Sb02g028790
orange1.1t04673	1.45917	0.106645	orange1.1t04673.1: TIR-NBS-LRR-TIR type disease resistance protein (Fragment);TMV resistance protein N; Probable WRKY transcription factor 19; Protein SUPPRESSOR OF npr1-1, CONSTITUTIVE 1; Probable disease resistance protein At5g66900; Leucine-rich repeat-containing protein 1; Probable serine/threonine-protein kinase pats1; Leucine-rich repeat protein soc-2 homolog; E3 ubiquitin-protein ligase LR…
orange1.1t04417	1.45916	0.168743	orange1.1t04417.1: GRAS family transcription factor
Cs5g24640	1.45835	0.408455	Cs5g24640.1: UDP-glycosyltransferase 76F1; Cyanohydrin beta-glucosyltransferase;UDP-glucoronosyl/UDP-glucosyl transferase family protein
orange1.1t01245	1.45805	0.080191	orange1.1t01245.1: Oligopeptide transporter OPT family (Fragment);Metal-nicotianamine transporter YSL3; Probable metal-nicotianamine transporter YSL9; Iron-phytosiderophore transporter YSL15; Iron-phytosiderophore transporter yellow stripe 1 --orange1.1t01245.2: Oligopeptide transporter OPT family (Fragment);Metal-nicotianamine transporter YSL3; Probable metal-nicotianamine transporter YSL9; Iron…
Cs9g03110	1.45754	0.774163	Cs9g03110.1: Ethylene-responsive transcription factor RAP2-11; Ethylene-responsive transcription factor LEP; Dehydration-responsive element-binding protein 1C; Pathogenesis-related genes transcriptional activator PTI6; Ethylene-responsive transcription factor SHINE 3;Putative uncharacterized protein Sb02g006023 (Fragment)
Cs3g17750	1.45736	0.0648571	Cs3g17750.1: Putative uncharacterized protein Sb03g031930;Putative clathrin assembly protein At4g40080
Cs2g19450	1.45709	0.489209	Cs2g19450.1: Leucine-rich repeat; Leucine-rich repeat, cysteine-containing type;LRR receptor-like serine/threonine-protein kinase GSO1; Probable leucine-rich repeat receptor-like protein kinase At2g33170; Probable LRR receptor-like serine/threonine-protein kinase At4g08850; Receptor-like protein kinase; Leucine-rich repeat receptor-like protein kinase PEPR1; Leucine-rich repeat receptor-like seri…
Cs7g20610	1.45689	NA	NA
Cs5g06600	1.45679	0.119896	Cs5g06600.1: Putative uncharacterized protein;Probable pectate lyase 5; Pectate lyase; Putative pectate lyase 11; Pollen allergen Amb a 2; Sugi basic protein; Major pollen allergen Jun a 1; Major pollen allergen Jun v 1; Major pollen allergen Cup a 1; Major pollen allergen Cha o 1; Pectate lyase A; Probable pectate lyase A --Cs5g06600.2: Probable pectate lyase 5; Pectate lyase; Putative pectate l…
Cs9g15835	1.45674	0.0370156	NA
Cs6g22270	1.45533	0.0866003	Cs6g22270.1: Transcription factor TCP13; Transcription factor TEOSINTE BRANCHED 1; Transcription factor CYCLOIDEA; Transcription factor CYCLOIDEA (Fragment);TB1-like TCP family transcription factor (Fragment) --Cs6g22270.2: Transcription factor TCP13; Transcription factor TEOSINTE BRANCHED 1; Transcription factor CYCLOIDEA; Transcription factor CYCLOIDEA (Fragment);TB1-like TCP family transcripti…
Cs7g13120	1.45492	0.0407917	Cs7g13120.1: Regulator of Vps4 activity in the MVB pathway protein;IST1-like protein; IST1 homolog
Cs5g02790	1.44924	NA	Cs5g02790.1: Plant disease resistance response protein (Fragment);Disease resistance response protein 206
Cs3g21870	1.44919	0.0768879	Cs3g21870.1: Tryptophan aminotransferase-related protein 4; Alliin lyase; Alliin lyase (Fragment); Tryptophan aminotransferase 1;Nucleotide binding protein, putative
Cs9g01970	1.44883	0.0269348	Cs9g01970.1: Cell wall / vacuolar inhibitor of fructosidase 1
Cs4g14130	1.44853	NA	Cs4g14130.1: Cytochrome P450, family 76, subfamily C, polypeptide 6;7-ethoxycoumarin O-deethylase; Cytochrome P450 76C4; Cytochrome P450 76A1 (Fragment); Probable (S)-N-methylcoclaurine 3'-hydroxylase isozyme 2; (S)-N-methylcoclaurine 3'-hydroxylase isozyme 1 (Fragment); (S)-N-methylcoclaurine 3'-hydroxylase isozyme 2; Flavonoid 3'-monooxygenase; Berbamunine synthase; Premnaspirodiene oxygenase; …
Cs6g11720	1.44848	0.0012331	Cs6g11720.1: Arabidopsis thaliana genomic DNA, chromosome 5, P1 clone:MOK16
Cs7g30840	1.44686	0.0238747	Cs7g30840.1: RING-H2 finger protein ATL66; E3 ubiquitin-protein ligase ATL6; Putative RING-H2 finger protein ATL49;Zinc finger (C3HC4-type RING finger) family protein-like
Cs2g29860	1.44638	0.0982198	Cs2g29860.1: Probable LRR receptor-like serine/threonine-protein kinase At4g08850; Probable leucine-rich repeat receptor-like protein kinase At1g35710; Leucine-rich repeat receptor-like serine/threonine-protein kinase At1g17230; Leucine-rich repeat receptor-like protein kinase PXL2; LRR receptor-like serine/threonine-protein kinase FEI 1; LRR receptor-like serine/threonine-protein kinase HSL2; Re…
Cs3g25350	1.4459	0.00187386	Cs3g25350.1: Putative ubiquitin-conjugating enzyme, 3'-partial (Fragment);Probable ubiquitin-conjugating enzyme E2 16; Ubiquitin-conjugating enzyme 15; Probable ubiquitin-conjugating enzyme E2 W; Ubiquitin-conjugating enzyme E2-24 kDa; Ubiquitin-conjugating enzyme E2 C; Ubiquitin-conjugating enzyme E2 B; Ubiquitin-conjugating enzyme E2 A; Probable ubiquitin-conjugating enzyme E2 C
Cs2g17350	1.44408	0.0471347	Cs2g17350.1: 2-oxoglutarate (2OG) and Fe(II)-dependent oxygenase-like protein;1-aminocyclopropane-1-carboxylate oxidase homolog 4; Probable 2-oxoacid dependent dioxygenase; Deacetoxyvindoline 4-hydroxylase; Thebaine 6-O-demethylase; Codeine O-demethylase; Probable 2-oxoglutarate/Fe(II)-dependent dioxygenase; Protein SRG1; Flavanone 3-dioxygenase; Naringenin,2-oxoglutarate 3-dioxygenase; Flavonol …
Cs3g05870	1.44289	0.118137	Cs3g05870.1: Probable disease resistance protein RDL6/RF9; Disease resistance protein RPP8; Putative disease resistance protein At1g59780; Putative late blight resistance protein homolog R1B-13
Cs7g15800	1.44272	0.68384	NA
orange1.1t02709	1.44073	0.335479	orange1.1t02709.1: Receptor-like protein kinase FERONIA; Receptor-like protein kinase ANXUR2; Putative receptor-like protein kinase At5g39000; Probable receptor-like protein kinase At5g38990; Receptor-like protein kinase THESEUS 1; Receptor-like protein kinase HERK 1; Probable LRR receptor-like serine/threonine-protein kinase At2g28960; Serine/threonine-protein kinase At3g07070; Nodulation recept…
Cs2g13520	1.43989	0.592218	Cs2g13520.1: Putative uncharacterized protein Sb03g031420;MATE efflux family protein 7; Multidrug and toxin extrusion protein 2; Protein TRANSPARENT TESTA 12
Cs6g04480	1.43967	0.434372	Cs6g04480.1: Putative uncharacterized protein OSJNBa0052F07.12;Uncharacterized protein C19orf29; Uncharacterized protein C19orf29 homolog
orange1.1t05193	1.43908	0.416178	orange1.1t05193.1: Late blight resistance protein R1-A, putative;Disease resistance protein RPS5; Probable disease resistance protein At1g61310; Probable WRKY transcription factor 16
Cs4g08150	1.43817	0.00637767	Cs4g08150.1: Fructose-bisphosphate aldolase, cytoplasmic isozyme 1; Fructose-bisphosphate aldolase cytoplasmic isozyme; Fructose-bisphosphate aldolase A; Fructose-bisphosphate aldolase; Fructose-bisphosphate aldolase, muscle type; Fructose-bisphosphate aldolase B; Fructose-bisphosphate aldolase C; Fructose-bisphosphate aldolase C-B; Fructose-bisphosphate aldolase C-A; Fructose-bisphosphate aldola…
Cs8g02920	1.43813	0.000311543	Cs8g02920.1: Chaperone protein dnaJ 11, chloroplastic; Chaperone protein DnaJ; DnaJ-like protein MG002; Mitochondrial protein import protein MAS5; DnaJ homolog subfamily A member 2;Putative uncharacterized protein Sb07g024945 (Fragment)
Cs4g06070	1.43778	0.356663	NA
Cs1g16276	1.43646	0.0173206	NA
Cs5g15130	1.43625	NA	NA
Cs4g04720	1.43596	0.412732	Cs4g04720.1: Squalene monooxygenase; Probable squalene monooxygenase;Putative uncharacterized protein Sb01g042050
Cs1g23790	1.43561	0.00845682	Cs1g23790.1: Scarecrow-like protein 15;Scarecrow transcription factor family protein
Cs7g13910	1.43424	0.683663	Cs7g13910.1: Mitogen-activated protein kinase kinase kinase ANP1; MAP kinase kinase kinase mkh1; Serine/threonine-protein kinase BCK1/SLK1/SSP31; Protein kinase byr2; Cytokinesis protein sepH; Serine/threonine-protein kinase sepA; Probable serine/threonine-protein kinase DDB_G0284251; Probable WRKY transcription factor 19; Serine/threonine-protein kinase PAK 6;Mitogen-activated protein kinase kin…
Cs7g08660	1.43309	9.2777e-06	Cs7g08660.1: Carbonic anhydrase 2 (Fragment); Carbonic anhydrase, chloroplastic; Carbonic anhydrase 2, chloroplastic; Carbonic anhydrase 1;Chloroplast carbonic anhydrase --Cs7g08660.2: Carbonic anhydrase, chloroplastic; Carbonic anhydrase 2, chloroplastic; Carbonic anhydrase 1; Carbonic anhydrase 2 (Fragment);Chloroplast carbonic anhydrase --Cs7g08660.3: Carbonic anhydrase, chloroplastic; Carboni…
Cs5g02530	1.43281	0.0436767	Cs5g02530.1: MC family transporter: aspartate/glutamate (Ca2+-activated);Mitochondrial substrate carrier family protein B; Calcium-binding mitochondrial carrier protein SCaMC-3; Uncharacterized mitochondrial carrier YPR011C; Probable calcium-binding mitochondrial carrier F17E5.2; Mitochondrial substrate carrier family protein P; Putative calcium-binding mitochondrial carrier F55A11.4; Thylakoid A…
orange1.1t00554	1.4322	0.426775	orange1.1t00554.1: Putative uncharacterized protein
Cs8g19270	1.43068	0.0379862	Cs8g19270.1: UDP-glycosyltransferase 76E1; Cyanohydrin beta-glucosyltransferase; Anthocyanidin 3-O-glucosyltransferase;UDP-glucoronosyl/UDP-glucosyl transferase family protein
Cs7g28055	1.42971	0.148319	NA
Cs4g03470	1.42934	0.139841	Cs4g03470.1: Putative uncharacterized protein AT4g30230
Cs1g23600	1.42818	NA	Cs1g23600.1: PQ-loop repeat family protein / transmembrane family protein;Protein RTC2; PQ-loop repeat-containing protein 2; Uncharacterized membrane protein YOL092W; Seven transmembrane protein 1 --Cs1g23600.2: PQ-loop repeat family protein / transmembrane family protein;Uncharacterized membrane protein YOL092W; Protein RTC2; PQ-loop repeat-containing protein 2; Seven transmembrane protein 1; Va…
Cs2g03810	1.42787	0.130178	Cs2g03810.1: Probable purine permease 10; Putative purine permease 12; Purine permease 3;Putative uncharacterized protein Sb04g031400
Cs3g10610	1.42582	0.000770568	Cs3g10610.1: Auxin-induced protein PCNT115, putative, expressed;Auxin-induced protein PCNT115; IN2-2 protein; Aldo-keto reductase yakc [NADP+]; Uncharacterized oxidoreductase YccK; Pyridoxal reductase; Uncharacterized oxidoreductase YdjG; Protein IolS; Probable pyridoxal reductase 2; Uncharacterized oxidoreductase YajO; Uncharacterized oxidoreductase C215.11c; Putative aryl-alcohol dehydrogenase …
Cs6g17680	1.42419	0.00568396	Cs6g17680.1: U-box domain-containing protein 4; Vacuolar protein 8; ARM REPEAT PROTEIN INTERACTING WITH ABF2;Plakoglobin/armadillo/beta-catenin-like protein (Fragment)
orange1.1t02368	1.42334	NA	orange1.1t02368.1: Probable retroelement pol polyprotein-, putative
Cs6g11210	1.42289	0.427182	Cs6g11210.1: UDP-glycosyltransferase 85A1;Transcription factor/ transferase, transferring glycosyl groups
orange1.1t04547	1.42248	0.0855418	NA
Cs6g15610	1.42227	0.235837	Cs6g15610.1: Cytochrome P450, family 76, subfamily C, polypeptide 6;Cytochrome P450 76A2; Cytochrome P450 76A1 (Fragment); 7-ethoxycoumarin O-deethylase; Flavonoid 3'-monooxygenase; (S)-N-methylcoclaurine 3'-hydroxylase isozyme 2; (S)-N-methylcoclaurine 3'-hydroxylase isozyme 1 (Fragment); Probable (S)-N-methylcoclaurine 3'-hydroxylase isozyme 2; 4-hydroxyphenylacetaldehyde oxime monooxygenase; P…
Cs9g13390	1.4213	0.575913	NA
Cs5g22520	1.42076	0.454744	Cs5g22520.1: Uncharacterized N-acetyltransferase ST0258; Putative ribosomal-protein-alanine acetyltransferase;Ribosomal protein-alanine acetyltransferase RimI like protein
Cs6g08900	1.41992	0.233157	Cs6g08900.1: UPF0098 protein MTH_273; UPF0098 protein ybhB; UPF0098 protein ybcL;Phosphatidylethanolamine binding protein, putative
Cs5g33090	1.41983	NA	Cs5g33090.1: Putative uncharacterized protein;Indole-3-acetic acid-induced protein ARG7
Cs1g14186	1.41879	NA	NA
Cs2g13880	1.41879	NA	NA
Cs3g14450	1.41879	NA	Cs3g14450.1: Chromosome undetermined scaffold_123, whole genome shotgun sequence
Cs5g13600	1.41879	NA	Cs5g13600.1: Putative uncharacterized protein OJ1131_E09.9
orange1.1t03645	1.41879	NA	NA
orange1.1t03795	1.41879	NA	orange1.1t03795.1: G-type lectin S-receptor-like serine/threonine-protein kinase RLK1; Putative receptor protein kinase ZmPK1; Probable LRR receptor-like serine/threonine-protein kinase At5g45780; Cysteine-rich receptor-like protein kinase 14; Protein NSP-INTERACTING KINASE 3; Probable serine/threonine-protein kinase At1g01540; Putative cysteine-rich receptor-like protein kinase 16; Proline-rich …
Cs8g12630	1.41836	NA	Cs8g12630.1: Putative uncharacterized protein Sb01g019290
orange1.1t03981	1.41667	0.00037235	orange1.1t03981.1: Putative ATPDIL1-4 electron transporter (Fragment);Protein disulfide isomerase-like 1-3; Protein disulfide-isomerase; Probable protein disulfide-isomerase A4
Cs5g02660	1.41628	0.00256068	Cs5g02660.1: Putative glucose-6-phosphate 1-epimerase; Glucose-6-phosphate 1-epimerase;Putative uncharacterized protein Sb03g030040
Cs6g08130	1.41621	0.00367894	NA
Cs8g06440	1.41594	0.000548683	Cs8g06440.1: Putative uncharacterized protein Sb01g009710
Cs5g08860	1.41549	0.0140173	Cs5g08860.1: Putative uncharacterized protein
Cs9g12180	1.41488	0.224435	Cs9g12180.1: Receptor-like protein kinase BRI1-like 3; Serine/threonine-protein kinase BRI1-like 1; Leucine-rich repeat receptor-like protein kinase PXL1; Brassinosteroid LRR receptor kinase; Protein BRASSINOSTEROID INSENSITIVE 1; Systemin receptor SR160; Phytosulfokine receptor 1; Probably inactive leucine-rich repeat receptor-like protein kinase IMK2; Receptor-like protein 2; LRR receptor-like …
orange1.1t04256	1.41438	NA	orange1.1t04256.1: Cold-induced wall associated kinase (Fragment);Wall-associated receptor kinase-like 9; Putative wall-associated receptor kinase-like 13; Wall-associated receptor kinase 5; Proline-rich receptor-like protein kinase PERK3; Probable receptor-like protein kinase At1g30570; Putative proline-rich receptor-like protein kinase PERK11; Receptor-like serine/threonine-protein kinase ALE2;…
Cs8g14380	1.41415	NA	Cs8g14380.1: Putative AC transposase; Putative AC9 transposase;Putative uncharacterized protein Sb03g015311 (Fragment)
orange1.1t04413	1.41415	NA	NA
Cs3g08060	1.41333	0.671802	Cs3g08060.1: Putative uncharacterized protein (Fragment)
orange1.1t05128	1.41286	0.447429	orange1.1t05128.1: TIR-NBS-LRR-TIR type disease resistance protein (Fragment);TMV resistance protein N; Probable WRKY transcription factor 19; Protein SUPPRESSOR OF npr1-1, CONSTITUTIVE 1; Protein lap1; Putative disease resistance protein At4g19050; Protein popC; Probable serine/threonine-protein kinase roco5; Leucine-rich repeat and death domain-containing protein 1; Leucine-rich repeat-containi…
Cs3g16710	1.41271	0.540094	Cs3g16710.1: Putative uncharacterized protein Sb06g001900
orange1.1t02198	1.41268	0.158749	orange1.1t02198.1: Protease inhibitor/seed storage/lipid transfer protein family protein
Cs5g11390	1.41097	0.0563088	NA
Cs1g12530	1.40892	0.0324739	Cs1g12530.1: Putative uncharacterized protein
Cs8g17220	1.4085	0.218596	Cs8g17220.1: Putative uncharacterized protein OJ1729_E02.7
Cs2g16250	1.40769	NA	Cs2g16250.1: 21 kDa seed protein; Latex serine proteinase inhibitor; Miraculin; Kunitz-type serine protease inhibitor DrTI; Alpha-amylase/subtilisin inhibitor; Kunitz-type elastase inhibitor BrEI; Endogenous alpha-amylase/subtilisin inhibitor; Trypsin/chymotrypsin inhibitor; Probable serine protease inhibitor 6; Serine protease inhibitor 1;Kunitz-type protease inhibitor KPI-D2.2
Cs7g22570	1.40678	0.578194	Cs7g22570.1: (RAP Annotation release2) NERD domain containing protein
orange1.1t04004	1.40628	0.629572	NA
orange1.1t05099	1.40565	0.442508	orange1.1t05099.1: Xylem cysteine proteinase 1; Ananain; KDEL-tailed cysteine endopeptidase CEP1; Vignain; Thiol protease SEN102; Fruit bromelain; Cysteine proteinase RD21a; Oryzain alpha chain; Cysteine proteinase EP-B 1; Oryzain beta chain; Actinidain; Germination-specific cysteine protease 1; Cysteine proteinase COT44 (Fragment); Probable cysteine proteinase At4g11310; Cysteine protease 1; Chy…
Cs1g12330	1.40519	0.025288	Cs1g12330.1: Putative uncharacterized protein Sb09g019370;E3 ubiquitin-protein ligase KEG; Probable serine/threonine-protein kinase DDB_G0278901; Serine/threonine-protein kinase plk-3
Cs3g12060	1.40511	NA	Cs3g12060.1: Uncharacterized mitochondrial protein AtMg00310;Putative non-LTR retroelement reverse transcriptase
Cs3g17670	1.40456	0.188209	Cs3g17670.1: Protein TRANSPARENT TESTA 12; MATE efflux family protein ALF5; Multidrug and toxin extrusion protein 1;Putative uncharacterized protein Sb01g044660 --Cs3g17670.2: Protein TRANSPARENT TESTA 12; MATE efflux family protein LAL5; Multidrug and toxin extrusion protein 1;Putative uncharacterized protein Sb01g044660
Cs5g30370	1.4034	0.011322	Cs5g30370.1: Similarity to hypothetical protein SPAC227.14 - Schizosaccharomyces pombe;Putative uridine kinase C227.14; Uncharacterized protein yggC; ATP-dependent kinase YFH7
orange1.1t05108	1.40301	NA	orange1.1t05108.1: Pentatricopeptide repeat-containing protein At4g01030, mitochondrial; Putative disease resistance protein At4g11170; TMV resistance protein N; Protein SUPPRESSOR OF npr1-1, CONSTITUTIVE 1; Pentatricopeptide repeat-containing protein At1g19720; Protein PHLOEM PROTEIN 2-LIKE A5; Pentatricopeptide repeat-containing protein At5g55740, chloroplastic; Probable WRKY transcription fact…
Cs4g03020	1.40247	0.00977971	Cs4g03020.1: FGGY carbohydrate kinase domain-containing protein; Uncharacterized sugar kinase YDR109C;Putative uncharacterized protein Sb06g030210
Cs7g07840	1.4021	0.000343133	Cs7g07840.1: Putative uncharacterized protein Sb06g030890 --Cs7g07840.2: Cytochrome c biogenesis protein, putative, Ccb2 --Cs7g07840.3: Cytochrome c biogenesis protein, putative, Ccb2
Cs2g15430	1.4012	0.000660292	NA
orange1.1t02322	1.40072	0.685023	NA
Cs7g16260	1.40034	0.153788	Cs7g16260.1: Protein TRANSPARENT TESTA 12; MATE efflux family protein 7;Putative uncharacterized protein Sb08g001710 --Cs7g16260.2: Protein TRANSPARENT TESTA 12; MATE efflux family protein LAL5;Putative uncharacterized protein Sb05g001760
Cs4g18380	1.40018	0.0207745	Cs4g18380.1: Probable LRR receptor-like serine/threonine-protein kinase At4g08850; Probable leucine-rich repeat receptor-like protein kinase At1g35710; Leucine-rich repeat receptor-like serine/threonine-protein kinase At1g17230; LRR receptor-like serine/threonine-protein kinase GSO1; Leucine-rich repeat receptor-like protein kinase PEPR1; Receptor-like protein kinase 2; Leucine-rich repeat recept…
orange1.1t00066	1.40011	0.171529	orange1.1t00066.1: Putative Ras-related GTP-binding protein (Fragment);Ras-related protein RABA6b; GTP-binding protein ypt3
Cs1g13440	1.39997	0.0898453	Cs1g13440.1: Predicted carboxylesterase, alpha/beta hydrolase superfamily --Cs1g13440.2: Alpha/beta-hydrolase domain-containing protein --Cs1g13440.3: Hydrolase, alpha/beta fold family protein, putative, expressed
Cs5g16540	1.39835	0.0207485	Cs5g16540.1: Putative uncharacterized protein (Fragment);Protein CCA1; Protein LHY; Transcription factor ASG4; Myb-like protein G; Myb-like protein J; Myb-like protein H; Myb-like protein I --Cs5g16540.2: Putative uncharacterized protein (Fragment);Protein CCA1; Protein LHY; Transcription factor ASG4; Myb-like protein G; Myb-like protein J; Myb-like protein H; Myb-like protein I
orange1.1t04457	1.39821	0.48749	orange1.1t04457.1: Probable LRR receptor-like serine/threonine-protein kinase At3g47570; LRR receptor-like serine/threonine-protein kinase GSO1; LRR receptor-like serine/threonine-protein kinase EFR; Leucine-rich repeat receptor-like serine/threonine-protein kinase BAM2; Putative receptor-like protein kinase At3g47110; Probable leucine-rich repeat receptor-like protein kinase At1g35710; Leucine-r…
orange1.1t04608	1.39727	0.324237	orange1.1t04608.1: Pollen signalling protein with adenylyl cyclase activity (Fragment);Disease resistance protein RGA2; Putative disease resistance protein RGA4
orange1.1t04058	1.39699	0.0179183	orange1.1t04058.1: Ethylene-responsive transcription factor ERF008; Dehydration-responsive element-binding protein 3; Ethylene-responsive transcription factor TINY;Dehydration-responsive element-binding protein 1B, putative
Cs7g31180	1.39689	0.0971741	Cs7g31180.1: HMG-like nucleosome/chromatin assembly factor D;High mobility group B protein 1; HMG1/2-like protein; DNA-binding protein MNB1B; High mobility group-T protein; High mobility group protein B1; High mobility group protein B1 (Fragment); Non-histone chromosomal protein 6; Putative high mobility group protein B3-like protein; Putative high mobility group protein B1-like 1; FACT complex s…
Cs1g26550	1.39529	3.37975e-06	Cs1g26550.1: WUSCHEL-related homeobox 13; Putative WUSCHEL-related homeobox 10; Protein WUSCHEL;Putative uncharacterized protein WOX7-1 (Fragment) --Cs1g26550.2: WUSCHEL-related homeobox 13; Putative WUSCHEL-related homeobox 10; Protein WUSCHEL;Putative uncharacterized protein WOX7-1 (Fragment) --Cs1g26550.3: WUSCHEL-related homeobox 13; Putative WUSCHEL-related homeobox 10; Protein WUSCHEL;Putat…
orange1.1t02877	1.39488	0.161568	orange1.1t02877.1: Putative uncharacterized protein
Cs2g22560	1.39218	0.479074	Cs2g22560.1: Putative uncharacterized protein;Uncharacterized protein At5g23160
Cs3g07960	1.39166	0.075523	Cs3g07960.1: Disease resistance protein RFL1, putative
Cs6g05140	1.39039	0.170283	Cs6g05140.1: Protein HEADING DATE 3A; Protein FLOWERING LOCUS T; Protein TWIN SISTER of FT; Protein BROTHER of FT and TFL 1; CEN-like protein 2; Protein TERMINAL FLOWER 1; Protein SELF-PRUNING; Protein CENTRORADIALIS-like; Protein CENTRORADIALIS; Protein MOTHER of FT and TF 1; OV-16 antigen; Protein D1 (Fragment); Putative odorant-binding protein A5; 26 kDa secreted antigen; Phosphatidylethanolam…
Cs4g12280	1.39033	0.065164	Cs4g12280.1: Photosystem II oxygen-evolving complex protein 3 (Precursor)
Cs7g15500	1.39028	0.0724637	Cs7g15500.1: Cytochrome P450 89A2; Cytochrome P450 77A1 (Fragment);Cytochrome P450, family 87, subfamily A, polypeptide 6
Cs7g01190	1.39023	0.000456259	Cs7g01190.1: Putative uncharacterized protein Sb02g032290
Cs8g02620	1.38836	0.0607584	Cs8g02620.1: Heavy metal-associated domain containing protein, expressed
orange1.1t01463	1.38773	NA	NA
Cs5g22720	1.38732	0.0176527	NA
orange1.1t04865	1.38555	0.793783	orange1.1t04865.1: Protein TRANSPARENT TESTA 12; MATE efflux family protein LAL5;Putative uncharacterized protein Sb08g001710
Cs1g05140	1.38554	0.570374	Cs1g05140.1: Concanavalin A-like lectin/glucanase; U2 auxiliary factor small subunit;Regulator of nonsense transcripts 1 homolog; Zinc finger CCCH domain-containing protein 16; Regulator of nonsense transcripts 1; Putative regulator of nonsense transcripts 1; ATP-dependent helicase NAM7; U2 small nuclear ribonucleoprotein auxiliary factor 35 kDa subunit-related protein 1
Cs8g09920	1.3848	NA	Cs8g09920.1: Putative B3 domain-containing protein At2g27410; B3 domain-containing protein At2g31720;Putative uncharacterized protein (Fragment)
Cs5g30120	1.3842	0.463672	Cs5g30120.1: Transcriptional regulator TAC1; Transcriptional regulator SUPERMAN; Probable transcriptional regulator RABBIT EARS;Putative uncharacterized protein OSJNBa0066B06.126
orange1.1t01190	1.38297	0.550752	NA
Cs8g09980	1.3822	0.00311678	Cs8g09980.1: Putative microtubule-associated protein, identical;65-kDa microtubule-associated protein 3 --Cs8g09980.2: Putative microtubule-associated protein, identical;65-kDa microtubule-associated protein 3
Cs2g17860	1.38213	0.00054101	Cs2g17860.1: Histidine kinase 4; Signal transduction histidine-protein kinase BarA; Hybrid signal transduction histidine kinase J; Two-component system protein A; Hybrid signal transduction histidine kinase G; Ethylene receptor 2; Hybrid signal transduction histidine kinase A; Hybrid signal transduction histidine kinase E; Hybrid signal transduction histidine kinase B; Sensory/regulatory protein …
orange1.1t03780	1.38036	0.319829	orange1.1t03780.1: G-type lectin S-receptor-like serine/threonine-protein kinase RLK1; Putative receptor protein kinase ZmPK1; Protein NSP-INTERACTING KINASE 3; Probable LRR receptor-like serine/threonine-protein kinase At5g45780; Somatic embryogenesis receptor kinase 1; BRASSINOSTEROID INSENSITIVE 1-associated receptor kinase 1; Proline-rich receptor-like protein kinase PERK2; Probable L-type le…
Cs5g23940	1.38026	0.0977269	NA
Cs5g34310	1.38	0.495926	Cs5g34310.1: Disease resistance-like protein/LRR domain-containing protein;LRR receptor-like serine/threonine-protein kinase FLS2; Leucine-rich repeat receptor protein kinase EXS; Receptor-like protein 12; Probable LRR receptor-like serine/threonine-protein kinase At4g36180; Leucine-rich repeat receptor-like serine/threonine-protein kinase At1g17230; Brassinosteroid LRR receptor kinase; Systemin …
orange1.1t02567	1.37997	0.0293693	orange1.1t02567.1: Polyketide cyclase/dehydrase and lipid transport-like protein;StAR-related lipid transfer protein 7, mitochondrial; Phosphatidylcholine transfer protein
Cs8g14710	1.37739	0.121048	Cs8g14710.1: Duplicated SANT DNA-binding domain-containing protein;Transcription factor MYB1R1; Myb-like protein J; DnaJ homolog subfamily C member 2; Myb-like protein I
Cs3g17150	1.37634	0.0208293	Cs3g17150.1: Anthranilate N-benzoyltransferase protein, putative;Omega-hydroxypalmitate O-feruloyl transferase
Cs5g20465	1.37614	0.677818	NA
Cs3g22260	1.3757	0.181533	Cs3g22260.1: Putative uncharacterized protein Sb04g038140;Transcription factor TCP22
Cs6g18800	1.37491	0.379865	Cs6g18800.1: Probable carboxylesterase 17; Carboxylesterase 1; Gibberellin receptor GID1C; Arylacetamide deacetylase;Putative uncharacterized protein Sb01g040580
orange1.1t01450	1.37443	0.0594052	orange1.1t01450.1: Disease resistance-responsive (Dirigent-like protein) family protein;Disease resistance response protein 206
Cs9g18470	1.37368	0.0231933	Cs9g18470.1: RNA polymerase, sigma 70 subunit, RpoD subfamily;RNA polymerase sigma factor rpoD; RNA polymerase sigma factor rpoD1; RNA polymerase sigma-B factor; RNA polymerase principal sigma factor hrdB; RNA polymerase sigma-C factor; RNA polymerase sigma factor rpoD (Fragment)
Cs3g15410	1.3731	0.00409814	Cs3g15410.1: Beta-fructofuranosidase, putative, expressed --Cs3g15410.2: Beta-fructofuranosidase, putative, expressed --Cs3g15410.3: Beta-fructofuranosidase, putative, expressed
Cs7g17995	1.3725	0.003472	NA
orange1.1t03941	1.37068	0.641771	NA
orange1.1t04804	1.37063	0.25395	NA
Cs2g26950	1.37038	0.02083	Cs2g26950.1: Methylase involved in ubiquinone/menaquinone biosynthesis
orange1.1t00078	1.3688	0.00734721	orange1.1t00078.1: Auxin-independent growth promoter-like protein
Cs3g10860	1.36862	0.010219	Cs3g10860.1: BZIP transcription factor family protein, expressed;Light-inducible protein CPRF2; Regulatory protein opaque-2 --Cs3g10860.2: Putative uncharacterized protein At4g02640 (Fragment);Light-inducible protein CPRF2; Regulatory protein opaque-2
orange1.1t03113	1.36824	0.0106883	orange1.1t03113.1: Putative uncharacterized protein Sb05g010326 (Fragment);Protein argonaute 4B
orange1.1t04839	1.36791	0.624205	orange1.1t04839.1: Resistance protein candidate RGC2 (Fragment)
Cs1g03940	1.36772	0.0179188	Cs1g03940.1: Putative uncharacterized protein (Fragment)
Cs3g19060	1.36765	NA	Cs3g19060.1: Putative nitrate reductase (NADH) (Fragment);Nitrate reductase [NAD(P)H]; Nitrate reductase [NADH]; Inducible nitrate reductase [NADH] 2; Nitrate reductase [NADH], clone PBNBR1412; Nitrate reductase [NADH] (Fragment); Nitrate reductase [NADPH]; Nitrate reductase [NAD(P)H] (Fragment); NADH-cytochrome b5 reductase 2; NADH-cytochrome b5 reductase 3 (Fragment)
Cs5g22470	1.36725	NA	NA
Cs9g10930	1.36706	0.00623058	Cs9g10930.1: Putative uncharacterized protein Sb04g036820;F-box protein At2g02240; Putative F-box protein PP2-B2; F-box protein VBF
Cs5g18700	1.36679	0.0593916	Cs5g18700.1: Putative uncharacterized protein Sb10g024130;Licodione synthase; Cytochrome P450 93A1; 2-hydroxyisoflavanone synthase; Beta-amyrin 24-hydroxylase; Flavonoid 3',5'-hydroxylase; Premnaspirodiene oxygenase; 5-epiaristolochene 1,3-dihydroxylase; 4-hydroxyphenylacetaldehyde oxime monooxygenase; Germacrene A oxidase; 2-methylbutanal oxime monooxygenase; Cytochrome P450 71D11 (Fragment)
orange1.1t02427	1.36612	0.0387906	orange1.1t02427.1: OTU domain-containing protein DDB_G0284757;OTU-like cysteine protease family protein, putative, expressed --orange1.1t02427.2: OTU domain-containing protein DDB_G0284757;OTU-like cysteine protease family protein, putative, expressed --orange1.1t02427.3: OTU domain-containing protein DDB_G0284757; Putative ubiquitin thioesterase L96; UDP-N-acetylglucosamine transferase subunit A…
Cs5g25340	1.36585	0.26546	Cs5g25340.1: Water-selective transport intrinsic membrane protein 1;Aquaporin TIP3-2; Probable aquaporin TIP3-1; Probable aquaporin TIP-type alpha; Probable aquaporin TIP-type; Aquaporin-4; Aquaporin-1
Cs2g19880	1.36488	0.00989853	Cs2g19880.1: Putative uncharacterized protein At1g02960 --Cs2g19880.2: Putative uncharacterized protein
Cs7g11860	1.3648	NA	Cs7g11860.1: Cytochrome P450 734A1; Secologanin synthase; Cytokinin hydroxylase; Putative cytochrome P450 CYP13A6;Putative uncharacterized protein Sb03g004210 --Cs7g11860.2: Putative uncharacterized protein Sb02g040500;Cytochrome P450 734A1; Secologanin synthase; Cytokinin hydroxylase; Putative cytochrome P450 CYP13A2; Leukotriene-B4 omega-hydroxylase 3; Leukotriene-B(4) omega-hydroxylase 2 --Cs7…
Cs8g03300	1.36475	0.000127925	Cs8g03300.1: Cbs domain containing protein, expressed (Fragment);DUF21 domain-containing protein At2g14520; Putative DUF21 domain-containing protein At1g03270; Protein MAM3; Uncharacterized protein C4B3.03c; Metal transporter CNNM4; Magnesium and cobalt efflux protein CorC --Cs8g03300.2: DUF21 domain-containing protein At4g33700; Putative DUF21 domain-containing protein At1g03270; Protein MAM3; U…
Cs2g15680	1.36444	0.000819707	Cs2g15680.1: Putative uncharacterized protein --Cs2g15680.2: Putative uncharacterized protein --Cs2g15680.3: Putative uncharacterized protein --Cs2g15680.4: Putative uncharacterized protein --Cs2g15680.5: Putative uncharacterized protein
orange1.1t00281	1.3637	0.142882	orange1.1t00281.1: Xylem serine proteinase 1; Cucumisin; Subtilisin-like protease; Minor extracellular protease vpr; Serine protease AprX; Thermostable alkaline protease; Subtilisin BPN'; M-protease; Major intracellular serine protease; Alkaline protease; Subtilisin BL; Subtilisin Savinase; Subtilisin amylosacchariticus; Subtilisin J; Subtilisin E;Xylem serine proteinase 1, putative
Cs1g08050	1.36333	0.0399485	Cs1g08050.1: E3 SUMO-protein ligase MMS21;Putative uncharacterized protein Sb09g028460 --Cs1g08050.2: E3 SUMO-protein ligase MMS21;Putative uncharacterized protein Sb09g028460 --Cs1g08050.3: E3 SUMO-protein ligase MMS21;Putative uncharacterized protein Sb09g028460
Cs5g19620	1.36259	0.00579035	Cs5g19620.2: Putative uncharacterized protein P0408G07.11
orange1.1t01342	1.36256	0.00226091	orange1.1t01342.1: Short-chain dehydrogenase TIC 32, chloroplastic; Retinol dehydrogenase 14; WW domain-containing oxidoreductase; Probable oxidoreductase; Uncharacterized oxidoreductase C736.13; Dehydrogenase/reductase SDR family member 13; Dehydrogenase/reductase SDR family member on chromosome X homolog;Rossmann-fold NAD(P)-binding domain-containing protein
orange1.1t03219	1.36239	0.477257	orange1.1t03219.1: Putative uncharacterized protein Sb04g036820;F-box protein PP2-B11; Putative F-box protein PP2-B2; F-box protein VBF
Cs6g05580	1.36169	0.70189	Cs6g05580.1: Plant-specific domain TIGR01589 family protein --Cs6g05580.2: Plant-specific domain TIGR01589 family protein
Cs7g01220	1.3612	0.000286466	Cs7g01220.1: Homeobox-leucine zipper protein HAT14; Homeobox-leucine zipper protein ATHB-X; Putative homeobox-leucine zipper protein HOX26;Homeobox-leucine zipper protein HAT14, putative --Cs7g01220.2: Homeobox-leucine zipper protein HAT14; Homeobox-leucine zipper protein ATHB-X; Putative homeobox-leucine zipper protein HOX26;Homeobox-leucine zipper protein HAT14, putative
Cs2g13320	1.36027	NA	Cs2g13320.1: Receptor-like kinase ARK1AS (Fragment);Probable receptor-like protein kinase At5g39030; G-type lectin S-receptor-like serine/threonine-protein kinase At5g24080; Probable LRR receptor-like serine/threonine-protein kinase At1g56140; Putative cysteine-rich receptor-like protein kinase 35; Receptor-like serine/threonine-protein kinase SD1-7; Protein NSP-INTERACTING KINASE 3; Cysteine-ric…
orange1.1t05560	1.36012	NA	orange1.1t05560.1: Inhibitor of trypsin and hageman factor; Proteinase inhibitor; Glu S.griseus protease inhibitor; Wound-induced proteinase inhibitor 1; Protease inhibitor HPI; Trypsin/subtilisin inhibitor; Chymotrypsin inhibitor I, A, B and C subunits; Trypsin inhibitor 1; Proteinase inhibitor I-B; Proteinase inhibitor I-A;Inhibitor of trypsin and hageman factor, putative
Cs2g19330	1.35977	0.430054	Cs2g19330.1: Probable caffeine synthase 4; 7-methylxanthosine synthase 1; 3,7-dimethylxanthine N-methyltransferase; Theobromine synthase 2; Monomethylxanthine methyltransferase 2; Caffeine synthase 1; Jasmonate O-methyltransferase; Salicylate O-methyltransferase; Benzoate carboxyl methyltransferase; Indole-3-acetate O-methyltransferase 1;S-adenosyl-L-methionine:benzoic acid/salicylic acid carboxy…
Cs3g06210	1.3597	0.68332	Cs3g06210.1: Putative uncharacterized protein At4g02550/T10P11_16
orange1.1t01839	1.35953	0.110045	orange1.1t01839.1: TMV resistance protein N;TIR-NBS-LRR-TIR type disease resistance protein (Fragment)
Cs6g01720	1.35932	0.17238	Cs6g01720.1: TGF-beta receptor, type I/II extracellular region; ABC transporter related;Probable peptide/nitrate transporter At1g59740; Nitrate transporter 1.2; Peptide transporter PTR5; Putative peptide/nitrate transporter At3g25280; Probable nitrite transporter At1g68570; Probable peptide transporter At1g52190
Cs1g19120	1.35922	0.646722	Cs1g19120.1: Putative uncharacterized protein Sb03g011390;ERI1 exoribonuclease 2; 3'-5' exoribonuclease 1; 3'-5' exonuclease eri-1; Probable 3'-5' exonuclease kapD
Cs2g04780	1.35911	NA	Cs2g04780.1: Putative uncharacterized protein Sb10g003790;F-box protein ORE9; F-box/LRR-repeat MAX2 homolog
orange1.1t00059	1.3582	0.715814	orange1.1t00059.1: Ribosomal protein L14 component of cytosolic 80S ribosome and 60S large subunit;60S ribosomal protein L14-2; Probable 60S ribosomal protein L14; 50S ribosomal protein L14e
Cs4g14140	1.35798	NA	Cs4g14140.1: Cytochrome P450, family 76, subfamily C, polypeptide 6;Cytochrome P450 76C4; 7-ethoxycoumarin O-deethylase; (S)-N-methylcoclaurine 3'-hydroxylase isozyme 1 (Fragment); (S)-N-methylcoclaurine 3'-hydroxylase isozyme 2; Flavonoid 3'-monooxygenase; Cytochrome P450 76A1 (Fragment); Probable (S)-N-methylcoclaurine 3'-hydroxylase isozyme 2; Berbamunine synthase; Premnaspirodiene oxygenase; …
Cs5g18320	1.35791	0.027324	Cs5g18320.1: Protein plastid transcriptionally active 16
orange1.1t05989	1.35757	0.0370156	NA
Cs8g13670	1.35754	0.112035	Cs8g13670.1: Putative uncharacterized protein;Uncharacterized mitochondrial protein AtMg00310
Cs5g25910	1.35618	0.657928	Cs5g25910.1: Putative uncharacterized protein At2g38430/T19C21.8
Cs1g05220	1.35592	NA	Cs1g05220.1: UDP-glycosyltransferase 76C4; Cyanohydrin beta-glucosyltransferase; Kaempferol 3-O-beta-D-galactosyltransferase; Anthocyanidin 3-O-glucosyltransferase;UDP-glucoronosyl/UDP-glucosyl transferase family protein
Cs2g11550	1.3557	0.102411	Cs2g11550.1: Putative uncharacterized protein Sb06g016320;RING-H2 finger protein ATL73; E3 ubiquitin-protein ligase ATL76; Putative RING-H2 finger protein ATL36; NEP1-interacting protein-like 2; Zinc/RING finger protein 3; Uncharacterized RING finger protein ECU07_0330
Cs2g12490	1.3551	0.0125357	Cs2g12490.1: Putative uncharacterized protein At1g73870 (Fragment);Zinc finger protein CONSTANS-LIKE 16; Protein CHLOROPLAST IMPORT APPARATUS 2; Zinc finger protein HD1; Zinc finger protein CONSTANS; Two-component response regulator-like APRR7
Cs2g27890	1.35446	0.611629	Cs2g27890.1: Alpha-amylase; Alpha-amylase isozyme 3D; Alpha-amylase type B isozyme; Alpha-amylase type B isozyme (Fragment); Alpha-amylase type A isozyme; Alpha-amylase isozyme C;Pentatricopeptide repeat-containing protein, putative
orange1.1t06038	1.35279	0.186621	NA
Cs7g10960	1.3511	9.3274e-05	Cs7g10960.1: Flowering locus C variant 1
Cs2g12210	1.35033	0.339761	Cs2g12210.1: Sodium/hydrogen exchanger 6;Putative uncharacterized protein Sb02g028040
Cs8g06170	1.34966	0.639472	Cs8g06170.1: Putative uncharacterized protein;Genome polyprotein
Cs4g16160	1.34903	0.0278181	Cs4g16160.1: Probable peptide transporter At1g52190; Probable peptide/nitrate transporter At3g16180; Nitrate transporter 1.7; Probable nitrite transporter At1g68570; Putative peptide/nitrate transporter At5g11570; Peptide transporter PTR2; Nitrate excretion transporter 1; Probable nitrate excretion transporter 2;Proton-dependent oligopeptide transport family protein --Cs4g16160.2: Probable peptid…
Cs3g26780	1.3488	0.0629463	Cs3g26780.1: Glutathione S-transferase GST 16-like protein;High mobility group B protein 9; Putative high mobility group B protein 11; AT-rich interactive domain-containing protein 2; Lysine-specific demethylase 5A; Protein dead ringer homolog; High mobility group protein homolog NHP1; High mobility group protein 20A; Non-histone chromosomal protein 6 --Cs3g26780.2: AT rich interactive domain 2 (…
Cs2g23470	1.34697	0.0786482	Cs2g23470.1: (-)-germacrene D synthase; Valencene synthase; (+)-delta-cadinene synthase isozyme A; Pinene synthase; (+)-delta-cadinene synthase isozyme XC14; (+)-delta-cadinene synthase; (E,E)-germacrene B synthase; Beta-caryophyllene synthase; Germacrene C synthase; (E)-beta-farnesene synthase; Vetispiradiene synthase 1; Germacrene-D synthase; 5-epi-aristolochene synthase 3; Probable 5-epi-arist…
Cs3g01120	1.34622	0.00237703	Cs3g01120.1: Ferric reductase like transmembrane component;Ferric reduction oxidase 6; Ferric reduction oxidase 7, chloroplastic; Probable ferric reduction oxidase 1; Ferric reduction oxidase 3, mitochondrial; Respiratory burst oxidase homolog protein E; Superoxide-generating NADPH oxidase heavy chain subunit C; Respiratory burst oxidase homolog protein A; Respiratory burst oxidase homolog protei…
Cs9g15730	1.34545	0.435318	Cs9g15730.1: F-box protein At5g07610; F-box only protein 8; Putative F-box protein At1g70960;Putative uncharacterized protein Sb01g016790
orange1.1t03778	1.34539	0.194677	orange1.1t03778.1: BRASSINOSTEROID INSENSITIVE 1-associated receptor kinase 1, putative;G-type lectin S-receptor-like serine/threonine-protein kinase RLK1; Putative receptor protein kinase ZmPK1; Probable receptor-like protein kinase At5g39020; Probable LRR receptor-like serine/threonine-protein kinase At1g56130; Putative L-type lectin-domain containing receptor kinase II.2; Protein NSP-INTERACTI…
orange1.1t06054	1.34514	0.0023061	NA
Cs4g19230	1.34367	0.103913	Cs4g19230.1: Putative uncharacterized protein
Cs8g15610	1.3426	0.179903	Cs8g15610.1: RING finger and CHY zinc finger domain-containing protein 1;RING finger and CHY zinc finger domain-containing protein 1; Uncharacterized RING finger protein C2F3.16 --Cs8g15610.2: RING finger and CHY zinc finger domain-containing protein 1;RING finger and CHY zinc finger domain-containing protein 1; Uncharacterized RING finger protein C2F3.16
Cs3g14350	1.34189	0.440704	Cs3g14350.1: Cytochrome P450 monooxygenase CYP72A27 (Fragment);Secologanin synthase; Cytochrome P450 72C1; Cytokinin hydroxylase; Putative cytochrome P450 CYP13A7; Lithocholate 6-beta-hydroxylase; Cytochrome P450 3A19 (Fragment); Bifunctional P-450/NADPH-P450 reductase; Taurochenodeoxycholic 6 alpha-hydroxylase
[truncated: 21,620 more rows]
